# Supplementary material for: The effect of hybridization on transposable element accumulation in an undomesticated fungal species
Source: eLife. 2020 Sep 21;9:e60474. doi: 10.7554/eLife.60474 (PMC7584455; doi:10.7554/eLife.60474)
Supplement: Figure 2—source data 1. [file elife-60474-fig2-data1.csv.zip › Figure2c.csv]

	strain	family	type	count	single_fam
0	1	TY1	complete	15	Ty1
1	1	TY1	internal	5	Ty1
2	1	TY1	solo	352	Ty1
3	1	TY1	truncated	3	Ty1
4	1	TY3_1p	complete	1	Ty3p
5	1	TY3_1p	solo	94	Ty3p
6	1	Tsu4	internal	1	Ty4
7	1	Tsu4	solo	78	Tsu4/Ty4
8	1	Tsu4	truncated	1	Ty4
9	1	TY5	internal	1	Ty5
10	1	TY5	solo	26	Ty5
11	2	TY1	complete	2	Ty1
12	2	TY1	internal	3	Ty1
13	2	TY1	solo	326	Ty1
14	2	TY1	truncated	1	Ty1
15	2	TY3_1p	complete	2	Ty3p
16	2	TY3_1p	solo	75	Ty3p
17	2	Tsu4	complete	4	Tsu4
18	2	Tsu4	internal	1	Ty4
19	2	Tsu4	solo	92	Tsu4/Ty4
20	2	TY5	internal	1	Ty5
21	2	TY5	solo	35	Ty5
22	3	TY1	complete	22	Ty1
23	3	TY1	internal	1	Ty2
24	3	TY1	solo	338	Ty1
25	3	TY1	truncated	3	Ty1
26	3	TY3_1p	complete	3	Ty3p
27	3	TY3_1p	solo	88	Ty3p
28	3	Tsu4	complete	1	Tsu4
29	3	Tsu4	internal	1	Ty4
30	3	Tsu4	solo	103	Tsu4/Ty4
31	3	TY5	solo	32	Ty5
32	4	TY1	complete	11	Ty1
33	4	TY1	internal	4	Ty1
34	4	TY1	solo	355	Ty1
35	4	TY3_1p	solo	83	Ty3p
36	4	Tsu4	complete	2	Tsu4
37	4	Tsu4	internal	1	Ty4
38	4	Tsu4	solo	113	Tsu4/Ty4
39	4	TY5	internal	1	Ty5
40	4	TY5	solo	37	Ty5
41	5	TY1	complete	9	Ty1
42	5	TY1	internal	4	Ty1
43	5	TY1	solo	347	Ty1
44	5	TY3_1p	solo	69	Ty3p
45	5	Tsu4	complete	4	Tsu4
46	5	Tsu4	internal	1	Ty4
47	5	Tsu4	solo	109	Tsu4/Ty4
48	5	TY5	internal	1	Ty5
49	5	TY5	solo	35	Ty5
50	6	TY1	complete	8	Ty1
51	6	TY1	internal	3	Ty2
52	6	TY1	solo	346	Ty1
53	6	TY3_1p	solo	78	Ty3p
54	6	Tsu4	complete	4	Tsu4
55	6	Tsu4	internal	1	Ty4
56	6	Tsu4	solo	109	Tsu4/Ty4
57	6	TY5	internal	1	Ty5
58	6	TY5	solo	39	Ty5
