# Supplementary material for: The effect of hybridization on transposable element accumulation in an undomesticated fungal species
Source: eLife. 2020 Sep 21;9:e60474. doi: 10.7554/eLife.60474 (PMC7584455; doi:10.7554/eLife.60474)
Supplement: Figure 3—source data 1. [file elife-60474-fig3-data1.csv.zip › Figure3a.csv]

	bitscore	complete	pident	interactant	inter_annot	query	query_annot	query_fam	inter_fam	pdiv	strain
1_i1	0.001718213058419244	0	99.686	1-i5-utg2223_pilon-TY1-10935-11252-LTR2	1_i5	1-i1-utg11_pilon-TY1-759257-759574-LTR2	1_i1	TY1	TY1	0.31399999999999295	1
1_i10	0.002145922746781116	0	93.082	1-s525-utg97_pilon-TY1-205298-205615-LTR1	1_s525	1-i10-utg51_pilon-TY1-500671-500988-LTR2	1_i10	TY1	TY1	6.918000000000006	1
1_i11	0.0017006802721088435	0	100.0	1-u4-utg32_pilon-TY1-947180-947497-LTR1	1_u4	1-i11-utg7_pilon-TY1-823180-823497-LTR2	1_i11	TY1	TY1	0.0	1
1_i2	0.0017241379310344827	0	99.686	1-i7-utg40_pilon-TY1-353794-354111-LTR1	1_i7	1-i2-utg149_pilon-TY1-8245-8561-LTR2	1_i2	TY1	TY1	0.31399999999999295	1
1_i3	0.002564102564102564	0	95.51	1-st205-utg6_pilon-TY1-303972-304289-LTR1	1_st205	1-i3-utg14_pilon-TY1-954395-954638-LTR2	1_i3	TY1	TY1	4.489999999999995	1
1_i4	0.0017006802721088435	0	100.0	1-u2-utg26_pilon-TY1-291190-291507-LTR2	1_u2	1-i4-utg14_pilon-TY1-1261373-1261690-LTR2	1_i4	TY1	TY1	0.0	1
1_i5	0.0017006802721088435	0	100.0	1-u3-utg32_pilon-TY1-421094-421411-LTR2	1_u3	1-i5-utg2223_pilon-TY1-5379-5696-LTR1	1_i5	TY1	TY1	0.0	1
1_i6	0.0029069767441860465	0	90.458	1-i10-utg51_pilon-TY1-500671-500988-LTR2	1_i10	1-i6-utg32_pilon-TY1-942619-942942-LTR2	1_i6	TY1	TY1	9.542000000000002	1
1_i7	0.0017006802721088435	0	100.0	1-st45-utg149_pilon-TY1-153023-153340-LTR1	1_st45	1-i7-utg40_pilon-TY1-353794-354111-LTR1	1_i7	TY1	TY1	0.0	1
1_i8	0.0017006802721088435	0	100.0	1-i7-utg40_pilon-TY1-353794-354111-LTR1	1_i7	1-i8-utg43_pilon-TY1-929782-930099-LTR2	1_i8	TY1	TY1	0.0	1
1_i9	0.0017006802721088435	0	100.0	1-st45-utg149_pilon-TY1-153023-153340-LTR1	1_st45	1-i9-utg51_pilon-TY1-77909-78226-LTR1	1_i9	TY1	TY1	0.0	1
1_s1	0.01610305958132045	0	74.405	1-st219-utg7_pilon-TY1-666502-666819-LTR1	1_st219	1-s1-utg11_pilon-TY1-19031-19252-LTR1	1_s1	TY1	TY1	25.595	1
1_s100	0.003861003861003861	0	94.152	1-st206-utg6_pilon-TY1-315718-316034-LTR1	1_st206	1-s100-utg149_pilon-TY1-171062-171232-LTR1	1_s100	TY1	TY1	5.847999999999999	1
1_s103	0.004608294930875576	0	90.419	1-s50-utg11_pilon-TY4-774220-774403-LTR1	1_s50	1-s103-utg149_pilon-TY4-215629-215795-LTR1	1_s103	TY4	TY4	9.581000000000003	1
1_s104	0.008264462809917356	0	96.0	1-s342-utg43_pilon-TY5-930816-931043-LTR1	1_s342	1-s104-utg14_pilon-TY5-3220-3293-LTR1	1_s104	TY5	TY5	4.0	1
1_s105	0.005988023952095809	0	97.917	1-s277-utg40_pilon-TY1-380709-381026-LTR1	1_s277	1-s105-utg14_pilon-TY1-3296-3391-LTR1	1_s105	TY1	TY1	2.0829999999999984	1
1_s106	0.011135857461024499	0	80.672	1-s373-utg60_pilon-TY4-11298-11446-LTR1	1_s373	1-s106-utg14_pilon-TY4-17573-17695-LTR1	1_s106	TY4	TY4	19.328000000000003	1
1_s107	0.009615384615384616	0	78.107	1-s2-utg11_pilon-TY3_1p-75207-75550-LTR1	1_s2	1-s107-utg14_pilon-TY3_1p-86247-86411-LTR1	1_s107	TY3_1p	TY3_1p	21.893	1
1_s108	0.020366598778004074	0	91.667	1-s541-utg97_pilon-TY4-441209-441585-LTR1	1_s541	1-s108-utg14_pilon-TY4-360472-360549-LTR1	1_s108	TY4	TY4	8.332999999999998	1
1_s109	0.009009009009009009	0	83.607	1-st141-utg40_pilon-TY1-533519-533808-LTR1	1_st141	1-s109-utg14_pilon-TY2-360786-360905-LTR1	1_s109	TY2	TY1	16.393	1
1_s11	0.005050505050505051	0	83.186	1-s37-utg11_pilon-TY4-641438-641804-LTR1	1_s37	1-s11-utg11_pilon-TY4-203455-203700-LTR1	1_s11	TY4	TY4	16.813999999999993	1
1_s110	0.00196078431372549	0	95.611	1-s340-utg43_pilon-TY1-818287-818603-LTR1	1_s340	1-s110-utg14_pilon-TY1-360906-361225-LTR1	1_s110	TY1	TY1	4.388999999999996	1
1_s111	0.0017605633802816902	0	99.051	1-st155-utg43_pilon-TY1-356163-356478-LTR1	1_st155	1-s111-utg14_pilon-TY1-437356-437673-LTR1	1_s111	TY1	TY1	0.9489999999999981	1
1_s115	0.00228310502283105	0	97.287	1-st54-utg14_pilon-TY1-515306-515646-LTR1	1_st54	1-s115-utg14_pilon-TY1-491173-491430-LTR1	1_s115	TY1	TY1	2.712999999999994	1
1_s116	0.007575757575757576	0	96.25	1-st56-utg14_pilon-TY1-788409-788714-LTR1	1_st56	1-s116-utg14_pilon-TY1-491475-491564-LTR1	1_s116	TY1	TY1	3.75	1
1_s119	0.009259259259259259	0	76.744	1-st54-utg14_pilon-TY1-515306-515646-LTR1	1_st54	1-s119-utg14_pilon-TY1-516067-516418-LTR1	1_s119	TY1	TY1	23.256	1
1_s12	0.012422360248447204	0	85.714	1-s357-utg51_pilon-TY3_1p-213053-213260-LTR1	1_s357	1-s12-utg11_pilon-TY3-203703-203780-LTR1	1_s12	TY3	TY3_1p	14.286000000000001	1
1_s121	0.0019880715705765406	0	96.117	1-st7-utg11_pilon-TY1-286689-287006-LTR1	1_st7	1-s121-utg14_pilon-TY1-637385-637693-LTR1	1_s121	TY1	TY1	3.8829999999999956	1
1_s122	0.0048543689320388345	0	89.157	1-s32-utg11_pilon-TY4-534958-535329-LTR1	1_s32	1-s122-utg14_pilon-TY4-637911-638085-LTR1	1_s122	TY4	TY4	10.843000000000004	1
1_s123	0.010493179433368312	0	80.62	1-s156-utg164_pilon-TY1-156622-156954-LTR1	1_s156	1-s123-utg14_pilon-TY2-654032-654170-LTR1	1_s123	TY2	TY1	19.379999999999995	1
1_s124	0.01893939393939394	0	83.051	1-s155-utg164_pilon-TY3-156540-156616-LTR1	1_s155	1-s124-utg14_pilon-TY3-788336-788395-LTR1	1_s124	TY3	TY3	16.948999999999998	1
1_s129	0.0038910505836575876	0	88.073	1-s390-utg60_pilon-TY4-219030-219403-LTR1	1_s390	1-s129-utg14_pilon-TY4-916450-916667-LTR1	1_s129	TY4	TY4	11.927000000000007	1
1_s130	0.001718213058419244	0	99.687	1-u4-utg32_pilon-TY1-947180-947497-LTR1	1_u4	1-s130-utg14_pilon-TY1-916749-917067-LTR1	1_s130	TY1	TY1	0.3130000000000024	1
1_s131	0.0024691358024691358	0	87.931	1-s390-utg60_pilon-TY4-219030-219403-LTR1	1_s390	1-s131-utg14_pilon-TY4-952147-952490-LTR1	1_s131	TY4	TY4	12.069000000000003	1
1_s132	0.00234192037470726	0	90.881	1-st261-utg97_pilon-TY1-441602-441919-LTR1	1_st261	1-s132-utg14_pilon-TY1-979362-979679-LTR1	1_s132	TY1	TY1	9.119	1
1_s133	0.008264462809917356	0	74.598	1-st144-utg40_pilon-TY1-535904-536236-LTR1	1_st144	1-s133-utg14_pilon-TY1-1056230-1056563-LTR1	1_s133	TY1	TY1	25.402	1
1_s134	0.001694915254237288	0	97.135	1-s320-utg43_pilon-TY3_1p-355707-356060-LTR1	1_s320	1-s134-utg14_pilon-TY3_1p-1105608-1105961-LTR1	1_s134	TY3_1p	TY3_1p	2.864999999999995	1
1_s135	0.0019305019305019305	0	96.203	1-st7-utg11_pilon-TY1-286689-287006-LTR1	1_st7	1-s135-utg14_pilon-TY1-1106115-1106432-LTR1	1_s135	TY1	TY1	3.796999999999997	1
1_s136	0.022026431718061675	0	81.818	1-s546-utg97_pilon-TY4-489387-489757-LTR1	1_s546	1-s136-utg14_pilon-TY4-1129749-1129879-LTR1	1_s136	TY4	TY4	18.182000000000002	1
1_s137	0.011876484560570071	0	92.982	1-s142-utg14_pilon-TY2-1206936-1207017-LTR1	1_s142	1-s137-utg14_pilon-TY2-1130172-1130228-LTR1	1_s137	TY2	TY2	7.018000000000001	1
1_s142	0.0038314176245210726	0	82.019	1-st144-utg40_pilon-TY1-535904-536236-LTR1	1_st144	1-s142-utg14_pilon-TY2-1206936-1207017-LTR1	1_s142	TY2	TY1	17.980999999999995	1
1_s143	0.0045662100456621	0	89.595	1-s131-utg14_pilon-TY4-952147-952490-LTR1	1_s131	1-s143-utg14_pilon-TY4-1206747-1206926-LTR1	1_s143	TY4	TY4	10.405000000000001	1
1_s145	0.015197568389057751	0	77.344	1-s496-utg8_pilon-TY3_1p-217595-217948-LTR1	1_s496	1-s145-utg14_pilon-TY3-1255250-1255399-LTR1	1_s145	TY3	TY3_1p	22.656000000000006	1
1_s146	0.0048543689320388345	0	86.243	1-s357-utg51_pilon-TY3_1p-213053-213260-LTR1	1_s357	1-s146-utg14_pilon-TY3_1p-1255513-1255705-LTR1	1_s146	TY3_1p	TY3_1p	13.757000000000005	1
1_s148	0.0024449877750611247	0	89.937	1-st234-utg8_pilon-TY1-116347-116664-LTR1	1_st234	1-s148-utg14_pilon-TY1-1308838-1309153-LTR1	1_s148	TY1	TY1	10.063000000000002	1
1_s149	0.002551020408163265	0	92.391	1-st178-utg69_pilon-TY1-83321-83636-LTR1	1_st178	1-s149-utg14_pilon-TY1-1418021-1418299-LTR1	1_s149	TY1	TY1	7.608999999999995	1
1_s150	0.0018148820326678765	0	93.548	1-s32-utg11_pilon-TY4-534958-535329-LTR1	1_s32	1-s150-utg14_pilon-TY4-1469917-1470286-LTR1	1_s150	TY4	TY4	6.451999999999998	1
1_s151	0.004545454545454545	0	89.326	1-st171-utg69_pilon-TY5-1678-1928-LTR1	1_st171	1-s151-utg14_pilon-TY5-1472971-1473146-LTR1	1_s151	TY5	TY5	10.674000000000007	1
1_s152	0.0018975332068311196	0	96.541	1-st7-utg11_pilon-TY1-286689-287006-LTR1	1_st7	1-s152-utg164_pilon-TY1-79312-79629-LTR1	1_s152	TY1	TY1	3.459000000000003	1
1_s153	0.017123287671232876	0	85.714	1-s122-utg14_pilon-TY4-637911-638085-LTR1	1_s122	1-s153-utg164_pilon-TY4-79644-79717-LTR1	1_s153	TY4	TY4	14.286000000000001	1
1_s154	0.001694915254237288	0	96.884	1-s215-utg32_pilon-TY3_1p-333628-333980-LTR1	1_s215	1-s154-utg164_pilon-TY3_1p-156181-156534-LTR1	1_s154	TY3_1p	TY3_1p	3.1159999999999997	1
1_s155	0.01893939393939394	0	83.051	1-s124-utg14_pilon-TY3-788336-788395-LTR1	1_s124	1-s155-utg164_pilon-TY3-156540-156616-LTR1	1_s155	TY3	TY3	16.948999999999998	1
1_s156	0.0028328611898017	0	87.46	1-st101-utg32_pilon-TY1-421426-421754-LTR1	1_st101	1-s156-utg164_pilon-TY1-156622-156954-LTR1	1_s156	TY1	TY1	12.540000000000006	1
1_s157	0.0026666666666666666	0	88.961	1-st28-utg11_pilon-TY1-710483-710788-LTR1	1_st28	1-s157-utg164_pilon-TY1-203453-203757-LTR1	1_s157	TY1	TY1	11.039000000000001	1
1_s159	0.004545454545454545	0	82.397	1-s131-utg14_pilon-TY4-952147-952490-LTR1	1_s131	1-s159-utg164_pilon-TY4-348792-348855-LTR1	1_s159	TY4	TY4	17.602999999999994	1
1_s164	0.0051813471502590676	0	85.405	1-s129-utg14_pilon-TY4-916450-916667-LTR1	1_s129	1-s164-utg164_pilon-TY4-356863-357049-LTR1	1_s164	TY4	TY4	14.594999999999999	1
1_s166	0.0016207455429497568	0	99.125	1-s467-utg7_pilon-TY3_1p-666905-667247-LTR1	1_s467	1-s166-utg164_pilon-TY3_1p-357474-357816-LTR1	1_s166	TY3_1p	TY3_1p	0.875	1
1_s167	0.002079002079002079	0	95.946	1-st73-utg164_pilon-TY1-357052-357369-LTR1	1_st73	1-s167-utg164_pilon-TY1-410401-410717-LTR1	1_s167	TY1	TY1	4.054000000000002	1
1_s169	0.0033333333333333335	0	81.6	1-s37-utg11_pilon-TY4-641438-641804-LTR1	1_s37	1-s169-utg164_pilon-TY4-432936-433306-LTR1	1_s169	TY4	TY4	18.400000000000006	1
1_s171	0.004694835680751174	0	83.621	1-s37-utg11_pilon-TY4-641438-641804-LTR1	1_s37	1-s171-utg164_pilon-TY4-435448-435752-LTR1	1_s171	TY4	TY4	16.379000000000005	1
1_s174	0.0023584905660377358	0	94.891	1-s320-utg43_pilon-TY3_1p-355707-356060-LTR1	1_s320	1-s174-utg2223_pilon-TY3_1p-11253-11521-LTR1	1_s174	TY3_1p	TY3_1p	5.108999999999995	1
1_s175	0.0018832391713747645	0	92.513	1-s32-utg11_pilon-TY4-534958-535329-LTR1	1_s32	1-s175-utg2223_pilon-TY4-11640-12010-LTR1	1_s175	TY4	TY4	7.486999999999995	1
1_s177	0.0021551724137931034	0	100.0	1-s432-utg69_pilon-TY5-311032-311282-LTR1	1_s432	1-s177-utg2223_pilon-TY5-24052-24302-LTR1	1_s177	TY5	TY5	0.0	1
1_s178	0.0019455252918287938	0	97.049	1-s180-utg26_pilon-TY1-135974-136288-LTR1	1_s180	1-s178-utg26_pilon-TY1-106764-107077-LTR1	1_s178	TY1	TY1	2.9509999999999934	1
1_s179	0.006329113924050633	0	98.864	1-s278-utg40_pilon-TY3_1p-381346-381688-LTR1	1_s278	1-s179-utg26_pilon-TY3_1p-136289-136375-LTR1	1_s179	TY3_1p	TY3_1p	1.1359999999999957	1
1_s18	0.01091703056768559	0	94.828	1-st258-utg97_pilon-TY1-438211-438541-LTR1	1_st258	1-s18-utg11_pilon-TY2-326731-326784-LTR1	1_s18	TY2	TY1	5.171999999999997	1
1_s180	0.0019305019305019305	0	96.226	1-s525-utg97_pilon-TY1-205298-205615-LTR1	1_s525	1-s180-utg26_pilon-TY1-135974-136288-LTR1	1_s180	TY1	TY1	3.774000000000001	1
1_s181	0.0015772870662460567	0	100.0	1-st64-utg14_pilon-TY3_1p-1156539-1156881-LTR1	1_st64	1-s181-utg26_pilon-TY3_1p-159051-159393-LTR1	1_s181	TY3_1p	TY3_1p	0.0	1
1_s182	0.0024271844660194173	0	99.127	1-st25-utg11_pilon-TY1-681747-682064-LTR1	1_st25	1-s182-utg26_pilon-TY2-189871-190125-LTR1	1_s182	TY2	TY1	0.8730000000000047	1
1_s185	0.0024691358024691358	0	91.582	1-st205-utg6_pilon-TY1-303972-304289-LTR1	1_st205	1-s185-utg26_pilon-TY1-285313-285609-LTR1	1_s185	TY1	TY1	8.418000000000006	1
1_s187	0.017699115044247787	0	83.077	1-s403-utg69_pilon-TY3_1p-83637-83736-LTR1	1_s403	1-s187-utg26_pilon-TY3_1p-300609-300672-LTR1	1_s187	TY3_1p	TY3_1p	16.923000000000002	1
1_s195	0.007575757575757576	0	94.186	1-s470-utg7_pilon-TY3_1p-754174-754516-LTR1	1_s470	1-s195-utg26_pilon-TY3_1p-548976-549061-LTR1	1_s195	TY3_1p	TY3_1p	5.813999999999993	1
1_s197	0.0035842293906810036	0	95.028	1-u3-utg32_pilon-TY1-415529-415846-LTR1	1_u3	1-s197-utg26_pilon-TY2-554807-555029-LTR1	1_s197	TY2	TY1	4.971999999999994	1
1_s199	0.003355704697986577	0	98.802	1-st123-utg40_pilon-TY1-6842-7008-LTR1	1_st123	1-s199-utg32_pilon-TY1-2247-2413-LTR1	1_s199	TY1	TY1	1.1979999999999933	1
1_s2	0.0018726591760299626	0	94.366	1-s337-utg43_pilon-TY3_1p-749455-749808-LTR1	1_s337	1-s2-utg11_pilon-TY3_1p-75207-75550-LTR1	1_s2	TY3_1p	TY3_1p	5.634	1
1_s202	0.002127659574468085	0	89.446	1-s150-utg14_pilon-TY4-1469917-1470286-LTR1	1_s150	1-s202-utg32_pilon-TY4-96187-96240-LTR1	1_s202	TY4	TY4	10.554000000000002	1
1_s203	0.00211864406779661	0	93.189	1-s56-utg11_pilon-TY1-815713-816035-LTR1	1_s56	1-s203-utg32_pilon-TY1-95857-96186-LTR1	1_s203	TY1	TY1	6.811000000000007	1
1_s207	0.0018832391713747645	0	93.151	1-s323-utg43_pilon-TY3_1p-399013-399300-LTR1	1_s323	1-s207-utg32_pilon-TY3_1p-206041-206405-LTR1	1_s207	TY3_1p	TY3_1p	6.849000000000004	1
1_s208	0.0020876826722338203	0	89.92	1-s32-utg11_pilon-TY4-534958-535329-LTR1	1_s32	1-s208-utg32_pilon-TY4-206715-207089-LTR1	1_s208	TY4	TY4	10.079999999999998	1
1_s213	0.0016863406408094434	0	96.893	1-st20-utg11_pilon-TY3_1p-417691-418044-LTR1	1_st20	1-s213-utg32_pilon-TY3_1p-280365-280718-LTR1	1_s213	TY3_1p	TY3_1p	3.1069999999999993	1
1_s214	0.009259259259259259	0	77.041	1-s93-utg149_pilon-TY1-131709-131926-LTR1	1_s93	1-s214-utg32_pilon-TY2-320306-320576-LTR1	1_s214	TY2	TY1	22.959000000000003	1
1_s215	0.0016806722689075631	0	97.167	1-s464-utg7_pilon-TY3_1p-599692-600045-LTR1	1_s464	1-s215-utg32_pilon-TY3_1p-333628-333980-LTR1	1_s215	TY3_1p	TY3_1p	2.8329999999999984	1
1_s217	0.0106951871657754	0	75.355	1-s414-utg69_pilon-TY3_1p-139111-139465-LTR1	1_s414	1-s217-utg32_pilon-TY3-441983-442339-LTR1	1_s217	TY3	TY3_1p	24.644999999999996	1
1_s218	0.005917159763313609	0	91.2	1-st217-utg7_pilon-TY1-558253-558584-LTR1	1_st217	1-s218-utg32_pilon-TY2-447365-447490-LTR1	1_s218	TY2	TY1	8.799999999999997	1
1_s221	0.020366598778004074	0	83.333	1-s132-utg14_pilon-TY1-979362-979679-LTR1	1_s132	1-s221-utg32_pilon-TY1-577961-578103-LTR1	1_s221	TY1	TY1	16.667	1
1_s222	0.0017513134851138354	0	95.798	1-s464-utg7_pilon-TY3_1p-599692-600045-LTR1	1_s464	1-s222-utg32_pilon-TY3_1p-641358-641542-LTR1	1_s222	TY3_1p	TY3_1p	4.201999999999998	1
1_s226	0.009433962264150943	0	74.013	1-st144-utg40_pilon-TY1-535904-536236-LTR1	1_st144	1-s226-utg32_pilon-TY1-642174-642478-LTR1	1_s226	TY1	TY1	25.986999999999995	1
1_s231	0.008264462809917356	0	97.183	1-s496-utg8_pilon-TY3_1p-217595-217948-LTR1	1_s496	1-s231-utg32_pilon-TY3_1p-681948-682018-LTR1	1_s231	TY3_1p	TY3_1p	2.816999999999993	1
1_s232	0.003278688524590164	0	83.742	1-st164-utg51_pilon-TY1-317677-318000-LTR1	1_st164	1-s232-utg32_pilon-TY1-826323-826654-LTR1	1_s232	TY1	TY1	16.257999999999996	1
1_s233	0.006896551724137931	0	88.525	1-s496-utg8_pilon-TY3_1p-217595-217948-LTR1	1_s496	1-s233-utg32_pilon-TY3-826677-826855-LTR1	1_s233	TY3	TY3_1p	11.474999999999994	1
1_s234	0.021141649048625793	0	82.143	1-s202-utg32_pilon-TY4-96187-96240-LTR1	1_s202	1-s234-utg32_pilon-TY4-827174-827337-LTR1	1_s234	TY4	TY4	17.857	1
1_s235	0.0019801980198019802	0	91.444	1-s32-utg11_pilon-TY4-534958-535329-LTR1	1_s32	1-s235-utg32_pilon-TY4-953058-953423-LTR1	1_s235	TY4	TY4	8.555999999999997	1
1_s236	0.008849557522123894	0	92.593	1-t35-utg11_pilon-TY4-799076-799209-LTR2	1_t35	1-s236-utg32_pilon-TY4-953424-953501-LTR1	1_s236	TY4	TY4	7.4069999999999965	1
1_s237	0.012422360248447204	0	87.324	1-st14-utg11_pilon-TY3_1p-400185-400527-LTR1	1_st14	1-s237-utg32_pilon-TY3_1p-953502-953570-LTR1	1_s237	TY3_1p	TY3_1p	12.676000000000002	1
1_s238	0.0018214936247723133	0	97.799	1-st11-utg11_pilon-TY1-318600-318917-LTR1	1_st11	1-s238-utg32_pilon-TY1-1060480-1060797-LTR1	1_s238	TY1	TY1	2.2009999999999934	1
1_s239	0.002564102564102564	0	97.797	1-st146-utg43_pilon-TY5-3422-3648-LTR1	1_st146	1-s239-utg34_pilon-TY5-3255-3480-LTR1	1_s239	TY5	TY5	2.203000000000003	1
1_s240	0.001718213058419244	0	99.686	1-i7-utg40_pilon-TY1-353794-354111-LTR1	1_i7	1-s240-utg34_pilon-TY1-4057-4374-LTR1	1_s240	TY1	TY1	0.31399999999999295	1
1_s241	0.0015923566878980893	0	99.709	1-st64-utg14_pilon-TY3_1p-1156539-1156881-LTR1	1_st64	1-s241-utg34_pilon-TY3_1p-94619-94701-LTR1	1_s241	TY3_1p	TY3_1p	0.2909999999999968	1
1_s242	0.0017006802721088435	0	100.0	1-u3-utg32_pilon-TY1-415529-415846-LTR1	1_u3	1-s242-utg34_pilon-TY1-94301-94618-LTR1	1_s242	TY1	TY1	0.0	1
1_s243	0.01610305958132045	0	82.192	1-s179-utg26_pilon-TY3_1p-136289-136375-LTR1	1_s179	1-s243-utg34_pilon-TY3-94708-94782-LTR1	1_s243	TY3	TY3_1p	17.808000000000007	1
1_s244	0.0031446540880503146	0	94.634	1-s39-utg11_pilon-TY4-681439-681746-LTR1	1_s39	1-s244-utg34_pilon-TY4-94796-95000-LTR1	1_s244	TY4	TY4	5.366	1
1_s245	0.0018450184501845018	0	97.484	1-st206-utg6_pilon-TY1-315718-316034-LTR1	1_st206	1-s245-utg34_pilon-TY1-95001-95318-LTR1	1_s245	TY1	TY1	2.5160000000000053	1
1_s246	0.0038022813688212928	0	80.845	1-s37-utg11_pilon-TY4-641438-641804-LTR1	1_s37	1-s246-utg34_pilon-TY4-243988-244326-LTR1	1_s246	TY4	TY4	19.155	1
1_s250	0.001996007984031936	0	98.252	1-s464-utg7_pilon-TY3_1p-599692-600045-LTR1	1_s464	1-s250-utg34_pilon-TY3_1p-548672-548957-LTR1	1_s250	TY3_1p	TY3_1p	1.7480000000000047	1
1_s256	0.007575757575757576	0	100.0	1-s98-utg149_pilon-TY3_1p-171550-171824-LTR1	1_s98	1-s256-utg34_pilon-TY3_1p-550227-550297-LTR1	1_s256	TY3_1p	TY3_1p	0.0	1
1_s257	0.011135857461024499	0	84.615	1-st41-utg12_pilon-TY1-205549-205881-LTR1	1_st41	1-s257-utg34_pilon-TY1-708840-708932-LTR1	1_s257	TY1	TY1	15.385000000000005	1
1_s260	0.002207505518763797	0	99.203	1-s343-utg51_pilon-TY5-3327-3577-LTR1	1_s343	1-s260-utg34_pilon-TY5-763500-763750-LTR1	1_s260	TY5	TY5	0.796999999999997	1
1_s265	0.015197568389057751	0	77.193	1-s42-utg11_pilon-TY1-687995-688327-LTR1	1_s42	1-s265-utg40_pilon-TY2-33324-33611-LTR1	1_s265	TY2	TY1	22.807000000000002	1
1_s266	0.012422360248447204	0	87.324	1-s215-utg32_pilon-TY3_1p-333628-333980-LTR1	1_s215	1-s266-utg40_pilon-TY3_1p-201806-201875-LTR1	1_s266	TY3_1p	TY3_1p	12.676000000000002	1
1_s269	0.0078125	0	97.333	1-s363-utg51_pilon-TY1-388595-388927-LTR1	1_s363	1-s269-utg40_pilon-TY2-202591-202665-LTR1	1_s269	TY2	TY1	2.6670000000000016	1
1_s27	0.013020833333333334	0	100.0	1-st154-utg43_pilon-TY2-346949-347052-LTR1	1_st154	1-s27-utg11_pilon-TY2-436440-436479-LTR1	1_s27	TY2	TY2	0.0	1
1_s271	0.00411522633744856	0	98.54	1-s213-utg32_pilon-TY3_1p-280365-280718-LTR1	1_s213	1-s271-utg40_pilon-TY3_1p-352552-352693-LTR1	1_s271	TY3_1p	TY3_1p	1.4599999999999937	1
1_s272	0.012422360248447204	0	80.374	1-st156-utg43_pilon-TY1-356493-356774-LTR1	1_st156	1-s272-utg40_pilon-TY1-352907-353031-LTR1	1_s272	TY1	TY1	19.626000000000005	1
1_s273	0.0040650406504065045	0	79.189	1-s37-utg11_pilon-TY4-641438-641804-LTR1	1_s37	1-s273-utg40_pilon-TY4-353035-353397-LTR1	1_s273	TY4	TY4	20.811000000000007	1
1_s277	0.00196078431372549	0	95.597	1-st7-utg11_pilon-TY1-286689-287006-LTR1	1_st7	1-s277-utg40_pilon-TY1-380709-381026-LTR1	1_s277	TY1	TY1	4.403000000000006	1
1_s278	0.0016501650165016502	0	98.542	1-s467-utg7_pilon-TY3_1p-666905-667247-LTR1	1_s467	1-s278-utg40_pilon-TY3_1p-381346-381688-LTR1	1_s278	TY3_1p	TY3_1p	1.4579999999999984	1
1_s279	0.0018587360594795538	0	97.17	1-st222-utg7_pilon-TY1-754615-754932-LTR1	1_st222	1-s279-utg40_pilon-TY1-400284-400601-LTR1	1_s279	TY1	TY1	2.8299999999999983	1
1_s28	0.0019047619047619048	0	95.441	1-s363-utg51_pilon-TY1-388595-388927-LTR1	1_s363	1-s28-utg11_pilon-TY1-527001-527332-LTR1	1_s28	TY1	TY1	4.5589999999999975	1
1_s280	0.011135857461024499	0	80.672	1-st162-utg51_pilon-TY4-173308-173521-LTR1	1_st162	1-s280-utg40_pilon-TY4-400615-400745-LTR1	1_s280	TY4	TY4	19.328000000000003	1
1_s283	0.007194244604316547	0	80.749	1-s496-utg8_pilon-TY3_1p-217595-217948-LTR1	1_s496	1-s283-utg40_pilon-TY3_1p-509178-509484-LTR1	1_s283	TY3_1p	TY3_1p	19.251000000000005	1
1_s285	0.01091703056768559	0	84.043	1-s244-utg34_pilon-TY4-94796-95000-LTR1	1_s244	1-s285-utg40_pilon-TY4-516546-516639-LTR1	1_s285	TY4	TY4	15.956999999999994	1
1_s29	0.007407407407407408	0	84.892	1-s496-utg8_pilon-TY3_1p-217595-217948-LTR1	1_s496	1-s29-utg11_pilon-TY3_1p-527357-527505-LTR1	1_s29	TY3_1p	TY3_1p	15.108000000000004	1
1_s291	0.005050505050505051	0	84.39	1-s273-utg40_pilon-TY4-353035-353397-LTR1	1_s273	1-s291-utg40_pilon-TY4-533289-533490-LTR1	1_s291	TY4	TY4	15.61	1
1_s297	0.0026109660574412533	0	96.154	1-s238-utg32_pilon-TY1-1060480-1060797-LTR1	1_s238	1-s297-utg40_pilon-TY1-610223-610457-LTR1	1_s297	TY1	TY1	3.8460000000000036	1
1_s298	0.0022935779816513763	0	97.287	1-st141-utg40_pilon-TY1-533519-533808-LTR1	1_st141	1-s298-utg40_pilon-TY1-610451-610707-LTR1	1_s298	TY1	TY1	2.712999999999994	1
1_s299	0.020366598778004074	0	76.531	1-st190-utg69_pilon-TY4-147107-147378-LTR1	1_st190	1-s299-utg40_pilon-TY4-704752-704980-LTR1	1_s299	TY4	TY4	23.468999999999994	1
1_s3	0.0022522522522522522	0	92.581	1-st11-utg11_pilon-TY1-318600-318917-LTR1	1_st11	1-s3-utg11_pilon-TY1-75631-75948-LTR1	1_s3	TY1	TY1	7.418999999999997	1
1_s300	0.0017857142857142857	0	98.442	1-s240-utg34_pilon-TY1-4057-4374-LTR1	1_s240	1-s300-utg40_pilon-TY1-731177-731495-LTR1	1_s300	TY1	TY1	1.558000000000007	1
1_s301	0.0028011204481792717	0	95.575	1-s239-utg34_pilon-TY5-3255-3480-LTR1	1_s239	1-s301-utg40_pilon-TY5-732065-732285-LTR1	1_s301	TY5	TY5	4.424999999999997	1
1_s305	0.0036231884057971015	0	85.401	1-st220-utg7_pilon-TY1-747369-747650-LTR1	1_st220	1-s305-utg43_pilon-TY1-132387-132702-LTR1	1_s305	TY1	TY1	14.599000000000004	1
1_s306	0.0106951871657754	0	80.315	1-st186-utg69_pilon-TY1-123619-123936-LTR1	1_st186	1-s306-utg43_pilon-TY1-167929-168213-LTR1	1_s306	TY1	TY1	19.685000000000002	1
1_s307	0.00546448087431694	0	92.857	1-s309-utg43_pilon-TY1-247494-247800-LTR1	1_s309	1-s307-utg43_pilon-TY2-183500-183578-LTR1	1_s307	TY2	TY1	7.143000000000001	1
1_s308	0.007936507936507936	0	79.781	1-s323-utg43_pilon-TY3_1p-399013-399300-LTR1	1_s323	1-s308-utg43_pilon-TY3_1p-189846-190107-LTR1	1_s308	TY3_1p	TY3_1p	20.218999999999994	1
1_s309	0.002173913043478261	0	94.613	1-i7-utg40_pilon-TY1-357752-358069-LTR2	1_i7	1-s309-utg43_pilon-TY1-247494-247800-LTR1	1_s309	TY1	TY1	5.3870000000000005	1
1_s310	0.004739336492890996	0	80.919	1-st144-utg40_pilon-TY1-535904-536236-LTR1	1_st144	1-s310-utg43_pilon-TY2-247996-248294-LTR1	1_s310	TY2	TY1	19.081000000000003	1
1_s313	0.0196078431372549	0	78.481	1-s131-utg14_pilon-TY4-952147-952490-LTR1	1_s131	1-s313-utg43_pilon-TY4-279688-279845-LTR1	1_s313	TY4	TY4	21.519000000000005	1
1_s316	0.014792899408284025	0	86.667	1-st144-utg40_pilon-TY1-535904-536236-LTR1	1_st144	1-s316-utg43_pilon-TY2-311254-311313-LTR1	1_s316	TY2	TY1	13.332999999999998	1
1_s317	0.001851851851851852	0	96.073	1-s332-utg43_pilon-TY1-551883-552216-LTR1	1_s332	1-s317-utg43_pilon-TY1-311323-311656-LTR1	1_s317	TY1	TY1	3.9270000000000067	1
1_s319	0.001968503937007874	0	96.721	1-s525-utg97_pilon-TY1-205298-205615-LTR1	1_s525	1-s319-utg43_pilon-TY1-347050-347354-LTR1	1_s319	TY1	TY1	3.2789999999999964	1
1_s32	0.0018148820326678765	0	93.548	1-s150-utg14_pilon-TY4-1469917-1470286-LTR1	1_s150	1-s32-utg11_pilon-TY4-534958-535329-LTR1	1_s32	TY4	TY4	6.451999999999998	1
1_s320	0.0016556291390728477	0	97.458	1-s464-utg7_pilon-TY3_1p-599692-600045-LTR1	1_s464	1-s320-utg43_pilon-TY3_1p-355707-356060-LTR1	1_s320	TY3_1p	TY3_1p	2.5420000000000016	1
1_s323	0.001658374792703151	0	97.214	1-s320-utg43_pilon-TY3_1p-355707-356060-LTR1	1_s320	1-s323-utg43_pilon-TY3_1p-399013-399300-LTR1	1_s323	TY3_1p	TY3_1p	2.7860000000000014	1
1_s324	0.0017513134851138354	0	99.057	1-i8-utg43_pilon-TY1-929782-930099-LTR2	1_i8	1-s324-utg43_pilon-TY1-398695-399012-LTR1	1_s324	TY1	TY1	0.9429999999999978	1
1_s325	0.0070921985815602835	0	81.714	1-st162-utg51_pilon-TY4-173308-173521-LTR1	1_st162	1-s325-utg43_pilon-TY4-399994-400170-LTR1	1_s325	TY4	TY4	18.286	1
1_s326	0.0033783783783783786	0	88.353	1-s340-utg43_pilon-TY1-818287-818603-LTR1	1_s340	1-s326-utg43_pilon-TY1-442132-442447-LTR1	1_s326	TY1	TY1	11.647000000000006	1
1_s327	0.0017985611510791368	0	95.198	1-s320-utg43_pilon-TY3_1p-355707-356060-LTR1	1_s320	1-s327-utg43_pilon-TY3_1p-459678-460027-LTR1	1_s327	TY3_1p	TY3_1p	4.802000000000007	1
1_s328	0.0020325203252032522	0	93.413	1-s498-utg8_pilon-TY1-338581-338915-LTR1	1_s498	1-s328-utg43_pilon-TY1-460254-460583-LTR1	1_s328	TY1	TY1	6.587000000000003	1
1_s329	0.00510204081632653	0	81.857	1-s365-utg51_pilon-TY1-468017-468345-LTR1	1_s365	1-s329-utg43_pilon-TY2-460608-460845-LTR1	1_s329	TY2	TY1	18.143	1
1_s330	0.01	0	78.443	1-st261-utg97_pilon-TY1-441602-441919-LTR1	1_st261	1-s330-utg43_pilon-TY1-483029-483214-LTR1	1_s330	TY1	TY1	21.557000000000002	1
1_s331	0.011614401858304297	0	87.671	1-s414-utg69_pilon-TY3_1p-139111-139465-LTR1	1_s414	1-s331-utg43_pilon-TY3_1p-483679-483740-LTR1	1_s331	TY3_1p	TY3_1p	12.328999999999994	1
1_s332	0.001851851851851852	0	96.073	1-s317-utg43_pilon-TY1-311323-311656-LTR1	1_s317	1-s332-utg43_pilon-TY1-551883-552216-LTR1	1_s332	TY1	TY1	3.9270000000000067	1
1_s333	0.002242152466367713	0	92.605	1-s332-utg43_pilon-TY1-551883-552216-LTR1	1_s332	1-s333-utg43_pilon-TY2-552265-552579-LTR1	1_s333	TY2	TY1	7.394999999999996	1
1_s334	0.003401360544217687	0	81.283	1-s37-utg11_pilon-TY4-641438-641804-LTR1	1_s37	1-s334-utg43_pilon-TY4-552663-553044-LTR1	1_s334	TY4	TY4	18.717	1
1_s335	0.005050505050505051	0	100.0	1-s320-utg43_pilon-TY3_1p-355707-356060-LTR1	1_s320	1-s335-utg43_pilon-TY3_1p-728908-729014-LTR1	1_s335	TY3_1p	TY3_1p	0.0	1
1_s336	0.0017331022530329288	0	99.371	1-st125-utg40_pilon-TY1-201959-202276-LTR1	1_st125	1-s336-utg43_pilon-TY1-728590-728907-LTR1	1_s336	TY1	TY1	0.6290000000000049	1
1_s337	0.0016556291390728477	0	97.458	1-s464-utg7_pilon-TY3_1p-599692-600045-LTR1	1_s464	1-s337-utg43_pilon-TY3_1p-749455-749808-LTR1	1_s337	TY3_1p	TY3_1p	2.5420000000000016	1
1_s338	0.0072992700729927005	0	75.0	1-st144-utg40_pilon-TY1-535904-536236-LTR1	1_st144	1-s338-utg43_pilon-TY1-750178-750507-LTR1	1_s338	TY1	TY1	25.0	1
1_s339	0.010101010101010102	0	81.897	1-s93-utg149_pilon-TY1-131709-131926-LTR1	1_s93	1-s339-utg43_pilon-TY1-789764-790084-LTR1	1_s339	TY1	TY1	18.102999999999994	1
1_s34	0.0049504950495049506	0	86.387	1-s320-utg43_pilon-TY3_1p-355707-356060-LTR1	1_s320	1-s34-utg11_pilon-TY3_1p-552640-552921-LTR1	1_s34	TY3_1p	TY3_1p	13.613	1
1_s340	0.0019455252918287938	0	95.899	1-s456-utg7_pilon-TY1-421677-421994-LTR1	1_s456	1-s340-utg43_pilon-TY1-818287-818603-LTR1	1_s340	TY1	TY1	4.100999999999999	1
1_s341	0.013679890560875515	0	82.022	1-s34-utg11_pilon-TY3_1p-552640-552921-LTR1	1_s34	1-s341-utg43_pilon-TY3-818609-818873-LTR1	1_s341	TY3	TY3_1p	17.977999999999994	1
1_s342	0.002702702702702703	0	96.053	1-s239-utg34_pilon-TY5-3255-3480-LTR1	1_s239	1-s342-utg43_pilon-TY5-930816-931043-LTR1	1_s342	TY5	TY5	3.9470000000000027	1
1_s343	0.002207505518763797	0	99.203	1-st171-utg69_pilon-TY5-1678-1928-LTR1	1_st171	1-s343-utg51_pilon-TY5-3327-3577-LTR1	1_s343	TY5	TY5	0.796999999999997	1
1_s344	0.002178649237472767	0	92.744	1-st19-utg11_pilon-TY1-417274-417590-LTR1	1_st19	1-s344-utg51_pilon-TY1-23346-23662-LTR1	1_s344	TY1	TY1	7.256	1
1_s349	0.005494505494505495	0	87.117	1-s496-utg8_pilon-TY3_1p-217595-217948-LTR1	1_s496	1-s349-utg51_pilon-TY3_1p-149468-149632-LTR1	1_s349	TY3_1p	TY3_1p	12.882999999999996	1
1_s350	0.0020325203252032522	0	90.591	1-s175-utg2223_pilon-TY4-11640-12010-LTR1	1_s175	1-s350-utg51_pilon-TY4-149633-150003-LTR1	1_s350	TY4	TY4	9.409000000000006	1
1_s351	0.014792899408284025	0	81.395	1-st159-utg51_pilon-TY1-91676-91989-LTR1	1_st159	1-s351-utg51_pilon-TY2-150019-150105-LTR1	1_s351	TY2	TY1	18.605000000000004	1
1_s352	0.0018214936247723133	0	97.799	1-st7-utg11_pilon-TY1-286689-287006-LTR1	1_st7	1-s352-utg51_pilon-TY1-150106-150423-LTR1	1_s352	TY1	TY1	2.2009999999999934	1
1_s353	0.0024154589371980675	0	90.312	1-st7-utg11_pilon-TY1-286689-287006-LTR1	1_st7	1-s353-utg51_pilon-TY1-172798-173114-LTR1	1_s353	TY1	TY1	9.688000000000002	1
1_s356	0.020366598778004074	0	82.456	1-st185-utg69_pilon-TY2-123044-123200-LTR1	1_st185	1-s356-utg51_pilon-TY2-212899-212965-LTR1	1_s356	TY2	TY2	17.543999999999997	1
1_s357	0.0048543689320388345	0	86.243	1-s146-utg14_pilon-TY3_1p-1255513-1255705-LTR1	1_s146	1-s357-utg51_pilon-TY3_1p-213053-213260-LTR1	1_s357	TY3_1p	TY3_1p	13.757000000000005	1
1_s358	0.0029498525073746312	0	85.251	1-s82-utg12_pilon-TY1-323247-323582-LTR1	1_s82	1-s358-utg51_pilon-TY1-213275-213608-LTR1	1_s358	TY1	TY1	14.748999999999995	1
1_s359	0.006578947368421052	0	88.636	1-st190-utg69_pilon-TY4-147107-147378-LTR1	1_st190	1-s359-utg51_pilon-TY4-313174-313246-LTR1	1_s359	TY4	TY4	11.364000000000004	1
1_s36	0.015197568389057751	0	76.8	1-s232-utg32_pilon-TY1-826323-826654-LTR1	1_s232	1-s36-utg11_pilon-TY2-640646-640818-LTR1	1_s36	TY2	TY1	23.200000000000003	1
1_s360	0.0024330900243309003	0	93.478	1-st165-utg51_pilon-TY1-323745-324020-LTR1	1_st165	1-s360-utg51_pilon-TY1-312856-313173-LTR1	1_s360	TY1	TY1	6.522000000000006	1
1_s363	0.0019047619047619048	0	95.441	1-s28-utg11_pilon-TY1-527001-527332-LTR1	1_s28	1-s363-utg51_pilon-TY1-388595-388927-LTR1	1_s363	TY1	TY1	4.5589999999999975	1
1_s364	0.01661129568106312	0	87.273	1-t35-utg11_pilon-TY4-799076-799209-LTR2	1_t35	1-s364-utg51_pilon-TY4-467957-468016-LTR1	1_s364	TY4	TY4	12.727000000000004	1
1_s365	0.00273224043715847	0	86.826	1-st144-utg40_pilon-TY1-535904-536236-LTR1	1_st144	1-s365-utg51_pilon-TY1-468017-468345-LTR1	1_s365	TY1	TY1	13.174000000000007	1
1_s366	0.004424778761061947	0	86.893	1-s467-utg7_pilon-TY3_1p-666905-667247-LTR1	1_s467	1-s366-utg51_pilon-TY3_1p-468440-468667-LTR1	1_s366	TY3_1p	TY3_1p	13.107	1
1_s367	0.007692307692307693	0	94.118	1-s464-utg7_pilon-TY3_1p-599692-600045-LTR1	1_s464	1-s367-utg51_pilon-TY3_1p-500989-501073-LTR1	1_s367	TY3_1p	TY3_1p	5.882000000000005	1
1_s368	0.003105590062111801	0	88.278	1-s340-utg43_pilon-TY1-818287-818603-LTR1	1_s340	1-s368-utg51_pilon-TY1-524008-524192-LTR1	1_s368	TY1	TY1	11.721999999999994	1
1_s369	0.001937984496124031	0	95.912	1-s456-utg7_pilon-TY1-421677-421994-LTR1	1_s456	1-s369-utg51_pilon-TY1-523690-524007-LTR1	1_s369	TY1	TY1	4.087999999999994	1
1_s37	0.0031645569620253164	0	83.573	1-s83-utg12_pilon-TY4-323590-323934-LTR1	1_s83	1-s37-utg11_pilon-TY4-641438-641804-LTR1	1_s37	TY4	TY4	16.427000000000007	1
1_s370	0.0017006802721088435	0	100.0	1-i5-utg2223_pilon-TY1-5379-5696-LTR1	1_i5	1-s370-utg51_pilon-TY1-676225-676542-LTR1	1_s370	TY1	TY1	0.0	1
1_s371	0.0022624434389140274	0	98.413	1-s343-utg51_pilon-TY5-3327-3577-LTR1	1_s343	1-s371-utg51_pilon-TY5-677543-677794-LTR1	1_s371	TY5	TY5	1.5870000000000033	1
1_s372	0.0037735849056603774	0	87.446	1-st171-utg69_pilon-TY5-1678-1928-LTR1	1_st171	1-s372-utg60_pilon-TY5-1424-1672-LTR1	1_s372	TY5	TY5	12.554000000000002	1
1_s373	0.011135857461024499	0	80.672	1-s106-utg14_pilon-TY4-17573-17695-LTR1	1_s106	1-s373-utg60_pilon-TY4-11298-11446-LTR1	1_s373	TY4	TY4	19.328000000000003	1
1_s374	0.006578947368421052	0	78.175	1-st88-utg26_pilon-TY1-465179-465460-LTR1	1_st88	1-s374-utg60_pilon-TY1-35663-35921-LTR1	1_s374	TY1	TY1	21.825000000000003	1
1_s375	0.0078125	0	84.091	1-s146-utg14_pilon-TY3_1p-1255513-1255705-LTR1	1_s146	1-s375-utg60_pilon-TY3-121680-121811-LTR1	1_s375	TY3	TY3_1p	15.909000000000006	1
1_s376	0.002551020408163265	0	97.391	1-st45-utg149_pilon-TY1-153023-153340-LTR1	1_st45	1-s376-utg60_pilon-TY1-121814-122043-LTR1	1_s376	TY1	TY1	2.6089999999999947	1
1_s377	0.020366598778004074	0	84.615	1-s250-utg34_pilon-TY3_1p-548672-548957-LTR1	1_s250	1-s377-utg60_pilon-TY3_1p-158153-158220-LTR1	1_s377	TY3_1p	TY3_1p	15.385000000000005	1
1_s378	0.0035087719298245615	0	91.163	1-s28-utg11_pilon-TY1-527001-527332-LTR1	1_s28	1-s378-utg60_pilon-TY2-158232-158439-LTR1	1_s378	TY2	TY1	8.837000000000003	1
1_s379	0.012706480304955527	0	95.833	1-s175-utg2223_pilon-TY4-11640-12010-LTR1	1_s175	1-s379-utg60_pilon-TY4-158440-158487-LTR1	1_s379	TY4	TY4	4.167000000000002	1
1_s38	0.014792899408284025	0	85.294	1-s455-utg7_pilon-TY3_1p-420913-421201-LTR1	1_s455	1-s38-utg11_pilon-TY3_1p-681373-681438-LTR1	1_s38	TY3_1p	TY3_1p	14.706000000000003	1
1_s382	0.00980392156862745	0	80.147	1-s156-utg164_pilon-TY1-156622-156954-LTR1	1_s156	1-s382-utg60_pilon-TY1-175487-175558-LTR1	1_s382	TY1	TY1	19.852999999999994	1
1_s383	0.009259259259259259	0	82.222	1-s496-utg8_pilon-TY3_1p-217595-217948-LTR1	1_s496	1-s383-utg60_pilon-TY3-175675-175806-LTR1	1_s383	TY3	TY3_1p	17.778000000000006	1
1_s384	0.0106951871657754	0	77.246	1-s150-utg14_pilon-TY4-1469917-1470286-LTR1	1_s150	1-s384-utg60_pilon-TY4-175807-175997-LTR1	1_s384	TY4	TY4	22.754000000000005	1
1_s385	0.012706480304955527	0	90.0	1-s414-utg69_pilon-TY3_1p-139111-139465-LTR1	1_s414	1-s385-utg60_pilon-TY3_1p-176129-176188-LTR1	1_s385	TY3_1p	TY3_1p	10.0	1
1_s387	0.012422360248447204	0	88.06	1-s496-utg8_pilon-TY3_1p-217595-217948-LTR1	1_s496	1-s387-utg60_pilon-TY3_1p-195406-195472-LTR1	1_s387	TY3_1p	TY3_1p	11.939999999999998	1
1_s388	0.001968503937007874	0	97.635	1-st155-utg43_pilon-TY1-356163-356478-LTR1	1_st155	1-s388-utg60_pilon-TY1-195500-195800-LTR1	1_s388	TY1	TY1	2.364999999999995	1
1_s389	0.0035335689045936395	0	98.148	1-s215-utg32_pilon-TY3_1p-333628-333980-LTR1	1_s215	1-s389-utg60_pilon-TY3_1p-218868-219029-LTR1	1_s389	TY3_1p	TY3_1p	1.8520000000000039	1
1_s39	0.002127659574468085	0	94.194	1-s32-utg11_pilon-TY4-534958-535329-LTR1	1_s32	1-s39-utg11_pilon-TY4-681439-681746-LTR1	1_s39	TY4	TY4	5.805999999999997	1
1_s390	0.0024691358024691358	0	87.931	1-s131-utg14_pilon-TY4-952147-952490-LTR1	1_s131	1-s390-utg60_pilon-TY4-219030-219403-LTR1	1_s390	TY4	TY4	12.069000000000003	1
1_s393	0.0196078431372549	0	75.676	1-st81-utg26_pilon-TY1-235228-235543-LTR1	1_st81	1-s393-utg60_pilon-TY1-282667-282843-LTR1	1_s393	TY1	TY1	24.323999999999998	1
1_s400	0.0018656716417910447	0	92.573	1-s32-utg11_pilon-TY4-534958-535329-LTR1	1_s32	1-s400-utg69_pilon-TY4-83038-83319-LTR1	1_s400	TY4	TY4	7.427000000000007	1
1_s403	0.008403361344537815	0	94.737	1-st14-utg11_pilon-TY3_1p-400185-400527-LTR1	1_st14	1-s403-utg69_pilon-TY3_1p-83637-83736-LTR1	1_s403	TY3_1p	TY3_1p	5.263000000000005	1
1_s405	0.013333333333333334	0	80.583	1-s37-utg11_pilon-TY4-641438-641804-LTR1	1_s37	1-s405-utg69_pilon-TY4-84028-84133-LTR1	1_s405	TY4	TY4	19.417	1
1_s412	0.0017857142857142857	0	95.442	1-s323-utg43_pilon-TY3_1p-399013-399300-LTR1	1_s323	1-s412-utg69_pilon-TY3_1p-123937-124007-LTR1	1_s412	TY3_1p	TY3_1p	4.558000000000007	1
1_s414	0.0017006802721088435	0	96.62	1-s320-utg43_pilon-TY3_1p-355707-356060-LTR1	1_s320	1-s414-utg69_pilon-TY3_1p-139111-139465-LTR1	1_s414	TY3_1p	TY3_1p	3.3799999999999955	1
1_s415	0.017699115044247787	0	89.13	1-s233-utg32_pilon-TY3-826677-826855-LTR1	1_s233	1-s415-utg69_pilon-TY3-139492-139548-LTR1	1_s415	TY3	TY3	10.870000000000005	1
1_s417	0.014792899408284025	0	82.278	1-s496-utg8_pilon-TY3_1p-217595-217948-LTR1	1_s496	1-s417-utg69_pilon-TY3_1p-139865-139943-LTR1	1_s417	TY3_1p	TY3_1p	17.721999999999994	1
1_s418	0.0025974025974025974	0	88.679	1-s340-utg43_pilon-TY1-818287-818603-LTR1	1_s340	1-s418-utg69_pilon-TY1-139944-140259-LTR1	1_s418	TY1	TY1	11.320999999999998	1
1_s42	0.002145922746781116	0	93.082	1-st144-utg40_pilon-TY1-535904-536236-LTR1	1_st144	1-s42-utg11_pilon-TY1-687995-688327-LTR1	1_s42	TY1	TY1	6.918000000000006	1
1_s422	0.01091703056768559	0	75.377	1-i2-utg149_pilon-TY1-8245-8561-LTR2	1_i2	1-s422-utg69_pilon-TY1-165293-165611-LTR1	1_s422	TY1	TY1	24.623000000000005	1
1_s423	0.018281535648994516	0	74.83	1-st256-utg97_pilon-TY1-358033-358349-LTR1	1_st256	1-s423-utg69_pilon-TY1-224522-224698-LTR1	1_s423	TY1	TY1	25.17	1
1_s424	0.003424657534246575	0	81.383	1-s390-utg60_pilon-TY4-219030-219403-LTR1	1_s390	1-s424-utg69_pilon-TY4-288782-289146-LTR1	1_s424	TY4	TY4	18.617000000000004	1
1_s425	0.020366598778004074	0	96.552	1-st171-utg69_pilon-TY5-1678-1928-LTR1	1_st171	1-s425-utg69_pilon-TY5-289614-289642-LTR1	1_s425	TY5	TY5	3.4479999999999933	1
1_s426	0.0029239766081871343	0	90.98	1-s39-utg11_pilon-TY4-681439-681746-LTR1	1_s39	1-s426-utg69_pilon-TY4-292134-292388-LTR1	1_s426	TY4	TY4	9.019999999999996	1
1_s432	0.0021551724137931034	0	100.0	1-s177-utg2223_pilon-TY5-24052-24302-LTR1	1_s177	1-s432-utg69_pilon-TY5-311032-311282-LTR1	1_s432	TY5	TY5	0.0	1
1_s436	0.02293577981651376	0	73.95	1-st187-utg69_pilon-TY1-139549-139864-LTR1	1_st187	1-s436-utg6_pilon-TY1-183304-183420-LTR1	1_s436	TY1	TY1	26.049999999999997	1
1_s44	0.005291005291005291	0	82.222	1-s37-utg11_pilon-TY4-641438-641804-LTR1	1_s37	1-s44-utg11_pilon-TY4-710239-710462-LTR1	1_s44	TY4	TY4	17.778000000000006	1
1_s441	0.00641025641025641	0	97.778	1-s215-utg32_pilon-TY3_1p-333628-333980-LTR1	1_s215	1-s441-utg6_pilon-TY3_1p-279671-279760-LTR1	1_s441	TY3_1p	TY3_1p	2.221999999999994	1
1_s442	0.0019230769230769232	0	96.226	1-s525-utg97_pilon-TY1-205298-205615-LTR1	1_s525	1-s442-utg6_pilon-TY1-279761-280076-LTR1	1_s442	TY1	TY1	3.774000000000001	1
1_s443	0.013679890560875515	0	83.333	1-s82-utg12_pilon-TY1-323247-323582-LTR1	1_s82	1-s443-utg6_pilon-TY1-281091-281171-LTR1	1_s443	TY1	TY1	16.667	1
1_s450	0.00546448087431694	0	99.02	1-st7-utg11_pilon-TY1-286689-287006-LTR1	1_st7	1-s450-utg7_pilon-TY1-48497-48598-LTR1	1_s450	TY1	TY1	0.980000000000004	1
1_s452	0.00909090909090909	0	94.444	1-s69-utg12_pilon-TY3_1p-42853-42942-LTR1	1_s69	1-s452-utg7_pilon-TY3_1p-195590-195661-LTR1	1_s452	TY3_1p	TY3_1p	5.555999999999997	1
1_s455	0.0020408163265306124	0	97.241	1-s215-utg32_pilon-TY3_1p-333628-333980-LTR1	1_s215	1-s455-utg7_pilon-TY3_1p-420913-421201-LTR1	1_s455	TY3_1p	TY3_1p	2.7590000000000003	1
1_s456	0.0018587360594795538	0	97.17	1-st73-utg164_pilon-TY1-357052-357369-LTR1	1_st73	1-s456-utg7_pilon-TY1-421677-421994-LTR1	1_s456	TY1	TY1	2.8299999999999983	1
1_s457	0.0196078431372549	0	80.597	1-s77-utg12_pilon-TY3_1p-228374-228619-LTR1	1_s77	1-s457-utg7_pilon-TY3_1p-537097-537173-LTR1	1_s457	TY3_1p	TY3_1p	19.403000000000006	1
1_s458	0.020366598778004074	0	96.552	1-s2-utg11_pilon-TY3_1p-75207-75550-LTR1	1_s2	1-s458-utg7_pilon-TY3_1p-537184-537251-LTR1	1_s458	TY3_1p	TY3_1p	3.4479999999999933	1
1_s459	0.001718213058419244	0	99.686	1-st69-utg164_pilon-TY1-348474-348791-LTR1	1_st69	1-s459-utg7_pilon-TY1-537254-537571-LTR1	1_s459	TY1	TY1	0.31399999999999295	1
1_s464	0.0016556291390728477	0	97.458	1-s320-utg43_pilon-TY3_1p-355707-356060-LTR1	1_s320	1-s464-utg7_pilon-TY3_1p-599692-600045-LTR1	1_s464	TY3_1p	TY3_1p	2.5420000000000016	1
1_s467	0.0016207455429497568	0	99.125	1-st242-utg8_pilon-TY3_1p-456571-456913-LTR1	1_st242	1-s467-utg7_pilon-TY3_1p-666905-667247-LTR1	1_s467	TY3_1p	TY3_1p	0.875	1
1_s470	0.0015772870662460567	0	100.0	1-s181-utg26_pilon-TY3_1p-159051-159393-LTR1	1_s181	1-s470-utg7_pilon-TY3_1p-754174-754516-LTR1	1_s470	TY3_1p	TY3_1p	0.0	1
1_s476	0.03076923076923077	0	74.684	1-s497-utg8_pilon-TY4-218042-218320-LTR1	1_s497	1-s476-utg7_pilon-TY4-759800-760012-LTR1	1_s476	TY4	TY4	25.316000000000003	1
1_s478	0.022026431718061675	0	88.889	1-s383-utg60_pilon-TY3-175675-175806-LTR1	1_s383	1-s478-utg7_pilon-TY3-760423-760473-LTR1	1_s478	TY3	TY3	11.111000000000004	1
1_s479	0.0019230769230769232	0	94.88	1-s28-utg11_pilon-TY1-527001-527332-LTR1	1_s28	1-s479-utg7_pilon-TY1-783610-783942-LTR1	1_s479	TY1	TY1	5.1200000000000045	1
1_s480	0.007575757575757576	0	79.104	1-st67-utg14_pilon-TY1-1261692-1261908-LTR1	1_st67	1-s480-utg7_pilon-TY2-823498-823716-LTR1	1_s480	TY2	TY1	20.896	1
1_s482	0.0018587360594795538	0	97.17	1-st25-utg11_pilon-TY1-681747-682064-LTR1	1_st25	1-s482-utg7_pilon-TY1-847706-848023-LTR1	1_s482	TY1	TY1	2.8299999999999983	1
1_s485	0.002380952380952381	0	96.813	1-s343-utg51_pilon-TY5-3327-3577-LTR1	1_s343	1-s485-utg7_pilon-TY5-908057-908307-LTR1	1_s485	TY5	TY5	3.1869999999999976	1
1_s486	0.0017857142857142857	0	98.428	1-st11-utg11_pilon-TY1-318600-318917-LTR1	1_st11	1-s486-utg8_pilon-TY1-3097-3414-LTR1	1_s486	TY1	TY1	1.5720000000000027	1
1_s487	0.00392156862745098	0	98.611	1-s215-utg32_pilon-TY3_1p-333628-333980-LTR1	1_s215	1-s487-utg8_pilon-TY3_1p-74620-74761-LTR1	1_s487	TY3_1p	TY3_1p	1.3889999999999958	1
1_s488	0.0018018018018018018	0	98.113	1-i9-utg51_pilon-TY1-77909-78226-LTR1	1_i9	1-s488-utg8_pilon-TY1-74302-74619-LTR1	1_s488	TY1	TY1	1.8870000000000005	1
1_s489	0.015197568389057751	0	84.058	1-s512-utg97_pilon-TY1-60335-60651-LTR1	1_s512	1-s489-utg8_pilon-TY1-99105-99177-LTR1	1_s489	TY1	TY1	15.941999999999993	1
1_s490	0.01661129568106312	0	88.0	1-s527-utg97_pilon-TY3_1p-247550-247715-LTR1	1_s527	1-s490-utg8_pilon-TY3-115660-115727-LTR1	1_s490	TY3	TY3_1p	12.0	1
1_s492	0.005847953216374269	0	82.653	1-s246-utg34_pilon-TY4-243988-244326-LTR1	1_s246	1-s492-utg8_pilon-TY4-117072-117164-LTR1	1_s492	TY4	TY4	17.346999999999994	1
1_s496	0.0017006802721088435	0	96.61	1-s464-utg7_pilon-TY3_1p-599692-600045-LTR1	1_s464	1-s496-utg8_pilon-TY3_1p-217595-217948-LTR1	1_s496	TY3_1p	TY3_1p	3.3900000000000006	1
1_s497	0.0196078431372549	0	75.728	1-s50-utg11_pilon-TY4-774220-774403-LTR1	1_s50	1-s497-utg8_pilon-TY4-218042-218320-LTR1	1_s497	TY4	TY4	24.272000000000006	1
1_s498	0.0018975332068311196	0	96.0	1-s56-utg11_pilon-TY1-815713-816035-LTR1	1_s56	1-s498-utg8_pilon-TY1-338581-338915-LTR1	1_s498	TY1	TY1	4.0	1
1_s5	0.01091703056768559	0	86.747	1-st116-utg34_pilon-TY4-549240-549613-LTR1	1_st116	1-s5-utg11_pilon-TY4-111190-111271-LTR1	1_s5	TY4	TY4	13.253	1
1_s50	0.004464285714285714	0	88.71	1-s32-utg11_pilon-TY4-534958-535329-LTR1	1_s32	1-s50-utg11_pilon-TY4-774220-774403-LTR1	1_s50	TY4	TY4	11.290000000000006	1
1_s501	0.002232142857142857	0	92.429	1-s340-utg43_pilon-TY1-818287-818603-LTR1	1_s340	1-s501-utg8_pilon-TY1-369608-369926-LTR1	1_s501	TY1	TY1	7.570999999999998	1
1_s502	0.02293577981651376	0	83.333	1-st159-utg51_pilon-TY1-91676-91989-LTR1	1_st159	1-s502-utg8_pilon-TY2-369993-370145-LTR1	1_s502	TY2	TY1	16.667	1
1_s503	0.026246719160104987	0	76.623	1-s215-utg32_pilon-TY3_1p-333628-333980-LTR1	1_s215	1-s503-utg8_pilon-TY3-444370-444450-LTR1	1_s503	TY3	TY3_1p	23.376999999999995	1
1_s504	0.003257328990228013	0	84.0	1-s42-utg11_pilon-TY1-687995-688327-LTR1	1_s42	1-s504-utg8_pilon-TY1-444464-444792-LTR1	1_s504	TY1	TY1	16.0	1
1_s506	0.004464285714285714	0	81.333	1-st73-utg164_pilon-TY1-357052-357369-LTR1	1_st73	1-s506-utg8_pilon-TY1-447594-447667-LTR1	1_s506	TY1	TY1	18.667	1
1_s509	0.0018726591760299626	0	98.993	1-st11-utg11_pilon-TY1-318600-318917-LTR1	1_st11	1-s509-utg8_pilon-TY1-501521-501818-LTR1	1_s509	TY1	TY1	1.007000000000005	1
1_s51	0.022026431718061675	0	91.176	1-s464-utg7_pilon-TY3_1p-599692-600045-LTR1	1_s464	1-s51-utg11_pilon-TY3-774708-774760-LTR1	1_s51	TY3	TY3_1p	8.823999999999998	1
1_s510	0.013679890560875515	0	100.0	1-st146-utg43_pilon-TY5-3422-3648-LTR1	1_st146	1-s510-utg97_pilon-TY5-3247-3285-LTR1	1_s510	TY5	TY5	0.0	1
1_s511	0.013333333333333334	0	72.803	1-s371-utg51_pilon-TY5-677543-677794-LTR1	1_s371	1-s511-utg97_pilon-TY5-4957-5200-LTR1	1_s511	TY5	TY5	27.197000000000003	1
1_s512	0.0019230769230769232	0	96.215	1-s525-utg97_pilon-TY1-205298-205615-LTR1	1_s525	1-s512-utg97_pilon-TY1-60335-60651-LTR1	1_s512	TY1	TY1	3.7849999999999966	1
1_s515	0.0033003300330033004	0	83.962	1-s83-utg12_pilon-TY4-323590-323934-LTR1	1_s83	1-s515-utg97_pilon-TY4-116405-116723-LTR1	1_s515	TY4	TY4	16.037999999999997	1
1_s516	0.003745318352059925	0	98.039	1-st246-utg97_pilon-TY2-134165-134286-LTR1	1_st246	1-s516-utg97_pilon-TY2-116855-116925-LTR1	1_s516	TY2	TY2	1.9609999999999985	1
1_s52	0.015197568389057751	0	80.233	1-s546-utg97_pilon-TY4-489387-489757-LTR1	1_s546	1-s52-utg11_pilon-TY4-791408-791540-LTR1	1_s52	TY4	TY4	19.766999999999996	1
1_s523	0.017699115044247787	0	89.362	1-st256-utg97_pilon-TY1-358033-358349-LTR1	1_st256	1-s523-utg97_pilon-TY2-175598-175731-LTR1	1_s523	TY2	TY1	10.638000000000005	1
1_s524	0.0026666666666666666	0	92.776	1-st50-utg14_pilon-TY1-438556-438819-LTR1	1_st50	1-s524-utg97_pilon-TY1-175732-176043-LTR1	1_s524	TY1	TY1	7.224000000000004	1
1_s525	0.0018018018018018018	0	98.113	1-s111-utg14_pilon-TY1-437356-437673-LTR1	1_s111	1-s525-utg97_pilon-TY1-205298-205615-LTR1	1_s525	TY1	TY1	1.8870000000000005	1
1_s527	0.005747126436781609	0	85.542	1-s357-utg51_pilon-TY3_1p-213053-213260-LTR1	1_s357	1-s527-utg97_pilon-TY3_1p-247550-247715-LTR1	1_s527	TY3_1p	TY3_1p	14.457999999999998	1
1_s529	0.0035971223021582736	0	84.0	1-s135-utg14_pilon-TY1-1106115-1106432-LTR1	1_s135	1-s529-utg97_pilon-TY1-286708-287023-LTR1	1_s529	TY1	TY1	16.0	1
1_s53	0.0020491803278688526	0	94.62	1-st73-utg164_pilon-TY1-357052-357369-LTR1	1_st73	1-s53-utg11_pilon-TY1-791881-792198-LTR1	1_s53	TY1	TY1	5.3799999999999955	1
1_s530	0.01661129568106312	0	87.037	1-s77-utg12_pilon-TY3_1p-228374-228619-LTR1	1_s77	1-s530-utg97_pilon-TY3_1p-315550-315605-LTR1	1_s530	TY3_1p	TY3_1p	12.962999999999994	1
1_s532	0.01661129568106312	0	75.969	1-s11-utg11_pilon-TY4-203455-203700-LTR1	1_s11	1-s532-utg97_pilon-TY4-317454-317815-LTR1	1_s532	TY4	TY4	24.031000000000006	1
1_s535	0.011376564277588168	0	88.732	1-s389-utg60_pilon-TY3_1p-218868-219029-LTR1	1_s389	1-s535-utg97_pilon-TY3_1p-437789-437859-LTR1	1_s535	TY3_1p	TY3_1p	11.268	1
1_s539	0.0070921985815602835	0	76.238	1-st191-utg69_pilon-TY4-148342-148711-LTR1	1_st191	1-s539-utg97_pilon-TY4-439094-439388-LTR1	1_s539	TY4	TY4	23.762	1
1_s54	0.006289308176100629	0	98.876	1-st30-utg11_pilon-TY1-748485-748790-LTR1	1_st30	1-s54-utg11_pilon-TY2-797740-797828-LTR1	1_s54	TY2	TY1	1.1239999999999952	1
1_s541	0.011614401858304297	0	82.178	1-s83-utg12_pilon-TY4-323590-323934-LTR1	1_s83	1-s541-utg97_pilon-TY4-441209-441585-LTR1	1_s541	TY4	TY4	17.822000000000003	1
1_s545	0.005681818181818182	0	94.69	1-s245-utg34_pilon-TY1-95001-95318-LTR1	1_s245	1-s545-utg97_pilon-TY1-489274-489386-LTR1	1_s545	TY1	TY1	5.310000000000002	1
1_s546	0.0020491803278688526	0	93.865	1-s32-utg11_pilon-TY4-534958-535329-LTR1	1_s32	1-s546-utg97_pilon-TY4-489387-489757-LTR1	1_s546	TY4	TY4	6.135000000000005	1
1_s547	0.004329004329004329	0	80.547	1-s365-utg51_pilon-TY1-468017-468345-LTR1	1_s365	1-s547-utg97_pilon-TY1-489975-490283-LTR1	1_s547	TY1	TY1	19.453000000000003	1
1_s548	0.012422360248447204	0	94.231	1-s231-utg32_pilon-TY3_1p-681948-682018-LTR1	1_s231	1-s548-utg97_pilon-TY3_1p-542897-542948-LTR1	1_s548	TY3_1p	TY3_1p	5.7690000000000055	1
1_s549	0.0017513134851138354	0	99.057	1-st125-utg40_pilon-TY1-201959-202276-LTR1	1_st125	1-s549-utg97_pilon-TY1-542949-543266-LTR1	1_s549	TY1	TY1	0.9429999999999978	1
1_s550	0.0031645569620253164	0	87.956	1-s131-utg14_pilon-TY4-952147-952490-LTR1	1_s131	1-s550-utg97_pilon-TY4-543268-543539-LTR1	1_s550	TY4	TY4	12.043999999999997	1
1_s553	0.034722222222222224	0	94.444	1-st147-utg43_pilon-TY5-3929-4155-LTR1	1_st147	1-s553-utg97_pilon-Tsu4-558829-558987-LTR1	1_s553	Tsu4	TY5	5.555999999999997	1
1_s56	0.0018975332068311196	0	96.0	1-s498-utg8_pilon-TY1-338581-338915-LTR1	1_s498	1-s56-utg11_pilon-TY1-815713-816035-LTR1	1_s56	TY1	TY1	4.0	1
1_s57	0.004830917874396135	0	87.432	1-s2-utg11_pilon-TY3_1p-75207-75550-LTR1	1_s2	1-s57-utg11_pilon-TY3_1p-816051-816289-LTR1	1_s57	TY3_1p	TY3_1p	12.567999999999998	1
1_s58	0.0028169014084507044	0	85.632	1-s467-utg7_pilon-TY3_1p-666905-667247-LTR1	1_s467	1-s58-utg11_pilon-TY3_1p-828126-828468-LTR1	1_s58	TY3_1p	TY3_1p	14.367999999999995	1
1_s6	0.00980392156862745	0	82.787	1-s83-utg12_pilon-TY4-323590-323934-LTR1	1_s83	1-s6-utg11_pilon-TY4-111256-111438-LTR1	1_s6	TY4	TY4	17.212999999999994	1
1_s61	0.007575757575757576	0	100.0	1-s215-utg32_pilon-TY3_1p-333628-333980-LTR1	1_s215	1-s61-utg11_pilon-TY3_1p-902379-902449-LTR1	1_s61	TY3_1p	TY3_1p	0.0	1
1_s62	0.002352941176470588	0	94.545	1-s328-utg43_pilon-TY1-460254-460583-LTR1	1_s328	1-s62-utg11_pilon-TY1-902460-902738-LTR1	1_s62	TY1	TY1	5.454999999999998	1
1_s63	0.001639344262295082	0	99.701	1-s89-utg12_pilon-TY1-814916-815248-LTR1	1_s89	1-s63-utg11_pilon-TY1-1076415-1076748-LTR1	1_s63	TY1	TY1	0.2990000000000066	1
1_s64	0.005050505050505051	0	100.0	1-s90-utg12_pilon-TY2-816455-816492-LTR1	1_s90	1-s64-utg11_pilon-TY2-1077956-1078012-LTR1	1_s64	TY2	TY2	0.0	1
1_s65	0.006802721088435374	0	98.78	1-s342-utg43_pilon-TY5-930816-931043-LTR1	1_s342	1-s65-utg12_pilon-TY5-3300-3457-LTR1	1_s65	TY5	TY5	1.2199999999999989	1
1_s66_0	0.0024154589371980675	0	95.437	1-st11-utg11_pilon-TY1-318600-318917-LTR1	1_st11	1-s66_0-utg12_pilon-TY2-13038-13294-LTR1	1_s66_0	TY2	TY1	4.563000000000002	1
1_s66_1	0.013333333333333334	0	88.71	1-st235-utg8_pilon-TY1-116741-117070-LTR1	1_st235	1-s66_1-utg12_pilon-TY1-22441-22500-LTR1	1_s66_1	TY1	TY1	11.290000000000006	1
1_s67	0.00273224043715847	0	92.278	1-s319-utg43_pilon-TY1-347050-347354-LTR1	1_s319	1-s67-utg12_pilon-TY1-22107-22420-LTR1	1_s67	TY1	TY1	7.721999999999994	1
1_s68	0.0019120458891013384	0	97.403	1-st206-utg6_pilon-TY1-315718-316034-LTR1	1_st206	1-s68-utg12_pilon-TY1-42545-42852-LTR1	1_s68	TY1	TY1	2.596999999999994	1
1_s69	0.005988023952095809	0	100.0	1-s320-utg43_pilon-TY3_1p-355707-356060-LTR1	1_s320	1-s69-utg12_pilon-TY3_1p-42853-42942-LTR1	1_s69	TY3_1p	TY3_1p	0.0	1
1_s71	0.004098360655737705	0	78.989	1-s37-utg11_pilon-TY4-641438-641804-LTR1	1_s37	1-s71-utg12_pilon-TY4-204860-204929-LTR1	1_s71	TY4	TY4	21.010999999999996	1
1_s72	0.0017006802721088435	0	100.0	1-i7-utg40_pilon-TY1-357752-358069-LTR2	1_i7	1-s72-utg12_pilon-TY1-204541-204858-LTR1	1_s72	TY1	TY1	0.0	1
1_s75	0.011876484560570071	0	87.5	1-t35-utg11_pilon-TY4-799076-799209-LTR2	1_t35	1-s75-utg12_pilon-TY4-227985-228056-LTR1	1_s75	TY4	TY4	12.5	1
1_s76	0.0019801980198019802	0	96.429	1-st7-utg11_pilon-TY1-286689-287006-LTR1	1_st7	1-s76-utg12_pilon-TY1-228068-228373-LTR1	1_s76	TY1	TY1	3.570999999999998	1
1_s77	0.0035842293906810036	0	87.302	1-s496-utg8_pilon-TY3_1p-217595-217948-LTR1	1_s496	1-s77-utg12_pilon-TY3_1p-228374-228619-LTR1	1_s77	TY3_1p	TY3_1p	12.697999999999993	1
1_s79	0.014792899408284025	0	88.889	1-st254-utg97_pilon-TY1-315616-315791-LTR1	1_st254	1-s79-utg12_pilon-TY1-262069-262122-LTR1	1_s79	TY1	TY1	11.111000000000004	1
1_s81	0.0016339869281045752	0	98.834	1-s467-utg7_pilon-TY3_1p-666905-667247-LTR1	1_s467	1-s81-utg12_pilon-TY3_1p-262319-262661-LTR1	1_s81	TY3_1p	TY3_1p	1.1659999999999968	1
1_s82	0.0025252525252525255	0	91.096	1-s84-utg12_pilon-TY1-323935-324255-LTR1	1_s84	1-s82-utg12_pilon-TY1-323247-323582-LTR1	1_s82	TY1	TY1	8.903999999999996	1
1_s83	0.0031645569620253164	0	83.573	1-s37-utg11_pilon-TY4-641438-641804-LTR1	1_s37	1-s83-utg12_pilon-TY4-323590-323934-LTR1	1_s83	TY4	TY4	16.427000000000007	1
1_s84	0.0021141649048625794	0	93.458	1-s456-utg7_pilon-TY1-421677-421994-LTR1	1_s456	1-s84-utg12_pilon-TY1-323935-324255-LTR1	1_s84	TY1	TY1	6.542000000000002	1
1_s85	0.00303951367781155	0	85.849	1-st261-utg97_pilon-TY1-441602-441919-LTR1	1_st261	1-s85-utg12_pilon-TY1-347342-347649-LTR1	1_s85	TY1	TY1	14.150999999999996	1
1_s86	0.014025245441795233	0	83.133	1-s131-utg14_pilon-TY4-952147-952490-LTR1	1_s131	1-s86-utg12_pilon-TY4-347650-347727-LTR1	1_s86	TY4	TY4	16.867000000000004	1
1_s87	0.022026431718061675	0	80.328	1-s53-utg11_pilon-TY1-791881-792198-LTR1	1_s53	1-s87-utg12_pilon-TY1-462710-463027-LTR1	1_s87	TY1	TY1	19.671999999999997	1
1_s88	0.003236245954692557	0	85.333	1-st144-utg40_pilon-TY1-535904-536236-LTR1	1_st144	1-s88-utg12_pilon-TY1-652891-653194-LTR1	1_s88	TY1	TY1	14.667000000000002	1
1_s89	0.001639344262295082	0	99.701	1-s63-utg11_pilon-TY1-1076415-1076748-LTR1	1_s63	1-s89-utg12_pilon-TY1-814916-815248-LTR1	1_s89	TY1	TY1	0.2990000000000066	1
1_s90	0.005050505050505051	0	100.0	1-s64-utg11_pilon-TY2-1077956-1078012-LTR1	1_s64	1-s90-utg12_pilon-TY2-816455-816492-LTR1	1_s90	TY2	TY2	0.0	1
1_s91	0.0033112582781456954	0	90.717	1-s342-utg43_pilon-TY5-930816-931043-LTR1	1_s342	1-s91-utg149_pilon-TY5-3400-3629-LTR1	1_s91	TY5	TY5	9.283000000000001	1
1_s93	0.003355704697986577	0	91.324	1-st234-utg8_pilon-TY1-116347-116664-LTR1	1_st234	1-s93-utg149_pilon-TY1-131709-131926-LTR1	1_s93	TY1	TY1	8.676000000000002	1
1_s94	0.0023094688221709007	0	98.77	1-st7-utg11_pilon-TY1-286689-287006-LTR1	1_st7	1-s94-utg149_pilon-TY1-131934-132177-LTR1	1_s94	TY1	TY1	1.230000000000004	1
1_s96	0.007407407407407408	0	98.684	1-st156-utg43_pilon-TY1-356493-356774-LTR1	1_st156	1-s96-utg149_pilon-TY1-153740-153796-LTR1	1_s96	TY1	TY1	1.3160000000000025	1
1_s98	0.0017271157167530224	0	96.1	1-s464-utg7_pilon-TY3_1p-599692-600045-LTR1	1_s464	1-s98-utg149_pilon-TY3_1p-171550-171824-LTR1	1_s98	TY3_1p	TY3_1p	3.9000000000000057	1
1_st1	0.0019801980198019802	0	95.283	1-s525-utg97_pilon-TY1-205298-205615-LTR1	1_s525	1-st1-utg11_pilon-TY1-110532-110849-LTR1	1_st1	TY1	TY1	4.716999999999999	1
1_st10	0.01564945226917058	0	81.818	1-st112-utg34_pilon-TY1-540253-540582-LTR1	1_st112	1-st10-utg11_pilon-TY2-287490-287739-LTR1	1_st10	TY2	TY1	18.182000000000002	1
1_st100	0.01610305958132045	0	82.857	1-st7-utg11_pilon-TY1-286689-287006-LTR1	1_st7	1-st100-utg32_pilon-TY1-280222-280290-LTR1	1_st100	TY1	TY1	17.143	1
1_st101	0.002564102564102564	0	88.182	1-s42-utg11_pilon-TY1-687995-688327-LTR1	1_s42	1-st101-utg32_pilon-TY1-421426-421754-LTR1	1_st101	TY1	TY1	11.817999999999998	1
1_st102	0.0018587360594795538	0	96.626	1-st67-utg14_pilon-TY1-1261692-1261908-LTR1	1_st67	1-st102-utg32_pilon-TY1-577312-577633-LTR1	1_st102	TY1	TY1	3.3739999999999952	1
1_st103	0.004694835680751174	0	79.104	1-s365-utg51_pilon-TY1-468017-468345-LTR1	1_s365	1-st103-utg32_pilon-TY1-577635-577960-LTR1	1_st103	TY1	TY1	20.896	1
1_st104	0.0017331022530329288	0	99.371	1-s336-utg43_pilon-TY1-728590-728907-LTR1	1_s336	1-st104-utg32_pilon-TY1-641040-641357-LTR1	1_st104	TY1	TY1	0.6290000000000049	1
1_st105	0.002785515320334262	0	87.107	1-st256-utg97_pilon-TY1-358033-358349-LTR1	1_st256	1-st105-utg32_pilon-TY1-641710-642026-LTR1	1_st105	TY1	TY1	12.893	1
1_st106	0.01893939393939394	0	83.929	1-s84-utg12_pilon-TY1-323935-324255-LTR1	1_s84	1-st106-utg32_pilon-TY1-642027-642158-LTR1	1_st106	TY1	TY1	16.070999999999998	1
1_st107	0.01893939393939394	0	72.941	1-st220-utg7_pilon-TY1-747369-747650-LTR1	1_st220	1-st107-utg32_pilon-TY2-675410-675653-LTR1	1_st107	TY2	TY1	27.058999999999997	1
1_st108	0.023980815347721823	0	72.727	1-st8-utg11_pilon-TY4-287007-287308-LTR1	1_st8	1-st108-utg32_pilon-TY4-675743-675975-LTR1	1_st108	TY4	TY4	27.272999999999996	1
1_st109	0.0048543689320388345	0	78.931	1-s334-utg43_pilon-TY4-552663-553044-LTR1	1_s334	1-st109-utg32_pilon-TY4-681285-681637-LTR1	1_st109	TY4	TY4	21.069000000000003	1
1_st11	0.0017331022530329288	0	99.371	1-st7-utg11_pilon-TY1-286689-287006-LTR1	1_st7	1-st11-utg11_pilon-TY1-318600-318917-LTR1	1_st11	TY1	TY1	0.6290000000000049	1
1_st110	0.0025974025974025974	0	88.994	1-s238-utg32_pilon-TY1-1060480-1060797-LTR1	1_s238	1-st110-utg32_pilon-TY1-681639-681947-LTR1	1_st110	TY1	TY1	11.006	1
1_st111	0.014792899408284025	0	83.562	1-st158-utg51_pilon-TY1-82145-82462-LTR1	1_st158	1-st111-utg34_pilon-TY1-539709-539869-LTR1	1_st111	TY1	TY1	16.438000000000002	1
1_st112	0.004545454545454545	0	79.43	1-st144-utg40_pilon-TY1-535904-536236-LTR1	1_st144	1-st112-utg34_pilon-TY1-540253-540582-LTR1	1_st112	TY1	TY1	20.569999999999993	1
1_st113	0.0017793594306049821	0	98.734	1-st118-utg34_pilon-TY1-549909-550226-LTR1	1_st118	1-st113-utg34_pilon-TY1-548354-548671-LTR1	1_st113	TY1	TY1	1.2660000000000053	1
1_st114	0.013679890560875515	0	77.778	1-st248-utg97_pilon-TY1-135543-135874-LTR1	1_st248	1-st114-utg34_pilon-TY1-549000-549145-LTR1	1_st114	TY1	TY1	22.221999999999994	1
1_st115	0.0196078431372549	0	85.417	1-st162-utg51_pilon-TY4-173308-173521-LTR1	1_st162	1-st115-utg34_pilon-TY4-549155-549239-LTR1	1_st115	TY4	TY4	14.582999999999998	1
1_st116	0.002702702702702703	0	86.207	1-s131-utg14_pilon-TY4-952147-952490-LTR1	1_s131	1-st116-utg34_pilon-TY4-549240-549613-LTR1	1_st116	TY4	TY4	13.793000000000006	1
1_st117	0.004032258064516129	0	90.476	1-st128-utg40_pilon-TY1-353513-353793-LTR1	1_st128	1-st117-utg34_pilon-TY1-549720-549908-LTR1	1_st117	TY1	TY1	9.524000000000001	1
1_st118	0.0017793594306049821	0	98.734	1-st113-utg34_pilon-TY1-548354-548671-LTR1	1_st113	1-st118-utg34_pilon-TY1-549909-550226-LTR1	1_st118	TY1	TY1	1.2660000000000053	1
1_st119	0.0017006802721088435	0	100.0	1-u4-utg32_pilon-TY1-952738-953055-LTR2	1_u4	1-st119-utg34_pilon-TY1-708445-708762-LTR1	1_st119	TY1	TY1	0.0	1
1_st12	0.0036231884057971015	0	83.013	1-st144-utg40_pilon-TY1-535904-536236-LTR1	1_st144	1-st12-utg11_pilon-TY1-326405-326720-LTR1	1_st12	TY1	TY1	16.986999999999995	1
1_st120	0.001718213058419244	0	99.686	1-u5-utg97_pilon-TY1-309656-309973-LTR1	1_u5	1-st120-utg34_pilon-TY1-709160-709477-LTR1	1_st120	TY1	TY1	0.31399999999999295	1
1_st121	0.0038910505836575876	0	91.979	1-st92-utg32_pilon-TY1-2414-2718-LTR1	1_st92	1-st121-utg40_pilon-TY2-4538-4733-LTR1	1_st121	TY2	TY1	8.021	1
1_st122	0.023980815347721823	0	80.0	1-st254-utg97_pilon-TY1-315616-315791-LTR1	1_st254	1-st122-utg40_pilon-TY1-6709-6800-LTR1	1_st122	TY1	TY1	20.0	1
1_st123	0.003355704697986577	0	98.802	1-s199-utg32_pilon-TY1-2247-2413-LTR1	1_s199	1-st123-utg40_pilon-TY1-6842-7008-LTR1	1_st123	TY1	TY1	1.1979999999999933	1
1_st124	0.0018083182640144665	0	99.344	1-st92-utg32_pilon-TY1-2414-2718-LTR1	1_st92	1-st124-utg40_pilon-TY1-7009-7323-LTR1	1_st124	TY1	TY1	0.6560000000000059	1
1_st125	0.0017331022530329288	0	99.371	1-s336-utg43_pilon-TY1-728590-728907-LTR1	1_s336	1-st125-utg40_pilon-TY1-201959-202276-LTR1	1_st125	TY1	TY1	0.6290000000000049	1
1_st126	0.002105263157894737	0	98.162	1-st7-utg11_pilon-TY1-286689-287006-LTR1	1_st7	1-st126-utg40_pilon-TY1-202308-202579-LTR1	1_st126	TY1	TY1	1.8379999999999939	1
1_st127	0.0018587360594795538	0	97.17	1-s245-utg34_pilon-TY1-95001-95318-LTR1	1_s245	1-st127-utg40_pilon-TY1-352234-352551-LTR1	1_st127	TY1	TY1	2.8299999999999983	1
1_st128	0.002207505518763797	0	95.745	1-s135-utg14_pilon-TY1-1106115-1106432-LTR1	1_s135	1-st128-utg40_pilon-TY1-353513-353793-LTR1	1_st128	TY1	TY1	4.2549999999999955	1
1_st129	0.009615384615384616	0	98.305	1-st128-utg40_pilon-TY1-353513-353793-LTR1	1_st128	1-st129-utg40_pilon-TY1-377527-377586-LTR1	1_st129	TY1	TY1	1.6949999999999932	1
1_st13	0.002004008016032064	0	95.238	1-s340-utg43_pilon-TY1-818287-818603-LTR1	1_s340	1-st13-utg11_pilon-TY1-399766-400083-LTR1	1_st13	TY1	TY1	4.7620000000000005	1
1_st130	0.0020964360587002098	0	92.492	1-st144-utg40_pilon-TY1-535904-536236-LTR1	1_st144	1-st130-utg40_pilon-TY1-377587-377919-LTR1	1_st130	TY1	TY1	7.507999999999996	1
1_st132	0.005988023952095809	0	100.0	1-s456-utg7_pilon-TY1-421677-421994-LTR1	1_s456	1-st132-utg40_pilon-TY2-419852-419940-LTR1	1_st132	TY2	TY1	0.0	1
1_st133	0.0029411764705882353	0	85.46	1-s82-utg12_pilon-TY1-323247-323582-LTR1	1_s82	1-st133-utg40_pilon-TY1-425368-425698-LTR1	1_st133	TY1	TY1	14.540000000000006	1
1_st135	0.006329113924050633	0	91.964	1-s309-utg43_pilon-TY1-247494-247800-LTR1	1_s309	1-st135-utg40_pilon-TY2-509713-509856-LTR1	1_st135	TY2	TY1	8.036000000000001	1
1_st136	0.0027548209366391185	0	88.851	1-st261-utg97_pilon-TY1-441602-441919-LTR1	1_st261	1-st136-utg40_pilon-TY1-516640-516935-LTR1	1_st136	TY1	TY1	11.149000000000001	1
1_st137	0.00819672131147541	0	78.095	1-st220-utg7_pilon-TY1-747369-747650-LTR1	1_st220	1-st137-utg40_pilon-TY1-523995-524256-LTR1	1_st137	TY1	TY1	21.905	1
1_st138	0.0019193857965451055	0	96.226	1-st73-utg164_pilon-TY1-357052-357369-LTR1	1_st73	1-st138-utg40_pilon-TY1-530290-530607-LTR1	1_st138	TY1	TY1	3.774000000000001	1
1_st139	0.017123287671232876	0	81.081	1-st235-utg8_pilon-TY1-116741-117070-LTR1	1_st235	1-st139-utg40_pilon-TY1-533043-533121-LTR1	1_st139	TY1	TY1	18.918999999999997	1
1_st14	0.0016806722689075631	0	97.959	1-s467-utg7_pilon-TY3_1p-666905-667247-LTR1	1_s467	1-st14-utg11_pilon-TY3_1p-400185-400527-LTR1	1_st14	TY3_1p	TY3_1p	2.040999999999997	1
1_st140	0.014025245441795233	0	84.722	1-st235-utg8_pilon-TY1-116741-117070-LTR1	1_st235	1-st140-utg40_pilon-TY1-533099-533169-LTR1	1_st140	TY1	TY1	15.278000000000006	1
1_st141	0.0022935779816513763	0	97.287	1-s298-utg40_pilon-TY1-610451-610707-LTR1	1_s298	1-st141-utg40_pilon-TY1-533519-533808-LTR1	1_st141	TY1	TY1	2.712999999999994	1
1_st142	0.0018281535648994515	0	94.633	1-s496-utg8_pilon-TY3_1p-217595-217948-LTR1	1_s496	1-st142-utg40_pilon-TY3_1p-533917-534269-LTR1	1_st142	TY3_1p	TY3_1p	5.367000000000004	1
1_st143	0.02293577981651376	0	83.333	1-s154-utg164_pilon-TY3_1p-156181-156534-LTR1	1_s154	1-st143-utg40_pilon-TY3_1p-535857-535903-LTR1	1_st143	TY3_1p	TY3_1p	16.667	1
1_st144	0.0020408163265306124	0	97.88	1-st45-utg149_pilon-TY1-153023-153340-LTR1	1_st45	1-st144-utg40_pilon-TY1-535904-536236-LTR1	1_st144	TY1	TY1	2.1200000000000045	1
1_st145	0.011135857461024499	0	93.443	1-s178-utg26_pilon-TY1-106764-107077-LTR1	1_s178	1-st145-utg40_pilon-TY1-536238-536298-LTR1	1_st145	TY1	TY1	6.557000000000002	1
1_st146	0.002564102564102564	0	97.797	1-s239-utg34_pilon-TY5-3255-3480-LTR1	1_s239	1-st146-utg43_pilon-TY5-3422-3648-LTR1	1_st146	TY5	TY5	2.203000000000003	1
1_st147	0.013679890560875515	0	78.814	1-s177-utg2223_pilon-TY5-24052-24302-LTR1	1_s177	1-st147-utg43_pilon-TY5-3929-4155-LTR1	1_st147	TY5	TY5	21.186000000000007	1
1_st148	0.013020833333333334	0	88.71	1-s301-utg40_pilon-TY5-732065-732285-LTR1	1_s301	1-st148-utg43_pilon-TY5-4464-4525-LTR1	1_st148	TY5	TY5	11.290000000000006	1
1_st149	0.017123287671232876	0	89.362	1-st75-utg164_pilon-TY1-434226-434543-LTR1	1_st75	1-st149-utg43_pilon-TY1-279194-279280-LTR1	1_st149	TY1	TY1	10.638000000000005	1
1_st15	0.0016891891891891893	0	100.0	1-st64-utg14_pilon-TY3_1p-1156539-1156881-LTR1	1_st64	1-st15-utg11_pilon-TY3_1p-407457-407776-LTR1	1_st15	TY3_1p	TY3_1p	0.0	1
1_st150	0.026246719160104987	0	92.308	1-s36-utg11_pilon-TY2-640646-640818-LTR1	1_s36	1-st150-utg43_pilon-TY1-279496-279591-LTR1	1_st150	TY1	TY2	7.691999999999993	1
1_st152	0.0038314176245210726	0	92.818	1-st56-utg14_pilon-TY1-788409-788714-LTR1	1_st56	1-st152-utg43_pilon-TY1-280142-280321-LTR1	1_st152	TY1	TY1	7.182000000000002	1
1_st153	0.0030211480362537764	0	91.77	1-s482-utg7_pilon-TY1-847706-848023-LTR1	1_s482	1-st153-utg43_pilon-TY2-280318-280488-LTR1	1_st153	TY2	TY1	8.230000000000004	1
1_st154	0.007575757575757576	0	90.909	1-s365-utg51_pilon-TY1-468017-468345-LTR1	1_s365	1-st154-utg43_pilon-TY2-346949-347052-LTR1	1_st154	TY2	TY1	9.090999999999994	1
1_st155	0.0017452006980802793	0	99.367	1-i7-utg40_pilon-TY1-353794-354111-LTR1	1_i7	1-st155-utg43_pilon-TY1-356163-356478-LTR1	1_st155	TY1	TY1	0.6329999999999956	1
1_st156	0.00211864406779661	0	96.809	1-s525-utg97_pilon-TY1-205298-205615-LTR1	1_s525	1-st156-utg43_pilon-TY1-356493-356774-LTR1	1_st156	TY1	TY1	3.1910000000000025	1
1_st157	0.009615384615384616	0	77.222	1-st215-utg7_pilon-TY2-548217-548525-LTR1	1_st215	1-st157-utg51_pilon-TY2-77695-77908-LTR1	1_st157	TY2	TY2	22.778000000000006	1
1_st158	0.0019193857965451055	0	96.226	1-s549-utg97_pilon-TY1-542949-543266-LTR1	1_s549	1-st158-utg51_pilon-TY1-82145-82462-LTR1	1_st158	TY1	TY1	3.774000000000001	1
1_st159	0.003355704697986577	0	84.295	1-st101-utg32_pilon-TY1-421426-421754-LTR1	1_st101	1-st159-utg51_pilon-TY1-91676-91989-LTR1	1_st159	TY1	TY1	15.704999999999998	1
1_st160	0.0018975332068311196	0	96.541	1-i7-utg40_pilon-TY1-357752-358069-LTR2	1_i7	1-st160-utg51_pilon-TY1-91991-92308-LTR1	1_st160	TY1	TY1	3.459000000000003	1
1_st162	0.006896551724137931	0	83.432	1-s359-utg51_pilon-TY4-313174-313246-LTR1	1_s359	1-st162-utg51_pilon-TY4-173308-173521-LTR1	1_st162	TY4	TY4	16.567999999999998	1
1_st163	0.004694835680751174	0	80.0	1-s334-utg43_pilon-TY4-552663-553044-LTR1	1_s334	1-st163-utg51_pilon-TY4-173522-173819-LTR1	1_st163	TY4	TY4	20.0	1
1_st164	0.0024330900243309003	0	89.783	1-s498-utg8_pilon-TY1-338581-338915-LTR1	1_s498	1-st164-utg51_pilon-TY1-317677-318000-LTR1	1_st164	TY1	TY1	10.216999999999999	1
1_st165	0.0024330900243309003	0	93.478	1-s360-utg51_pilon-TY1-312856-313173-LTR1	1_s360	1-st165-utg51_pilon-TY1-323745-324020-LTR1	1_st165	TY1	TY1	6.522000000000006	1
1_st166	0.001968503937007874	0	95.597	1-s525-utg97_pilon-TY1-205298-205615-LTR1	1_s525	1-st166-utg60_pilon-TY1-171844-172160-LTR1	1_st166	TY1	TY1	4.403000000000006	1
1_st167	0.013333333333333334	0	82.353	1-st254-utg97_pilon-TY1-315616-315791-LTR1	1_st254	1-st167-utg60_pilon-TY1-172348-172432-LTR1	1_st167	TY1	TY1	17.647000000000006	1
1_st168	0.0019880715705765406	0	95.283	1-st166-utg60_pilon-TY1-171844-172160-LTR1	1_st166	1-st168-utg60_pilon-TY1-176203-176519-LTR1	1_st168	TY1	TY1	4.716999999999999	1
1_st169	0.005813953488372093	0	93.913	1-s178-utg26_pilon-TY1-106764-107077-LTR1	1_s178	1-st169-utg60_pilon-TY1-219411-219524-LTR1	1_st169	TY1	TY1	6.087000000000003	1
1_st17	0.0024449877750611247	0	91.582	1-st261-utg97_pilon-TY1-441602-441919-LTR1	1_st261	1-st17-utg11_pilon-TY1-407967-408261-LTR1	1_st17	TY1	TY1	8.418000000000006	1
1_st170	0.0196078431372549	0	82.759	1-s317-utg43_pilon-TY1-311323-311656-LTR1	1_s317	1-st170-utg60_pilon-TY1-219690-219774-LTR1	1_st170	TY1	TY1	17.241	1
1_st171	0.002207505518763797	0	99.203	1-s343-utg51_pilon-TY5-3327-3577-LTR1	1_s343	1-st171-utg69_pilon-TY5-1678-1928-LTR1	1_st171	TY5	TY5	0.796999999999997	1
1_st173	0.020366598778004074	0	74.561	1-st147-utg43_pilon-TY5-3929-4155-LTR1	1_st147	1-st173-utg69_pilon-TY5-10139-10263-LTR1	1_st173	TY5	TY5	25.438999999999993	1
1_st174	0.011135857461024499	0	86.047	1-s372-utg60_pilon-TY5-1424-1672-LTR1	1_s372	1-st174-utg69_pilon-TY5-10611-10773-LTR1	1_st174	TY5	TY5	13.953000000000003	1
1_st175	0.0048543689320388345	0	85.938	1-s485-utg7_pilon-TY5-908057-908307-LTR1	1_s485	1-st175-utg69_pilon-TY5-10774-11002-LTR1	1_st175	TY5	TY5	14.061999999999998	1
1_st176	0.00273224043715847	0	94.024	1-s343-utg51_pilon-TY5-3327-3577-LTR1	1_s343	1-st176-utg69_pilon-TY5-14062-14297-LTR1	1_st176	TY5	TY5	5.975999999999999	1
1_st177	0.001718213058419244	0	99.686	1-i7-utg40_pilon-TY1-357752-358069-LTR2	1_i7	1-st177-utg69_pilon-TY1-82720-83037-LTR1	1_st177	TY1	TY1	0.31399999999999295	1
1_st178	0.002457002457002457	0	90.82	1-st183-utg69_pilon-TY1-109419-109735-LTR1	1_st183	1-st178-utg69_pilon-TY1-83321-83636-LTR1	1_st178	TY1	TY1	9.180000000000007	1
1_st179	0.020366598778004074	0	81.25	1-st26-utg11_pilon-TY1-682067-682242-LTR1	1_st26	1-st179-utg69_pilon-TY1-83964-84027-LTR1	1_st179	TY1	TY1	18.75	1
1_st18	0.008264462809917356	0	78.109	1-s222-utg32_pilon-TY3_1p-641358-641542-LTR1	1_s222	1-st18-utg11_pilon-TY3_1p-408283-408453-LTR1	1_st18	TY3_1p	TY3_1p	21.891000000000005	1
1_st180	0.008547008547008548	0	83.871	1-st56-utg14_pilon-TY1-788409-788714-LTR1	1_st56	1-st180-utg69_pilon-TY1-84123-84274-LTR1	1_st180	TY1	TY1	16.129000000000005	1
1_st181	0.011135857461024499	0	85.057	1-st159-utg51_pilon-TY1-91676-91989-LTR1	1_st159	1-st181-utg69_pilon-TY2-85080-85178-LTR1	1_st181	TY2	TY1	14.942999999999998	1
1_st182	0.0018018018018018018	0	98.113	1-i7-utg40_pilon-TY1-353794-354111-LTR1	1_i7	1-st182-utg69_pilon-TY1-85179-85496-LTR1	1_st182	TY1	TY1	1.8870000000000005	1
1_st183	0.002331002331002331	0	91.167	1-s512-utg97_pilon-TY1-60335-60651-LTR1	1_s512	1-st183-utg69_pilon-TY1-109419-109735-LTR1	1_st183	TY1	TY1	8.832999999999998	1
1_st184	0.002512562814070352	0	90.461	1-st178-utg69_pilon-TY1-83321-83636-LTR1	1_st178	1-st184-utg69_pilon-TY1-121346-121657-LTR1	1_st184	TY1	TY1	9.539000000000001	1
1_st185	0.0049504950495049506	0	93.431	1-st258-utg97_pilon-TY1-438211-438541-LTR1	1_st258	1-st185-utg69_pilon-TY2-123044-123200-LTR1	1_st185	TY2	TY1	6.569000000000003	1
1_st186	0.0018975332068311196	0	96.541	1-st75-utg164_pilon-TY1-434226-434543-LTR1	1_st75	1-st186-utg69_pilon-TY1-123619-123936-LTR1	1_st186	TY1	TY1	3.459000000000003	1
1_st187	0.0018656716417910447	0	97.17	1-st73-utg164_pilon-TY1-357052-357369-LTR1	1_st73	1-st187-utg69_pilon-TY1-139549-139864-LTR1	1_st187	TY1	TY1	2.8299999999999983	1
1_st189	0.002004008016032064	0	95.253	1-s459-utg7_pilon-TY1-537254-537571-LTR1	1_s459	1-st189-utg69_pilon-TY1-146791-147106-LTR1	1_st189	TY1	TY1	4.747	1
1_st19	0.00205761316872428	0	94.34	1-st7-utg11_pilon-TY1-286689-287006-LTR1	1_st7	1-st19-utg11_pilon-TY1-417274-417590-LTR1	1_st19	TY1	TY1	5.659999999999997	1
1_st190	0.0024154589371980675	0	94.139	1-s400-utg69_pilon-TY4-83038-83319-LTR1	1_s400	1-st190-utg69_pilon-TY4-147107-147378-LTR1	1_st190	TY4	TY4	5.861000000000004	1
1_st191	0.0031746031746031746	0	82.306	1-s37-utg11_pilon-TY4-641438-641804-LTR1	1_s37	1-st191-utg69_pilon-TY4-148342-148711-LTR1	1_st191	TY4	TY4	17.694000000000003	1
1_st192	0.007936507936507936	0	84.375	1-st20-utg11_pilon-TY3_1p-417691-418044-LTR1	1_st20	1-st192-utg69_pilon-TY3_1p-292409-292536-LTR1	1_st192	TY3_1p	TY3_1p	15.625	1
1_st193	0.00980392156862745	0	100.0	1-s61-utg11_pilon-TY3_1p-902379-902449-LTR1	1_s61	1-st193-utg69_pilon-TY3_1p-292542-292596-LTR1	1_st193	TY3_1p	TY3_1p	0.0	1
1_st194	0.002070393374741201	0	94.921	1-u2-utg26_pilon-TY1-285629-285943-LTR1	1_u2	1-st194-utg69_pilon-TY1-292597-292900-LTR1	1_st194	TY1	TY1	5.0789999999999935	1
1_st195	0.0017605633802816902	0	99.051	1-st155-utg43_pilon-TY1-356163-356478-LTR1	1_st155	1-st195-utg69_pilon-TY1-293252-293569-LTR1	1_st195	TY1	TY1	0.9489999999999981	1
1_st196	0.00546448087431694	0	88.235	1-st184-utg69_pilon-TY1-121346-121657-LTR1	1_st184	1-st196-utg69_pilon-TY1-294112-294264-LTR1	1_st196	TY1	TY1	11.765	1
1_st198	0.00819672131147541	0	78.351	1-st6-utg11_pilon-TY2-121400-121536-LTR1	1_st6	1-st198-utg6_pilon-TY1-160490-160623-LTR1	1_st198	TY1	TY2	21.649	1
1_st199	0.0038314176245210726	0	81.818	1-s328-utg43_pilon-TY1-460254-460583-LTR1	1_s328	1-st199-utg6_pilon-TY1-160835-161150-LTR1	1_st199	TY1	TY1	18.182000000000002	1
1_st2	0.021141649048625793	0	74.783	1-st136-utg40_pilon-TY1-516640-516935-LTR1	1_st136	1-st2-utg11_pilon-TY1-111990-112301-LTR1	1_st2	TY1	TY1	25.217	1
1_st20	0.0016863406408094434	0	96.893	1-s213-utg32_pilon-TY3_1p-280365-280718-LTR1	1_s213	1-st20-utg11_pilon-TY3_1p-417691-418044-LTR1	1_st20	TY3_1p	TY3_1p	3.1069999999999993	1
1_st200	0.017699115044247787	0	81.081	1-st50-utg14_pilon-TY1-438556-438819-LTR1	1_st50	1-st200-utg6_pilon-TY2-183053-183239-LTR1	1_st200	TY2	TY1	18.918999999999997	1
1_st201	0.017699115044247787	0	77.778	1-s32-utg11_pilon-TY4-534958-535329-LTR1	1_s32	1-st201-utg6_pilon-TY4-183473-183569-LTR1	1_st201	TY4	TY4	22.221999999999994	1
1_st202	0.002178649237472767	0	94.079	1-st160-utg51_pilon-TY1-91991-92308-LTR1	1_st160	1-st202-utg6_pilon-TY1-183684-183989-LTR1	1_st202	TY1	TY1	5.9210000000000065	1
1_st203	0.003424657534246575	0	83.75	1-st258-utg97_pilon-TY1-438211-438541-LTR1	1_st258	1-st203-utg6_pilon-TY1-191576-191888-LTR1	1_st203	TY1	TY1	16.25	1
1_st204	0.008695652173913044	0	92.5	1-st190-utg69_pilon-TY4-147107-147378-LTR1	1_st190	1-st204-utg6_pilon-TY4-191889-191971-LTR1	1_st204	TY4	TY4	7.5	1
1_st205	0.001937984496124031	0	95.925	1-s525-utg97_pilon-TY1-205298-205615-LTR1	1_s525	1-st205-utg6_pilon-TY1-303972-304289-LTR1	1_st205	TY1	TY1	4.075000000000003	1
1_st206	0.0017730496453900709	0	98.742	1-st11-utg11_pilon-TY1-318600-318917-LTR1	1_st11	1-st206-utg6_pilon-TY1-315718-316034-LTR1	1_st206	TY1	TY1	1.2579999999999956	1
1_st207	0.0056179775280898875	0	96.296	1-st102-utg32_pilon-TY1-577312-577633-LTR1	1_st102	1-st207-utg6_pilon-TY1-316163-316270-LTR1	1_st207	TY1	TY1	3.7039999999999935	1
1_st208	0.027624309392265192	0	89.286	1-s306-utg43_pilon-TY1-167929-168213-LTR1	1_s306	1-st208-utg6_pilon-TY1-317403-317639-LTR1	1_st208	TY1	TY1	10.713999999999999	1
1_st209	0.0049504950495049506	0	85.0	1-st253-utg97_pilon-TY1-247792-248109-LTR1	1_st253	1-st209-utg7_pilon-TY1-47642-47861-LTR1	1_st209	TY1	TY1	15.0	1
1_st21	0.015197568389057751	0	95.122	1-st1-utg11_pilon-TY1-110532-110849-LTR1	1_st1	1-st21-utg11_pilon-TY1-531102-531200-LTR1	1_st21	TY1	TY1	4.878	1
1_st210	0.00909090909090909	0	89.655	1-st231-utg7_pilon-TY1-905422-905739-LTR1	1_st231	1-st210-utg7_pilon-TY1-48422-48508-LTR1	1_st210	TY1	TY1	10.344999999999999	1
1_st211	0.018281535648994516	0	72.316	1-s132-utg14_pilon-TY1-979362-979679-LTR1	1_s132	1-st211-utg7_pilon-TY1-49793-49986-LTR1	1_st211	TY1	TY1	27.683999999999997	1
1_st212	0.0019455252918287938	0	95.912	1-s525-utg97_pilon-TY1-205298-205615-LTR1	1_s525	1-st212-utg7_pilon-TY1-195662-195977-LTR1	1_st212	TY1	TY1	4.087999999999994	1
1_st213	0.022026431718061675	0	75.51	1-st22-utg11_pilon-TY1-534338-534655-LTR1	1_st22	1-st213-utg7_pilon-TY2-196354-196549-LTR1	1_st213	TY2	TY1	24.489999999999995	1
1_st214	0.0070921985815602835	0	77.647	1-s37-utg11_pilon-TY4-641438-641804-LTR1	1_s37	1-st214-utg7_pilon-TY4-547822-548174-LTR1	1_st214	TY4	TY4	22.352999999999994	1
1_st215	0.0030581039755351682	0	90.726	1-st217-utg7_pilon-TY1-558253-558584-LTR1	1_st217	1-st215-utg7_pilon-TY2-548217-548525-LTR1	1_st215	TY2	TY1	9.274000000000001	1
1_st216	0.0019801980198019802	0	91.176	1-s32-utg11_pilon-TY4-534958-535329-LTR1	1_s32	1-st216-utg7_pilon-TY4-548526-548897-LTR1	1_st216	TY4	TY4	8.823999999999998	1
1_st217	0.00273224043715847	0	87.156	1-st164-utg51_pilon-TY1-317677-318000-LTR1	1_st164	1-st217-utg7_pilon-TY1-558253-558584-LTR1	1_st217	TY1	TY1	12.843999999999994	1
1_st218	0.006802721088435374	0	83.436	1-st215-utg7_pilon-TY2-548217-548525-LTR1	1_st215	1-st218-utg7_pilon-TY1-666320-666501-LTR1	1_st218	TY1	TY2	16.563999999999993	1
1_st219	0.0018975332068311196	0	96.541	1-s525-utg97_pilon-TY1-205298-205615-LTR1	1_s525	1-st219-utg7_pilon-TY1-666502-666819-LTR1	1_st219	TY1	TY1	3.459000000000003	1
1_st22	0.0018796992481203006	0	96.855	1-s549-utg97_pilon-TY1-542949-543266-LTR1	1_s549	1-st22-utg11_pilon-TY1-534338-534655-LTR1	1_st22	TY1	TY1	3.144999999999996	1
1_st220	0.002577319587628866	0	91.489	1-st261-utg97_pilon-TY1-441602-441919-LTR1	1_st261	1-st220-utg7_pilon-TY1-747369-747650-LTR1	1_st220	TY1	TY1	8.510999999999996	1
1_st221	0.023980815347721823	0	80.357	1-s156-utg164_pilon-TY1-156622-156954-LTR1	1_s156	1-st221-utg7_pilon-TY2-747832-748164-LTR1	1_st221	TY2	TY1	19.643	1
1_st222	0.0017857142857142857	0	98.428	1-s111-utg14_pilon-TY1-437356-437673-LTR1	1_s111	1-st222-utg7_pilon-TY1-754615-754932-LTR1	1_st222	TY1	TY1	1.5720000000000027	1
1_st224	0.002079002079002079	0	94.286	1-t3_2-utg11_pilon-TY1-118134-118454-LTR1	1_t3_2	1-st224-utg7_pilon-TY1-755013-755333-LTR1	1_st224	TY1	TY1	5.713999999999999	1
1_st225	0.005988023952095809	0	86.928	1-st110-utg32_pilon-TY1-681639-681947-LTR1	1_st110	1-st225-utg7_pilon-TY2-755334-755485-LTR1	1_st225	TY2	TY1	13.072000000000003	1
1_st226	0.017123287671232876	0	77.064	1-st234-utg8_pilon-TY1-116347-116664-LTR1	1_st234	1-st226-utg7_pilon-TY1-755625-755802-LTR1	1_st226	TY1	TY1	22.936000000000007	1
1_st227	0.006896551724137931	0	78.261	1-st144-utg40_pilon-TY1-535904-536236-LTR1	1_st144	1-st227-utg7_pilon-TY2-757004-757326-LTR1	1_st227	TY2	TY1	21.739000000000004	1
1_st228	0.014025245441795233	0	75.275	1-st234-utg8_pilon-TY1-116347-116664-LTR1	1_st234	1-st228-utg7_pilon-TY1-760106-760354-LTR1	1_st228	TY1	TY1	24.724999999999994	1
1_st229	0.01661129568106312	0	80.488	1-s232-utg32_pilon-TY1-826323-826654-LTR1	1_s232	1-st229-utg7_pilon-TY2-827052-827155-LTR1	1_st229	TY2	TY1	19.512	1
1_st23	0.0020964360587002098	0	97.173	1-st7-utg11_pilon-TY1-286689-287006-LTR1	1_st7	1-st23-utg11_pilon-TY1-552323-552605-LTR1	1_st23	TY1	TY1	2.826999999999998	1
1_st230	0.02293577981651376	0	93.103	1-st27-utg11_pilon-TY1-710134-710234-LTR1	1_st27	1-st230-utg7_pilon-TY2-900154-900304-LTR1	1_st230	TY2	TY1	6.897000000000006	1
1_st231	0.002004008016032064	0	94.969	1-s525-utg97_pilon-TY1-205298-205615-LTR1	1_s525	1-st231-utg7_pilon-TY1-905422-905739-LTR1	1_st231	TY1	TY1	5.031000000000006	1
1_st233	0.012422360248447204	0	84.146	1-s238-utg32_pilon-TY1-1060480-1060797-LTR1	1_s238	1-st233-utg8_pilon-TY2-115773-115854-LTR1	1_st233	TY2	TY1	15.854	1
1_st234	0.00196078431372549	0	95.597	1-st261-utg97_pilon-TY1-441602-441919-LTR1	1_st261	1-st234-utg8_pilon-TY1-116347-116664-LTR1	1_st234	TY1	TY1	4.403000000000006	1
1_st235	0.00303951367781155	0	84.821	1-s42-utg11_pilon-TY1-687995-688327-LTR1	1_s42	1-st235-utg8_pilon-TY1-116741-117070-LTR1	1_st235	TY1	TY1	15.179000000000002	1
1_st237	0.004424778761061947	0	87.879	1-st246-utg97_pilon-TY2-134165-134286-LTR1	1_st246	1-st237-utg8_pilon-TY1-129541-129616-LTR1	1_st237	TY1	TY2	12.120999999999995	1
1_st238	0.0017452006980802793	0	99.367	1-st155-utg43_pilon-TY1-356163-356478-LTR1	1_st155	1-st238-utg8_pilon-TY1-338978-339295-LTR1	1_st238	TY1	TY1	0.6329999999999956	1
1_st239	0.009009009009009009	0	87.0	1-s365-utg51_pilon-TY1-468017-468345-LTR1	1_s365	1-st239-utg8_pilon-TY2-339629-339756-LTR1	1_st239	TY2	TY1	13.0	1
1_st24	0.008064516129032258	0	76.496	1-st101-utg32_pilon-TY1-421426-421754-LTR1	1_st101	1-st24-utg11_pilon-TY1-553084-553367-LTR1	1_st24	TY1	TY1	23.504000000000005	1
1_st240	0.018281535648994516	0	81.818	1-s213-utg32_pilon-TY3_1p-280365-280718-LTR1	1_s213	1-st240-utg8_pilon-TY3_1p-446902-446966-LTR1	1_st240	TY3_1p	TY3_1p	18.182000000000002	1
1_st241	0.001838235294117647	0	97.484	1-s549-utg97_pilon-TY1-542949-543266-LTR1	1_s549	1-st241-utg8_pilon-TY1-447276-447593-LTR1	1_st241	TY1	TY1	2.5160000000000053	1
1_st242	0.0015772870662460567	0	100.0	1-st64-utg14_pilon-TY3_1p-1156539-1156881-LTR1	1_st64	1-st242-utg8_pilon-TY3_1p-456571-456913-LTR1	1_st242	TY3_1p	TY3_1p	0.0	1
1_st243	0.011876484560570071	0	77.16	1-s279-utg40_pilon-TY1-400284-400601-LTR1	1_s279	1-st243-utg97_pilon-TY2-97567-97724-LTR1	1_st243	TY2	TY1	22.840000000000003	1
1_st244	0.006802721088435374	0	87.692	1-st224-utg7_pilon-TY1-755013-755333-LTR1	1_st224	1-st244-utg97_pilon-TY2-97706-97910-LTR1	1_st244	TY2	TY1	12.308000000000007	1
1_st246	0.003745318352059925	0	98.039	1-s516-utg97_pilon-TY2-116855-116925-LTR1	1_s516	1-st246-utg97_pilon-TY2-134165-134286-LTR1	1_st246	TY2	TY2	1.9609999999999985	1
1_st247	0.029069767441860465	0	79.167	1-st159-utg51_pilon-TY1-91676-91989-LTR1	1_st159	1-st247-utg97_pilon-TY2-134417-134466-LTR1	1_st247	TY2	TY1	20.833	1
1_st248	0.004784688995215311	0	79.245	1-st144-utg40_pilon-TY1-535904-536236-LTR1	1_st144	1-st248-utg97_pilon-TY1-135543-135874-LTR1	1_st248	TY1	TY1	20.754999999999995	1
1_st249	0.023980815347721823	0	81.633	1-st123-utg40_pilon-TY1-6842-7008-LTR1	1_st123	1-st249-utg97_pilon-TY2-137133-137239-LTR1	1_st249	TY2	TY1	18.367000000000004	1
1_st25	0.0018214936247723133	0	97.799	1-s459-utg7_pilon-TY1-537254-537571-LTR1	1_s459	1-st25-utg11_pilon-TY1-681747-682064-LTR1	1_st25	TY1	TY1	2.2009999999999934	1
1_st250	0.0031746031746031746	0	86.926	1-st234-utg8_pilon-TY1-116347-116664-LTR1	1_st234	1-st250-utg97_pilon-TY1-137240-137570-LTR1	1_st250	TY1	TY1	13.073999999999998	1
1_st251	0.0022988505747126436	0	93.22	1-st99-utg32_pilon-TY1-279904-280211-LTR1	1_st99	1-st251-utg97_pilon-TY1-137590-137889-LTR1	1_st251	TY1	TY1	6.780000000000001	1
1_st252	0.008064516129032258	0	76.987	1-st234-utg8_pilon-TY1-116347-116664-LTR1	1_st234	1-st252-utg97_pilon-TY1-247208-247549-LTR1	1_st252	TY1	TY1	23.013000000000005	1
1_st253	0.0018975332068311196	0	96.541	1-s525-utg97_pilon-TY1-205298-205615-LTR1	1_s525	1-st253-utg97_pilon-TY1-247792-248109-LTR1	1_st253	TY1	TY1	3.459000000000003	1
1_st254	0.005681818181818182	0	85.311	1-s93-utg149_pilon-TY1-131709-131926-LTR1	1_s93	1-st254-utg97_pilon-TY1-315616-315791-LTR1	1_st254	TY1	TY1	14.688999999999993	1
1_st255	0.017123287671232876	0	92.5	1-s524-utg97_pilon-TY1-175732-176043-LTR1	1_s524	1-st255-utg97_pilon-TY1-357993-358032-LTR1	1_st255	TY1	TY1	7.5	1
1_st256	0.0021551724137931034	0	93.082	1-st261-utg97_pilon-TY1-441602-441919-LTR1	1_st261	1-st256-utg97_pilon-TY1-358033-358349-LTR1	1_st256	TY1	TY1	6.918000000000006	1
1_st257	0.001996007984031936	0	95.016	1-i9-utg51_pilon-TY1-77909-78226-LTR1	1_i9	1-st257-utg97_pilon-TY1-437860-438180-LTR1	1_st257	TY1	TY1	4.983999999999995	1
1_st258	0.0027548209366391185	0	86.486	1-st217-utg7_pilon-TY1-558253-558584-LTR1	1_st217	1-st258-utg97_pilon-TY1-438211-438541-LTR1	1_st258	TY1	TY1	13.513999999999996	1
1_st259	0.0020876826722338203	0	95.082	1-s512-utg97_pilon-TY1-60335-60651-LTR1	1_s512	1-st259-utg97_pilon-TY1-438785-439090-LTR1	1_st259	TY1	TY1	4.918000000000006	1
1_st26	0.006289308176100629	0	86.0	1-st99-utg32_pilon-TY1-279904-280211-LTR1	1_st99	1-st26-utg11_pilon-TY1-682067-682242-LTR1	1_st26	TY1	TY1	14.0	1
1_st261	0.00196078431372549	0	95.597	1-st234-utg8_pilon-TY1-116347-116664-LTR1	1_st234	1-st261-utg97_pilon-TY1-441602-441919-LTR1	1_st261	TY1	TY1	4.403000000000006	1
1_st262	0.006802721088435374	0	79.295	1-st158-utg51_pilon-TY1-82145-82462-LTR1	1_st158	1-st262-utg97_pilon-TY2-441920-441994-LTR1	1_st262	TY2	TY1	20.705	1
1_st263	0.002857142857142857	0	87.147	1-st261-utg97_pilon-TY1-441602-441919-LTR1	1_st261	1-st263-utg97_pilon-TY1-445948-446253-LTR1	1_st263	TY1	TY1	12.852999999999994	1
1_st264	0.00641025641025641	0	81.443	1-s279-utg40_pilon-TY1-400284-400601-LTR1	1_s279	1-st264-utg97_pilon-TY1-446664-447007-LTR1	1_st264	TY1	TY1	18.557000000000002	1
1_st265	0.013679890560875515	0	76.398	1-st84-utg26_pilon-TY1-325076-325353-LTR1	1_st84	1-st265-utg97_pilon-TY1-543546-543715-LTR1	1_st265	TY1	TY1	23.602000000000004	1
1_st266	0.01661129568106312	0	80.488	1-st248-utg97_pilon-TY1-135543-135874-LTR1	1_st248	1-st266-utg97_pilon-TY2-543775-544004-LTR1	1_st266	TY2	TY1	19.512	1
1_st27	0.011614401858304297	0	82.178	1-s456-utg7_pilon-TY1-421677-421994-LTR1	1_s456	1-st27-utg11_pilon-TY1-710134-710234-LTR1	1_st27	TY1	TY1	17.822000000000003	1
1_st28	0.002197802197802198	0	93.464	1-st30-utg11_pilon-TY1-748485-748790-LTR1	1_st30	1-st28-utg11_pilon-TY1-710483-710788-LTR1	1_st28	TY1	TY1	6.536000000000001	1
1_st29	0.013333333333333334	0	75.926	1-st56-utg14_pilon-TY1-788409-788714-LTR1	1_st56	1-st29-utg11_pilon-TY1-713187-713453-LTR1	1_st29	TY1	TY1	24.073999999999998	1
1_st30	0.002197802197802198	0	93.464	1-st28-utg11_pilon-TY1-710483-710788-LTR1	1_st28	1-st30-utg11_pilon-TY1-748485-748790-LTR1	1_st30	TY1	TY1	6.536000000000001	1
1_st33	0.005847953216374269	0	79.705	1-st30-utg11_pilon-TY1-748485-748790-LTR1	1_st30	1-st33-utg11_pilon-TY1-759575-759690-LTR1	1_st33	TY1	TY1	20.295	1
1_st34	0.002197802197802198	0	92.025	1-s56-utg11_pilon-TY1-815713-816035-LTR1	1_s56	1-st34-utg11_pilon-TY1-773884-774219-LTR1	1_st34	TY1	TY1	7.974999999999994	1
1_st37	0.0048543689320388345	0	82.47	1-st6-utg11_pilon-TY2-121400-121536-LTR1	1_st6	1-st37-utg11_pilon-TY2-846461-846622-LTR1	1_st37	TY2	TY2	17.53	1
1_st38	0.014025245441795233	0	75.472	1-st68-utg164_pilon-TY1-347962-348271-LTR1	1_st68	1-st38-utg11_pilon-TY2-849245-849490-LTR1	1_st38	TY2	TY1	24.528000000000006	1
1_st39	0.011376564277588168	0	75.248	1-st234-utg8_pilon-TY1-116347-116664-LTR1	1_st234	1-st39-utg12_pilon-TY1-203935-204239-LTR1	1_st39	TY1	TY1	24.751999999999995	1
1_st4	0.008849557522123894	0	98.438	1-st225-utg7_pilon-TY2-755334-755485-LTR1	1_st225	1-st4-utg11_pilon-TY2-118465-118565-LTR1	1_st4	TY2	TY2	1.5619999999999976	1
1_st40	0.012135922330097087	0	94.34	1-s178-utg26_pilon-TY1-106764-107077-LTR1	1_s178	1-st40-utg12_pilon-TY1-205469-205521-LTR1	1_st40	TY1	TY1	5.659999999999997	1
1_st41	0.002127659574468085	0	92.169	1-s28-utg11_pilon-TY1-527001-527332-LTR1	1_s28	1-st41-utg12_pilon-TY1-205549-205881-LTR1	1_st41	TY1	TY1	7.831000000000003	1
1_st42	0.002232142857142857	0	92.652	1-s56-utg11_pilon-TY1-815713-816035-LTR1	1_s56	1-st42-utg12_pilon-TY1-260502-260829-LTR1	1_st42	TY1	TY1	7.347999999999999	1
1_st43	0.01661129568106312	0	81.944	1-st203-utg6_pilon-TY1-191576-191888-LTR1	1_st203	1-st43-utg12_pilon-TY1-262123-262194-LTR1	1_st43	TY1	TY1	18.055999999999997	1
1_st44	0.0019455252918287938	0	95.899	1-st73-utg164_pilon-TY1-357052-357369-LTR1	1_st73	1-st44-utg149_pilon-TY1-14144-14460-LTR1	1_st44	TY1	TY1	4.100999999999999	1
1_st45	0.0017006802721088435	0	100.0	1-i7-utg40_pilon-TY1-353794-354111-LTR1	1_i7	1-st45-utg149_pilon-TY1-153023-153340-LTR1	1_st45	TY1	TY1	0.0	1
1_st46	0.004545454545454545	0	95.652	1-s152-utg164_pilon-TY1-79312-79629-LTR1	1_s152	1-st46-utg149_pilon-TY2-153602-153739-LTR1	1_st46	TY2	TY1	4.347999999999999	1
1_st47	0.009615384615384616	0	92.958	1-st110-utg32_pilon-TY1-681639-681947-LTR1	1_st110	1-st47-utg149_pilon-TY2-170991-171061-LTR1	1_st47	TY2	TY1	7.042000000000002	1
1_st48	0.0019047619047619048	0	96.541	1-s72-utg12_pilon-TY1-204541-204858-LTR1	1_s72	1-st48-utg149_pilon-TY1-171233-171549-LTR1	1_st48	TY1	TY1	3.459000000000003	1
1_st49	0.012135922330097087	0	90.323	1-s93-utg149_pilon-TY1-131709-131926-LTR1	1_s93	1-st49-utg149_pilon-TY1-171881-171947-LTR1	1_st49	TY1	TY1	9.677000000000007	1
1_st50	0.0026666666666666666	0	92.776	1-s524-utg97_pilon-TY1-175732-176043-LTR1	1_s524	1-st50-utg14_pilon-TY1-438556-438819-LTR1	1_st50	TY1	TY1	7.224000000000004	1
1_st51	0.01564945226917058	0	82.895	1-s310-utg43_pilon-TY2-247996-248294-LTR1	1_s310	1-st51-utg14_pilon-TY2-439886-439976-LTR1	1_st51	TY2	TY2	17.105000000000004	1
1_st52	0.00205761316872428	0	95.146	1-s352-utg51_pilon-TY1-150106-150423-LTR1	1_s352	1-st52-utg14_pilon-TY1-439976-440284-LTR1	1_st52	TY1	TY1	4.853999999999999	1
1_st53	0.012422360248447204	0	81.818	1-st227-utg7_pilon-TY2-757004-757326-LTR1	1_st227	1-st53-utg14_pilon-TY2-515154-515305-LTR1	1_st53	TY2	TY2	18.182000000000002	1
1_st54	0.002012072434607646	0	94.984	1-s456-utg7_pilon-TY1-421677-421994-LTR1	1_s456	1-st54-utg14_pilon-TY1-515306-515646-LTR1	1_st54	TY1	TY1	5.016000000000005	1
1_st55	0.0020964360587002098	0	94.516	1-st73-utg164_pilon-TY1-357052-357369-LTR1	1_st73	1-st55-utg14_pilon-TY1-516502-516813-LTR1	1_st55	TY1	TY1	5.483999999999995	1
1_st56	0.002197802197802198	0	93.485	1-st261-utg97_pilon-TY1-441602-441919-LTR1	1_st261	1-st56-utg14_pilon-TY1-788409-788714-LTR1	1_st56	TY1	TY1	6.515000000000001	1
1_st57	0.010493179433368312	0	90.411	1-st158-utg51_pilon-TY1-82145-82462-LTR1	1_st158	1-st57-utg14_pilon-TY1-788725-788796-LTR1	1_st57	TY1	TY1	9.588999999999999	1
1_st58	0.00546448087431694	0	82.71	1-st136-utg40_pilon-TY1-516640-516935-LTR1	1_st136	1-st58-utg14_pilon-TY2-853827-854102-LTR1	1_st58	TY2	TY1	17.290000000000006	1
1_st59	0.0025974025974025974	0	93.774	1-st88-utg26_pilon-TY1-465179-465460-LTR1	1_st88	1-st59-utg14_pilon-TY1-854669-854926-LTR1	1_st59	TY1	TY1	6.225999999999999	1
1_st6	0.0035842293906810036	0	86.296	1-i9-utg51_pilon-TY1-81865-82129-LTR2	1_i9	1-st6-utg11_pilon-TY2-121400-121536-LTR1	1_st6	TY2	TY1	13.703999999999994	1
1_st60	0.01564945226917058	0	78.641	1-st261-utg97_pilon-TY1-441602-441919-LTR1	1_st261	1-st60-utg14_pilon-TY1-1155465-1155747-LTR1	1_st60	TY1	TY1	21.358999999999995	1
1_st62	0.002070393374741201	0	94.34	1-st7-utg11_pilon-TY1-286689-287006-LTR1	1_st7	1-st62-utg14_pilon-TY1-1156148-1156460-LTR1	1_st62	TY1	TY1	5.659999999999997	1
1_st63	0.0078125	0	80.645	1-s278-utg40_pilon-TY3_1p-381346-381688-LTR1	1_s278	1-st63-utg14_pilon-TY3_1p-1156461-1156532-LTR1	1_st63	TY3_1p	TY3_1p	19.355000000000004	1
1_st64	0.0015772870662460567	0	100.0	1-st242-utg8_pilon-TY3_1p-456571-456913-LTR1	1_st242	1-st64-utg14_pilon-TY3_1p-1156539-1156881-LTR1	1_st64	TY3_1p	TY3_1p	0.0	1
1_st65	0.023980815347721823	0	78.689	1-st254-utg97_pilon-TY1-315616-315791-LTR1	1_st254	1-st65-utg14_pilon-TY2-1255164-1255256-LTR1	1_st65	TY2	TY1	21.311000000000007	1
1_st67	0.0018587360594795538	0	96.626	1-st102-utg32_pilon-TY1-577312-577633-LTR1	1_st102	1-st67-utg14_pilon-TY1-1261692-1261908-LTR1	1_st67	TY1	TY1	3.3739999999999952	1
1_st68	0.0028735632183908046	0	86.859	1-st101-utg32_pilon-TY1-421426-421754-LTR1	1_st101	1-st68-utg164_pilon-TY1-347962-348271-LTR1	1_st68	TY1	TY1	13.141000000000005	1
1_st69	0.001718213058419244	0	99.686	1-s459-utg7_pilon-TY1-537254-537571-LTR1	1_s459	1-st69-utg164_pilon-TY1-348474-348791-LTR1	1_st69	TY1	TY1	0.31399999999999295	1
1_st7	0.0017331022530329288	0	99.371	1-st11-utg11_pilon-TY1-318600-318917-LTR1	1_st11	1-st7-utg11_pilon-TY1-286689-287006-LTR1	1_st7	TY1	TY1	0.6290000000000049	1
1_st70	0.020366598778004074	0	73.529	1-st238-utg8_pilon-TY1-338978-339295-LTR1	1_st238	1-st70-utg164_pilon-TY2-356126-356303-LTR1	1_st70	TY2	TY1	26.471000000000004	1
1_st71	0.026246719160104987	0	79.661	1-st203-utg6_pilon-TY1-191576-191888-LTR1	1_st203	1-st71-utg164_pilon-TY2-356379-356498-LTR1	1_st71	TY2	TY1	20.339	1
1_st72	0.006329113924050633	0	80.476	1-st105-utg32_pilon-TY1-641710-642026-LTR1	1_st105	1-st72-utg164_pilon-TY1-356499-356828-LTR1	1_st72	TY1	TY1	19.524	1
1_st73	0.0018587360594795538	0	97.17	1-s456-utg7_pilon-TY1-421677-421994-LTR1	1_s456	1-st73-utg164_pilon-TY1-357052-357369-LTR1	1_st73	TY1	TY1	2.8299999999999983	1
1_st74	0.01661129568106312	0	85.714	1-s307-utg43_pilon-TY2-183500-183578-LTR1	1_s307	1-st74-utg164_pilon-TY1-432664-432935-LTR1	1_st74	TY1	TY2	14.286000000000001	1
1_st75	0.0017857142857142857	0	98.428	1-st125-utg40_pilon-TY1-201959-202276-LTR1	1_st125	1-st75-utg164_pilon-TY1-434226-434543-LTR1	1_st75	TY1	TY1	1.5720000000000027	1
1_st78	0.007462686567164179	0	78.319	1-st194-utg69_pilon-TY1-292597-292900-LTR1	1_st194	1-st78-utg2223_pilon-TY1-12018-12267-LTR1	1_st78	TY1	TY1	21.680999999999997	1
1_st79	0.026246719160104987	0	86.111	1-s88-utg12_pilon-TY1-652891-653194-LTR1	1_s88	1-st79-utg2223_pilon-TY2-12340-12495-LTR1	1_st79	TY2	TY1	13.888999999999996	1
1_st8	0.002512562814070352	0	90.461	1-s39-utg11_pilon-TY4-681439-681746-LTR1	1_s39	1-st8-utg11_pilon-TY4-287007-287308-LTR1	1_st8	TY4	TY4	9.539000000000001	1
1_st80	0.017123287671232876	0	86.792	1-s524-utg97_pilon-TY1-175732-176043-LTR1	1_s524	1-st80-utg26_pilon-TY1-235153-235227-LTR1	1_st80	TY1	TY1	13.207999999999998	1
1_st81	0.002178649237472767	0	92.767	1-st234-utg8_pilon-TY1-116347-116664-LTR1	1_st234	1-st81-utg26_pilon-TY1-235228-235543-LTR1	1_st81	TY1	TY1	7.233000000000004	1
1_st82	0.0035335689045936395	0	85.252	1-s365-utg51_pilon-TY1-468017-468345-LTR1	1_s365	1-st82-utg26_pilon-TY1-300255-300608-LTR1	1_st82	TY1	TY1	14.748000000000005	1
1_st83	0.01564945226917058	0	83.099	1-s374-utg60_pilon-TY1-35663-35921-LTR1	1_s374	1-st83-utg26_pilon-TY2-304068-304194-LTR1	1_st83	TY2	TY1	16.900999999999996	1
1_st84	0.003424657534246575	0	85.816	1-st164-utg51_pilon-TY1-317677-318000-LTR1	1_st164	1-st84-utg26_pilon-TY1-325076-325353-LTR1	1_st84	TY1	TY1	14.183999999999997	1
1_st85	0.0017452006980802793	0	97.619	1-st87-utg26_pilon-TY1-326274-326606-LTR1	1_st87	1-st85-utg26_pilon-TY1-325358-325693-LTR1	1_st85	TY1	TY1	2.3810000000000002	1
1_st86	0.0196078431372549	0	88.095	1-st144-utg40_pilon-TY1-535904-536236-LTR1	1_st144	1-st86-utg26_pilon-TY2-326183-326224-LTR1	1_st86	TY2	TY1	11.905000000000001	1
1_st87	0.0017452006980802793	0	97.619	1-st85-utg26_pilon-TY1-325358-325693-LTR1	1_st85	1-st87-utg26_pilon-TY1-326274-326606-LTR1	1_st87	TY1	TY1	2.3810000000000002	1
1_st88	0.0025974025974025974	0	93.774	1-st59-utg14_pilon-TY1-854669-854926-LTR1	1_st59	1-st88-utg26_pilon-TY1-465179-465460-LTR1	1_st88	TY1	TY1	6.225999999999999	1
1_st89	0.02293577981651376	0	82.353	1-st56-utg14_pilon-TY1-788409-788714-LTR1	1_st56	1-st89-utg26_pilon-TY2-465486-465677-LTR1	1_st89	TY2	TY1	17.647000000000006	1
1_st9	0.021141649048625793	0	86.047	1-s175-utg2223_pilon-TY4-11640-12010-LTR1	1_s175	1-st9-utg11_pilon-TY4-287309-287385-LTR1	1_st9	TY4	TY4	13.953000000000003	1
1_st91	0.0078125	0	76.587	1-st144-utg40_pilon-TY1-535904-536236-LTR1	1_st144	1-st91-utg32_pilon-TY1-390-698-LTR1	1_st91	TY1	TY1	23.412999999999997	1
1_st92	0.0018083182640144665	0	99.344	1-st124-utg40_pilon-TY1-7009-7323-LTR1	1_st124	1-st92-utg32_pilon-TY1-2414-2718-LTR1	1_st92	TY1	TY1	0.6560000000000059	1
1_st93	0.006802721088435374	0	80.808	1-st144-utg40_pilon-TY1-535904-536236-LTR1	1_st144	1-st93-utg32_pilon-TY1-17608-17948-LTR1	1_st93	TY1	TY1	19.191999999999993	1
1_st94	0.005291005291005291	0	84.456	1-st144-utg40_pilon-TY1-535904-536236-LTR1	1_st144	1-st94-utg32_pilon-TY2-96241-96434-LTR1	1_st94	TY2	TY1	15.543999999999997	1
1_st95	0.01610305958132045	0	74.432	1-s344-utg51_pilon-TY1-23346-23662-LTR1	1_s344	1-st95-utg32_pilon-TY1-98447-98617-LTR1	1_st95	TY1	TY1	25.567999999999998	1
1_st96	0.004	0	85.366	1-st261-utg97_pilon-TY1-441602-441919-LTR1	1_st261	1-st96-utg32_pilon-TY1-98618-98865-LTR1	1_st96	TY1	TY1	14.634	1
1_st98	0.0031746031746031746	0	88.55	1-st144-utg40_pilon-TY1-535904-536236-LTR1	1_st144	1-st98-utg32_pilon-TY2-279640-279901-LTR1	1_st98	TY2	TY1	11.450000000000003	1
1_st99	0.0019230769230769232	0	97.078	1-st7-utg11_pilon-TY1-286689-287006-LTR1	1_st7	1-st99-utg32_pilon-TY1-279904-280211-LTR1	1_st99	TY1	TY1	2.921999999999997	1
1_t172_1	0.011614401858304297	0	78.358	1-s177-utg2223_pilon-TY5-24052-24302-LTR1	1_s177	1-t172_1-utg69_pilon-TY5-9884-10072-LTR1	1_t172_1	TY5	TY5	21.641999999999996	1
1_t35	0.004651162790697674	0	95.522	1-s32-utg11_pilon-TY4-534958-535329-LTR1	1_s32	1-t35-utg11_pilon-TY4-799076-799209-LTR2	1_t35	TY4	TY4	4.477999999999994	1
1_t3_2	0.002079002079002079	0	94.286	1-st224-utg7_pilon-TY1-755013-755333-LTR1	1_st224	1-t3_2-utg11_pilon-TY1-118134-118454-LTR1	1_t3_2	TY1	TY1	5.713999999999999	1
1_t76	0.002127659574468085	0	94.044	1-i11-utg7_pilon-TY1-817617-817933-LTR1	1_i11	1-t76-utg2223_pilon-TY1-4987-5291-LTR2	1_t76	TY1	TY1	5.956000000000003	1
1_t90	0.0017006802721088435	0	100.0	1-s370-utg51_pilon-TY1-676225-676542-LTR1	1_s370	1-t90-utg26_pilon-TY1-549071-549388-LTR1	1_t90	TY1	TY1	0.0	1
1_t97	0.0018587360594795538	0	97.17	1-s459-utg7_pilon-TY1-537254-537571-LTR1	1_s459	1-t97-utg32_pilon-TY1-207217-207534-LTR2	1_t97	TY1	TY1	2.8299999999999983	1
1_u1	0.0015923566878980893	0	99.708	1-s470-utg7_pilon-TY3_1p-754174-754516-LTR1	1_s470	1-u1-utg12_pilon-TY3_1p-402729-403071-LTR1	1_u1	TY3_1p	TY3_1p	0.2920000000000016	1
1_u2	0.0017006802721088435	0	100.0	1-i4-utg14_pilon-TY1-1261373-1261690-LTR2	1_i4	1-u2-utg26_pilon-TY1-291190-291507-LTR2	1_u2	TY1	TY1	0.0	1
1_u3	0.0017006802721088435	0	100.0	1-t90-utg26_pilon-TY1-549071-549388-LTR1	1_t90	1-u3-utg32_pilon-TY1-415529-415846-LTR1	1_u3	TY1	TY1	0.0	1
1_u4	0.0017006802721088435	0	100.0	1-st119-utg34_pilon-TY1-708445-708762-LTR1	1_st119	1-u4-utg32_pilon-TY1-952738-953055-LTR2	1_u4	TY1	TY1	0.0	1
1_u5	0.001718213058419244	0	99.686	1-st120-utg34_pilon-TY1-709160-709477-LTR1	1_st120	1-u5-utg97_pilon-TY1-315219-315536-LTR2	1_u5	TY1	TY1	0.31399999999999295	1
2_i1	0.0018587360594795538	0	100.0	2-u6-utg988_pilon-Tsu4-1419239-1419529-LTR2	2_u6	2-i1-utg298_pilon-Tsu4-175372-175662-LTR2	2_i1	Tsu4	Tsu4	0.0	2
2_i2	0.0018587360594795538	0	100.0	2-u6-utg988_pilon-Tsu4-1413508-1413798-LTR1	2_u6	2-i2-utg69_pilon-Tsu4-448284-448574-LTR1	2_i2	Tsu4	Tsu4	0.0	2
2_s103	0.0016638935108153079	0	97.183	2-s250-utg245_pilon-TY3_1p-205349-205703-LTR1	2_s250	2-s103-utg155_pilon-TY3_1p-216162-216516-LTR1	2_s103	TY3_1p	TY3_1p	2.816999999999993	2
2_s104	0.01440922190201729	0	91.837	2-st147-utg584_pilon-TY1-82601-82917-LTR1	2_st147	2-s104-utg155_pilon-TY1-216764-216812-LTR1	2_s104	TY1	TY1	8.162999999999997	2
2_s105	0.0020325203252032522	0	94.654	2-st23-utg11_pilon-TY1-141613-141929-LTR1	2_st23	2-s105-utg155_pilon-TY1-216866-217183-LTR1	2_s105	TY1	TY1	5.346000000000004	2
2_s106	0.0025380710659898475	0	96.25	2-s122-utg176_pilon-TY3_1p-116084-116438-LTR1	2_s122	2-s106-utg155_pilon-TY3_1p-217186-217425-LTR1	2_s106	TY3_1p	TY3_1p	3.75	2
2_s107	0.002857142857142857	0	87.622	2-st235-utg988_pilon-TY1-803615-803945-LTR1	2_st235	2-s107-utg155_pilon-TY1-289152-289455-LTR1	2_s107	TY1	TY1	12.378	2
2_s108	0.008403361344537815	0	78.0	2-s413-utg675_pilon-TY1-793616-793932-LTR1	2_s413	2-s108-utg155_pilon-TY2-329044-329315-LTR1	2_s108	TY2	TY1	22.0	2
2_s109	0.0027472527472527475	0	90.323	2-st244-utg988_pilon-TY1-1419542-1419858-LTR1	2_st244	2-s109-utg155_pilon-TY1-423688-424014-LTR1	2_s109	TY1	TY1	9.677000000000007	2
2_s110	0.0018796992481203006	0	99.656	2-s252-utg245_pilon-Tsu4-206026-206316-LTR1	2_s252	2-s110-utg155_pilon-Tsu4-424022-424312-LTR1	2_s110	Tsu4	Tsu4	0.3439999999999941	2
2_s111	0.01564945226917058	0	76.8	2-s199-utg199_pilon-TY3_1p-821914-822254-LTR1	2_s199	2-s111-utg155_pilon-TY3-444497-444857-LTR1	2_s111	TY3	TY3_1p	23.200000000000003	2
2_s112	0.006802721088435374	0	90.909	2-st167-utg639_pilon-TY1-194841-195157-LTR1	2_st167	2-s112-utg155_pilon-TY2-449922-450030-LTR1	2_s112	TY2	TY1	9.090999999999994	2
2_s113	0.005988023952095809	0	76.54	2-st97-utg210_pilon-TY1-468732-469062-LTR1	2_st97	2-s113-utg155_pilon-TY1-579840-580169-LTR1	2_s113	TY1	TY1	23.459999999999994	2
2_s114	0.0018587360594795538	0	100.0	2-s132-utg176_pilon-Tsu4-368381-368671-LTR1	2_s132	2-s114-utg155_pilon-Tsu4-643256-643546-LTR1	2_s114	Tsu4	Tsu4	0.0	2
2_s115	0.00211864406779661	0	95.0	2-st34-utg122_pilon-TY1-8592-8908-LTR1	2_st34	2-s115-utg155_pilon-TY1-643547-643846-LTR1	2_s115	TY1	TY1	5.0	2
2_s116	0.020366598778004074	0	78.481	2-st235-utg988_pilon-TY1-803615-803945-LTR1	2_st235	2-s116-utg155_pilon-TY2-643847-644064-LTR1	2_s116	TY2	TY1	21.519000000000005	2
2_s117	0.0022727272727272726	0	97.308	2-s421-utg69_pilon-TY5-8904-9163-LTR1	2_s421	2-s117-utg176_pilon-TY5-1248-1506-LTR1	2_s117	TY5	TY5	2.691999999999993	2
2_s118	0.001594896331738437	0	98.588	2-s122-utg176_pilon-TY3_1p-116084-116438-LTR1	2_s122	2-s118-utg176_pilon-TY3_1p-73825-74178-LTR1	2_s118	TY3_1p	TY3_1p	1.4120000000000061	2
2_s119	0.0196078431372549	0	80.0	2-st200-utg69_pilon-TY1-143526-143838-LTR1	2_st200	2-s119-utg176_pilon-TY1-98505-98579-LTR1	2_s119	TY1	TY1	20.0	2
2_s122	0.0015923566878980893	0	98.592	2-s197-utg199_pilon-TY3_1p-787336-787690-LTR1	2_s197	2-s122-utg176_pilon-TY3_1p-116084-116438-LTR1	2_s122	TY3_1p	TY3_1p	1.4080000000000013	2
2_s123	0.0018450184501845018	0	97.476	2-st8-utg110_pilon-TY1-370029-370345-LTR1	2_st8	2-s123-utg176_pilon-TY1-128804-129120-LTR1	2_s123	TY1	TY1	2.524000000000001	2
2_s124	0.0028328611898017	0	84.986	2-s122-utg176_pilon-TY3_1p-116084-116438-LTR1	2_s122	2-s124-utg176_pilon-TY3_1p-216796-217144-LTR1	2_s124	TY3_1p	TY3_1p	15.013999999999996	2
2_s125	0.022026431718061675	0	80.702	2-s174-utg199_pilon-TY4-530110-530479-LTR1	2_s174	2-s125-utg176_pilon-TY4-217358-217463-LTR1	2_s125	TY4	TY4	19.298000000000002	2
2_s126	0.006802721088435374	0	81.522	2-s152-utg199_pilon-TY3_1p-117933-118287-LTR1	2_s152	2-s126-utg176_pilon-TY3_1p-337733-337920-LTR1	2_s126	TY3_1p	TY3_1p	18.477999999999994	2
2_s127	0.009615384615384616	0	78.75	2-s230-utg210_pilon-TY4-408323-408538-LTR1	2_s230	2-s127-utg176_pilon-TY4-337998-338162-LTR1	2_s127	TY4	TY4	21.25	2
2_s128	0.005	0	91.724	2-s413-utg675_pilon-TY1-793616-793932-LTR1	2_s413	2-s128-utg176_pilon-TY1-338165-338309-LTR1	2_s128	TY1	TY1	8.275999999999996	2
2_s129	0.010101010101010102	0	90.789	2-s46-utg11_pilon-TY1-246262-246578-LTR1	2_s46	2-s129-utg176_pilon-TY2-338319-338402-LTR1	2_s129	TY2	TY1	9.210999999999999	2
2_s130	0.026246719160104987	0	80.851	2-s507-utg988_pilon-TY3_1p-956686-956752-LTR1	2_s507	2-s130-utg176_pilon-TY3_1p-368074-368160-LTR1	2_s130	TY3_1p	TY3_1p	19.149	2
2_s131	0.002652519893899204	0	88.235	2-st70-utg199_pilon-TY1-420166-420482-LTR1	2_st70	2-s131-utg176_pilon-TY1-368672-368773-LTR1	2_s131	TY1	TY1	11.765	2
2_s132	0.0018587360594795538	0	100.0	2-s114-utg155_pilon-Tsu4-643256-643546-LTR1	2_s114	2-s132-utg176_pilon-Tsu4-368381-368671-LTR1	2_s132	Tsu4	Tsu4	0.0	2
2_s133	0.025062656641604012	0	83.721	2-s524-utg988_pilon-TY1-1304515-1304836-LTR1	2_s524	2-s133-utg176_pilon-TY2-368865-368981-LTR1	2_s133	TY2	TY1	16.278999999999996	2
2_s134	0.027624309392265192	0	75.0	2-s308-utg298_pilon-TY3_1p-470272-470487-LTR1	2_s308	2-s134-utg176_pilon-TY3-442715-442848-LTR1	2_s134	TY3	TY3_1p	25.0	2
2_s135	0.0017006802721088435	0	96.389	2-s122-utg176_pilon-TY3_1p-116084-116438-LTR1	2_s122	2-s135-utg176_pilon-TY3_1p-443471-443557-LTR1	2_s135	TY3_1p	TY3_1p	3.611000000000004	2
2_s136	0.0018975332068311196	0	99.313	2-s132-utg176_pilon-Tsu4-368381-368671-LTR1	2_s132	2-s136-utg176_pilon-Tsu4-443180-443470-LTR1	2_s136	Tsu4	Tsu4	0.6869999999999976	2
2_s137	0.010101010101010102	0	74.786	2-s413-utg675_pilon-TY1-793616-793932-LTR1	2_s413	2-s137-utg176_pilon-TY1-444801-445072-LTR1	2_s137	TY1	TY1	25.214	2
2_s143	0.00980392156862745	0	79.739	2-s189-utg199_pilon-Tsu4-714939-715229-LTR1	2_s189	2-s143-utg199_pilon-Tsu4-9759-9915-LTR1	2_s143	Tsu4	Tsu4	20.260999999999996	2
2_s145	0.0106951871657754	0	100.0	2-s263-utg245_pilon-TY1-380975-381035-LTR1	2_s263	2-s145-utg199_pilon-TY1-78285-78335-LTR1	2_s145	TY1	TY1	0.0	2
2_s146	0.0023923444976076554	0	93.594	2-st104-utg245_pilon-TY1-357235-357551-LTR1	2_st104	2-s146-utg199_pilon-TY1-78387-78666-LTR1	2_s146	TY1	TY1	6.406000000000006	2
2_s148	0.002105263157894737	0	93.711	2-s493-utg988_pilon-TY1-788912-789228-LTR1	2_s493	2-s148-utg199_pilon-TY1-113908-114225-LTR1	2_s148	TY1	TY1	6.2890000000000015	2
2_s149	0.0035971223021582736	0	82.911	2-s424-utg69_pilon-TY4-121555-121871-LTR1	2_s424	2-s149-utg199_pilon-TY4-114229-114543-LTR1	2_s149	TY4	TY4	17.089	2
2_s15	0.002849002849002849	0	91.406	2-s163-utg199_pilon-TY1-402060-402376-LTR1	2_s163	2-s15-utg110_pilon-TY2-423208-423463-LTR1	2_s15	TY2	TY1	8.593999999999994	2
2_s152	0.0015873015873015873	0	98.867	2-s250-utg245_pilon-TY3_1p-205349-205703-LTR1	2_s250	2-s152-utg199_pilon-TY3_1p-117933-118287-LTR1	2_s152	TY3_1p	TY3_1p	1.1329999999999956	2
2_s154	0.006289308176100629	0	82.292	2-s445-utg69_pilon-TY4-358573-358939-LTR1	2_s445	2-s154-utg199_pilon-TY4-206223-206467-LTR1	2_s154	TY4	TY4	17.708	2
2_s155	0.014792899408284025	0	81.176	2-s40-utg11_pilon-TY3-141378-141491-LTR1	2_s40	2-s155-utg199_pilon-TY3-206468-206555-LTR1	2_s155	TY3	TY3	18.823999999999998	2
2_s156	0.013333333333333334	0	88.525	2-s320-utg351_pilon-TY4-211482-211855-LTR1	2_s320	2-s156-utg199_pilon-TY4-289234-289294-LTR1	2_s156	TY4	TY4	11.474999999999994	2
2_s157	0.002506265664160401	0	91.696	2-st80-utg199_pilon-TY1-769084-769399-LTR1	2_st80	2-s157-utg199_pilon-TY1-289330-289618-LTR1	2_s157	TY1	TY1	8.304000000000002	2
2_s158	0.01893939393939394	0	91.892	2-st127-utg298_pilon-TY1-216541-216872-LTR1	2_st127	2-s158-utg199_pilon-TY2-289822-290046-LTR1	2_s158	TY2	TY1	8.108000000000004	2
2_s16	0.0106951871657754	0	92.308	2-s286-utg298_pilon-TY4-79611-79980-LTR1	2_s286	2-s16-utg110_pilon-TY4-423464-423528-LTR1	2_s16	TY4	TY4	7.691999999999993	2
2_s161	0.003194888178913738	0	87.143	2-st128-utg298_pilon-TY1-320369-320915-LTR1	2_st128	2-s161-utg199_pilon-TY1-328335-328658-LTR1	2_s161	TY1	TY1	12.857	2
2_s162	0.007692307692307693	0	96.203	2-s87-utg1271_pilon-TY4-322081-322179-LTR1	2_s87	2-s162-utg199_pilon-TY4-401976-402059-LTR1	2_s162	TY4	TY4	3.796999999999997	2
2_s163	0.001968503937007874	0	95.584	2-st8-utg110_pilon-TY1-370029-370345-LTR1	2_st8	2-s163-utg199_pilon-TY1-402060-402376-LTR1	2_s163	TY1	TY1	4.415999999999997	2
2_s165	0.017123287671232876	0	79.518	2-s254-utg245_pilon-TY3-356173-356390-LTR1	2_s254	2-s165-utg199_pilon-TY3-410703-410858-LTR1	2_s165	TY3	TY3	20.482	2
2_s167	0.01893939393939394	0	80.556	2-s67-utg122_pilon-TY3-159040-159216-LTR1	2_s67	2-s167-utg199_pilon-TY3_1p-411176-411346-LTR1	2_s167	TY3_1p	TY3	19.444000000000003	2
2_s169	0.0018796992481203006	0	99.656	2-s47-utg11_pilon-Tsu4-246663-246953-LTR1	2_s47	2-s169-utg199_pilon-Tsu4-420507-420797-LTR1	2_s169	Tsu4	Tsu4	0.3439999999999941	2
2_s17	0.020366598778004074	0	87.805	2-st73-utg199_pilon-TY1-688995-689313-LTR1	2_st73	2-s17-utg110_pilon-TY1-445479-445595-LTR1	2_s17	TY1	TY1	12.194999999999993	2
2_s170	0.01610305958132045	0	91.111	2-s5-utg110_pilon-TY3_1p-93925-94277-LTR1	2_s5	2-s170-utg199_pilon-TY3_1p-420798-420842-LTR1	2_s170	TY3_1p	TY3_1p	8.888999999999996	2
2_s171	0.014792899408284025	0	97.436	2-st133-utg298_pilon-TY1-502774-503098-LTR1	2_st133	2-s171-utg199_pilon-TY2-439019-439058-LTR1	2_s171	TY2	TY1	2.563999999999993	2
2_s172	0.007407407407407408	0	82.143	2-s118-utg176_pilon-TY3_1p-73825-74178-LTR1	2_s118	2-s172-utg199_pilon-TY3_1p-530516-530629-LTR1	2_s172	TY3_1p	TY3_1p	17.857	2
2_s173	0.0022271714922048997	0	95.73	2-st8-utg110_pilon-TY1-370029-370345-LTR1	2_st8	2-s173-utg199_pilon-TY1-529825-530102-LTR1	2_s173	TY1	TY1	4.269999999999996	2
2_s174	0.0018587360594795538	0	92.992	2-st170-utg675_pilon-TY4-46857-47227-LTR1	2_st170	2-s174-utg199_pilon-TY4-530110-530479-LTR1	2_s174	TY4	TY4	7.007999999999996	2
2_s175	0.017123287671232876	0	92.5	2-s471-utg69_pilon-TY1-563914-563983-LTR1	2_s471	2-s175-utg199_pilon-TY1-534228-534325-LTR1	2_s175	TY1	TY1	7.5	2
2_s176	0.010493179433368312	0	77.848	2-s365-utg584_pilon-TY1-291792-292089-LTR1	2_s365	2-s176-utg199_pilon-TY1-554544-554713-LTR1	2_s176	TY1	TY1	22.152	2
2_s177	0.013020833333333334	0	75.138	2-st133-utg298_pilon-TY1-502774-503098-LTR1	2_st133	2-s177-utg199_pilon-TY1-641800-642121-LTR1	2_s177	TY1	TY1	24.861999999999995	2
2_s178	0.003484320557491289	0	81.421	2-s445-utg69_pilon-TY4-358573-358939-LTR1	2_s445	2-s178-utg199_pilon-TY4-642776-643136-LTR1	2_s178	TY4	TY4	18.578999999999994	2
2_s179	0.0022935779816513763	0	93.243	2-st137-utg48_pilon-TY1-544176-544473-LTR1	2_st137	2-s179-utg199_pilon-TY1-643198-643508-LTR1	2_s179	TY1	TY1	6.757000000000005	2
2_s18	0.0043859649122807015	0	81.661	2-s424-utg69_pilon-TY4-121555-121871-LTR1	2_s424	2-s18-utg110_pilon-TY4-445620-445958-LTR1	2_s18	TY4	TY4	18.339	2
2_s181	0.002070393374741201	0	96.875	2-s251-utg245_pilon-TY1-205715-206025-LTR1	2_s251	2-s181-utg199_pilon-TY1-683061-683374-LTR1	2_s181	TY1	TY1	3.125	2
2_s185	0.005291005291005291	0	81.818	2-s149-utg199_pilon-TY4-114229-114543-LTR1	2_s149	2-s185-utg199_pilon-TY4-711238-711465-LTR1	2_s185	TY4	TY4	18.182000000000002	2
2_s187	0.0017793594306049821	0	98.734	2-u2-utg122_pilon-TY1-158563-158878-LTR2	2_u2	2-s187-utg199_pilon-TY1-711724-712039-LTR1	2_s187	TY1	TY1	1.2660000000000053	2
2_s189	0.0018796992481203006	0	99.656	2-s132-utg176_pilon-Tsu4-368381-368671-LTR1	2_s132	2-s189-utg199_pilon-Tsu4-714939-715229-LTR1	2_s189	Tsu4	Tsu4	0.3439999999999941	2
2_s19	0.0048543689320388345	0	85.294	2-s18-utg110_pilon-TY4-445620-445958-LTR1	2_s18	2-s19-utg110_pilon-TY4-448189-448477-LTR1	2_s19	TY4	TY4	14.706000000000003	2
2_s194	0.0018975332068311196	0	99.313	2-s252-utg245_pilon-Tsu4-206026-206316-LTR1	2_s252	2-s194-utg199_pilon-Tsu4-770067-770357-LTR1	2_s194	Tsu4	Tsu4	0.6869999999999976	2
2_s195	0.00909090909090909	0	91.358	2-st131-utg298_pilon-TY1-470577-470893-LTR1	2_st131	2-s195-utg199_pilon-TY1-787097-787176-LTR1	2_s195	TY1	TY1	8.641999999999996	2
2_s196	0.022026431718061675	0	78.261	2-st133-utg298_pilon-TY1-502774-503098-LTR1	2_st133	2-s196-utg199_pilon-TY2-787181-787250-LTR1	2_s196	TY2	TY1	21.739000000000004	2
2_s197	0.0015923566878980893	0	98.592	2-u4-utg210_pilon-TY3_1p-736283-736637-LTR1	2_u4	2-s197-utg199_pilon-TY3_1p-787336-787690-LTR1	2_s197	TY3_1p	TY3_1p	1.4080000000000013	2
2_s198	0.001968503937007874	0	95.584	2-st8-utg110_pilon-TY1-370029-370345-LTR1	2_st8	2-s198-utg199_pilon-TY1-809686-810002-LTR1	2_s198	TY1	TY1	4.415999999999997	2
2_s199	0.0033003300330033004	0	87.879	2-s152-utg199_pilon-TY3_1p-117933-118287-LTR1	2_s152	2-s199-utg199_pilon-TY3_1p-821914-822254-LTR1	2_s199	TY3_1p	TY3_1p	12.120999999999995	2
2_s2	0.002145922746781116	0	89.147	2-s174-utg199_pilon-TY4-530110-530479-LTR1	2_s174	2-s2-utg110_pilon-TY4-9840-10228-LTR1	2_s2	TY4	TY4	10.852999999999994	2
2_s20	0.002232142857142857	0	99.194	2-s96-utg155_pilon-TY5-8437-8684-LTR1	2_s96	2-s20-utg1121_pilon-TY5-7840-8087-LTR1	2_s20	TY5	TY5	0.8059999999999974	2
2_s201	0.004032258064516129	0	79.521	2-s320-utg351_pilon-TY4-211482-211855-LTR1	2_s320	2-s201-utg199_pilon-TY4-840583-840938-LTR1	2_s201	TY4	TY4	20.479	2
2_s203	0.002457002457002457	0	92.933	2-st244-utg988_pilon-TY1-1419542-1419858-LTR1	2_st244	2-s203-utg199_pilon-TY1-841229-841507-LTR1	2_s203	TY1	TY1	7.066999999999993	2
2_s205	0.004739336492890996	0	84.545	2-s388-utg675_pilon-TY3-46512-46817-LTR1	2_s388	2-s205-utg199_pilon-TY3-895660-895917-LTR1	2_s205	TY3	TY3	15.454999999999998	2
2_s206	0.002242152466367713	0	92.163	2-s242-utg210_pilon-TY1-830350-830666-LTR1	2_s242	2-s206-utg199_pilon-TY1-895332-895647-LTR1	2_s206	TY1	TY1	7.837000000000003	2
2_s207	0.006493506493506494	0	91.892	2-s89-utg1271_pilon-TY1-345557-345839-LTR1	2_s89	2-s207-utg199_pilon-TY2-896286-896352-LTR1	2_s207	TY2	TY1	8.108000000000004	2
2_s212	0.0019801980198019802	0	98.601	2-st91-utg210_pilon-TY2-10991-11279-LTR1	2_st91	2-s212-utg210_pilon-TY2-16872-17218-LTR1	2_s212	TY2	TY2	1.399000000000001	2
2_s213	0.0029498525073746312	0	85.802	2-s289-utg298_pilon-TY1-89550-89871-LTR1	2_s289	2-s213-utg210_pilon-TY1-140684-141014-LTR1	2_s213	TY1	TY1	14.197999999999993	2
2_s214	0.011876484560570071	0	77.698	2-st131-utg298_pilon-TY1-470577-470893-LTR1	2_st131	2-s214-utg210_pilon-TY1-176205-176487-LTR1	2_s214	TY1	TY1	22.302000000000007	2
2_s215	0.0026666666666666666	0	92.481	2-st93-utg210_pilon-TY1-198755-199071-LTR1	2_st93	2-s215-utg210_pilon-TY1-192097-192325-LTR1	2_s215	TY1	TY1	7.5190000000000055	2
2_s217	0.00819672131147541	0	98.551	2-s510-utg988_pilon-TY4-1058707-1059078-LTR1	2_s510	2-s217-utg210_pilon-TY4-198686-198754-LTR1	2_s217	TY4	TY4	1.448999999999998	2
2_s219	0.012706480304955527	0	82.955	2-s388-utg675_pilon-TY3-46512-46817-LTR1	2_s388	2-s219-utg210_pilon-TY3-199091-199249-LTR1	2_s219	TY3	TY3	17.045	2
2_s220	0.002770083102493075	0	91.86	2-st8-utg110_pilon-TY1-370029-370345-LTR1	2_st8	2-s220-utg210_pilon-TY1-256647-256916-LTR1	2_s220	TY1	TY1	8.14	2
2_s221	0.006802721088435374	0	77.692	2-s289-utg298_pilon-TY1-89550-89871-LTR1	2_s289	2-s221-utg210_pilon-TY2-257109-257407-LTR1	2_s221	TY2	TY1	22.308000000000007	2
2_s222	0.0029498525073746312	0	94.595	2-s198-utg199_pilon-TY1-809686-810002-LTR1	2_s198	2-s222-utg210_pilon-TY1-288015-288237-LTR1	2_s222	TY1	TY1	5.405000000000001	2
2_s223	0.0040650406504065045	0	89.286	2-st53-utg176_pilon-TY1-115603-115919-LTR1	2_st53	2-s223-utg210_pilon-TY1-318877-319084-LTR1	2_s223	TY1	TY1	10.713999999999999	2
2_s225	0.0018587360594795538	0	100.0	2-i2-utg69_pilon-Tsu4-448284-448574-LTR1	2_i2	2-s225-utg210_pilon-Tsu4-364503-364793-LTR1	2_s225	Tsu4	Tsu4	0.0	2
2_s226	0.0029850746268656717	0	93.75	2-st170-utg675_pilon-TY4-46857-47227-LTR1	2_st170	2-s226-utg210_pilon-TY4-364827-365050-LTR1	2_s226	TY4	TY4	6.25	2
2_s228	0.0040650406504065045	0	92.442	2-s286-utg298_pilon-TY4-79611-79980-LTR1	2_s286	2-s228-utg210_pilon-TY4-407967-408036-LTR1	2_s228	TY4	TY4	7.558000000000007	2
2_s229	0.0018796992481203006	0	99.656	2-s114-utg155_pilon-Tsu4-643256-643546-LTR1	2_s114	2-s229-utg210_pilon-Tsu4-407676-407966-LTR1	2_s229	Tsu4	Tsu4	0.3439999999999941	2
2_s23	0.002890173410404624	0	95.814	2-s251-utg245_pilon-TY1-205715-206025-LTR1	2_s251	2-s23-utg1121_pilon-TY1-174556-174794-LTR1	2_s23	TY1	TY1	4.186000000000007	2
2_s230	0.008403361344537815	0	79.33	2-s465-utg69_pilon-TY4-497982-498153-LTR1	2_s465	2-s230-utg210_pilon-TY4-408323-408538-LTR1	2_s230	TY4	TY4	20.67	2
2_s231	0.002890173410404624	0	88.276	2-st138-utg48_pilon-TY1-544629-544945-LTR1	2_st138	2-s231-utg210_pilon-TY1-450465-450790-LTR1	2_s231	TY1	TY1	11.724000000000004	2
2_s234	0.002967359050445104	0	88.502	2-s493-utg988_pilon-TY1-788912-789228-LTR1	2_s493	2-s234-utg210_pilon-TY1-491972-492161-LTR1	2_s234	TY1	TY1	11.498000000000005	2
2_s236	0.022026431718061675	0	83.333	2-s135-utg176_pilon-TY3_1p-443471-443557-LTR1	2_s135	2-s236-utg210_pilon-TY3_1p-492162-492209-LTR1	2_s236	TY3_1p	TY3_1p	16.667	2
2_s237	0.01564945226917058	0	93.023	2-t68-utg199_pilon-TY1-403422-403663-LTR2	2_t68	2-s237-utg210_pilon-TY1-560680-560929-LTR1	2_s237	TY1	TY1	6.977000000000004	2
2_s238	0.01440922190201729	0	92.0	2-st44-utg1271_pilon-TY3_1p-639763-639815-LTR1	2_st44	2-s238-utg210_pilon-TY3_1p-762054-762115-LTR1	2_s238	TY3_1p	TY3_1p	8.0	2
2_s241	0.009433962264150943	0	83.478	2-st171-utg675_pilon-TY1-47228-47547-LTR1	2_st171	2-s241-utg210_pilon-TY1-802036-802356-LTR1	2_s241	TY1	TY1	16.522000000000006	2
2_s242	0.002012072434607646	0	94.953	2-st42-utg1271_pilon-TY1-205939-206255-LTR1	2_st42	2-s242-utg210_pilon-TY1-830350-830666-LTR1	2_s242	TY1	TY1	5.046999999999997	2
2_s243	0.01893939393939394	0	85.714	2-s106-utg155_pilon-TY3_1p-217186-217425-LTR1	2_s106	2-s243-utg210_pilon-TY3-830781-831066-LTR1	2_s243	TY3	TY3_1p	14.286000000000001	2
2_s244	0.002145922746781116	0	100.0	2-s339-utg48_pilon-TY5-760512-760763-LTR1	2_s339	2-s244-utg210_pilon-TY5-936833-937084-LTR1	2_s244	TY5	TY5	0.0	2
2_s245	0.003278688524590164	0	88.538	2-s285-utg298_pilon-TY5-3209-3460-LTR1	2_s285	2-s245-utg245_pilon-TY5-1360-1612-LTR1	2_s245	TY5	TY5	11.462000000000003	2
2_s246	0.0196078431372549	0	82.456	2-s245-utg245_pilon-TY5-1360-1612-LTR1	2_s245	2-s246-utg245_pilon-TY5-2163-2223-LTR1	2_s246	TY5	TY5	17.543999999999997	2
2_s247	0.012706480304955527	0	73.387	2-s115-utg155_pilon-TY1-643547-643846-LTR1	2_s115	2-s247-utg245_pilon-TY2-18321-18581-LTR1	2_s247	TY2	TY1	26.613	2
2_s248	0.014792899408284025	0	75.658	2-st232-utg988_pilon-TY1-655314-655630-LTR1	2_st232	2-s248-utg245_pilon-TY2-37167-37479-LTR1	2_s248	TY2	TY1	24.342	2
2_s249	0.0023584905660377358	0	91.558	2-st37-utg1271_pilon-TY1-17650-17966-LTR1	2_st37	2-s249-utg245_pilon-TY1-123392-123699-LTR1	2_s249	TY1	TY1	8.441999999999993	2
2_s250	0.0015873015873015873	0	98.867	2-s152-utg199_pilon-TY3_1p-117933-118287-LTR1	2_s152	2-s250-utg245_pilon-TY3_1p-205349-205703-LTR1	2_s250	TY3_1p	TY3_1p	1.1329999999999956	2
2_s251	0.0018450184501845018	0	98.377	2-st8-utg110_pilon-TY1-370029-370345-LTR1	2_st8	2-s251-utg245_pilon-TY1-205715-206025-LTR1	2_s251	TY1	TY1	1.6230000000000047	2
2_s252	0.0018796992481203006	0	99.656	2-s110-utg155_pilon-Tsu4-424022-424312-LTR1	2_s110	2-s252-utg245_pilon-Tsu4-206026-206316-LTR1	2_s252	Tsu4	Tsu4	0.3439999999999941	2
2_s254	0.005681818181818182	0	89.362	2-s205-utg199_pilon-TY3-895660-895917-LTR1	2_s205	2-s254-utg245_pilon-TY3-356173-356390-LTR1	2_s254	TY3	TY3	10.638000000000005	2
2_s256	0.004739336492890996	0	85.644	2-s396-utg675_pilon-TY4-423545-423919-LTR1	2_s396	2-s256-utg245_pilon-TY4-357579-357651-LTR1	2_s256	TY4	TY4	14.355999999999995	2
2_s259	0.0018796992481203006	0	99.656	2-s110-utg155_pilon-Tsu4-424022-424312-LTR1	2_s110	2-s259-utg245_pilon-Tsu4-357661-357951-LTR1	2_s259	Tsu4	Tsu4	0.3439999999999941	2
2_s260	0.010493179433368312	0	82.727	2-s465-utg69_pilon-TY4-497982-498153-LTR1	2_s465	2-s260-utg245_pilon-TY4-377273-377387-LTR1	2_s260	TY4	TY4	17.272999999999996	2
2_s263	0.0106951871657754	0	100.0	2-s145-utg199_pilon-TY1-78285-78335-LTR1	2_s145	2-s263-utg245_pilon-TY1-380975-381035-LTR1	2_s263	TY1	TY1	0.0	2
2_s264	0.017699115044247787	0	77.895	2-s465-utg69_pilon-TY4-497982-498153-LTR1	2_s465	2-s264-utg245_pilon-TY4-399542-399681-LTR1	2_s264	TY4	TY4	22.105000000000004	2
2_s265	0.0029069767441860465	0	90.226	2-s174-utg199_pilon-TY4-530110-530479-LTR1	2_s174	2-s265-utg245_pilon-TY4-418686-419034-LTR1	2_s265	TY4	TY4	9.774000000000001	2
2_s266	0.0022172949002217295	0	93.182	2-st37-utg1271_pilon-TY1-17650-17966-LTR1	2_st37	2-s266-utg245_pilon-TY1-424372-424678-LTR1	2_s266	TY1	TY1	6.817999999999998	2
2_s275	0.023980815347721823	0	90.625	2-s308-utg298_pilon-TY3_1p-470272-470487-LTR1	2_s308	2-s275-utg245_pilon-TY3-525129-525175-LTR1	2_s275	TY3	TY3_1p	9.375	2
2_s28	0.001718213058419244	0	95.355	2-s31-utg1121_pilon-TY4-318654-319022-LTR1	2_s31	2-s28-utg1121_pilon-TY4-292680-293048-LTR1	2_s28	TY4	TY4	4.644999999999996	2
2_s283	0.0020408163265306124	0	96.918	2-s251-utg245_pilon-TY1-205715-206025-LTR1	2_s251	2-s283-utg245_pilon-TY1-610623-610936-LTR1	2_s283	TY1	TY1	3.0819999999999936	2
2_s284	0.026246719160104987	0	84.615	2-s217-utg210_pilon-TY4-198686-198754-LTR1	2_s217	2-s284-utg245_pilon-TY4-704917-705085-LTR1	2_s284	TY4	TY4	15.385000000000005	2
2_s285	0.002145922746781116	0	100.0	2-s339-utg48_pilon-TY5-760512-760763-LTR1	2_s339	2-s285-utg298_pilon-TY5-3209-3460-LTR1	2_s285	TY5	TY5	0.0	2
2_s286	0.002070393374741201	0	90.27	2-s174-utg199_pilon-TY4-530110-530479-LTR1	2_s174	2-s286-utg298_pilon-TY4-79611-79980-LTR1	2_s286	TY4	TY4	9.730000000000004	2
2_s287	0.017123287671232876	0	75.194	2-st243-utg988_pilon-TY1-1158340-1158656-LTR1	2_st243	2-s287-utg298_pilon-TY1-79981-80152-LTR1	2_s287	TY1	TY1	24.805999999999997	2
2_s288	0.0018587360594795538	0	100.0	2-i2-utg69_pilon-Tsu4-454022-454312-LTR2	2_i2	2-s288-utg298_pilon-Tsu4-80153-80443-LTR1	2_s288	Tsu4	Tsu4	0.0	2
2_s289	0.002857142857142857	0	86.751	2-st241-utg988_pilon-TY1-1132100-1132430-LTR1	2_st241	2-s289-utg298_pilon-TY1-89550-89871-LTR1	2_s289	TY1	TY1	13.248999999999995	2
2_s290	0.0027548209366391185	0	96.774	2-st23-utg11_pilon-TY1-141613-141929-LTR1	2_st23	2-s290-utg298_pilon-TY2-147091-147307-LTR1	2_s290	TY2	TY1	3.225999999999999	2
2_s291	0.0031746031746031746	0	90.987	2-s286-utg298_pilon-TY4-79611-79980-LTR1	2_s286	2-s291-utg298_pilon-TY4-147302-147537-LTR1	2_s291	TY4	TY4	9.013000000000005	2
2_s292	0.017699115044247787	0	78.409	2-st105-utg245_pilon-TY1-377388-377718-LTR1	2_st105	2-s292-utg298_pilon-TY2-147553-147649-LTR1	2_s292	TY2	TY1	21.590999999999994	2
2_s293	0.0024691358024691358	0	93.502	2-s152-utg199_pilon-TY3_1p-117933-118287-LTR1	2_s152	2-s293-utg298_pilon-TY3_1p-175663-175864-LTR1	2_s293	TY3_1p	TY3_1p	6.498000000000005	2
2_s294	0.0027472527472527475	0	87.421	2-st37-utg1271_pilon-TY1-17650-17966-LTR1	2_st37	2-s294-utg298_pilon-TY1-175977-176293-LTR1	2_s294	TY1	TY1	12.578999999999994	2
2_s295	0.017699115044247787	0	87.755	2-s520-utg988_pilon-TY4-1208665-1208827-LTR1	2_s520	2-s295-utg298_pilon-TY4-176294-176348-LTR1	2_s295	TY4	TY4	12.245000000000005	2
2_s296	0.0051813471502590676	0	81.048	2-s39-utg11_pilon-TY4-112374-112743-LTR1	2_s39	2-s296-utg298_pilon-TY4-176350-176593-LTR1	2_s296	TY4	TY4	18.951999999999998	2
2_s30	0.018281535648994516	0	83.333	2-st59-utg199_pilon-TY1-14921-15060-LTR1	2_st59	2-s30-utg1121_pilon-TY1-295786-295858-LTR1	2_s30	TY1	TY1	16.667	2
2_s300	0.004784688995215311	0	88.202	2-s302-utg298_pilon-TY3_1p-217029-217384-LTR1	2_s302	2-s300-utg298_pilon-TY3_1p-216309-216526-LTR1	2_s300	TY3_1p	TY3_1p	11.798000000000002	2
2_s302	0.0016339869281045752	0	97.753	2-u4-utg210_pilon-TY3_1p-741305-741659-LTR2	2_u4	2-s302-utg298_pilon-TY3_1p-217029-217384-LTR1	2_s302	TY3_1p	TY3_1p	2.247	2
2_s303	0.01091703056768559	0	84.615	2-s260-utg245_pilon-TY4-377273-377387-LTR1	2_s260	2-s303-utg298_pilon-TY4-315722-315812-LTR1	2_s303	TY4	TY4	15.385000000000005	2
2_s306	0.001968503937007874	0	95.584	2-st244-utg988_pilon-TY1-1419542-1419858-LTR1	2_st244	2-s306-utg298_pilon-TY1-390903-391219-LTR1	2_s306	TY1	TY1	4.415999999999997	2
2_s308	0.004464285714285714	0	86.603	2-s122-utg176_pilon-TY3_1p-116084-116438-LTR1	2_s122	2-s308-utg298_pilon-TY3_1p-470272-470487-LTR1	2_s308	TY3_1p	TY3_1p	13.397000000000006	2
2_s31	0.001718213058419244	0	95.355	2-s28-utg1121_pilon-TY4-292680-293048-LTR1	2_s28	2-s31-utg1121_pilon-TY4-318654-319022-LTR1	2_s31	TY4	TY4	4.644999999999996	2
2_s312	0.004694835680751174	0	96.183	2-s206-utg199_pilon-TY1-895332-895647-LTR1	2_s206	2-s312-utg298_pilon-TY2-525743-525872-LTR1	2_s312	TY2	TY1	3.816999999999993	2
2_s313	0.002127659574468085	0	96.167	2-st131-utg298_pilon-TY1-470577-470893-LTR1	2_st131	2-s313-utg298_pilon-TY1-525873-526204-LTR1	2_s313	TY1	TY1	3.8329999999999984	2
2_s314	0.002564102564102564	0	94.595	2-s96-utg155_pilon-TY5-8437-8684-LTR1	2_s96	2-s314-utg351_pilon-TY5-1100-1358-LTR1	2_s314	TY5	TY5	5.405000000000001	2
2_s315	0.0106951871657754	0	92.537	2-st142-utg48_pilon-TY1-703748-704064-LTR1	2_st142	2-s315-utg351_pilon-TY1-129261-129332-LTR1	2_s315	TY1	TY1	7.462999999999994	2
2_s317	0.004784688995215311	0	97.541	2-st134-utg351_pilon-TY1-150340-150632-LTR1	2_st134	2-s317-utg351_pilon-TY1-150633-150754-LTR1	2_s317	TY1	TY1	2.459000000000003	2
2_s319	0.011376564277588168	0	91.935	2-s475-utg988_pilon-TY1-358615-358931-LTR1	2_s475	2-s319-utg351_pilon-TY1-167736-167802-LTR1	2_s319	TY1	TY1	8.064999999999998	2
2_s320	0.0033112582781456954	0	81.769	2-s468-utg69_pilon-TY4-551687-552056-LTR1	2_s468	2-s320-utg351_pilon-TY4-211482-211855-LTR1	2_s320	TY4	TY4	18.230999999999995	2
2_s321	0.0037313432835820895	0	95.349	2-s152-utg199_pilon-TY3_1p-117933-118287-LTR1	2_s152	2-s321-utg48_pilon-TY3_1p-89791-89960-LTR1	2_s321	TY3_1p	TY3_1p	4.650999999999996	2
2_s322	0.0024449877750611247	0	99.554	2-s324-utg48_pilon-Tsu4-90536-90826-LTR1	2_s324	2-s322-utg48_pilon-Tsu4-89961-90184-LTR1	2_s322	Tsu4	Tsu4	0.44599999999999795	2
2_s323	0.0018450184501845018	0	97.476	2-st8-utg110_pilon-TY1-370029-370345-LTR1	2_st8	2-s323-utg48_pilon-TY1-90185-90501-LTR1	2_s323	TY1	TY1	2.524000000000001	2
2_s324	0.0018796992481203006	0	99.656	2-s110-utg155_pilon-Tsu4-424022-424312-LTR1	2_s110	2-s324-utg48_pilon-Tsu4-90536-90826-LTR1	2_s324	Tsu4	Tsu4	0.3439999999999941	2
2_s325	0.002127659574468085	0	95.27	2-s323-utg48_pilon-TY1-90185-90501-LTR1	2_s323	2-s325-utg48_pilon-TY1-92488-92794-LTR1	2_s325	TY1	TY1	4.730000000000004	2
2_s326	0.005050505050505051	0	79.381	2-s445-utg69_pilon-TY4-358573-358939-LTR1	2_s445	2-s326-utg48_pilon-TY4-238891-239229-LTR1	2_s326	TY4	TY4	20.619	2
2_s327	0.0018832391713747645	0	96.845	2-s123-utg176_pilon-TY1-128804-129120-LTR1	2_s123	2-s327-utg48_pilon-TY1-431774-432090-LTR1	2_s327	TY1	TY1	3.155000000000001	2
2_s328	0.027624309392265192	0	84.615	2-s468-utg69_pilon-TY4-551687-552056-LTR1	2_s468	2-s328-utg48_pilon-TY4-529663-529791-LTR1	2_s328	TY4	TY4	15.385000000000005	2
2_s329	0.017699115044247787	0	75.61	2-st234-utg988_pilon-TY1-801274-801590-LTR1	2_st234	2-s329-utg48_pilon-TY1-535173-535393-LTR1	2_s329	TY1	TY1	24.39	2
2_s331	0.0016750418760469012	0	97.429	2-u4-utg210_pilon-TY3_1p-736283-736637-LTR1	2_u4	2-s331-utg48_pilon-TY3_1p-543654-544008-LTR1	2_s331	TY3_1p	TY3_1p	2.570999999999998	2
2_s339	0.002145922746781116	0	100.0	2-s244-utg210_pilon-TY5-936833-937084-LTR1	2_s244	2-s339-utg48_pilon-TY5-760512-760763-LTR1	2_s339	TY5	TY5	0.0	2
2_s34	0.0035587188612099642	0	98.137	2-s96-utg155_pilon-TY5-8437-8684-LTR1	2_s96	2-s34-utg1121_pilon-TY5-436712-436872-LTR1	2_s34	TY5	TY5	1.8629999999999995	2
2_s343	0.003703703703703704	0	87.448	2-s70-utg122_pilon-TY5-386008-386246-LTR1	2_s70	2-s343-utg584_pilon-TY5-14665-14897-LTR1	2_s343	TY5	TY5	12.552000000000007	2
2_s344	0.01661129568106312	0	80.0	2-s308-utg298_pilon-TY3_1p-470272-470487-LTR1	2_s308	2-s344-utg584_pilon-TY3-82465-82596-LTR1	2_s344	TY3	TY3_1p	20.0	2
2_s35	0.002457002457002457	0	93.431	2-s179-utg199_pilon-TY1-643198-643508-LTR1	2_s179	2-s35-utg11_pilon-TY1-9044-9327-LTR1	2_s35	TY1	TY1	6.569000000000003	2
2_s350	0.007692307692307693	0	80.114	2-s308-utg298_pilon-TY3_1p-470272-470487-LTR1	2_s308	2-s350-utg584_pilon-TY3_1p-136931-137143-LTR1	2_s350	TY3_1p	TY3_1p	19.885999999999996	2
2_s353	0.0078125	0	83.453	2-s320-utg351_pilon-TY4-211482-211855-LTR1	2_s320	2-s353-utg584_pilon-TY4-144578-144783-LTR1	2_s353	TY4	TY4	16.546999999999997	2
2_s354	0.0022271714922048997	0	96.014	2-s358-utg584_pilon-TY1-163504-163820-LTR1	2_s358	2-s354-utg584_pilon-TY1-144788-145119-LTR1	2_s354	TY1	TY1	3.986000000000004	2
2_s355	0.0031645569620253164	0	89.328	2-s174-utg199_pilon-TY4-530110-530479-LTR1	2_s174	2-s355-utg584_pilon-TY4-145120-145371-LTR1	2_s355	TY4	TY4	10.671999999999997	2
2_s356	0.0016863406408094434	0	96.901	2-s197-utg199_pilon-TY3_1p-787336-787690-LTR1	2_s197	2-s356-utg584_pilon-TY3_1p-145545-145898-LTR1	2_s356	TY3_1p	TY3_1p	3.0990000000000038	2
2_s357	0.015197568389057751	0	72.0	2-st181-utg675_pilon-TY1-561052-561382-LTR1	2_st181	2-s357-utg584_pilon-TY1-163138-163455-LTR1	2_s357	TY1	TY1	28.0	2
2_s358	0.002079002079002079	0	94.006	2-st8-utg110_pilon-TY1-370029-370345-LTR1	2_st8	2-s358-utg584_pilon-TY1-163504-163820-LTR1	2_s358	TY1	TY1	5.994	2
2_s359	0.020366598778004074	0	78.667	2-st196-utg69_pilon-TY2-139594-139724-LTR1	2_st196	2-s359-utg584_pilon-TY1-222494-222683-LTR1	2_s359	TY1	TY2	21.333	2
2_s360	0.0049504950495049506	0	84.651	2-s320-utg351_pilon-TY4-211482-211855-LTR1	2_s320	2-s360-utg584_pilon-TY4-287055-287448-LTR1	2_s360	TY4	TY4	15.349000000000004	2
2_s361	0.01893939393939394	0	81.25	2-st2-utg110_pilon-TY5-10515-10764-LTR1	2_st2	2-s361-utg584_pilon-TY5-288113-288176-LTR1	2_s361	TY5	TY5	18.75	2
2_s362	0.01564945226917058	0	86.441	2-st2-utg110_pilon-TY5-10515-10764-LTR1	2_st2	2-s362-utg584_pilon-TY5-290654-290712-LTR1	2_s362	TY5	TY5	13.558999999999997	2
2_s363	0.0018796992481203006	0	99.656	2-s132-utg176_pilon-Tsu4-368381-368671-LTR1	2_s132	2-s363-utg584_pilon-Tsu4-290713-291003-LTR1	2_s363	Tsu4	Tsu4	0.3439999999999941	2
2_s364	0.007575757575757576	0	96.296	2-s84-utg1271_pilon-TY3_1p-229039-229374-LTR1	2_s84	2-s364-utg584_pilon-TY3_1p-291004-291084-LTR1	2_s364	TY3_1p	TY3_1p	3.7039999999999935	2
2_s365	0.002785515320334262	0	88.591	2-st37-utg1271_pilon-TY1-17650-17966-LTR1	2_st37	2-s365-utg584_pilon-TY1-291792-292089-LTR1	2_s365	TY1	TY1	11.409000000000006	2
2_s366	0.010298661174047374	0	100.0	2-st87-utg210_pilon-TY5-1188-1239-LTR1	2_st87	2-s366-utg584_pilon-TY5-307117-307168-LTR1	2_s366	TY5	TY5	0.0	2
2_s369	0.03076923076923077	0	79.167	2-s416-utg675_pilon-TY4-822886-822988-LTR1	2_s416	2-s369-utg639_pilon-TY4-11447-11564-LTR1	2_s369	TY4	TY4	20.833	2
2_s371	0.02293577981651376	0	83.673	2-s212-utg210_pilon-TY2-16872-17218-LTR1	2_s212	2-s371-utg639_pilon-TY1-25485-25677-LTR1	2_s371	TY1	TY2	16.326999999999998	2
2_s373	0.0022727272727272726	0	91.358	2-s374-utg639_pilon-TY1-153936-154267-LTR1	2_s374	2-s373-utg639_pilon-TY1-117656-117990-LTR1	2_s373	TY1	TY1	8.641999999999996	2
2_s374	0.0022727272727272726	0	91.358	2-s373-utg639_pilon-TY1-117656-117990-LTR1	2_s373	2-s374-utg639_pilon-TY1-153936-154267-LTR1	2_s374	TY1	TY1	8.641999999999996	2
2_s377	0.011876484560570071	0	89.394	2-s205-utg199_pilon-TY3-895660-895917-LTR1	2_s205	2-s377-utg639_pilon-TY3-171014-171095-LTR1	2_s377	TY3	TY3	10.605999999999995	2
2_s379	0.009009009009009009	0	78.125	2-s286-utg298_pilon-TY4-79611-79980-LTR1	2_s286	2-s379-utg639_pilon-TY4-171137-171344-LTR1	2_s379	TY4	TY4	21.875	2
2_s38	0.0106951871657754	0	83.019	2-st138-utg48_pilon-TY1-544629-544945-LTR1	2_st138	2-s38-utg11_pilon-TY1-112144-112246-LTR1	2_s38	TY1	TY1	16.980999999999995	2
2_s385	0.0038910505836575876	0	95.625	2-s34-utg1121_pilon-TY5-436712-436872-LTR1	2_s34	2-s385-utg639_pilon-TY5-280179-280343-LTR1	2_s385	TY5	TY5	4.375	2
2_s386	0.004545454545454545	0	97.656	2-st1-utg110_pilon-TY5-1050-1182-LTR1	2_st1	2-s386-utg675_pilon-TY5-1040-1167-LTR1	2_s386	TY5	TY5	2.343999999999994	2
2_s388	0.004739336492890996	0	84.545	2-s205-utg199_pilon-TY3-895660-895917-LTR1	2_s205	2-s388-utg675_pilon-TY3-46512-46817-LTR1	2_s388	TY3	TY3	15.454999999999998	2
2_s39	0.0036231884057971015	0	80.429	2-s445-utg69_pilon-TY4-358573-358939-LTR1	2_s445	2-s39-utg11_pilon-TY4-112374-112743-LTR1	2_s39	TY4	TY4	19.570999999999998	2
2_s396	0.0019455252918287938	0	91.689	2-s174-utg199_pilon-TY4-530110-530479-LTR1	2_s174	2-s396-utg675_pilon-TY4-423545-423919-LTR1	2_s396	TY4	TY4	8.311000000000007	2
2_s397	0.017699115044247787	0	79.762	2-s219-utg210_pilon-TY3-199091-199249-LTR1	2_s219	2-s397-utg675_pilon-TY3-423926-424062-LTR1	2_s397	TY3	TY3	20.238	2
2_s4	0.003067484662576687	0	87.629	2-st29-utg11_pilon-TY1-553143-553459-LTR1	2_st29	2-s4-utg110_pilon-TY1-93518-93818-LTR1	2_s4	TY1	TY1	12.370999999999995	2
2_s40	0.008547008547008548	0	85.088	2-s308-utg298_pilon-TY3_1p-470272-470487-LTR1	2_s308	2-s40-utg11_pilon-TY3-141378-141491-LTR1	2_s40	TY3	TY3_1p	14.912000000000006	2
2_s400	0.010101010101010102	0	88.889	2-s306-utg298_pilon-TY1-390903-391219-LTR1	2_s306	2-s400-utg675_pilon-TY1-540542-540622-LTR1	2_s400	TY1	TY1	11.111000000000004	2
2_s402	0.00909090909090909	0	75.794	2-s39-utg11_pilon-TY4-112374-112743-LTR1	2_s39	2-s402-utg675_pilon-TY4-550981-551333-LTR1	2_s402	TY4	TY4	24.206000000000003	2
2_s405	0.010298661174047374	0	80.0	2-s358-utg584_pilon-TY1-163504-163820-LTR1	2_s358	2-s405-utg675_pilon-TY1-668748-668894-LTR1	2_s405	TY1	TY1	20.0	2
2_s41	0.022026431718061675	0	87.179	2-s135-utg176_pilon-TY3_1p-443471-443557-LTR1	2_s135	2-s41-utg11_pilon-TY3_1p-141492-141545-LTR1	2_s41	TY3_1p	TY3_1p	12.820999999999998	2
2_s412	0.026246719160104987	0	81.818	2-s377-utg639_pilon-TY3-171014-171095-LTR1	2_s377	2-s412-utg675_pilon-TY3-761579-761630-LTR1	2_s412	TY3	TY3	18.182000000000002	2
2_s413	0.0017921146953405018	0	98.423	2-st128-utg298_pilon-TY1-320369-320915-LTR1	2_st128	2-s413-utg675_pilon-TY1-793616-793932-LTR1	2_s413	TY1	TY1	1.5769999999999982	2
2_s415	0.01610305958132045	0	78.889	2-s198-utg199_pilon-TY1-809686-810002-LTR1	2_s198	2-s415-utg675_pilon-TY2-822335-822438-LTR1	2_s415	TY2	TY1	21.111000000000004	2
2_s416	0.0040650406504065045	0	91.713	2-st170-utg675_pilon-TY4-46857-47227-LTR1	2_st170	2-s416-utg675_pilon-TY4-822886-822988-LTR1	2_s416	TY4	TY4	8.287000000000006	2
2_s419	0.012422360248447204	0	83.516	2-s244-utg210_pilon-TY5-936833-937084-LTR1	2_s244	2-s419-utg675_pilon-TY5-902751-902897-LTR1	2_s419	TY5	TY5	16.483999999999995	2
2_s421	0.0022727272727272726	0	97.308	2-s117-utg176_pilon-TY5-1248-1506-LTR1	2_s117	2-s421-utg69_pilon-TY5-8904-9163-LTR1	2_s421	TY5	TY5	2.691999999999993	2
2_s424	0.0035971223021582736	0	82.911	2-s149-utg199_pilon-TY4-114229-114543-LTR1	2_s149	2-s424-utg69_pilon-TY4-121555-121871-LTR1	2_s424	TY4	TY4	17.089	2
2_s425	0.00641025641025641	0	88.889	2-s60-utg11_pilon-TY1-576461-576756-LTR1	2_s60	2-s425-utg69_pilon-TY2-121995-122070-LTR1	2_s425	TY2	TY1	11.111000000000004	2
2_s431	0.001694915254237288	0	96.62	2-u4-utg210_pilon-TY3_1p-736283-736637-LTR1	2_u4	2-s431-utg69_pilon-TY3_1p-143030-143384-LTR1	2_s431	TY3_1p	TY3_1p	3.3799999999999955	2
2_s433	0.017699115044247787	0	89.362	2-st232-utg988_pilon-TY1-655314-655630-LTR1	2_st232	2-s433-utg69_pilon-TY2-181384-181487-LTR1	2_s433	TY2	TY1	10.638000000000005	2
2_s434	0.004	0	88.78	2-st138-utg48_pilon-TY1-544629-544945-LTR1	2_st138	2-s434-utg69_pilon-TY1-181488-181695-LTR1	2_s434	TY1	TY1	11.219999999999999	2
2_s435	0.001838235294117647	0	94.167	2-s122-utg176_pilon-TY3_1p-116084-116438-LTR1	2_s122	2-s435-utg69_pilon-TY3_1p-211783-211853-LTR1	2_s435	TY3_1p	TY3_1p	5.832999999999998	2
2_s436	0.001968503937007874	0	95.584	2-st140-utg48_pilon-TY1-609193-609509-LTR1	2_st140	2-s436-utg69_pilon-TY1-211466-211782-LTR1	2_s436	TY1	TY1	4.415999999999997	2
2_s438	0.00980392156862745	0	91.892	2-s250-utg245_pilon-TY3_1p-205349-205703-LTR1	2_s250	2-s438-utg69_pilon-TY3_1p-253703-253799-LTR1	2_s438	TY3_1p	TY3_1p	8.108000000000004	2
2_s440	0.003125	0	86.093	2-st244-utg988_pilon-TY1-1419542-1419858-LTR1	2_st244	2-s440-utg69_pilon-TY1-292682-292997-LTR1	2_s440	TY1	TY1	13.906999999999996	2
2_s441	0.01	0	90.667	2-s250-utg245_pilon-TY3_1p-205349-205703-LTR1	2_s250	2-s441-utg69_pilon-TY3_1p-316537-316618-LTR1	2_s441	TY3_1p	TY3_1p	9.332999999999998	2
2_s442	0.01893939393939394	0	76.596	2-s388-utg675_pilon-TY3-46512-46817-LTR1	2_s388	2-s442-utg69_pilon-TY3-316806-317016-LTR1	2_s442	TY3	TY3	23.403999999999996	2
2_s443	0.017699115044247787	0	86.792	2-s358-utg584_pilon-TY1-163504-163820-LTR1	2_s358	2-s443-utg69_pilon-TY1-358375-358430-LTR1	2_s443	TY1	TY1	13.207999999999998	2
2_s444	0.0196078431372549	0	84.314	2-s40-utg11_pilon-TY3-141378-141491-LTR1	2_s40	2-s444-utg69_pilon-TY3-358489-358539-LTR1	2_s444	TY3	TY3	15.686000000000007	2
2_s445	0.003484320557491289	0	81.421	2-s178-utg199_pilon-TY4-642776-643136-LTR1	2_s178	2-s445-utg69_pilon-TY4-358573-358939-LTR1	2_s445	TY4	TY4	18.578999999999994	2
2_s446	0.011135857461024499	0	83.505	2-s106-utg155_pilon-TY3_1p-217186-217425-LTR1	2_s106	2-s446-utg69_pilon-TY3_1p-358940-359191-LTR1	2_s446	TY3_1p	TY3_1p	16.495000000000005	2
2_s447	0.002564102564102564	0	91.815	2-s413-utg675_pilon-TY1-793616-793932-LTR1	2_s413	2-s447-utg69_pilon-TY1-359317-359647-LTR1	2_s447	TY1	TY1	8.185000000000002	2
2_s45	0.01091703056768559	0	87.342	2-s201-utg199_pilon-TY4-840583-840938-LTR1	2_s201	2-s45-utg11_pilon-TY4-201181-201261-LTR1	2_s45	TY4	TY4	12.658000000000001	2
2_s454	0.005235602094240838	0	77.183	2-s445-utg69_pilon-TY4-358573-358939-LTR1	2_s445	2-s454-utg69_pilon-TY4-440786-440937-LTR1	2_s454	TY4	TY4	22.816999999999993	2
2_s46	0.00205761316872428	0	94.322	2-st37-utg1271_pilon-TY1-17650-17966-LTR1	2_st37	2-s46-utg11_pilon-TY1-246262-246578-LTR1	2_s46	TY1	TY1	5.677999999999997	2
2_s464	0.0024271844660194173	0	100.0	2-st37-utg1271_pilon-TY1-17650-17966-LTR1	2_st37	2-s464-utg69_pilon-TY2-497394-497616-LTR1	2_s464	TY2	TY1	0.0	2
2_s465	0.008403361344537815	0	79.33	2-s230-utg210_pilon-TY4-408323-408538-LTR1	2_s230	2-s465-utg69_pilon-TY4-497982-498153-LTR1	2_s465	TY4	TY4	20.67	2
2_s466	0.00510204081632653	0	81.857	2-s289-utg298_pilon-TY1-89550-89871-LTR1	2_s289	2-s466-utg69_pilon-TY1-498387-498696-LTR1	2_s466	TY1	TY1	18.143	2
2_s467	0.0018656716417910447	0	93.243	2-u3-utg1271_pilon-TY3_1p-43068-43432-LTR2	2_u3	2-s467-utg69_pilon-TY3_1p-551248-551614-LTR1	2_s467	TY3_1p	TY3_1p	6.757000000000005	2
2_s468	0.0033112582781456954	0	81.769	2-s320-utg351_pilon-TY4-211482-211855-LTR1	2_s320	2-s468-utg69_pilon-TY4-551687-552056-LTR1	2_s468	TY4	TY4	18.230999999999995	2
2_s47	0.0018796992481203006	0	99.656	2-s252-utg245_pilon-Tsu4-206026-206316-LTR1	2_s252	2-s47-utg11_pilon-Tsu4-246663-246953-LTR1	2_s47	Tsu4	Tsu4	0.3439999999999941	2
2_s471	0.0018214936247723133	0	96.677	2-st90-utg210_pilon-TY1-8115-8373-LTR1	2_st90	2-s471-utg69_pilon-TY1-563914-563983-LTR1	2_s471	TY1	TY1	3.3229999999999933	2
2_s474	0.013333333333333334	0	75.449	2-s435-utg69_pilon-TY3_1p-211783-211853-LTR1	2_s435	2-s474-utg988_pilon-TY3_1p-84189-84402-LTR1	2_s474	TY3_1p	TY3_1p	24.551000000000002	2
2_s475	0.0019455252918287938	0	95.899	2-st37-utg1271_pilon-TY1-17650-17966-LTR1	2_st37	2-s475-utg988_pilon-TY1-358615-358931-LTR1	2_s475	TY1	TY1	4.100999999999999	2
2_s477	0.012135922330097087	0	87.324	2-s416-utg675_pilon-TY4-822886-822988-LTR1	2_s416	2-s477-utg988_pilon-TY4-441574-441644-LTR1	2_s477	TY4	TY4	12.676000000000002	2
2_s479	0.002197802197802198	0	88.74	2-s510-utg988_pilon-TY4-1058707-1059078-LTR1	2_s510	2-s479-utg988_pilon-TY4-443496-443867-LTR1	2_s479	TY4	TY4	11.260000000000005	2
2_s48	0.0036496350364963502	0	84.068	2-st97-utg210_pilon-TY1-468732-469062-LTR1	2_st97	2-s48-utg11_pilon-TY2-296662-296952-LTR1	2_s48	TY2	TY1	15.932000000000002	2
2_s480	0.002717391304347826	0	95.279	2-st226-utg988_pilon-TY1-441650-441965-LTR1	2_st226	2-s480-utg988_pilon-TY1-443905-444137-LTR1	2_s480	TY1	TY1	4.721000000000004	2
2_s481	0.0018832391713747645	0	96.845	2-st8-utg110_pilon-TY1-370029-370345-LTR1	2_st8	2-s481-utg988_pilon-TY1-495391-495707-LTR1	2_s481	TY1	TY1	3.155000000000001	2
2_s484	0.011614401858304297	0	75.393	2-st125-utg298_pilon-TY1-215714-216020-LTR1	2_st125	2-s484-utg988_pilon-TY1-519836-520187-LTR1	2_s484	TY1	TY1	24.607	2
2_s486	0.00205761316872428	0	94.322	2-s488-utg988_pilon-TY1-637888-638204-LTR1	2_s488	2-s486-utg988_pilon-TY1-612163-612479-LTR1	2_s486	TY1	TY1	5.677999999999997	2
2_s487	0.0015625	0	98.356	2-u3-utg1271_pilon-TY3_1p-43068-43432-LTR2	2_u3	2-s487-utg988_pilon-TY3_1p-637443-637806-LTR1	2_s487	TY3_1p	TY3_1p	1.6440000000000055	2
2_s488	0.0019455252918287938	0	95.899	2-s123-utg176_pilon-TY1-128804-129120-LTR1	2_s123	2-s488-utg988_pilon-TY1-637888-638204-LTR1	2_s488	TY1	TY1	4.100999999999999	2
2_s489	0.0022271714922048997	0	88.533	2-st170-utg675_pilon-TY4-46857-47227-LTR1	2_st170	2-s489-utg988_pilon-TY4-638538-638910-LTR1	2_s489	TY4	TY4	11.466999999999999	2
2_s49	0.01610305958132045	0	80.22	2-s356-utg584_pilon-TY3_1p-145545-145898-LTR1	2_s356	2-s49-utg11_pilon-TY3_1p-304929-305011-LTR1	2_s49	TY3_1p	TY3_1p	19.78	2
2_s491	0.002188183807439825	0	94.576	2-st232-utg988_pilon-TY1-655314-655630-LTR1	2_st232	2-s491-utg988_pilon-TY1-654794-655110-LTR1	2_s491	TY1	TY1	5.424000000000007	2
2_s493	0.0019880715705765406	0	95.268	2-s123-utg176_pilon-TY1-128804-129120-LTR1	2_s123	2-s493-utg988_pilon-TY1-788912-789228-LTR1	2_s493	TY1	TY1	4.731999999999999	2
2_s494	0.017123287671232876	0	81.333	2-s446-utg69_pilon-TY3_1p-358940-359191-LTR1	2_s446	2-s494-utg988_pilon-TY3-789393-789465-LTR1	2_s494	TY3	TY3_1p	18.667	2
2_s499	0.0022522522522522522	0	92.834	2-st170-utg675_pilon-TY4-46857-47227-LTR1	2_st170	2-s499-utg988_pilon-TY4-858454-858759-LTR1	2_s499	TY4	TY4	7.165999999999997	2
2_s5	0.0017574692442882249	0	96.011	2-s152-utg199_pilon-TY3_1p-117933-118287-LTR1	2_s152	2-s5-utg110_pilon-TY3_1p-93925-94277-LTR1	2_s5	TY3_1p	TY3_1p	3.9890000000000043	2
2_s50	0.01610305958132045	0	80.682	2-st3-utg110_pilon-TY1-361824-362090-LTR1	2_st3	2-s50-utg11_pilon-TY2-308414-308519-LTR1	2_s50	TY2	TY1	19.317999999999998	2
2_s501	0.0072992700729927005	0	95.349	2-st199-utg69_pilon-TY1-142620-142933-LTR1	2_st199	2-s501-utg988_pilon-TY1-858903-858988-LTR1	2_s501	TY1	TY1	4.650999999999996	2
2_s502	0.005405405405405406	0	82.589	2-s56-utg11_pilon-TY4-553604-553835-LTR1	2_s56	2-s502-utg988_pilon-TY4-920439-920660-LTR1	2_s502	TY4	TY4	17.411	2
2_s503	0.01893939393939394	0	78.313	2-st136-utg48_pilon-TY1-535716-536046-LTR1	2_st136	2-s503-utg988_pilon-TY2-920705-920791-LTR1	2_s503	TY2	TY1	21.686999999999998	2
2_s505	0.00196078431372549	0	98.611	2-s252-utg245_pilon-Tsu4-206026-206316-LTR1	2_s252	2-s505-utg988_pilon-Tsu4-956335-956622-LTR1	2_s505	Tsu4	Tsu4	1.3889999999999958	2
2_s507	0.009259259259259259	0	95.522	2-st217-utg69_pilon-TY3_1p-454313-454392-LTR1	2_st217	2-s507-utg988_pilon-TY3_1p-956686-956752-LTR1	2_s507	TY3_1p	TY3_1p	4.477999999999994	2
2_s508	0.00392156862745098	0	83.571	2-s509-utg988_pilon-TY1-981500-981814-LTR1	2_s509	2-s508-utg988_pilon-TY2-981815-982020-LTR1	2_s508	TY2	TY1	16.429000000000002	2
2_s509	0.002178649237472767	0	94.352	2-s251-utg245_pilon-TY1-205715-206025-LTR1	2_s251	2-s509-utg988_pilon-TY1-981500-981814-LTR1	2_s509	TY1	TY1	5.647999999999996	2
2_s51	0.0024449877750611247	0	90.879	2-s325-utg48_pilon-TY1-92488-92794-LTR1	2_s325	2-s51-utg11_pilon-TY1-329380-329690-LTR1	2_s51	TY1	TY1	9.120999999999995	2
2_s510	0.0019723865877712033	0	91.375	2-s174-utg199_pilon-TY4-530110-530479-LTR1	2_s174	2-s510-utg988_pilon-TY4-1058707-1059078-LTR1	2_s510	TY4	TY4	8.625	2
2_s511	0.004694835680751174	0	94.853	2-s512-utg988_pilon-TY1-1108428-1108654-LTR1	2_s512	2-s511-utg988_pilon-TY2-1108297-1108432-LTR1	2_s511	TY2	TY1	5.147000000000006	2
2_s512	0.0028011204481792717	0	95.154	2-st182-utg675_pilon-TY1-749043-749362-LTR1	2_st182	2-s512-utg988_pilon-TY1-1108428-1108654-LTR1	2_s512	TY1	TY1	4.846000000000004	2
2_s513	0.021141649048625793	0	86.364	2-s396-utg675_pilon-TY4-423545-423919-LTR1	2_s396	2-s513-utg988_pilon-TY4-1131619-1131749-LTR1	2_s513	TY4	TY4	13.635999999999996	2
2_s517	0.018281535648994516	0	86.0	2-s103-utg155_pilon-TY3_1p-216162-216516-LTR1	2_s103	2-s517-utg988_pilon-TY3_1p-1158186-1158325-LTR1	2_s517	TY3_1p	TY3_1p	14.0	2
2_s519	0.008695652173913044	0	77.72	2-st116-utg245_pilon-TY1-525040-525126-LTR1	2_st116	2-s519-utg988_pilon-TY2-1208838-1208919-LTR1	2_s519	TY2	TY1	22.28	2
2_s52	0.0017391304347826088	0	98.762	2-u4-utg210_pilon-TY3_1p-741305-741659-LTR2	2_u4	2-s52-utg11_pilon-TY3_1p-468555-468877-LTR1	2_s52	TY3_1p	TY3_1p	1.2379999999999995	2
2_s520	0.005747126436781609	0	87.5	2-s320-utg351_pilon-TY4-211482-211855-LTR1	2_s320	2-s520-utg988_pilon-TY4-1208665-1208827-LTR1	2_s520	TY4	TY4	12.5	2
2_s521	0.0196078431372549	0	78.481	2-s323-utg48_pilon-TY1-90185-90501-LTR1	2_s323	2-s521-utg988_pilon-TY2-1257051-1257151-LTR1	2_s521	TY2	TY1	21.519000000000005	2
2_s522	0.012706480304955527	0	80.769	2-s388-utg675_pilon-TY3-46512-46817-LTR1	2_s388	2-s522-utg988_pilon-TY3-1257138-1257288-LTR1	2_s522	TY3	TY3	19.230999999999995	2
2_s523	0.004545454545454545	0	87.245	2-s152-utg199_pilon-TY3_1p-117933-118287-LTR1	2_s152	2-s523-utg988_pilon-TY3_1p-1257401-1257603-LTR1	2_s523	TY3_1p	TY3_1p	12.754999999999995	2
2_s524	0.003278688524590164	0	84.936	2-st64-utg199_pilon-TY1-123939-124271-LTR1	2_st64	2-s524-utg988_pilon-TY1-1304515-1304836-LTR1	2_s524	TY1	TY1	15.063999999999993	2
2_s527	0.0070921985815602835	0	82.249	2-s46-utg11_pilon-TY1-246262-246578-LTR1	2_s46	2-s527-utg988_pilon-TY1-1419951-1420119-LTR1	2_s527	TY1	TY1	17.751000000000005	2
2_s528	0.002849002849002849	0	92.126	2-s20-utg1121_pilon-TY5-7840-8087-LTR1	2_s20	2-s528-utg988_pilon-TY5-1474375-1474627-LTR1	2_s528	TY5	TY5	7.873999999999995	2
2_s56	0.003424657534246575	0	89.873	2-s174-utg199_pilon-TY4-530110-530479-LTR1	2_s174	2-s56-utg11_pilon-TY4-553604-553835-LTR1	2_s56	TY4	TY4	10.126999999999995	2
2_s59	0.010298661174047374	0	82.727	2-s289-utg298_pilon-TY1-89550-89871-LTR1	2_s289	2-s59-utg11_pilon-TY1-553843-554061-LTR1	2_s59	TY1	TY1	17.272999999999996	2
2_s6	0.003257328990228013	0	86.572	2-st244-utg988_pilon-TY1-1419542-1419858-LTR1	2_st244	2-s6-utg110_pilon-TY1-170753-171083-LTR1	2_s6	TY1	TY1	13.427999999999997	2
2_s60	0.0022727272727272726	0	93.898	2-s475-utg988_pilon-TY1-358615-358931-LTR1	2_s475	2-s60-utg11_pilon-TY1-576461-576756-LTR1	2_s60	TY1	TY1	6.102000000000004	2
2_s61	0.0038910505836575876	0	85.944	2-s339-utg48_pilon-TY5-760512-760763-LTR1	2_s339	2-s61-utg11_pilon-TY5-577065-577308-LTR1	2_s61	TY5	TY5	14.055999999999997	2
2_s67	0.0078125	0	80.226	2-s308-utg298_pilon-TY3_1p-470272-470487-LTR1	2_s308	2-s67-utg122_pilon-TY3-159040-159216-LTR1	2_s67	TY3	TY3_1p	19.774	2
2_s68	0.00205761316872428	0	94.357	2-st244-utg988_pilon-TY1-1419542-1419858-LTR1	2_st244	2-s68-utg122_pilon-TY1-273928-274245-LTR1	2_s68	TY1	TY1	5.643000000000001	2
2_s69	0.01564945226917058	0	83.099	2-s86-utg1271_pilon-TY3_1p-261460-261576-LTR1	2_s86	2-s69-utg122_pilon-TY3_1p-277985-278053-LTR1	2_s69	TY3_1p	TY3_1p	16.900999999999996	2
2_s7	0.0022624434389140274	0	91.798	2-s306-utg298_pilon-TY1-390903-391219-LTR1	2_s306	2-s7-utg110_pilon-TY1-217237-217553-LTR1	2_s7	TY1	TY1	8.201999999999998	2
2_s70	0.0030211480362537764	0	91.27	2-s285-utg298_pilon-TY5-3209-3460-LTR1	2_s285	2-s70-utg122_pilon-TY5-386008-386246-LTR1	2_s70	TY5	TY5	8.730000000000004	2
2_s73	0.0019305019305019305	0	100.0	2-st92-utg210_pilon-TY1-191781-192096-LTR1	2_st92	2-s73-utg1271_pilon-TY1-37749-38028-LTR1	2_s73	TY1	TY1	0.0	2
2_s78	0.017123287671232876	0	94.595	2-st2-utg110_pilon-TY5-10515-10764-LTR1	2_st2	2-s78-utg1271_pilon-TY5-205573-205609-LTR1	2_s78	TY5	TY5	5.405000000000001	2
2_s79	0.0021141649048625794	0	89.61	2-s174-utg199_pilon-TY4-530110-530479-LTR1	2_s174	2-s79-utg1271_pilon-TY4-206256-206545-LTR1	2_s79	TY4	TY4	10.39	2
2_s81	0.0030864197530864196	0	95.545	2-s79-utg1271_pilon-TY4-206256-206545-LTR1	2_s79	2-s81-utg1271_pilon-TY4-228408-228614-LTR1	2_s81	TY4	TY4	4.454999999999998	2
2_s82	0.00980392156862745	0	90.789	2-st59-utg199_pilon-TY1-14921-15060-LTR1	2_st59	2-s82-utg1271_pilon-TY1-228626-228701-LTR1	2_s82	TY1	TY1	9.210999999999999	2
2_s83	0.0024449877750611247	0	91.667	2-st8-utg110_pilon-TY1-370029-370345-LTR1	2_st8	2-s83-utg1271_pilon-TY1-228702-229038-LTR1	2_s83	TY1	TY1	8.332999999999998	2
2_s84	0.0017513134851138354	0	97.329	2-s122-utg176_pilon-TY3_1p-116084-116438-LTR1	2_s122	2-s84-utg1271_pilon-TY3_1p-229039-229374-LTR1	2_s84	TY3_1p	TY3_1p	2.6710000000000065	2
2_s85	0.00267379679144385	0	88.013	2-s46-utg11_pilon-TY1-246262-246578-LTR1	2_s46	2-s85-utg1271_pilon-TY1-261081-261395-LTR1	2_s85	TY1	TY1	11.986999999999995	2
2_s86	0.005	0	97.436	2-s122-utg176_pilon-TY3_1p-116084-116438-LTR1	2_s122	2-s86-utg1271_pilon-TY3_1p-261460-261576-LTR1	2_s86	TY3_1p	TY3_1p	2.563999999999993	2
2_s87	0.00641025641025641	0	95.833	2-s174-utg199_pilon-TY4-530110-530479-LTR1	2_s174	2-s87-utg1271_pilon-TY4-322081-322179-LTR1	2_s87	TY4	TY4	4.167000000000002	2
2_s88	0.004329004329004329	0	80.696	2-s424-utg69_pilon-TY4-121555-121871-LTR1	2_s424	2-s88-utg1271_pilon-TY4-322201-322560-LTR1	2_s88	TY4	TY4	19.304000000000002	2
2_s89	0.0022988505747126436	0	94.662	2-s60-utg11_pilon-TY1-576461-576756-LTR1	2_s60	2-s89-utg1271_pilon-TY1-345557-345839-LTR1	2_s89	TY1	TY1	5.337999999999994	2
2_s90	0.025062656641604012	0	82.609	2-st49-utg155_pilon-TY2-106665-106873-LTR1	2_st49	2-s90-utg1271_pilon-TY1-455336-455655-LTR1	2_s90	TY1	TY2	17.391000000000005	2
2_s91	0.01	0	93.939	2-st241-utg988_pilon-TY1-1132100-1132430-LTR1	2_st241	2-s91-utg1271_pilon-TY1-639248-639313-LTR1	2_s91	TY1	TY1	6.061000000000007	2
2_s92	0.0026109660574412533	0	100.0	2-s132-utg176_pilon-Tsu4-368381-368671-LTR1	2_s132	2-s92-utg1271_pilon-Tsu4-639334-639540-LTR1	2_s92	Tsu4	Tsu4	0.0	2
2_s95	0.0018018018018018018	0	98.423	2-st42-utg1271_pilon-TY1-205939-206255-LTR1	2_st42	2-s95-utg1271_pilon-TY1-640111-640424-LTR1	2_s95	TY1	TY1	1.5769999999999982	2
2_s96	0.002232142857142857	0	99.194	2-s20-utg1121_pilon-TY5-7840-8087-LTR1	2_s20	2-s96-utg155_pilon-TY5-8437-8684-LTR1	2_s96	TY5	TY5	0.8059999999999974	2
2_s99	0.0072992700729927005	0	76.125	2-st244-utg988_pilon-TY1-1419542-1419858-LTR1	2_st244	2-s99-utg155_pilon-TY1-29133-29464-LTR1	2_s99	TY1	TY1	23.875	2
2_st1	0.004545454545454545	0	97.656	2-s386-utg675_pilon-TY5-1040-1167-LTR1	2_s386	2-st1-utg110_pilon-TY5-1050-1182-LTR1	2_st1	TY5	TY5	2.343999999999994	2
2_st10	0.006896551724137931	0	100.0	2-st47-utg155_pilon-TY2-12796-12873-LTR1	2_st47	2-st10-utg1121_pilon-TY2-12171-12248-LTR1	2_st10	TY2	TY2	0.0	2
2_st100	0.009009009009009009	0	74.912	2-s213-utg210_pilon-TY1-140684-141014-LTR1	2_s213	2-st100-utg210_pilon-TY1-762438-762767-LTR1	2_st100	TY1	TY1	25.087999999999994	2
2_st101	0.006060606060606061	0	92.241	2-st167-utg639_pilon-TY1-194841-195157-LTR1	2_st167	2-st101-utg245_pilon-TY2-356045-356171-LTR1	2_st101	TY2	TY1	7.759	2
2_st102	0.013333333333333334	0	86.567	2-st243-utg988_pilon-TY1-1158340-1158656-LTR1	2_st243	2-st102-utg245_pilon-TY1-356610-356735-LTR1	2_st102	TY1	TY1	13.433000000000007	2
2_st103	0.0021141649048625794	0	95.017	2-st8-utg110_pilon-TY1-370029-370345-LTR1	2_st8	2-st103-utg245_pilon-TY1-356930-357232-LTR1	2_st103	TY1	TY1	4.983000000000004	2
2_st104	0.0017391304347826088	0	99.369	2-st23-utg11_pilon-TY1-141613-141929-LTR1	2_st23	2-st104-utg245_pilon-TY1-357235-357551-LTR1	2_st104	TY1	TY1	0.6310000000000002	2
2_st105	0.002638522427440633	0	91.135	2-st106-utg245_pilon-TY1-380643-380959-LTR1	2_st106	2-st105-utg245_pilon-TY1-377388-377718-LTR1	2_st105	TY1	TY1	8.864999999999995	2
2_st106	0.001968503937007874	0	95.584	2-st8-utg110_pilon-TY1-370029-370345-LTR1	2_st8	2-st106-utg245_pilon-TY1-380643-380959-LTR1	2_st106	TY1	TY1	4.415999999999997	2
2_st107	0.0016501650165016502	0	96.267	2-u3-utg1271_pilon-TY3_1p-43068-43432-LTR2	2_u3	2-st107-utg245_pilon-TY3_1p-508092-508466-LTR1	2_st107	TY3_1p	TY3_1p	3.733000000000004	2
2_st108	0.00819672131147541	0	78.155	2-s356-utg584_pilon-TY3_1p-145545-145898-LTR1	2_s356	2-st108-utg245_pilon-TY3_1p-508620-508819-LTR1	2_st108	TY3_1p	TY3_1p	21.845	2
2_st11	0.0033333333333333335	0	97.701	2-st48-utg155_pilon-TY2-12883-13056-LTR1	2_st48	2-st11-utg1121_pilon-TY2-12258-12454-LTR1	2_st11	TY2	TY2	2.2990000000000066	2
2_st110	0.007407407407407408	0	86.4	2-st29-utg11_pilon-TY1-553143-553459-LTR1	2_st29	2-st110-utg245_pilon-TY2-509044-509186-LTR1	2_st110	TY2	TY1	13.599999999999994	2
2_st111	0.013020833333333334	0	81.053	2-s320-utg351_pilon-TY4-211482-211855-LTR1	2_s320	2-st111-utg245_pilon-TY4-515852-515946-LTR1	2_st111	TY4	TY4	18.947000000000003	2
2_st112	0.0019455252918287938	0	95.899	2-st42-utg1271_pilon-TY1-205939-206255-LTR1	2_st42	2-st112-utg245_pilon-TY1-515947-516263-LTR1	2_st112	TY1	TY1	4.100999999999999	2
2_st113	0.004608294930875576	0	91.304	2-st115-utg245_pilon-TY1-524722-525039-LTR1	2_st115	2-st113-utg245_pilon-TY1-516264-516425-LTR1	2_st113	TY1	TY1	8.695999999999998	2
2_st115	0.0021551724137931034	0	97.436	2-st123-utg245_pilon-TY1-536513-536808-LTR1	2_st123	2-st115-utg245_pilon-TY1-524722-525039-LTR1	2_st115	TY1	TY1	2.563999999999993	2
2_st116	0.008695652173913044	0	77.72	2-s519-utg988_pilon-TY2-1208838-1208919-LTR1	2_s519	2-st116-utg245_pilon-TY1-525040-525126-LTR1	2_st116	TY1	TY2	22.28	2
2_st117	0.0026666666666666666	0	87.85	2-st97-utg210_pilon-TY1-468732-469062-LTR1	2_st97	2-st117-utg245_pilon-TY1-526862-527193-LTR1	2_st117	TY1	TY1	12.150000000000006	2
2_st118	0.00819672131147541	0	85.714	2-s326-utg48_pilon-TY4-238891-239229-LTR1	2_s326	2-st118-utg245_pilon-TY4-527232-527372-LTR1	2_st118	TY4	TY4	14.286000000000001	2
2_st119	0.01661129568106312	0	81.944	2-st172-utg675_pilon-TY1-48563-48725-LTR1	2_st172	2-st119-utg245_pilon-TY1-527548-527618-LTR1	2_st119	TY1	TY1	18.055999999999997	2
2_st12	0.01893939393939394	0	80.0	2-st193-utg69_pilon-TY2-102889-103079-LTR1	2_st193	2-st12-utg1121_pilon-TY1-196375-196561-LTR1	2_st12	TY1	TY2	20.0	2
2_st120	0.023980815347721823	0	85.0	2-st240-utg988_pilon-TY1-1132028-1132099-LTR1	2_st240	2-st120-utg245_pilon-TY1-527613-527664-LTR1	2_st120	TY1	TY1	15.0	2
2_st121	0.002564102564102564	0	91.815	2-st8-utg110_pilon-TY1-370029-370345-LTR1	2_st8	2-st121-utg245_pilon-TY1-530039-530318-LTR1	2_st121	TY1	TY1	8.185000000000002	2
2_st122	0.01893939393939394	0	79.452	2-s289-utg298_pilon-TY1-89550-89871-LTR1	2_s289	2-st122-utg245_pilon-TY1-536435-536512-LTR1	2_st122	TY1	TY1	20.548000000000002	2
2_st123	0.0021551724137931034	0	97.436	2-st115-utg245_pilon-TY1-524722-525039-LTR1	2_st115	2-st123-utg245_pilon-TY1-536513-536808-LTR1	2_st123	TY1	TY1	2.563999999999993	2
2_st124	0.034722222222222224	0	90.476	2-st235-utg988_pilon-TY1-803615-803945-LTR1	2_st235	2-st124-utg298_pilon-TY2-215528-215703-LTR1	2_st124	TY2	TY1	9.524000000000001	2
2_st125	0.002242152466367713	0	92.834	2-s306-utg298_pilon-TY1-390903-391219-LTR1	2_s306	2-st125-utg298_pilon-TY1-215714-216020-LTR1	2_st125	TY1	TY1	7.165999999999997	2
2_st126	0.01893939393939394	0	81.967	2-s289-utg298_pilon-TY1-89550-89871-LTR1	2_s289	2-st126-utg298_pilon-TY2-216152-216217-LTR1	2_st126	TY2	TY1	18.033	2
2_st127	0.003125	0	84.132	2-s313-utg298_pilon-TY1-525873-526204-LTR1	2_s313	2-st127-utg298_pilon-TY1-216541-216872-LTR1	2_st127	TY1	TY1	15.867999999999995	2
2_st128	0.0017921146953405018	0	98.423	2-s413-utg675_pilon-TY1-793616-793932-LTR1	2_s413	2-st128-utg298_pilon-TY1-320369-320915-LTR1	2_st128	TY1	TY1	1.5769999999999982	2
2_st129	0.008064516129032258	0	86.726	2-st85-utg199_pilon-TY2-841545-841618-LTR1	2_st85	2-st129-utg298_pilon-TY1-320916-321028-LTR1	2_st129	TY1	TY2	13.274000000000001	2
2_st130	0.0070921985815602835	0	94.505	2-st133-utg298_pilon-TY1-502774-503098-LTR1	2_st133	2-st130-utg298_pilon-TY2-470075-470178-LTR1	2_st130	TY2	TY1	5.4950000000000045	2
2_st131	0.002127659574468085	0	96.167	2-s313-utg298_pilon-TY1-525873-526204-LTR1	2_s313	2-st131-utg298_pilon-TY1-470577-470893-LTR1	2_st131	TY1	TY1	3.8329999999999984	2
2_st132	0.020366598778004074	0	93.75	2-s357-utg584_pilon-TY1-163138-163455-LTR1	2_s357	2-st132-utg298_pilon-TY2-502570-502702-LTR1	2_st132	TY2	TY1	6.25	2
2_st133	0.003067484662576687	0	88.07	2-st8-utg110_pilon-TY1-370029-370345-LTR1	2_st8	2-st133-utg298_pilon-TY1-502774-503098-LTR1	2_st133	TY1	TY1	11.930000000000007	2
2_st134	0.0027472527472527475	0	95.982	2-st104-utg245_pilon-TY1-357235-357551-LTR1	2_st104	2-st134-utg351_pilon-TY1-150340-150632-LTR1	2_st134	TY1	TY1	4.018000000000001	2
2_st135	0.002178649237472767	0	92.744	2-s163-utg199_pilon-TY1-402060-402376-LTR1	2_s163	2-st135-utg351_pilon-TY1-164899-165215-LTR1	2_st135	TY1	TY1	7.256	2
2_st136	0.00510204081632653	0	80.769	2-st8-utg110_pilon-TY1-370029-370345-LTR1	2_st8	2-st136-utg48_pilon-TY1-535716-536046-LTR1	2_st136	TY1	TY1	19.230999999999995	2
2_st137	0.0022935779816513763	0	93.243	2-s179-utg199_pilon-TY1-643198-643508-LTR1	2_s179	2-st137-utg48_pilon-TY1-544176-544473-LTR1	2_st137	TY1	TY1	6.757000000000005	2
2_st138	0.0017730496453900709	0	98.738	2-st244-utg988_pilon-TY1-1419542-1419858-LTR1	2_st244	2-st138-utg48_pilon-TY1-544629-544945-LTR1	2_st138	TY1	TY1	1.2620000000000005	2
2_st139	0.01610305958132045	0	83.333	2-s107-utg155_pilon-TY1-289152-289455-LTR1	2_s107	2-st139-utg48_pilon-TY1-544948-545047-LTR1	2_st139	TY1	TY1	16.667	2
2_st14	0.007692307692307693	0	86.957	2-st80-utg199_pilon-TY1-769084-769399-LTR1	2_st80	2-st14-utg1121_pilon-TY1-196842-196978-LTR1	2_st14	TY1	TY1	13.043000000000006	2
2_st140	0.0017921146953405018	0	98.423	2-st42-utg1271_pilon-TY1-205939-206255-LTR1	2_st42	2-st140-utg48_pilon-TY1-609193-609509-LTR1	2_st140	TY1	TY1	1.5769999999999982	2
2_st141	0.010493179433368312	0	96.491	2-st240-utg988_pilon-TY1-1132028-1132099-LTR1	2_st240	2-st141-utg48_pilon-TY1-609518-609590-LTR1	2_st141	TY1	TY1	3.5090000000000003	2
2_st142	0.0020964360587002098	0	94.249	2-s493-utg988_pilon-TY1-788912-789228-LTR1	2_s493	2-st142-utg48_pilon-TY1-703748-704064-LTR1	2_st142	TY1	TY1	5.751000000000005	2
2_st143	0.009259259259259259	0	76.847	2-st40-utg1271_pilon-TY1-204918-205234-LTR1	2_st40	2-st143-utg48_pilon-TY2-704078-704338-LTR1	2_st143	TY2	TY1	23.153000000000006	2
2_st144	0.011135857461024499	0	77.215	2-st58-utg199_pilon-TY5-7901-8136-LTR1	2_st58	2-st144-utg584_pilon-TY5-9946-10144-LTR1	2_st144	TY5	TY5	22.784999999999997	2
2_st145	0.018281535648994516	0	84.211	2-s362-utg584_pilon-TY5-290654-290712-LTR1	2_s362	2-st145-utg584_pilon-TY5-10191-10312-LTR1	2_st145	TY5	TY5	15.789000000000001	2
2_st146	0.008849557522123894	0	86.538	2-s343-utg584_pilon-TY5-14665-14897-LTR1	2_s343	2-st146-utg584_pilon-TY5-10664-10880-LTR1	2_st146	TY5	TY5	13.462000000000003	2
2_st147	0.002178649237472767	0	92.744	2-st135-utg351_pilon-TY1-164899-165215-LTR1	2_st135	2-st147-utg584_pilon-TY1-82601-82917-LTR1	2_st147	TY1	TY1	7.256	2
2_st148	0.002652519893899204	0	88.328	2-s374-utg639_pilon-TY1-153936-154267-LTR1	2_s374	2-st148-utg584_pilon-TY1-83652-83989-LTR1	2_st148	TY1	TY1	11.671999999999997	2
2_st149	0.0031645569620253164	0	84.858	2-s327-utg48_pilon-TY1-431774-432090-LTR1	2_s327	2-st149-utg584_pilon-TY1-107912-108225-LTR1	2_st149	TY1	TY1	15.141999999999996	2
2_st15	0.002849002849002849	0	88.889	2-st8-utg110_pilon-TY1-370029-370345-LTR1	2_st8	2-st15-utg1121_pilon-TY1-204529-204857-LTR1	2_st15	TY1	TY1	11.111000000000004	2
2_st150	0.0024154589371980675	0	90.705	2-st153-utg584_pilon-TY1-137851-138170-LTR1	2_st153	2-st150-utg584_pilon-TY1-119789-120107-LTR1	2_st150	TY1	TY1	9.295000000000002	2
2_st151	0.005405405405405406	0	87.117	2-s6-utg110_pilon-TY1-170753-171083-LTR1	2_s6	2-st151-utg584_pilon-TY2-121539-121703-LTR1	2_st151	TY2	TY1	12.882999999999996	2
2_st152	0.0196078431372549	0	75.188	2-s161-utg199_pilon-TY1-328335-328658-LTR1	2_s161	2-st152-utg584_pilon-TY1-137407-137707-LTR1	2_st152	TY1	TY1	24.811999999999998	2
2_st153	0.0024154589371980675	0	90.705	2-st150-utg584_pilon-TY1-119789-120107-LTR1	2_st150	2-st153-utg584_pilon-TY1-137851-138170-LTR1	2_st153	TY1	TY1	9.295000000000002	2
2_st154	0.009615384615384616	0	92.0	2-s20-utg1121_pilon-TY5-7840-8087-LTR1	2_s20	2-st154-utg639_pilon-TY5-1416-1490-LTR1	2_st154	TY5	TY5	8.0	2
2_st155	0.0049504950495049506	0	83.562	2-st2-utg110_pilon-TY5-10515-10764-LTR1	2_st2	2-st155-utg639_pilon-TY5-1482-1699-LTR1	2_st155	TY5	TY5	16.438000000000002	2
2_st156	0.022026431718061675	0	83.673	2-st11-utg1121_pilon-TY2-12258-12454-LTR1	2_st11	2-st156-utg639_pilon-TY2-25320-25426-LTR1	2_st156	TY2	TY2	16.326999999999998	2
2_st157	0.004329004329004329	0	83.6	2-st8-utg110_pilon-TY1-370029-370345-LTR1	2_st8	2-st157-utg639_pilon-TY1-31769-32038-LTR1	2_st157	TY1	TY1	16.400000000000006	2
2_st159	0.011876484560570071	0	86.842	2-st69-utg199_pilon-TY1-410859-411175-LTR1	2_st69	2-st159-utg639_pilon-TY1-167894-167987-LTR1	2_st159	TY1	TY1	13.158000000000001	2
2_st16	0.011135857461024499	0	88.312	2-s306-utg298_pilon-TY1-390903-391219-LTR1	2_s306	2-st16-utg1121_pilon-TY1-292599-292679-LTR1	2_st16	TY1	TY1	11.688000000000002	2
2_st161	0.013020833333333334	0	87.692	2-st15-utg1121_pilon-TY1-204529-204857-LTR1	2_st15	2-st161-utg639_pilon-TY2-170808-170898-LTR1	2_st161	TY2	TY1	12.308000000000007	2
2_st162	0.013679890560875515	0	95.652	2-st131-utg298_pilon-TY1-470577-470893-LTR1	2_st131	2-st162-utg639_pilon-TY1-171087-171135-LTR1	2_st162	TY1	TY1	4.347999999999999	2
2_st164	0.005494505494505495	0	93.443	2-st53-utg176_pilon-TY1-115603-115919-LTR1	2_st53	2-st164-utg639_pilon-TY1-181427-181548-LTR1	2_st164	TY1	TY1	6.557000000000002	2
2_st165_0	0.003105590062111801	0	89.412	2-s413-utg675_pilon-TY1-793616-793932-LTR1	2_s413	2-st165_0-utg639_pilon-TY1-171478-171732-LTR1	2_st165_0	TY1	TY1	10.587999999999994	2
2_st165_1	0.013679890560875515	0	92.157	2-st215-utg69_pilon-TY1-447630-447709-LTR1	2_st215	2-st165_1-utg639_pilon-TY2-181549-181599-LTR1	2_st165_1	TY2	TY1	7.8430000000000035	2
2_st166	0.017699115044247787	0	78.409	2-s6-utg110_pilon-TY1-170753-171083-LTR1	2_s6	2-st166-utg639_pilon-TY2-194749-194838-LTR1	2_st166	TY2	TY1	21.590999999999994	2
2_st167	0.002967359050445104	0	85.849	2-s413-utg675_pilon-TY1-793616-793932-LTR1	2_s413	2-st167-utg639_pilon-TY1-194841-195157-LTR1	2_st167	TY1	TY1	14.150999999999996	2
2_st168	0.002145922746781116	0	93.354	2-s306-utg298_pilon-TY1-390903-391219-LTR1	2_s306	2-st168-utg639_pilon-TY1-204889-205205-LTR1	2_st168	TY1	TY1	6.646000000000001	2
2_st169	0.008264462809917356	0	84.252	2-s123-utg176_pilon-TY1-128804-129120-LTR1	2_s123	2-st169-utg675_pilon-TY1-46182-46334-LTR1	2_st169	TY1	TY1	15.748000000000005	2
2_st170	0.0018587360594795538	0	92.992	2-s174-utg199_pilon-TY4-530110-530479-LTR1	2_s174	2-st170-utg675_pilon-TY4-46857-47227-LTR1	2_st170	TY4	TY4	7.007999999999996	2
2_st171	0.003436426116838488	0	98.773	2-st172-utg675_pilon-TY1-48563-48725-LTR1	2_st172	2-st171-utg675_pilon-TY1-47228-47547-LTR1	2_st171	TY1	TY1	1.2270000000000039	2
2_st172	0.003436426116838488	0	98.773	2-st171-utg675_pilon-TY1-47228-47547-LTR1	2_st171	2-st172-utg675_pilon-TY1-48563-48725-LTR1	2_st172	TY1	TY1	1.2270000000000039	2
2_st173	0.012422360248447204	0	78.862	2-s499-utg988_pilon-TY4-858454-858759-LTR1	2_s499	2-st173-utg675_pilon-TY4-48950-49106-LTR1	2_st173	TY4	TY4	21.138000000000005	2
2_st174	0.012706480304955527	0	82.955	2-st171-utg675_pilon-TY1-47228-47547-LTR1	2_st171	2-st174-utg675_pilon-TY1-51147-51233-LTR1	2_st174	TY1	TY1	17.045	2
2_st175	0.0033783783783783786	0	85.965	2-s73-utg1271_pilon-TY1-37749-38028-LTR1	2_s73	2-st175-utg675_pilon-TY1-198412-198691-LTR1	2_st175	TY1	TY1	14.034999999999997	2
2_st176	0.02293577981651376	0	72.727	2-s294-utg298_pilon-TY1-175977-176293-LTR1	2_s294	2-st176-utg675_pilon-TY2-199075-199269-LTR1	2_st176	TY2	TY1	27.272999999999996	2
2_st177	0.01661129568106312	0	94.737	2-st180-utg675_pilon-TY1-551375-551691-LTR1	2_st180	2-st177-utg675_pilon-TY1-540171-540221-LTR1	2_st177	TY1	TY1	5.263000000000005	2
2_st178	0.003355704697986577	0	85.866	2-st138-utg48_pilon-TY1-544629-544945-LTR1	2_st138	2-st178-utg675_pilon-TY1-540222-540503-LTR1	2_st178	TY1	TY1	14.134	2
2_st179	0.011376564277588168	0	91.935	2-st100-utg210_pilon-TY1-762438-762767-LTR1	2_st100	2-st179-utg675_pilon-TY1-540623-540721-LTR1	2_st179	TY1	TY1	8.064999999999998	2
2_st18	0.0035087719298245615	0	87.451	2-s413-utg675_pilon-TY1-793616-793932-LTR1	2_s413	2-st18-utg1121_pilon-TY1-294516-294765-LTR1	2_st18	TY1	TY1	12.549000000000007	2
2_st180	0.002207505518763797	0	93.182	2-st142-utg48_pilon-TY1-703748-704064-LTR1	2_st142	2-st180-utg675_pilon-TY1-551375-551691-LTR1	2_st180	TY1	TY1	6.817999999999998	2
2_st181	0.0023584905660377358	0	89.79	2-s374-utg639_pilon-TY1-153936-154267-LTR1	2_s374	2-st181-utg675_pilon-TY1-561052-561382-LTR1	2_st181	TY1	TY1	10.209999999999994	2
2_st182	0.001937984496124031	0	95.938	2-s123-utg176_pilon-TY1-128804-129120-LTR1	2_s123	2-st182-utg675_pilon-TY1-749043-749362-LTR1	2_st182	TY1	TY1	4.061999999999998	2
2_st183	0.03076923076923077	0	83.333	2-st76-utg199_pilon-TY2-712042-712125-LTR1	2_st76	2-st183-utg675_pilon-TY2-749608-749817-LTR1	2_st183	TY2	TY2	16.667	2
2_st184	0.0053475935828877	0	77.391	2-s6-utg110_pilon-TY1-170753-171083-LTR1	2_s6	2-st184-utg675_pilon-TY1-756401-756743-LTR1	2_st184	TY1	TY1	22.608999999999995	2
2_st185	0.027624309392265192	0	82.5	2-st201-utg69_pilon-TY1-253317-253653-LTR1	2_st201	2-st185-utg675_pilon-TY2-756885-757057-LTR1	2_st185	TY2	TY1	17.5	2
2_st186	0.009433962264150943	0	79.355	2-s213-utg210_pilon-TY1-140684-141014-LTR1	2_s213	2-st186-utg675_pilon-TY1-758235-758558-LTR1	2_st186	TY1	TY1	20.644999999999996	2
2_st187	0.014792899408284025	0	85.714	2-st213-utg69_pilon-TY1-443171-443501-LTR1	2_st213	2-st187-utg675_pilon-TY1-761253-761511-LTR1	2_st187	TY1	TY1	14.286000000000001	2
2_st188	0.008695652173913044	0	79.444	2-st142-utg48_pilon-TY1-703748-704064-LTR1	2_st142	2-st188-utg675_pilon-TY1-818690-818989-LTR1	2_st188	TY1	TY1	20.555999999999997	2
2_st189	0.003355704697986577	0	94.33	2-st104-utg245_pilon-TY1-357235-357551-LTR1	2_st104	2-st189-utg675_pilon-TY2-822692-822885-LTR1	2_st189	TY2	TY1	5.670000000000002	2
2_st19	0.00234192037470726	0	93.127	2-st8-utg110_pilon-TY1-370029-370345-LTR1	2_st8	2-st19-utg1121_pilon-TY1-319197-319504-LTR1	2_st19	TY1	TY1	6.873000000000005	2
2_st190	0.023980815347721823	0	81.481	2-st91-utg210_pilon-TY2-10991-11279-LTR1	2_st91	2-st190-utg675_pilon-TY1-893962-894129-LTR1	2_st190	TY1	TY2	18.519000000000005	2
2_st191	0.010493179433368312	0	80.8	2-st91-utg210_pilon-TY2-10991-11279-LTR1	2_st91	2-st191-utg675_pilon-TY2-904503-904673-LTR1	2_st191	TY2	TY2	19.200000000000003	2
2_st192	0.01091703056768559	0	82.407	2-s23-utg1121_pilon-TY1-174556-174794-LTR1	2_s23	2-st192-utg69_pilon-TY2-102726-102894-LTR1	2_st192	TY2	TY1	17.593000000000004	2
2_st193	0.0070921985815602835	0	84.615	2-s213-utg210_pilon-TY1-140684-141014-LTR1	2_s213	2-st193-utg69_pilon-TY2-102889-103079-LTR1	2_st193	TY2	TY1	15.385000000000005	2
2_st194	0.002352941176470588	0	91.586	2-st244-utg988_pilon-TY1-1419542-1419858-LTR1	2_st244	2-st194-utg69_pilon-TY1-135124-135440-LTR1	2_st194	TY1	TY1	8.414000000000001	2
2_st196	0.004901960784313725	0	94.697	2-s413-utg675_pilon-TY1-793616-793932-LTR1	2_s413	2-st196-utg69_pilon-TY2-139594-139724-LTR1	2_st196	TY2	TY1	5.302999999999997	2
2_st197	0.03257328990228013	0	78.723	2-s6-utg110_pilon-TY1-170753-171083-LTR1	2_s6	2-st197-utg69_pilon-TY2-139817-139866-LTR1	2_st197	TY2	TY1	21.277	2
2_st198	0.005494505494505495	0	79.775	2-s323-utg48_pilon-TY1-90185-90501-LTR1	2_s323	2-st198-utg69_pilon-TY1-140928-141258-LTR1	2_st198	TY1	TY1	20.224999999999994	2
2_st199	0.0033783783783783786	0	85.866	2-st8-utg110_pilon-TY1-370029-370345-LTR1	2_st8	2-st199-utg69_pilon-TY1-142620-142933-LTR1	2_st199	TY1	TY1	14.134	2
2_st2	0.004032258064516129	0	84.585	2-s244-utg210_pilon-TY5-936833-937084-LTR1	2_s244	2-st2-utg110_pilon-TY5-10515-10764-LTR1	2_st2	TY5	TY5	15.415000000000006	2
2_st20	0.03076923076923077	0	86.207	2-s128-utg176_pilon-TY1-338165-338309-LTR1	2_s128	2-st20-utg1121_pilon-TY1-332818-332885-LTR1	2_st20	TY1	TY1	13.793000000000006	2
2_st200	0.0023923444976076554	0	90.794	2-st135-utg351_pilon-TY1-164899-165215-LTR1	2_st135	2-st200-utg69_pilon-TY1-143526-143838-LTR1	2_st200	TY1	TY1	9.206000000000003	2
2_st201	0.010298661174047374	0	75.962	2-st64-utg199_pilon-TY1-123939-124271-LTR1	2_st64	2-st201-utg69_pilon-TY1-253317-253653-LTR1	2_st201	TY1	TY1	24.037999999999997	2
2_st202	0.0023584905660377358	0	91.318	2-s179-utg199_pilon-TY1-643198-643508-LTR1	2_s179	2-st202-utg69_pilon-TY1-253907-254218-LTR1	2_st202	TY1	TY1	8.682000000000002	2
2_st203	0.010298661174047374	0	88.889	2-s431-utg69_pilon-TY3_1p-143030-143384-LTR1	2_s431	2-st203-utg69_pilon-TY3_1p-359648-359728-LTR1	2_st203	TY3_1p	TY3_1p	11.111000000000004	2
2_st204	0.0016501650165016502	0	97.465	2-s122-utg176_pilon-TY3_1p-116084-116438-LTR1	2_s122	2-st204-utg69_pilon-TY3_1p-359741-360095-LTR1	2_st204	TY3_1p	TY3_1p	2.5349999999999966	2
2_st205	0.01893939393939394	0	80.556	2-s435-utg69_pilon-TY3_1p-211783-211853-LTR1	2_s435	2-st205-utg69_pilon-TY3_1p-439358-439431-LTR1	2_st205	TY3_1p	TY3_1p	19.444000000000003	2
2_st206	0.005813953488372093	0	93.913	2-st37-utg1271_pilon-TY1-17650-17966-LTR1	2_st37	2-st206-utg69_pilon-TY1-439432-439552-LTR1	2_st206	TY1	TY1	6.087000000000003	2
2_st208	0.0051813471502590676	0	95.082	2-s123-utg176_pilon-TY1-128804-129120-LTR1	2_s123	2-st208-utg69_pilon-TY1-439783-439904-LTR1	2_st208	TY1	TY1	4.918000000000006	2
2_st209	0.0035842293906810036	0	87.209	2-st170-utg675_pilon-TY4-46857-47227-LTR1	2_st170	2-st209-utg69_pilon-TY4-439905-439978-LTR1	2_st209	TY4	TY4	12.790999999999997	2
2_st21	0.0017123287671232876	0	100.0	2-st65-utg199_pilon-TY1-320428-320743-LTR1	2_st65	2-st21-utg11_pilon-TY1-111511-111826-LTR1	2_st21	TY1	TY1	0.0	2
2_st210	0.0024691358024691358	0	90.385	2-s95-utg1271_pilon-TY1-640111-640424-LTR1	2_s95	2-st210-utg69_pilon-TY1-440452-440759-LTR1	2_st210	TY1	TY1	9.614999999999995	2
2_st211	0.012135922330097087	0	76.73	2-st202-utg69_pilon-TY1-253907-254218-LTR1	2_st202	2-st211-utg69_pilon-TY2-442547-442772-LTR1	2_st211	TY2	TY1	23.269999999999996	2
2_st212	0.011876484560570071	0	79.508	2-s154-utg199_pilon-TY4-206223-206467-LTR1	2_s154	2-st212-utg69_pilon-TY4-442778-443125-LTR1	2_st212	TY4	TY4	20.492000000000004	2
2_st213	0.0035971223021582736	0	82.036	2-st181-utg675_pilon-TY1-561052-561382-LTR1	2_st181	2-st213-utg69_pilon-TY1-443171-443501-LTR1	2_st213	TY1	TY1	17.964	2
2_st215	0.0048543689320388345	0	86.294	2-st244-utg988_pilon-TY1-1419542-1419858-LTR1	2_st244	2-st215-utg69_pilon-TY1-447630-447709-LTR1	2_st215	TY1	TY1	13.706000000000003	2
2_st217	0.0014858841010401188	0	99.459	2-st46-utg1271_pilon-TY3_1p-640425-640504-LTR1	2_st46	2-st217-utg69_pilon-TY3_1p-454313-454392-LTR1	2_st217	TY3_1p	TY3_1p	0.5409999999999968	2
2_st218	0.008264462809917356	0	100.0	2-s467-utg69_pilon-TY3_1p-551248-551614-LTR1	2_s467	2-st218-utg69_pilon-TY3_1p-454398-454462-LTR1	2_st218	TY3_1p	TY3_1p	0.0	2
2_st219	0.0018281535648994515	0	97.792	2-st238-utg988_pilon-TY1-956018-956334-LTR1	2_st238	2-st219-utg69_pilon-TY1-454463-454779-LTR1	2_st219	TY1	TY1	2.2079999999999984	2
2_st22	0.002066115702479339	0	97.857	2-st8-utg110_pilon-TY1-370029-370345-LTR1	2_st8	2-st22-utg11_pilon-TY1-111846-112125-LTR1	2_st22	TY1	TY1	2.1430000000000007	2
2_st220	0.008264462809917356	0	81.944	2-st8-utg110_pilon-TY1-370029-370345-LTR1	2_st8	2-st220-utg69_pilon-TY1-454884-455109-LTR1	2_st220	TY1	TY1	18.055999999999997	2
2_st221	0.01893939393939394	0	80.0	2-s212-utg210_pilon-TY2-16872-17218-LTR1	2_s212	2-st221-utg69_pilon-TY1-552057-552236-LTR1	2_st221	TY1	TY2	20.0	2
2_st222	0.017123287671232876	0	79.31	2-st80-utg199_pilon-TY1-769084-769399-LTR1	2_st80	2-st222-utg69_pilon-TY2-552297-552529-LTR1	2_st222	TY2	TY1	20.689999999999998	2
2_st223	0.0024271844660194173	0	99.127	2-st89-utg210_pilon-TY5-7882-8110-LTR1	2_st89	2-st223-utg69_pilon-TY5-563685-563913-LTR1	2_st223	TY5	TY5	0.8730000000000047	2
2_st224	0.010298661174047374	0	100.0	2-st87-utg210_pilon-TY5-1188-1239-LTR1	2_st87	2-st224-utg69_pilon-TY5-574414-574465-LTR1	2_st224	TY5	TY5	0.0	2
2_st225	0.0019455252918287938	0	99.644	2-st23-utg11_pilon-TY1-141613-141929-LTR1	2_st23	2-st225-utg988_pilon-TY1-441249-441529-LTR1	2_st225	TY1	TY1	0.35599999999999454	2
2_st226	0.0025974025974025974	0	88.715	2-s306-utg298_pilon-TY1-390903-391219-LTR1	2_s306	2-st226-utg988_pilon-TY1-441650-441965-LTR1	2_st226	TY1	TY1	11.284999999999997	2
2_st227	0.00641025641025641	0	89.062	2-s306-utg298_pilon-TY1-390903-391219-LTR1	2_s306	2-st227-utg988_pilon-TY2-519222-519352-LTR1	2_st227	TY2	TY1	10.938000000000002	2
2_st228	0.020366598778004074	0	82.258	2-s354-utg584_pilon-TY1-144788-145119-LTR1	2_s354	2-st228-utg988_pilon-TY2-519353-519429-LTR1	2_st228	TY2	TY1	17.742000000000004	2
2_st229	0.002178649237472767	0	93.791	2-st140-utg48_pilon-TY1-609193-609509-LTR1	2_st140	2-st229-utg988_pilon-TY1-520298-520612-LTR1	2_st229	TY1	TY1	6.209000000000003	2
2_st23	0.0017391304347826088	0	99.369	2-st104-utg245_pilon-TY1-357235-357551-LTR1	2_st104	2-st23-utg11_pilon-TY1-141613-141929-LTR1	2_st23	TY1	TY1	0.6310000000000002	2
2_st231	0.012422360248447204	0	87.324	2-st235-utg988_pilon-TY1-803615-803945-LTR1	2_st235	2-st231-utg988_pilon-TY2-655111-655306-LTR1	2_st231	TY2	TY1	12.676000000000002	2
2_st232	0.0019230769230769232	0	96.215	2-st8-utg110_pilon-TY1-370029-370345-LTR1	2_st8	2-st232-utg988_pilon-TY1-655314-655630-LTR1	2_st232	TY1	TY1	3.7849999999999966	2
2_st233	0.005847953216374269	0	81.532	2-st128-utg298_pilon-TY1-320369-320915-LTR1	2_st128	2-st233-utg988_pilon-TY2-789487-789702-LTR1	2_st233	TY2	TY1	18.468000000000004	2
2_st234	0.002207505518763797	0	92.429	2-s486-utg988_pilon-TY1-612163-612479-LTR1	2_s486	2-st234-utg988_pilon-TY1-801274-801590-LTR1	2_st234	TY1	TY1	7.570999999999998	2
2_st235	0.002857142857142857	0	87.622	2-s107-utg155_pilon-TY1-289152-289455-LTR1	2_s107	2-st235-utg988_pilon-TY1-803615-803945-LTR1	2_st235	TY1	TY1	12.378	2
2_st236	0.0053475935828877	0	82.87	2-s187-utg199_pilon-TY1-711724-712039-LTR1	2_s187	2-st236-utg988_pilon-TY2-857590-857807-LTR1	2_st236	TY2	TY1	17.129999999999995	2
2_st237	0.006993006993006993	0	84.828	2-st97-utg210_pilon-TY1-468732-469062-LTR1	2_st97	2-st237-utg988_pilon-TY2-858760-858902-LTR1	2_st237	TY2	TY1	15.171999999999997	2
2_st238	0.0017391304347826088	0	99.369	2-st23-utg11_pilon-TY1-141613-141929-LTR1	2_st23	2-st238-utg988_pilon-TY1-956018-956334-LTR1	2_st238	TY1	TY1	0.6310000000000002	2
2_st239	0.009009009009009009	0	98.413	2-s323-utg48_pilon-TY1-90185-90501-LTR1	2_s323	2-st239-utg988_pilon-TY1-956623-956685-LTR1	2_st239	TY1	TY1	1.5870000000000033	2
2_st24	0.013333333333333334	0	97.674	2-s464-utg69_pilon-TY2-497394-497616-LTR1	2_s464	2-st24-utg11_pilon-TY2-141930-141972-LTR1	2_st24	TY2	TY2	2.3259999999999934	2
2_st240	0.010493179433368312	0	96.491	2-st141-utg48_pilon-TY1-609518-609590-LTR1	2_st141	2-st240-utg988_pilon-TY1-1132028-1132099-LTR1	2_st240	TY1	TY1	3.5090000000000003	2
2_st241	0.0022624434389140274	0	95.018	2-st8-utg110_pilon-TY1-370029-370345-LTR1	2_st8	2-st241-utg988_pilon-TY1-1132100-1132430-LTR1	2_st241	TY1	TY1	4.981999999999999	2
2_st242	0.01893939393939394	0	76.238	2-st198-utg69_pilon-TY1-140928-141258-LTR1	2_st198	2-st242-utg988_pilon-TY2-1157646-1157921-LTR1	2_st242	TY2	TY1	23.762	2
2_st243	0.002785515320334262	0	87.107	2-s475-utg988_pilon-TY1-358615-358931-LTR1	2_s475	2-st243-utg988_pilon-TY1-1158340-1158656-LTR1	2_st243	TY1	TY1	12.893	2
2_st244	0.0017574692442882249	0	99.054	2-st42-utg1271_pilon-TY1-205939-206255-LTR1	2_st42	2-st244-utg988_pilon-TY1-1419542-1419858-LTR1	2_st244	TY1	TY1	0.945999999999998	2
2_st245	0.00641025641025641	0	95.833	2-st137-utg48_pilon-TY1-544176-544473-LTR1	2_st137	2-st245-utg988_pilon-TY1-1419860-1419958-LTR1	2_st245	TY1	TY1	4.167000000000002	2
2_st25	0.008264462809917356	0	100.0	2-st219-utg69_pilon-TY1-454463-454779-LTR1	2_st219	2-st25-utg11_pilon-TY1-147865-147929-LTR1	2_st25	TY1	TY1	0.0	2
2_st26	0.002785515320334262	0	94.142	2-s123-utg176_pilon-TY1-128804-129120-LTR1	2_s123	2-st26-utg11_pilon-TY1-468869-469112-LTR1	2_st26	TY1	TY1	5.858000000000004	2
2_st27	0.010493179433368312	0	91.304	2-s161-utg199_pilon-TY1-328335-328658-LTR1	2_s161	2-st27-utg11_pilon-TY1-469113-469193-LTR1	2_st27	TY1	TY1	8.695999999999998	2
2_st28	0.0017452006980802793	0	99.367	2-st98-utg210_pilon-TY1-491656-491971-LTR1	2_st98	2-st28-utg11_pilon-TY1-482560-482875-LTR1	2_st28	TY1	TY1	0.6329999999999956	2
2_st29	0.0017921146953405018	0	98.423	2-st23-utg11_pilon-TY1-141613-141929-LTR1	2_st23	2-st29-utg11_pilon-TY1-553143-553459-LTR1	2_st29	TY1	TY1	1.5769999999999982	2
2_st3	0.0022935779816513763	0	96.935	2-st8-utg110_pilon-TY1-370029-370345-LTR1	2_st8	2-st3-utg110_pilon-TY1-361824-362090-LTR1	2_st3	TY1	TY1	3.0649999999999977	2
2_st30	0.004608294930875576	0	94.366	2-s493-utg988_pilon-TY1-788912-789228-LTR1	2_s493	2-st30-utg11_pilon-TY1-553460-553603-LTR1	2_st30	TY1	TY1	5.634	2
2_st31	0.025062656641604012	0	79.032	2-s289-utg298_pilon-TY1-89550-89871-LTR1	2_s289	2-st31-utg122_pilon-TY2-2715-2959-LTR1	2_st31	TY2	TY1	20.968000000000004	2
2_st32	0.027624309392265192	0	76.389	2-st170-utg675_pilon-TY4-46857-47227-LTR1	2_st170	2-st32-utg122_pilon-TY4-3007-3200-LTR1	2_st32	TY4	TY4	23.611000000000004	2
2_st33	0.008403361344537815	0	79.641	2-s445-utg69_pilon-TY4-358573-358939-LTR1	2_s445	2-st33-utg122_pilon-TY4-8427-8591-LTR1	2_st33	TY4	TY4	20.358999999999995	2
2_st34	0.0018450184501845018	0	97.476	2-s123-utg176_pilon-TY1-128804-129120-LTR1	2_s123	2-st34-utg122_pilon-TY1-8592-8908-LTR1	2_st34	TY1	TY1	2.524000000000001	2
2_st35	0.006993006993006993	0	88.333	2-st97-utg210_pilon-TY1-468732-469062-LTR1	2_st97	2-st35-utg122_pilon-TY1-158881-159017-LTR1	2_st35	TY1	TY1	11.667000000000002	2
2_st36	0.003937007874015748	0	88.732	2-u2-utg122_pilon-TY1-152997-153312-LTR1	2_u2	2-st36-utg1271_pilon-TY2-17440-17647-LTR1	2_st36	TY2	TY1	11.268	2
2_st37	0.0018281535648994515	0	97.792	2-st23-utg11_pilon-TY1-141613-141929-LTR1	2_st23	2-st37-utg1271_pilon-TY1-17650-17966-LTR1	2_st37	TY1	TY1	2.2079999999999984	2
2_st38	0.0106951871657754	0	74.892	2-s46-utg11_pilon-TY1-246262-246578-LTR1	2_s46	2-st38-utg1271_pilon-TY1-204228-204532-LTR1	2_st38	TY1	TY1	25.108000000000004	2
2_st39	0.0048543689320388345	0	77.26	2-s39-utg11_pilon-TY4-112374-112743-LTR1	2_s39	2-st39-utg1271_pilon-TY4-204541-204900-LTR1	2_st39	TY4	TY4	22.739999999999995	2
2_st4	0.01564945226917058	0	100.0	2-s56-utg11_pilon-TY4-553604-553835-LTR1	2_s56	2-st4-utg110_pilon-TY4-362091-362124-LTR1	2_st4	TY4	TY4	0.0	2
2_st40	0.00205761316872428	0	94.322	2-s413-utg675_pilon-TY1-793616-793932-LTR1	2_s413	2-st40-utg1271_pilon-TY1-204918-205234-LTR1	2_st40	TY1	TY1	5.677999999999997	2
2_st41	0.009009009009009009	0	92.308	2-s286-utg298_pilon-TY4-79611-79980-LTR1	2_s286	2-st41-utg1271_pilon-TY4-205245-205322-LTR1	2_st41	TY4	TY4	7.691999999999993	2
2_st42	0.0017574692442882249	0	99.054	2-st244-utg988_pilon-TY1-1419542-1419858-LTR1	2_st244	2-st42-utg1271_pilon-TY1-205939-206255-LTR1	2_st42	TY1	TY1	0.945999999999998	2
2_st44	0.00392156862745098	0	94.545	2-s5-utg110_pilon-TY3_1p-93925-94277-LTR1	2_s5	2-st44-utg1271_pilon-TY3_1p-639763-639815-LTR1	2_st44	TY3_1p	TY3_1p	5.454999999999998	2
2_st46	0.0014858841010401188	0	99.459	2-st217-utg69_pilon-TY3_1p-454313-454392-LTR1	2_st217	2-st46-utg1271_pilon-TY3_1p-640425-640504-LTR1	2_st46	TY3_1p	TY3_1p	0.5409999999999968	2
2_st47	0.006896551724137931	0	100.0	2-st10-utg1121_pilon-TY2-12171-12248-LTR1	2_st10	2-st47-utg155_pilon-TY2-12796-12873-LTR1	2_st47	TY2	TY2	0.0	2
2_st48	0.0033333333333333335	0	97.701	2-st11-utg1121_pilon-TY2-12258-12454-LTR1	2_st11	2-st48-utg155_pilon-TY2-12883-13056-LTR1	2_st48	TY2	TY2	2.2990000000000066	2
2_st49	0.005291005291005291	0	88.608	2-s365-utg584_pilon-TY1-291792-292089-LTR1	2_s365	2-st49-utg155_pilon-TY2-106665-106873-LTR1	2_st49	TY2	TY1	11.391999999999996	2
2_st5	0.02293577981651376	0	73.95	2-s51-utg11_pilon-TY1-329380-329690-LTR1	2_s51	2-st5-utg110_pilon-TY2-369391-369547-LTR1	2_st5	TY2	TY1	26.049999999999997	2
2_st50	0.022026431718061675	0	83.333	2-st243-utg988_pilon-TY1-1158340-1158656-LTR1	2_st243	2-st50-utg155_pilon-TY1-108858-108945-LTR1	2_st50	TY1	TY1	16.667	2
2_st51	0.0040650406504065045	0	84.524	2-s123-utg176_pilon-TY1-128804-129120-LTR1	2_s123	2-st51-utg155_pilon-TY1-108955-109204-LTR1	2_st51	TY1	TY1	15.475999999999999	2
2_st52	0.01893939393939394	0	94.118	2-s231-utg210_pilon-TY1-450465-450790-LTR1	2_s231	2-st52-utg176_pilon-TY2-115109-115162-LTR1	2_st52	TY2	TY1	5.882000000000005	2
2_st53	0.0019047619047619048	0	96.53	2-st8-utg110_pilon-TY1-370029-370345-LTR1	2_st8	2-st53-utg176_pilon-TY1-115603-115919-LTR1	2_st53	TY1	TY1	3.469999999999999	2
2_st54	0.002785515320334262	0	89.236	2-st8-utg110_pilon-TY1-370029-370345-LTR1	2_st8	2-st54-utg176_pilon-TY1-447186-447472-LTR1	2_st54	TY1	TY1	10.763999999999996	2
2_st55	0.0026666666666666666	0	94.628	2-st244-utg988_pilon-TY1-1419542-1419858-LTR1	2_st244	2-st55-utg176_pilon-TY1-447522-447763-LTR1	2_st55	TY1	TY1	5.372	2
2_st56	0.010298661174047374	0	100.0	2-st224-utg69_pilon-TY5-574414-574465-LTR1	2_st224	2-st56-utg199_pilon-TY5-1204-1255-LTR1	2_st56	TY5	TY5	0.0	2
2_st57	0.008849557522123894	0	95.714	2-s471-utg69_pilon-TY1-563914-563983-LTR1	2_s471	2-st57-utg199_pilon-TY1-7831-7900-LTR1	2_st57	TY1	TY1	4.286000000000001	2
2_st58	0.0036231884057971015	0	92.708	2-st89-utg210_pilon-TY5-7882-8110-LTR1	2_st89	2-st58-utg199_pilon-TY5-7901-8136-LTR1	2_st58	TY5	TY5	7.292000000000002	2
2_st59	0.005291005291005291	0	91.304	2-st37-utg1271_pilon-TY1-17650-17966-LTR1	2_st37	2-st59-utg199_pilon-TY1-14921-15060-LTR1	2_st59	TY1	TY1	8.695999999999998	2
2_st6	0.020366598778004074	0	81.967	2-s85-utg1271_pilon-TY1-261081-261395-LTR1	2_s85	2-st6-utg110_pilon-TY2-369623-369743-LTR1	2_st6	TY2	TY1	18.033	2
2_st61	0.01	0	95.312	2-st131-utg298_pilon-TY1-470577-470893-LTR1	2_st131	2-st61-utg199_pilon-TY2-113639-113702-LTR1	2_st61	TY2	TY1	4.688000000000002	2
2_st62	0.00234192037470726	0	93.993	2-s148-utg199_pilon-TY1-113908-114225-LTR1	2_s148	2-st62-utg199_pilon-TY1-117449-117730-LTR1	2_st62	TY1	TY1	6.007000000000005	2
2_st63	0.02293577981651376	0	78.788	2-s215-utg210_pilon-TY1-192097-192325-LTR1	2_s215	2-st63-utg199_pilon-TY1-117733-117816-LTR1	2_st63	TY1	TY1	21.212000000000003	2
2_st64	0.002320185614849188	0	90.09	2-s374-utg639_pilon-TY1-153936-154267-LTR1	2_s374	2-st64-utg199_pilon-TY1-123939-124271-LTR1	2_st64	TY1	TY1	9.909999999999997	2
2_st65	0.0017123287671232876	0	100.0	2-st21-utg11_pilon-TY1-111511-111826-LTR1	2_st21	2-st65-utg199_pilon-TY1-320428-320743-LTR1	2_st65	TY1	TY1	0.0	2
2_st67	0.011876484560570071	0	93.103	2-st215-utg69_pilon-TY1-447630-447709-LTR1	2_st215	2-st67-utg199_pilon-TY2-328666-328718-LTR1	2_st67	TY2	TY1	6.897000000000006	2
2_st69	0.0021551724137931034	0	93.06	2-st244-utg988_pilon-TY1-1419542-1419858-LTR1	2_st244	2-st69-utg199_pilon-TY1-410859-411175-LTR1	2_st69	TY1	TY1	6.939999999999998	2
2_st7	0.008849557522123894	0	75.934	2-s6-utg110_pilon-TY1-170753-171083-LTR1	2_s6	2-st7-utg110_pilon-TY1-369744-370027-LTR1	2_st7	TY1	TY1	24.066000000000003	2
2_st70	0.001968503937007874	0	95.584	2-s413-utg675_pilon-TY1-793616-793932-LTR1	2_s413	2-st70-utg199_pilon-TY1-420166-420482-LTR1	2_st70	TY1	TY1	4.415999999999997	2
2_st71	0.027624309392265192	0	78.333	2-s103-utg155_pilon-TY3_1p-216162-216516-LTR1	2_s103	2-st71-utg199_pilon-TY3-682971-683050-LTR1	2_st71	TY3	TY3_1p	21.667	2
2_st72	0.03076923076923077	0	78.723	2-s444-utg69_pilon-TY3-358489-358539-LTR1	2_s444	2-st72-utg199_pilon-TY3-688926-688984-LTR1	2_st72	TY3	TY3	21.277	2
2_st73	0.0025380710659898475	0	89.028	2-st37-utg1271_pilon-TY1-17650-17966-LTR1	2_st37	2-st73-utg199_pilon-TY1-688995-689313-LTR1	2_st73	TY1	TY1	10.971999999999994	2
2_st74	0.017123287671232876	0	83.871	2-s113-utg155_pilon-TY1-579840-580169-LTR1	2_s113	2-st74-utg199_pilon-TY2-689314-689374-LTR1	2_st74	TY2	TY1	16.129000000000005	2
2_st76	0.002702702702702703	0	87.654	2-st73-utg199_pilon-TY1-688995-689313-LTR1	2_st73	2-st76-utg199_pilon-TY2-712042-712125-LTR1	2_st76	TY2	TY1	12.346000000000004	2
2_st77	0.013020833333333334	0	77.019	2-s220-utg210_pilon-TY1-256647-256916-LTR1	2_s220	2-st77-utg199_pilon-TY1-714542-714779-LTR1	2_st77	TY1	TY1	22.980999999999995	2
2_st78	0.0026109660574412533	0	88.199	2-s354-utg584_pilon-TY1-144788-145119-LTR1	2_s354	2-st78-utg199_pilon-TY1-750467-750799-LTR1	2_st78	TY1	TY1	11.801000000000002	2
2_st79	0.006896551724137931	0	92.157	2-u1-utg11_pilon-TY1-147549-147864-LTR2	2_u1	2-st79-utg199_pilon-TY1-755101-755204-LTR1	2_st79	TY1	TY1	7.8430000000000035	2
2_st8	0.0018450184501845018	0	97.476	2-s323-utg48_pilon-TY1-90185-90501-LTR1	2_s323	2-st8-utg110_pilon-TY1-370029-370345-LTR1	2_st8	TY1	TY1	2.524000000000001	2
2_st80	0.0019305019305019305	0	96.203	2-st21-utg11_pilon-TY1-111511-111826-LTR1	2_st21	2-st80-utg199_pilon-TY1-769084-769399-LTR1	2_st80	TY1	TY1	3.796999999999997	2
2_st81	0.0024330900243309003	0	90.968	2-s206-utg199_pilon-TY1-895332-895647-LTR1	2_s206	2-st81-utg199_pilon-TY1-769667-769983-LTR1	2_st81	TY1	TY1	9.031999999999996	2
2_st82	0.01893939393939394	0	81.429	2-st77-utg199_pilon-TY1-714542-714779-LTR1	2_st77	2-st82-utg199_pilon-TY1-840045-840388-LTR1	2_st82	TY1	TY1	18.570999999999998	2
2_st85	0.006329113924050633	0	81.592	2-st137-utg48_pilon-TY1-544176-544473-LTR1	2_st137	2-st85-utg199_pilon-TY2-841545-841618-LTR1	2_st85	TY2	TY1	18.408	2
2_st86	0.007692307692307693	0	97.368	2-s95-utg1271_pilon-TY1-640111-640424-LTR1	2_s95	2-st86-utg199_pilon-TY2-844318-844393-LTR1	2_st86	TY2	TY1	2.632000000000005	2
2_st87	0.010298661174047374	0	100.0	2-st224-utg69_pilon-TY5-574414-574465-LTR1	2_st224	2-st87-utg210_pilon-TY5-1188-1239-LTR1	2_st87	TY5	TY5	0.0	2
2_st89	0.0024271844660194173	0	99.127	2-st223-utg69_pilon-TY5-563685-563913-LTR1	2_st223	2-st89-utg210_pilon-TY5-7882-8110-LTR1	2_st89	TY5	TY5	0.8730000000000047	2
2_st9	0.0078125	0	82.353	2-s320-utg351_pilon-TY4-211482-211855-LTR1	2_s320	2-st9-utg110_pilon-TY4-370350-370500-LTR1	2_st9	TY4	TY4	17.647000000000006	2
2_st90	0.0018214936247723133	0	96.677	2-s471-utg69_pilon-TY1-563914-563983-LTR1	2_s471	2-st90-utg210_pilon-TY1-8115-8373-LTR1	2_st90	TY1	TY1	3.3229999999999933	2
2_st91	0.0019801980198019802	0	98.601	2-s212-utg210_pilon-TY2-16872-17218-LTR1	2_s212	2-st91-utg210_pilon-TY2-10991-11279-LTR1	2_st91	TY2	TY2	1.399000000000001	2
2_st92	0.001834862385321101	0	97.792	2-st42-utg1271_pilon-TY1-205939-206255-LTR1	2_st42	2-st92-utg210_pilon-TY1-191781-192096-LTR1	2_st92	TY1	TY1	2.2079999999999984	2
2_st93	0.0022624434389140274	0	91.824	2-st8-utg110_pilon-TY1-370029-370345-LTR1	2_st8	2-st93-utg210_pilon-TY1-198755-199071-LTR1	2_st93	TY1	TY1	8.176000000000002	2
2_st94	0.0030864197530864196	0	84.431	2-st241-utg988_pilon-TY1-1132100-1132430-LTR1	2_st241	2-st94-utg210_pilon-TY1-354529-354861-LTR1	2_st94	TY1	TY1	15.569000000000003	2
2_st95	0.0024813895781637717	0	90.584	2-st244-utg988_pilon-TY1-1419542-1419858-LTR1	2_st244	2-st95-utg210_pilon-TY1-365051-365363-LTR1	2_st95	TY1	TY1	9.415999999999997	2
2_st96	0.002457002457002457	0	95.312	2-s374-utg639_pilon-TY1-153936-154267-LTR1	2_s374	2-st96-utg210_pilon-TY1-468476-468731-LTR1	2_st96	TY1	TY1	4.688000000000002	2
2_st97	0.002232142857142857	0	94.774	2-st8-utg110_pilon-TY1-370029-370345-LTR1	2_st8	2-st97-utg210_pilon-TY1-468732-469062-LTR1	2_st97	TY1	TY1	5.225999999999999	2
2_st98	0.0017123287671232876	0	100.0	2-st65-utg199_pilon-TY1-320428-320743-LTR1	2_st65	2-st98-utg210_pilon-TY1-491656-491971-LTR1	2_st98	TY1	TY1	0.0	2
2_st99	0.002331002331002331	0	91.25	2-st42-utg1271_pilon-TY1-205939-206255-LTR1	2_st42	2-st99-utg210_pilon-TY1-762116-762430-LTR1	2_st99	TY1	TY1	8.75	2
2_t68	0.00303951367781155	0	91.286	2-st69-utg199_pilon-TY1-410859-411175-LTR1	2_st69	2-t68-utg199_pilon-TY1-403422-403663-LTR2	2_t68	TY1	TY1	8.713999999999999	2
2_u1	0.0017271157167530224	0	99.684	2-st21-utg11_pilon-TY1-111511-111826-LTR1	2_st21	2-u1-utg11_pilon-TY1-147549-147864-LTR2	2_u1	TY1	TY1	0.3160000000000025	2
2_u2	0.0017271157167530224	0	99.684	2-st65-utg199_pilon-TY1-320428-320743-LTR1	2_st65	2-u2-utg122_pilon-TY1-158563-158878-LTR2	2_u2	TY1	TY1	0.3160000000000025	2
2_u3	0.0015503875968992248	0	98.378	2-st46-utg1271_pilon-TY3_1p-640425-640504-LTR1	2_st46	2-u3-utg1271_pilon-TY3_1p-43068-43432-LTR2	2_u3	TY3_1p	TY3_1p	1.6219999999999999	2
2_u4	0.0015923566878980893	0	98.592	2-s197-utg199_pilon-TY3_1p-787336-787690-LTR1	2_s197	2-u4-utg210_pilon-TY3_1p-741305-741659-LTR2	2_u4	TY3_1p	TY3_1p	1.4080000000000013	2
2_u5	0.0018587360594795538	0	100.0	2-u6-utg988_pilon-Tsu4-1413508-1413798-LTR1	2_u6	2-u5-utg988_pilon-Tsu4-358976-359266-LTR1	2_u5	Tsu4	Tsu4	0.0	2
2_u6	0.0018587360594795538	0	100.0	2-s288-utg298_pilon-Tsu4-80153-80443-LTR1	2_s288	2-u6-utg988_pilon-Tsu4-1419239-1419529-LTR2	2_u6	Tsu4	Tsu4	0.0	2
3_i1	0.0017064846416382253	0	100.0	3-u3-utg120_pilon-TY1-444108-444424-LTR2	3_u3	3-i1-utg0_pilon-TY1-299808-300124-LTR1	3_i1	TY1	TY1	0.0	3
3_i2	0.0017064846416382253	0	100.0	3-u7-utg27_pilon-TY1-851323-851639-LTR2	3_u7	3-i2-utg154_pilon-TY1-343378-343694-LTR1	3_i2	TY1	TY1	0.0	3
3_i3	0.0017064846416382253	0	100.0	3-u10-utg30_pilon-TY1-201898-202214-LTR1	3_u10	3-i3-utg195_pilon-TY1-302101-302647-LTR2	3_i3	TY1	TY1	0.0	3
3_i4	0.0017064846416382253	0	100.0	3-i6-utg86_pilon-TY1-127935-128251-LTR1	3_i6	3-i4-utg27_pilon-TY1-407305-407621-LTR2	3_i4	TY1	TY1	0.0	3
3_i5	0.0017064846416382253	0	100.0	3-st55-utg154_pilon-TY1-191592-191908-LTR1	3_st55	3-i5-utg39_pilon-TY1-91881-92197-LTR1	3_i5	TY1	TY1	0.0	3
3_i6	0.0017064846416382253	0	100.0	3-u14-utg39_pilon-TY1-211807-212123-LTR2	3_u14	3-i6-utg86_pilon-TY1-127935-128251-LTR1	3_i6	TY1	TY1	0.0	3
3_i7	0.0017064846416382253	0	100.0	3-u3-utg120_pilon-TY1-444108-444424-LTR2	3_u3	3-i7-utg86_pilon-TY1-450694-451010-LTR1	3_i7	TY1	TY1	0.0	3
3_s1	0.003745318352059925	0	95.758	3-s190-utg24_pilon-TY5-384988-385152-LTR1	3_s190	3-s1-utg0_pilon-TY5-8497-8661-LTR1	3_s1	TY5	TY5	4.242000000000004	3
3_s10	0.0017271157167530224	0	95.109	3-s12-utg0_pilon-TY4-331713-332083-LTR1	3_s12	3-s10-utg0_pilon-TY4-305723-306091-LTR1	3_s10	TY4	TY4	4.891000000000005	3
3_s104	0.0022624434389140274	0	98.79	3-s431-utg69_pilon-TY5-760321-760568-LTR1	3_s431	3-s104-utg137_pilon-TY5-286579-286826-LTR1	3_s104	TY5	TY5	1.2099999999999937	3
3_s105	0.003937007874015748	0	100.0	3-s353-utg30_pilon-TY2-665702-665838-LTR1	3_s353	3-s105-utg154_pilon-TY2-3456-3617-LTR1	3_s105	TY2	TY2	0.0	3
3_s106	0.0020964360587002098	0	99.617	3-s352-utg30_pilon-TY2-665315-665575-LTR1	3_s352	3-s106-utg154_pilon-TY2-3743-4003-LTR1	3_s106	TY2	TY2	0.38299999999999557	3
3_s107	0.014025245441795233	0	74.611	3-u16-utg77_pilon-TY1-112795-113111-LTR2	3_u16	3-s107-utg154_pilon-TY2-22539-22851-LTR1	3_s107	TY2	TY1	25.388999999999996	3
3_s108	0.0020964360587002098	0	94.006	3-st160-utg32_pilon-TY1-684986-685301-LTR1	3_st160	3-s108-utg154_pilon-TY1-51651-51965-LTR1	3_s108	TY1	TY1	5.994	3
3_s109	0.001937984496124031	0	97.059	3-st163-utg339_pilon-TY1-175411-175727-LTR1	3_st163	3-s109-utg154_pilon-TY1-109254-109570-LTR1	3_s109	TY1	TY1	2.9410000000000025	3
3_s11	0.01661129568106312	0	82.857	3-s310-utg29_pilon-TY1-1134825-1135158-LTR1	3_s310	3-s11-utg0_pilon-TY1-308851-308923-LTR1	3_s11	TY1	TY1	17.143	3
3_s110	0.00205761316872428	0	98.221	3-u5-utg154_pilon-TY3_1p-527739-528112-LTR1	3_u5	3-s110-utg154_pilon-TY3_1p-191969-192012-LTR1	3_s110	TY3_1p	TY3_1p	1.7789999999999964	3
3_s111	0.0017793594306049821	0	98.447	3-u6-utg195_pilon-TY1-245951-246267-LTR2	3_u6	3-s111-utg154_pilon-TY1-191909-191968-LTR1	3_s111	TY1	TY1	1.5529999999999973	3
3_s113	0.003436426116838488	0	99.375	3-s348-utg30_pilon-TY1-347928-348244-LTR1	3_s348	3-s113-utg154_pilon-TY2-192014-192173-LTR1	3_s113	TY2	TY1	0.625	3
3_s115	0.005555555555555556	0	90.441	3-s259-utg27_pilon-TY3-907315-907594-LTR1	3_s259	3-s115-utg154_pilon-TY3-342339-342563-LTR1	3_s115	TY3	TY3	9.558999999999997	3
3_s117	0.0022988505747126436	0	89.266	3-s307-utg29_pilon-TY4-1061667-1062038-LTR1	3_s307	3-s117-utg154_pilon-TY4-349271-349343-LTR1	3_s117	TY4	TY4	10.733999999999995	3
3_s118	0.0024271844660194173	0	90.997	3-st153-utg30_pilon-TY1-201148-201464-LTR1	3_st153	3-s118-utg154_pilon-TY1-343066-343375-LTR1	3_s118	TY1	TY1	9.003	3
3_s119	0.0106951871657754	0	86.747	3-s369-utg32_pilon-TY4-320196-320310-LTR1	3_s369	3-s119-utg154_pilon-TY4-368685-368767-LTR1	3_s119	TY4	TY4	13.253	3
3_s12	0.0017271157167530224	0	95.109	3-s10-utg0_pilon-TY4-305723-306091-LTR1	3_s10	3-s12-utg0_pilon-TY4-331713-332083-LTR1	3_s12	TY4	TY4	4.891000000000005	3
3_s120	0.002512562814070352	0	91.986	3-st239-utg87_pilon-TY1-824540-824820-LTR1	3_st239	3-s120-utg154_pilon-TY1-368768-369105-LTR1	3_s120	TY1	TY1	8.013999999999996	3
3_s121	0.029069767441860465	0	73.684	3-s54-utg120_pilon-TY4-493626-493794-LTR1	3_s54	3-s121-utg154_pilon-TY4-390734-390864-LTR1	3_s121	TY4	TY4	26.316000000000003	3
3_s122	0.00980392156862745	0	91.892	3-s361-utg32_pilon-TY4-158409-158778-LTR1	3_s361	3-s122-utg154_pilon-TY4-409974-410046-LTR1	3_s122	TY4	TY4	8.108000000000004	3
3_s125	0.007462686567164179	0	79.126	3-s98-utg137_pilon-TY3_1p-177598-177949-LTR1	3_s98	3-s125-utg154_pilon-TY3-499549-499767-LTR1	3_s125	TY3	TY3_1p	20.873999999999995	3
3_s126	0.0070921985815602835	0	85.507	3-st118-utg27_pilon-TY1-712200-712534-LTR1	3_st118	3-s126-utg154_pilon-TY1-500002-500136-LTR1	3_s126	TY1	TY1	14.492999999999995	3
3_s127	0.0014858841010401188	0	100.0	3-s52-utg120_pilon-TY3_1p-492500-492863-LTR1	3_s52	3-s127-utg154_pilon-TY3_1p-506712-507075-LTR1	3_s127	TY3_1p	TY3_1p	0.0	3
3_s129	0.007462686567164179	0	83.803	3-s419-utg69_pilon-TY4-240140-240478-LTR1	3_s419	3-s129-utg154_pilon-TY4-508933-509073-LTR1	3_s129	TY4	TY4	16.197000000000003	3
3_s136	0.0022172949002217295	0	94.81	3-st66-utg154_pilon-TY1-518653-518941-LTR1	3_st66	3-s136-utg154_pilon-TY1-527250-527567-LTR1	3_s136	TY1	TY1	5.189999999999998	3
3_s137	0.013333333333333334	0	80.851	3-s534-utg87_pilon-TY4-423751-424080-LTR1	3_s534	3-s137-utg154_pilon-TY4-527568-527661-LTR1	3_s137	TY4	TY4	19.149	3
3_s138	0.022026431718061675	0	93.333	3-s148-utg195_pilon-TY3-137678-137790-LTR1	3_s148	3-s138-utg154_pilon-TY3-533170-533218-LTR1	3_s138	TY3	TY3	6.667000000000002	3
3_s140	0.002380952380952381	0	90.536	3-st153-utg30_pilon-TY1-201148-201464-LTR1	3_st153	3-s140-utg154_pilon-TY1-607464-607780-LTR1	3_s140	TY1	TY1	9.463999999999999	3
3_s141	0.027624309392265192	0	84.615	3-s117-utg154_pilon-TY4-349271-349343-LTR1	3_s117	3-s141-utg154_pilon-TY4-701716-701928-LTR1	3_s141	TY4	TY4	15.385000000000005	3
3_s142	0.0017574692442882249	0	99.054	3-st173-utg69_pilon-TY1-91464-91780-LTR1	3_st173	3-s142-utg154_pilon-TY1-708287-708603-LTR1	3_s142	TY1	TY1	0.945999999999998	3
3_s143	0.010101010101010102	0	93.846	3-s281-utg29_pilon-TY3_1p-633083-633335-LTR1	3_s281	3-s143-utg154_pilon-TY3_1p-708604-708670-LTR1	3_s143	TY3_1p	TY3_1p	6.153999999999996	3
3_s146	0.012422360248447204	0	94.231	3-st30-utg120_pilon-TY1-448917-448997-LTR1	3_st30	3-s146-utg195_pilon-TY2-108534-108584-LTR1	3_s146	TY2	TY1	5.7690000000000055	3
3_s147	0.002967359050445104	0	83.333	3-s37-utg120_pilon-TY4-356566-356932-LTR1	3_s37	3-s147-utg195_pilon-TY4-108669-109037-LTR1	3_s147	TY4	TY4	16.667	3
3_s148	0.008547008547008548	0	85.586	3-s372-utg32_pilon-TY3_1p-474060-474266-LTR1	3_s372	3-s148-utg195_pilon-TY3-137678-137790-LTR1	3_s148	TY3	TY3_1p	14.414000000000001	3
3_s149	0.021141649048625793	0	86.364	3-s476-utg77_pilon-TY3_1p-271006-271356-LTR1	3_s476	3-s149-utg195_pilon-TY3_1p-137792-137845-LTR1	3_s149	TY3_1p	TY3_1p	13.635999999999996	3
3_s150	0.0022522522522522522	0	92.063	3-s169-utg195_pilon-TY1-560746-561062-LTR1	3_s169	3-s150-utg195_pilon-TY1-137917-138233-LTR1	3_s150	TY1	TY1	7.936999999999998	3
3_s151	0.0022271714922048997	0	97.026	3-s98-utg137_pilon-TY3_1p-177598-177949-LTR1	3_s98	3-s151-utg195_pilon-TY3_1p-161015-161283-LTR1	3_s151	TY3_1p	TY3_1p	2.9740000000000038	3
3_s152	0.005494505494505495	0	100.0	3-s257-utg27_pilon-Tsu4-906721-907011-LTR1	3_s257	3-s152-utg195_pilon-Tsu4-161285-161382-LTR1	3_s152	Tsu4	Tsu4	0.0	3
3_s153	0.003125	0	95.939	3-st135-utg29_pilon-TY1-633375-633691-LTR1	3_st135	3-s153-utg195_pilon-TY1-161383-161579-LTR1	3_s153	TY1	TY1	4.061000000000007	3
3_s157	0.012422360248447204	0	87.143	3-s253-utg27_pilon-TY4-851748-852113-LTR1	3_s253	3-s157-utg195_pilon-TY4-195323-195400-LTR1	3_s157	TY4	TY4	12.857	3
3_s158	0.002079002079002079	0	99.62	3-s19-utg120_pilon-Tsu4-116689-116979-LTR1	3_s19	3-s158-utg195_pilon-Tsu4-246268-246530-LTR1	3_s158	Tsu4	Tsu4	0.37999999999999545	3
3_s165	0.0024813895781637717	0	90.554	3-s348-utg30_pilon-TY1-347928-348244-LTR1	3_s348	3-s165-utg195_pilon-TY1-336616-336926-LTR1	3_s165	TY1	TY1	9.445999999999998	3
3_s166	0.0027472527472527475	0	87.461	3-st184-utg69_pilon-TY1-703582-703925-LTR1	3_st184	3-s166-utg195_pilon-TY1-476307-476624-LTR1	3_s166	TY1	TY1	12.539000000000001	3
3_s167	0.0014858841010401188	0	100.0	3-s127-utg154_pilon-TY3_1p-506712-507075-LTR1	3_s127	3-s167-utg195_pilon-TY3_1p-560119-560482-LTR1	3_s167	TY3_1p	TY3_1p	0.0	3
3_s168	0.002331002331002331	0	87.632	3-st225-utg87_pilon-TY4-47627-47997-LTR1	3_st225	3-s168-utg195_pilon-TY4-561064-561294-LTR1	3_s168	TY4	TY4	12.367999999999995	3
3_s169	0.0019880715705765406	0	95.268	3-s348-utg30_pilon-TY1-347928-348244-LTR1	3_s348	3-s169-utg195_pilon-TY1-560746-561062-LTR1	3_s169	TY1	TY1	4.731999999999999	3
3_s172	0.0024813895781637717	0	90.554	3-st184-utg69_pilon-TY1-703582-703925-LTR1	3_st184	3-s172-utg195_pilon-TY1-583757-584074-LTR1	3_s172	TY1	TY1	9.445999999999998	3
3_s173	0.003436426116838488	0	88.0	3-s326-utg29_pilon-TY5-1477715-1477961-LTR1	3_s326	3-s173-utg195_pilon-TY5-584353-584603-LTR1	3_s173	TY5	TY5	12.0	3
3_s177	0.020366598778004074	0	77.011	3-s406-utg39_pilon-TY3-439340-439700-LTR1	3_s406	3-s177-utg24_pilon-TY3_1p-10493-10640-LTR1	3_s177	TY3_1p	TY3	22.989000000000004	3
3_s180	0.0017064846416382253	0	100.0	3-u1-utg0_pilon-TY1-206068-206384-LTR1	3_u1	3-s180-utg24_pilon-TY1-76522-76838-LTR1	3_s180	TY1	TY1	0.0	3
3_s181	0.008403361344537815	0	94.737	3-s117-utg154_pilon-TY4-349271-349343-LTR1	3_s117	3-s181-utg24_pilon-TY4-155651-155736-LTR1	3_s181	TY4	TY4	5.263000000000005	3
3_s182	0.0027472527472527475	0	87.5	3-st223-utg86_pilon-TY1-450131-450447-LTR1	3_st223	3-s182-utg24_pilon-TY1-155737-156054-LTR1	3_s182	TY1	TY1	12.5	3
3_s183	0.006493506493506494	0	82.873	3-s98-utg137_pilon-TY3_1p-177598-177949-LTR1	3_s98	3-s183-utg24_pilon-TY3-156077-156255-LTR1	3_s183	TY3	TY3_1p	17.126999999999995	3
3_s184	0.02293577981651376	0	88.571	3-s119-utg154_pilon-TY4-368685-368767-LTR1	3_s119	3-s184-utg24_pilon-TY4-156577-156741-LTR1	3_s184	TY4	TY4	11.429000000000002	3
3_s186	0.012135922330097087	0	96.0	3-st116-utg27_pilon-TY1-694384-694700-LTR1	3_st116	3-s186-utg24_pilon-TY1-277477-277539-LTR1	3_s186	TY1	TY1	4.0	3
3_s188	0.0026666666666666666	0	100.0	3-s271-utg29_pilon-Tsu4-438773-438975-LTR1	3_s271	3-s188-utg24_pilon-Tsu4-277260-277462-LTR1	3_s188	Tsu4	Tsu4	0.0	3
3_s189	0.01610305958132045	0	83.099	3-u2-utg120_pilon-TY3_1p-138561-138924-LTR1	3_u2	3-s189-utg24_pilon-TY3_1p-277540-277606-LTR1	3_s189	TY3_1p	TY3_1p	16.900999999999996	3
3_s19	0.0018587360594795538	0	100.0	3-s546-utg87_pilon-Tsu4-756964-757254-LTR1	3_s546	3-s19-utg120_pilon-Tsu4-116689-116979-LTR1	3_s19	Tsu4	Tsu4	0.0	3
3_s190	0.003745318352059925	0	95.758	3-s1-utg0_pilon-TY5-8497-8661-LTR1	3_s1	3-s190-utg24_pilon-TY5-384988-385152-LTR1	3_s190	TY5	TY5	4.242000000000004	3
3_s194	0.01091703056768559	0	78.571	3-s378-utg32_pilon-Tsu4-682259-682549-LTR1	3_s378	3-s194-utg27_pilon-Tsu4-9768-9926-LTR1	3_s194	Tsu4	Tsu4	21.429000000000002	3
3_s198	0.029069767441860465	0	87.5	3-st127-utg27_pilon-TY2-852313-852473-LTR1	3_st127	3-s198-utg27_pilon-TY2-22777-22846-LTR1	3_s198	TY2	TY2	12.5	3
3_s199	0.013333333333333334	0	88.525	3-s53-utg120_pilon-TY1-492966-493280-LTR1	3_s53	3-s199-utg27_pilon-TY1-79032-79109-LTR1	3_s199	TY1	TY1	11.474999999999994	3
3_s20	0.00392156862745098	0	84.47	3-s37-utg120_pilon-TY4-356566-356932-LTR1	3_s37	3-s20-utg120_pilon-TY4-117027-117289-LTR1	3_s20	TY4	TY4	15.530000000000001	3
3_s200	0.00205761316872428	0	94.322	3-st135-utg29_pilon-TY1-633375-633691-LTR1	3_st135	3-s200-utg27_pilon-TY1-79117-79433-LTR1	3_s200	TY1	TY1	5.677999999999997	3
3_s202	0.0030581039755351682	0	83.06	3-s345-utg30_pilon-TY4-323926-324297-LTR1	3_s345	3-s202-utg27_pilon-TY4-114730-115105-LTR1	3_s202	TY4	TY4	16.939999999999998	3
3_s207	0.005494505494505495	0	80.478	3-st179-utg69_pilon-TY4-544651-545025-LTR1	3_st179	3-s207-utg27_pilon-TY4-206394-206638-LTR1	3_s207	TY4	TY4	19.522000000000006	3
3_s208	0.012706480304955527	0	85.0	3-s372-utg32_pilon-TY3_1p-474060-474266-LTR1	3_s372	3-s208-utg27_pilon-TY3-206649-206725-LTR1	3_s208	TY3	TY3_1p	15.0	3
3_s209	0.012706480304955527	0	91.228	3-s393-utg339_pilon-TY4-228175-228549-LTR1	3_s393	3-s209-utg27_pilon-TY4-289152-289208-LTR1	3_s209	TY4	TY4	8.772000000000006	3
3_s210	0.004032258064516129	0	91.304	3-s359-utg32_pilon-TY1-158012-158268-LTR1	3_s359	3-s210-utg27_pilon-TY2-289178-289366-LTR1	3_s210	TY2	TY1	8.695999999999998	3
3_s211	0.017699115044247787	0	79.747	3-st203-utg75_pilon-TY1-288926-289207-LTR1	3_st203	3-s211-utg27_pilon-TY2-289542-289765-LTR1	3_s211	TY2	TY1	20.253	3
3_s213	0.005555555555555556	0	83.854	3-s370-utg32_pilon-TY1-324863-325172-LTR1	3_s370	3-s213-utg27_pilon-TY1-327708-328006-LTR1	3_s213	TY1	TY1	16.146	3
3_s217	0.0018796992481203006	0	99.656	3-s51-utg120_pilon-Tsu4-469502-469792-LTR1	3_s51	3-s217-utg27_pilon-Tsu4-407711-408001-LTR1	3_s217	Tsu4	Tsu4	0.3439999999999941	3
3_s219	0.014025245441795233	0	72.18	3-s406-utg39_pilon-TY3-439340-439700-LTR1	3_s406	3-s219-utg27_pilon-TY3_1p-415955-416125-LTR1	3_s219	TY3_1p	TY3	27.819999999999993	3
3_s222	0.01893939393939394	0	90.0	3-s402-utg39_pilon-TY1-284195-284501-LTR1	3_s402	3-s222-utg27_pilon-TY2-443446-443485-LTR1	3_s222	TY2	TY1	10.0	3
3_s223	0.007692307692307693	0	81.548	3-s519-utg86_pilon-TY3_1p-456825-456957-LTR1	3_s519	3-s223-utg27_pilon-TY3_1p-534795-534908-LTR1	3_s223	TY3_1p	TY3_1p	18.451999999999998	3
3_s225	0.0026666666666666666	0	100.0	3-s462-utg77_pilon-Tsu4-18219-18421-LTR1	3_s462	3-s225-utg27_pilon-Tsu4-534572-534774-LTR1	3_s225	Tsu4	Tsu4	0.0	3
3_s227	0.01661129568106312	0	79.762	3-st77-utg195_pilon-TY1-311433-311761-LTR1	3_st77	3-s227-utg27_pilon-TY1-538839-538934-LTR1	3_s227	TY1	TY1	20.238	3
3_s228	0.005813953488372093	0	82.609	3-s98-utg137_pilon-TY3_1p-177598-177949-LTR1	3_s98	3-s228-utg27_pilon-TY3-559008-559349-LTR1	3_s228	TY3	TY3_1p	17.391000000000005	3
3_s229	0.006493506493506494	0	77.953	3-st85-utg24_pilon-TY1-10089-10405-LTR1	3_st85	3-s229-utg27_pilon-TY1-559600-559853-LTR1	3_s229	TY1	TY1	22.046999999999997	3
3_s230	0.01610305958132045	0	85.0	3-st211-utg77_pilon-TY1-195741-195899-LTR1	3_st211	3-s230-utg27_pilon-TY1-646893-647216-LTR1	3_s230	TY1	TY1	15.0	3
3_s231	0.003236245954692557	0	82.21	3-s345-utg30_pilon-TY4-323926-324297-LTR1	3_s345	3-s231-utg27_pilon-TY4-647839-648201-LTR1	3_s231	TY4	TY4	17.790000000000006	3
3_s232	0.002173913043478261	0	97.08	3-st123-utg27_pilon-TY1-756270-756585-LTR1	3_st123	3-s232-utg27_pilon-TY1-648299-648576-LTR1	3_s232	TY1	TY1	2.9200000000000017	3
3_s234	0.00546448087431694	0	91.729	3-st225-utg87_pilon-TY4-47627-47997-LTR1	3_st225	3-s234-utg27_pilon-TY4-688181-688560-LTR1	3_s234	TY4	TY4	8.271	3
3_s235	0.004424778761061947	0	91.515	3-st160-utg32_pilon-TY1-684986-685301-LTR1	3_st160	3-s235-utg27_pilon-TY1-688562-688752-LTR1	3_s235	TY1	TY1	8.485	3
3_s241	0.0048543689320388345	0	82.895	3-s202-utg27_pilon-TY4-114730-115105-LTR1	3_s202	3-s241-utg27_pilon-TY4-716980-717207-LTR1	3_s241	TY4	TY4	17.105000000000004	3
3_s243	0.0017513134851138354	0	96.023	3-s467-utg77_pilon-TY3_1p-54705-55056-LTR1	3_s467	3-s243-utg27_pilon-TY3_1p-717636-717986-LTR1	3_s243	TY3_1p	TY3_1p	3.977000000000004	3
3_s248	0.0028328611898017	0	89.085	3-st153-utg30_pilon-TY1-201148-201464-LTR1	3_st153	3-s248-utg27_pilon-TY1-775168-775499-LTR1	3_s248	TY1	TY1	10.915000000000006	3
3_s249	0.002178649237472767	0	92.744	3-s109-utg154_pilon-TY1-109254-109570-LTR1	3_s109	3-s249-utg27_pilon-TY1-814764-815080-LTR1	3_s249	TY1	TY1	7.256	3
3_s250	0.00909090909090909	0	83.333	3-s38-utg120_pilon-TY3_1p-356933-357184-LTR1	3_s38	3-s250-utg27_pilon-TY3-815081-815240-LTR1	3_s250	TY3	TY3_1p	16.667	3
3_s251	0.0029069767441860465	0	90.769	3-s509-utg86_pilon-TY3_1p-222428-222779-LTR1	3_s509	3-s251-utg27_pilon-TY3_1p-827100-827440-LTR1	3_s251	TY3_1p	TY3_1p	9.230999999999995	3
3_s253	0.0030864197530864196	0	82.804	3-st179-utg69_pilon-TY4-544651-545025-LTR1	3_st179	3-s253-utg27_pilon-TY4-851748-852113-LTR1	3_s253	TY4	TY4	17.195999999999998	3
3_s257	0.0018587360594795538	0	100.0	3-s19-utg120_pilon-Tsu4-116689-116979-LTR1	3_s19	3-s257-utg27_pilon-Tsu4-906721-907011-LTR1	3_s257	Tsu4	Tsu4	0.0	3
3_s258	0.0022624434389140274	0	93.115	3-s348-utg30_pilon-TY1-347928-348244-LTR1	3_s348	3-s258-utg27_pilon-TY1-907012-907314-LTR1	3_s258	TY1	TY1	6.885000000000005	3
3_s259	0.005555555555555556	0	90.441	3-s115-utg154_pilon-TY3-342339-342563-LTR1	3_s115	3-s259-utg27_pilon-TY3-907315-907594-LTR1	3_s259	TY3	TY3	9.558999999999997	3
3_s260	0.006060606060606061	0	92.92	3-st153-utg30_pilon-TY1-201148-201464-LTR1	3_st153	3-s260-utg27_pilon-TY2-907966-908001-LTR1	3_s260	TY2	TY1	7.079999999999998	3
3_s261	0.003401360544217687	0	100.0	3-s486-utg77_pilon-TY5-641071-641229-LTR1	3_s486	3-s261-utg29_pilon-TY5-1170-1328-LTR1	3_s261	TY5	TY5	0.0	3
3_s262	0.002242152466367713	0	92.163	3-s92-utg137_pilon-TY1-117304-117619-LTR1	3_s92	3-s262-utg29_pilon-TY1-3406-3722-LTR1	3_s262	TY1	TY1	7.837000000000003	3
3_s263	0.002717391304347826	0	90.357	3-s489-utg78_pilon-TY1-207379-207695-LTR1	3_s489	3-s263-utg29_pilon-TY1-6088-6418-LTR1	3_s263	TY1	TY1	9.643	3
3_s264	0.015197568389057751	0	91.489	3-s345-utg30_pilon-TY4-323926-324297-LTR1	3_s345	3-s264-utg29_pilon-TY4-10227-10273-LTR1	3_s264	TY4	TY4	8.510999999999996	3
3_s265	0.011135857461024499	0	78.378	3-s390-utg339_pilon-TY3_1p-175728-176002-LTR1	3_s390	3-s265-utg29_pilon-TY3_1p-85490-85705-LTR1	3_s265	TY3_1p	TY3_1p	21.622	3
3_s266	0.007407407407407408	0	86.047	3-st184-utg69_pilon-TY1-703582-703925-LTR1	3_st184	3-s266-utg29_pilon-TY1-359764-359891-LTR1	3_s266	TY1	TY1	13.953000000000003	3
3_s267	0.0021551724137931034	0	93.06	3-st131-utg29_pilon-TY1-439153-439469-LTR1	3_st131	3-s267-utg29_pilon-TY1-359907-360223-LTR1	3_s267	TY1	TY1	6.939999999999998	3
3_s269	0.0019455252918287938	0	91.689	3-st225-utg87_pilon-TY4-47627-47997-LTR1	3_st225	3-s269-utg29_pilon-TY4-438212-438583-LTR1	3_s269	TY4	TY4	8.311000000000007	3
3_s270	0.004651162790697674	0	92.157	3-st184-utg69_pilon-TY1-703582-703925-LTR1	3_st184	3-s270-utg29_pilon-TY1-438620-438772-LTR1	3_s270	TY1	TY1	7.8430000000000035	3
3_s271	0.0026666666666666666	0	100.0	3-s188-utg24_pilon-Tsu4-277260-277462-LTR1	3_s188	3-s271-utg29_pilon-Tsu4-438773-438975-LTR1	3_s271	Tsu4	Tsu4	0.0	3
3_s273	0.00980392156862745	0	94.03	3-s390-utg339_pilon-TY3_1p-175728-176002-LTR1	3_s390	3-s273-utg29_pilon-TY3_1p-439470-439536-LTR1	3_s273	TY3_1p	TY3_1p	5.969999999999999	3
3_s276	0.012135922330097087	0	79.508	3-st70-utg195_pilon-TY1-5946-6233-LTR1	3_st70	3-s276-utg29_pilon-TY1-514703-515024-LTR1	3_s276	TY1	TY1	20.492000000000004	3
3_s278	0.0015060240963855422	0	99.724	3-u19-utg87_pilon-TY3_1p-845148-845511-LTR1	3_u19	3-s278-utg29_pilon-TY3_1p-555796-556159-LTR1	3_s278	TY3_1p	TY3_1p	0.27599999999999625	3
3_s279	0.002242152466367713	0	91.925	3-s286-utg29_pilon-TY1-650294-650615-LTR1	3_s286	3-s279-utg29_pilon-TY1-607454-607769-LTR1	3_s279	TY1	TY1	8.075000000000003	3
3_s28	0.017123287671232876	0	87.037	3-s108-utg154_pilon-TY1-51651-51965-LTR1	3_s108	3-s28-utg120_pilon-TY2-180506-180609-LTR1	3_s28	TY2	TY1	12.962999999999994	3
3_s280	0.0019880715705765406	0	98.932	3-st121-utg27_pilon-TY1-720111-720427-LTR1	3_st121	3-s280-utg29_pilon-TY1-608617-608897-LTR1	3_s280	TY1	TY1	1.0679999999999978	3
3_s281	0.0022727272727272726	0	98.024	3-s321-utg29_pilon-TY3_1p-1313828-1314179-LTR1	3_s321	3-s281-utg29_pilon-TY3_1p-633083-633335-LTR1	3_s281	TY3_1p	TY3_1p	1.975999999999999	3
3_s284	0.0022522522522522522	0	89.914	3-st225-utg87_pilon-TY4-47627-47997-LTR1	3_st225	3-s284-utg29_pilon-TY4-634022-634394-LTR1	3_s284	TY4	TY4	10.085999999999999	3
3_s285	0.011376564277588168	0	75.587	3-st203-utg75_pilon-TY1-288926-289207-LTR1	3_st203	3-s285-utg29_pilon-TY2-650616-650812-LTR1	3_s285	TY2	TY1	24.412999999999997	3
3_s286	0.002242152466367713	0	91.925	3-s279-utg29_pilon-TY1-607454-607769-LTR1	3_s279	3-s286-utg29_pilon-TY1-650294-650615-LTR1	3_s286	TY1	TY1	8.075000000000003	3
3_s288	0.013333333333333334	0	85.135	3-s38-utg120_pilon-TY3_1p-356933-357184-LTR1	3_s38	3-s288-utg29_pilon-TY3-784980-785052-LTR1	3_s288	TY3	TY3_1p	14.864999999999995	3
3_s29	0.0043859649122807015	0	86.829	3-st131-utg29_pilon-TY1-439153-439469-LTR1	3_st131	3-s29-utg120_pilon-TY1-180610-180817-LTR1	3_s29	TY1	TY1	13.171000000000006	3
3_s294	0.002197802197802198	0	93.464	3-s269-utg29_pilon-TY4-438212-438583-LTR1	3_s269	3-s294-utg29_pilon-TY4-853999-854304-LTR1	3_s294	TY4	TY4	6.536000000000001	3
3_s296	0.0045662100456621	0	85.185	3-s253-utg27_pilon-TY4-851748-852113-LTR1	3_s253	3-s296-utg29_pilon-TY4-916104-916319-LTR1	3_s296	TY4	TY4	14.814999999999998	3
3_s298	0.0017331022530329288	0	96.078	3-s467-utg77_pilon-TY3_1p-54705-55056-LTR1	3_s467	3-s298-utg29_pilon-TY3_1p-917722-917792-LTR1	3_s298	TY3_1p	TY3_1p	3.921999999999997	3
3_s30	0.009615384615384616	0	76.415	3-st143-utg29_pilon-TY1-854305-854633-LTR1	3_st143	3-s30-utg120_pilon-TY1-251721-252040-LTR1	3_s30	TY1	TY1	23.584999999999994	3
3_s300	0.0027472527472527475	0	99.015	3-s382-utg32_pilon-Tsu4-687939-688141-LTR1	3_s382	3-s300-utg29_pilon-Tsu4-917349-917551-LTR1	3_s300	Tsu4	Tsu4	0.9849999999999994	3
3_s302	0.0018796992481203006	0	99.656	3-s19-utg120_pilon-Tsu4-116689-116979-LTR1	3_s19	3-s302-utg29_pilon-Tsu4-952837-953127-LTR1	3_s302	Tsu4	Tsu4	0.3439999999999941	3
3_s303	0.0037313432835820895	0	83.793	3-s348-utg30_pilon-TY1-347928-348244-LTR1	3_s348	3-s303-utg29_pilon-TY2-984210-984360-LTR1	3_s303	TY2	TY1	16.206999999999994	3
3_s304	0.0018281535648994515	0	97.792	3-st121-utg27_pilon-TY1-720111-720427-LTR1	3_st121	3-s304-utg29_pilon-TY1-983886-984202-LTR1	3_s304	TY1	TY1	2.2079999999999984	3
3_s307	0.0019880715705765406	0	91.153	3-st225-utg87_pilon-TY4-47627-47997-LTR1	3_st225	3-s307-utg29_pilon-TY4-1061667-1062038-LTR1	3_s307	TY4	TY4	8.846999999999994	3
3_s308	0.002564102564102564	0	91.786	3-s344-utg30_pilon-TY1-323602-323917-LTR1	3_s344	3-s308-utg29_pilon-TY1-1111130-1111410-LTR1	3_s308	TY1	TY1	8.213999999999999	3
3_s309	0.0196078431372549	0	78.571	3-st180-utg69_pilon-TY4-545026-545109-LTR1	3_st180	3-s309-utg29_pilon-TY4-1134412-1134542-LTR1	3_s309	TY4	TY4	21.429000000000002	3
3_s31	0.003676470588235294	0	87.66	3-s554-utg87_pilon-TY3_1p-820517-820880-LTR1	3_s554	3-s31-utg120_pilon-TY3_1p-252090-252324-LTR1	3_s31	TY3_1p	TY3_1p	12.340000000000003	3
3_s310	0.0021551724137931034	0	93.103	3-s331-utg30_pilon-TY1-38297-38613-LTR1	3_s331	3-s310-utg29_pilon-TY1-1134825-1135158-LTR1	3_s310	TY1	TY1	6.897000000000006	3
3_s312	0.01610305958132045	0	79.167	3-s115-utg154_pilon-TY3-342339-342563-LTR1	3_s115	3-s312-utg29_pilon-TY3_1p-1160929-1161068-LTR1	3_s312	TY3_1p	TY3	20.833	3
3_s315	0.0037735849056603774	0	82.353	3-s71-utg125_pilon-TY1-140820-141151-LTR1	3_s71	3-s315-utg29_pilon-TY2-1218441-1218518-LTR1	3_s315	TY2	TY1	17.647000000000006	3
3_s316	0.004901960784313725	0	88.304	3-s393-utg339_pilon-TY4-228175-228549-LTR1	3_s393	3-s316-utg29_pilon-TY4-1217928-1218107-LTR1	3_s316	TY4	TY4	11.695999999999998	3
3_s317	0.002242152466367713	0	92.138	3-s348-utg30_pilon-TY1-347928-348244-LTR1	3_s348	3-s317-utg29_pilon-TY1-1218126-1218440-LTR1	3_s317	TY1	TY1	7.861999999999995	3
3_s318	0.026246719160104987	0	77.778	3-st230-utg87_pilon-TY1-540376-540652-LTR1	3_st230	3-s318-utg29_pilon-TY2-1266621-1266721-LTR1	3_s318	TY2	TY1	22.221999999999994	3
3_s319	0.014792899408284025	0	78.846	3-s523-utg87_pilon-TY3-47282-47587-LTR1	3_s523	3-s319-utg29_pilon-TY3-1266708-1266858-LTR1	3_s319	TY3	TY3	21.153999999999996	3
3_s32	0.003278688524590164	0	88.123	3-u6-utg195_pilon-TY1-245951-246267-LTR2	3_u6	3-s32-utg120_pilon-TY1-290705-290968-LTR1	3_s32	TY1	TY1	11.876999999999995	3
3_s320	0.004608294930875576	0	86.275	3-s476-utg77_pilon-TY3_1p-271006-271356-LTR1	3_s476	3-s320-utg29_pilon-TY3_1p-1266971-1267171-LTR1	3_s320	TY3_1p	TY3_1p	13.724999999999994	3
3_s321	0.0017452006980802793	0	96.023	3-s467-utg77_pilon-TY3_1p-54705-55056-LTR1	3_s467	3-s321-utg29_pilon-TY3_1p-1313828-1314179-LTR1	3_s321	TY3_1p	TY3_1p	3.977000000000004	3
3_s322	0.003424657534246575	0	85.87	3-s344-utg30_pilon-TY1-323602-323917-LTR1	3_s344	3-s322-utg29_pilon-TY1-1314352-1314684-LTR1	3_s322	TY1	TY1	14.129999999999995	3
3_s323	0.008264462809917356	0	95.946	3-s489-utg78_pilon-TY1-207379-207695-LTR1	3_s489	3-s323-utg29_pilon-TY1-1423366-1423439-LTR1	3_s323	TY1	TY1	4.054000000000002	3
3_s324	0.008264462809917356	0	91.011	3-s267-utg29_pilon-TY1-359907-360223-LTR1	3_s267	3-s324-utg29_pilon-TY1-1423436-1423524-LTR1	3_s324	TY1	TY1	8.989000000000004	3
3_s325	0.012706480304955527	0	84.524	3-s369-utg32_pilon-TY4-320196-320310-LTR1	3_s369	3-s325-utg29_pilon-TY4-1423565-1423642-LTR1	3_s325	TY4	TY4	15.475999999999999	3
3_s326	0.003257328990228013	0	89.157	3-s88-utg137_pilon-TY5-1319-1569-LTR1	3_s88	3-s326-utg29_pilon-TY5-1477715-1477961-LTR1	3_s326	TY5	TY5	10.843000000000004	3
3_s327	0.021141649048625793	0	83.333	3-st11-utg120_pilon-TY5-5071-5311-LTR1	3_st11	3-s327-utg30_pilon-TY5-9149-9339-LTR1	3_s327	TY5	TY5	16.667	3
3_s328	0.003105590062111801	0	85.852	3-s489-utg78_pilon-TY1-207379-207695-LTR1	3_s489	3-s328-utg30_pilon-TY1-18379-18442-LTR1	3_s328	TY1	TY1	14.147999999999996	3
3_s329	0.0019193857965451055	0	96.25	3-st173-utg69_pilon-TY1-91464-91780-LTR1	3_st173	3-s329-utg30_pilon-TY1-18195-18378-LTR1	3_s329	TY1	TY1	3.75	3
3_s33	0.006289308176100629	0	82.703	3-s372-utg32_pilon-TY3_1p-474060-474266-LTR1	3_s372	3-s33-utg120_pilon-TY3_1p-314443-314650-LTR1	3_s33	TY3_1p	TY3_1p	17.296999999999997	3
3_s330	0.002702702702702703	0	99.507	3-s271-utg29_pilon-Tsu4-438773-438975-LTR1	3_s271	3-s330-utg30_pilon-Tsu4-17992-18194-LTR1	3_s330	Tsu4	Tsu4	0.492999999999995	3
3_s331	0.0018832391713747645	0	96.845	3-st163-utg339_pilon-TY1-175411-175727-LTR1	3_st163	3-s331-utg30_pilon-TY1-38297-38613-LTR1	3_s331	TY1	TY1	3.155000000000001	3
3_s332	0.0014858841010401188	0	100.0	3-u2-utg120_pilon-TY3_1p-142304-142667-LTR2	3_u2	3-s332-utg30_pilon-TY3_1p-39283-39646-LTR1	3_s332	TY3_1p	TY3_1p	0.0	3
3_s334	0.00392156862745098	0	79.832	3-s345-utg30_pilon-TY4-323926-324297-LTR1	3_s345	3-s334-utg30_pilon-TY4-200771-201130-LTR1	3_s334	TY4	TY4	20.168000000000006	3
3_s336	0.008264462809917356	0	97.183	3-u2-utg120_pilon-TY3_1p-138561-138924-LTR1	3_u2	3-s336-utg30_pilon-TY3_1p-201811-201881-LTR1	3_s336	TY3_1p	TY3_1p	2.816999999999993	3
3_s337	0.003257328990228013	0	92.593	3-s343-utg30_pilon-TY4-323319-323601-LTR1	3_s343	3-s337-utg30_pilon-TY4-207780-207992-LTR1	3_s337	TY4	TY4	7.4069999999999965	3
3_s338	0.011135857461024499	0	89.041	3-s361-utg32_pilon-TY4-158409-158778-LTR1	3_s361	3-s338-utg30_pilon-TY4-229964-230035-LTR1	3_s338	TY4	TY4	10.959000000000003	3
3_s339	0.009259259259259259	0	92.105	3-s364-utg32_pilon-TY1-181301-181607-LTR1	3_s364	3-s339-utg30_pilon-TY1-230047-230122-LTR1	3_s339	TY1	TY1	7.894999999999996	3
3_s34	0.023980815347721823	0	78.125	3-s259-utg27_pilon-TY3-907315-907594-LTR1	3_s259	3-s34-utg120_pilon-TY3-314912-315022-LTR1	3_s34	TY3	TY3	21.875	3
3_s340	0.00273224043715847	0	89.456	3-st153-utg30_pilon-TY1-201148-201464-LTR1	3_st153	3-s340-utg30_pilon-TY1-230123-230460-LTR1	3_s340	TY1	TY1	10.543999999999997	3
3_s341	0.00546448087431694	0	83.582	3-st79-utg195_pilon-TY3_1p-311951-312269-LTR1	3_st79	3-s341-utg30_pilon-TY3_1p-230518-230716-LTR1	3_s341	TY3_1p	TY3_1p	16.418000000000006	3
3_s342	0.0024691358024691358	0	90.354	3-s118-utg154_pilon-TY1-343066-343375-LTR1	3_s118	3-s342-utg30_pilon-TY1-262423-262744-LTR1	3_s342	TY1	TY1	9.646	3
3_s343	0.0022988505747126436	0	94.346	3-s307-utg29_pilon-TY4-1061667-1062038-LTR1	3_s307	3-s343-utg30_pilon-TY4-323319-323601-LTR1	3_s343	TY4	TY4	5.653999999999996	3
3_s344	0.0020161290322580645	0	95.765	3-s348-utg30_pilon-TY1-347928-348244-LTR1	3_s348	3-s344-utg30_pilon-TY1-323602-323917-LTR1	3_s344	TY1	TY1	4.234999999999999	3
3_s345	0.0028328611898017	0	90.37	3-s346-utg30_pilon-TY4-347347-347628-LTR1	3_s346	3-s345-utg30_pilon-TY4-323926-324297-LTR1	3_s345	TY4	TY4	9.629999999999995	3
3_s346	0.0028328611898017	0	90.37	3-s345-utg30_pilon-TY4-323926-324297-LTR1	3_s345	3-s346-utg30_pilon-TY4-347347-347628-LTR1	3_s346	TY4	TY4	9.629999999999995	3
3_s347	0.0028328611898017	0	88.435	3-s317-utg29_pilon-TY1-1218126-1218440-LTR1	3_s317	3-s347-utg30_pilon-TY1-347629-347922-LTR1	3_s347	TY1	TY1	11.564999999999998	3
3_s348	0.0017391304347826088	0	99.369	3-st85-utg24_pilon-TY1-10089-10405-LTR1	3_st85	3-s348-utg30_pilon-TY1-347928-348244-LTR1	3_s348	TY1	TY1	0.6310000000000002	3
3_s349	0.02293577981651376	0	84.444	3-st142-utg29_pilon-TY2-853132-853403-LTR1	3_st142	3-s349-utg30_pilon-TY1-457728-458047-LTR1	3_s349	TY1	TY2	15.555999999999997	3
3_s35	0.017123287671232876	0	90.698	3-s9-utg0_pilon-TY2-307559-307808-LTR1	3_s9	3-s35-utg120_pilon-TY1-356369-356423-LTR1	3_s35	TY1	TY2	9.302000000000007	3
3_s350	0.0106951871657754	0	96.429	3-st24-utg120_pilon-TY3_1p-357753-358103-LTR1	3_st24	3-s350-utg30_pilon-TY3_1p-641327-641382-LTR1	3_s350	TY3_1p	TY3_1p	3.570999999999998	3
3_s351	0.005235602094240838	0	100.0	3-s462-utg77_pilon-Tsu4-18219-18421-LTR1	3_s462	3-s351-utg30_pilon-Tsu4-641383-641485-LTR1	3_s351	Tsu4	Tsu4	0.0	3
3_s352	0.0020964360587002098	0	99.617	3-s106-utg154_pilon-TY2-3743-4003-LTR1	3_s106	3-s352-utg30_pilon-TY2-665315-665575-LTR1	3_s352	TY2	TY2	0.38299999999999557	3
3_s353	0.003937007874015748	0	100.0	3-s105-utg154_pilon-TY2-3456-3617-LTR1	3_s105	3-s353-utg30_pilon-TY2-665702-665838-LTR1	3_s353	TY2	TY2	0.0	3
3_s354	0.015197568389057751	0	86.441	3-s501-utg86_pilon-TY5-1423-1684-LTR1	3_s501	3-s354-utg30_pilon-TY5-681878-681938-LTR1	3_s354	TY5	TY5	13.558999999999997	3
3_s355	0.0025380710659898475	0	94.862	3-s356-utg32_pilon-TY5-8599-8849-LTR1	3_s356	3-s355-utg30_pilon-TY5-682491-682743-LTR1	3_s355	TY5	TY5	5.138000000000005	3
3_s356	0.0025380710659898475	0	94.862	3-s355-utg30_pilon-TY5-682491-682743-LTR1	3_s355	3-s356-utg32_pilon-TY5-8599-8849-LTR1	3_s356	TY5	TY5	5.138000000000005	3
3_s357	0.0020325203252032522	0	91.033	3-s361-utg32_pilon-TY4-158409-158778-LTR1	3_s361	3-s357-utg32_pilon-TY4-84899-85265-LTR1	3_s357	TY4	TY4	8.966999999999999	3
3_s358	0.002232142857142857	0	93.399	3-st163-utg339_pilon-TY1-175411-175727-LTR1	3_st163	3-s358-utg32_pilon-TY1-100425-100732-LTR1	3_s358	TY1	TY1	6.600999999999999	3
3_s359	0.0024937655860349127	0	94.942	3-s489-utg78_pilon-TY1-207379-207695-LTR1	3_s489	3-s359-utg32_pilon-TY1-158012-158268-LTR1	3_s359	TY1	TY1	5.058000000000007	3
3_s36	0.022026431718061675	0	83.673	3-s61-utg120_pilon-TY3-548404-548626-LTR1	3_s61	3-s36-utg120_pilon-TY3-356483-356532-LTR1	3_s36	TY3	TY3	16.326999999999998	3
3_s360	0.006493506493506494	0	87.879	3-s509-utg86_pilon-TY3_1p-222428-222779-LTR1	3_s509	3-s360-utg32_pilon-TY3_1p-158267-158406-LTR1	3_s360	TY3_1p	TY3_1p	12.120999999999995	3
3_s361	0.002004008016032064	0	91.129	3-st225-utg87_pilon-TY4-47627-47997-LTR1	3_st225	3-s361-utg32_pilon-TY4-158409-158778-LTR1	3_s361	TY4	TY4	8.870999999999995	3
3_s362	0.014792899408284025	0	80.682	3-st196-utg75_pilon-TY2-120015-120179-LTR1	3_st196	3-s362-utg32_pilon-TY2-158796-158892-LTR1	3_s362	TY2	TY2	19.317999999999998	3
3_s363	0.0017857142857142857	0	95.455	3-s467-utg77_pilon-TY3_1p-54705-55056-LTR1	3_s467	3-s363-utg32_pilon-TY3_1p-180828-181178-LTR1	3_s363	TY3_1p	TY3_1p	4.545000000000002	3
3_s364	0.002145922746781116	0	94.137	3-st160-utg32_pilon-TY1-684986-685301-LTR1	3_st160	3-s364-utg32_pilon-TY1-181301-181607-LTR1	3_s364	TY1	TY1	5.8629999999999995	3
3_s365	0.013333333333333334	0	91.071	3-s393-utg339_pilon-TY4-228175-228549-LTR1	3_s393	3-s365-utg32_pilon-TY4-181668-181722-LTR1	3_s365	TY4	TY4	8.929000000000002	3
3_s366	0.004651162790697674	0	83.193	3-s345-utg30_pilon-TY4-323926-324297-LTR1	3_s345	3-s366-utg32_pilon-TY4-181724-181967-LTR1	3_s366	TY4	TY4	16.807000000000002	3
3_s367	0.002127659574468085	0	93.375	3-st131-utg29_pilon-TY1-439153-439469-LTR1	3_st131	3-s367-utg32_pilon-TY1-221026-221342-LTR1	3_s367	TY1	TY1	6.625	3
3_s368	0.005917159763313609	0	84.571	3-st195-utg75_pilon-TY1-118263-118581-LTR1	3_st195	3-s368-utg32_pilon-TY1-221345-221516-LTR1	3_s368	TY1	TY1	15.429000000000002	3
3_s369	0.01	0	88.095	3-st180-utg69_pilon-TY4-545026-545109-LTR1	3_st180	3-s369-utg32_pilon-TY4-320196-320310-LTR1	3_s369	TY4	TY4	11.905000000000001	3
3_s37	0.002967359050445104	0	83.333	3-s147-utg195_pilon-TY4-108669-109037-LTR1	3_s147	3-s37-utg120_pilon-TY4-356566-356932-LTR1	3_s37	TY4	TY4	16.667	3
3_s370	0.0033112582781456954	0	84.345	3-st233-utg87_pilon-TY1-561245-561575-LTR1	3_st233	3-s370-utg32_pilon-TY1-324863-325172-LTR1	3_s370	TY1	TY1	15.655000000000001	3
3_s372	0.004739336492890996	0	85.507	3-s476-utg77_pilon-TY3_1p-271006-271356-LTR1	3_s476	3-s372-utg32_pilon-TY3_1p-474060-474266-LTR1	3_s372	TY3_1p	TY3_1p	14.492999999999995	3
3_s378	0.001937984496124031	0	98.625	3-s546-utg87_pilon-Tsu4-756964-757254-LTR1	3_s546	3-s378-utg32_pilon-Tsu4-682259-682549-LTR1	3_s378	Tsu4	Tsu4	1.375	3
3_s38	0.008064516129032258	0	79.235	3-s228-utg27_pilon-TY3-559008-559349-LTR1	3_s228	3-s38-utg120_pilon-TY3_1p-356933-357184-LTR1	3_s38	TY3_1p	TY3	20.765	3
3_s381	0.0018832391713747645	0	96.845	3-s348-utg30_pilon-TY1-347928-348244-LTR1	3_s348	3-s381-utg32_pilon-TY1-685761-686077-LTR1	3_s381	TY1	TY1	3.155000000000001	3
3_s382	0.0027472527472527475	0	99.015	3-s300-utg29_pilon-Tsu4-917349-917551-LTR1	3_s300	3-s382-utg32_pilon-Tsu4-687939-688141-LTR1	3_s382	Tsu4	Tsu4	0.9849999999999994	3
3_s383	0.004219409282700422	0	85.526	3-s559-utg87_pilon-TY5-910210-910437-LTR1	3_s559	3-s383-utg32_pilon-TY5-688704-688931-LTR1	3_s383	TY5	TY5	14.474000000000004	3
3_s384	0.0035842293906810036	0	87.654	3-s435-utg75_pilon-TY5-16739-16989-LTR1	3_s435	3-s384-utg32_pilon-TY5-690786-691032-LTR1	3_s384	TY5	TY5	12.346000000000004	3
3_s385	0.0034602076124567475	0	99.375	3-s261-utg29_pilon-TY5-1170-1328-LTR1	3_s261	3-s385-utg339_pilon-TY5-1204-1363-LTR1	3_s385	TY5	TY5	0.625	3
3_s386	0.00980392156862745	0	91.026	3-st110-utg27_pilon-TY1-415639-415954-LTR1	3_st110	3-s386-utg339_pilon-TY1-136783-136858-LTR1	3_s386	TY1	TY1	8.974000000000004	3
3_s387	0.0035971223021582736	0	95.906	3-st162-utg339_pilon-TY1-172544-172860-LTR1	3_st162	3-s387-utg339_pilon-TY1-157822-157992-LTR1	3_s387	TY1	TY1	4.093999999999994	3
3_s388	0.0014858841010401188	0	100.0	3-u5-utg154_pilon-TY3_1p-532781-533144-LTR2	3_u5	3-s388-utg339_pilon-TY3_1p-158054-158417-LTR1	3_s388	TY3_1p	TY3_1p	0.0	3
3_s39	0.002688172043010753	0	90.747	3-s267-utg29_pilon-TY1-359907-360223-LTR1	3_s267	3-s39-utg120_pilon-TY1-357311-357638-LTR1	3_s39	TY1	TY1	9.253	3
3_s390	0.0017667844522968198	0	95.518	3-s467-utg77_pilon-TY3_1p-54705-55056-LTR1	3_s467	3-s390-utg339_pilon-TY3_1p-175728-176002-LTR1	3_s390	TY3_1p	TY3_1p	4.481999999999999	3
3_s393	0.0025380710659898475	0	85.714	3-st179-utg69_pilon-TY4-544651-545025-LTR1	3_st179	3-s393-utg339_pilon-TY4-228175-228549-LTR1	3_s393	TY4	TY4	14.286000000000001	3
3_s394	0.008849557522123894	0	77.251	3-st141-utg29_pilon-TY1-799198-799530-LTR1	3_st141	3-s394-utg39_pilon-TY1-11613-11941-LTR1	3_s394	TY1	TY1	22.748999999999995	3
3_s398	0.0017605633802816902	0	96.011	3-st64-utg154_pilon-TY3_1p-518115-518468-LTR1	3_st64	3-s398-utg39_pilon-TY3_1p-204886-205236-LTR1	3_s398	TY3_1p	TY3_1p	3.9890000000000043	3
3_s399	0.013333333333333334	0	93.878	3-st112-utg27_pilon-TY1-534101-534417-LTR1	3_st112	3-s399-utg39_pilon-TY1-205508-205556-LTR1	3_s399	TY1	TY1	6.122	3
3_s4	0.005988023952095809	0	92.308	3-st141-utg29_pilon-TY1-799198-799530-LTR1	3_st141	3-s4-utg0_pilon-TY1-175695-175831-LTR1	3_s4	TY1	TY1	7.691999999999993	3
3_s400	0.0022522522522522522	0	88.649	3-st225-utg87_pilon-TY4-47627-47997-LTR1	3_st225	3-s400-utg39_pilon-TY4-205957-206245-LTR1	3_s400	TY4	TY4	11.350999999999999	3
3_s402	0.002369668246445498	0	91.531	3-st141-utg29_pilon-TY1-799198-799530-LTR1	3_st141	3-s402-utg39_pilon-TY1-284195-284501-LTR1	3_s402	TY1	TY1	8.468999999999994	3
3_s403	0.0078125	0	83.448	3-s108-utg154_pilon-TY1-51651-51965-LTR1	3_s108	3-s403-utg39_pilon-TY2-324056-324331-LTR1	3_s403	TY2	TY1	16.552000000000007	3
3_s406	0.012135922330097087	0	74.408	3-s509-utg86_pilon-TY3_1p-222428-222779-LTR1	3_s509	3-s406-utg39_pilon-TY3-439340-439700-LTR1	3_s406	TY3	TY3_1p	25.592	3
3_s407	0.006802721088435374	0	90.909	3-st51-utg137_pilon-TY1-206875-207191-LTR1	3_st51	3-s407-utg39_pilon-TY2-444772-444879-LTR1	3_s407	TY2	TY1	9.090999999999994	3
3_s408	0.0016051364365971107	0	98.58	3-s98-utg137_pilon-TY3_1p-177598-177949-LTR1	3_s98	3-s408-utg39_pilon-TY3_1p-445071-445422-LTR1	3_s408	TY3_1p	TY3_1p	1.4200000000000017	3
3_s409	0.0018832391713747645	0	96.845	3-st173-utg69_pilon-TY1-91464-91780-LTR1	3_st173	3-s409-utg39_pilon-TY1-552433-552749-LTR1	3_s409	TY1	TY1	3.155000000000001	3
3_s410	0.005847953216374269	0	77.015	3-st77-utg195_pilon-TY1-311433-311761-LTR1	3_st77	3-s410-utg39_pilon-TY1-575445-575774-LTR1	3_s410	TY1	TY1	22.985	3
3_s411	0.0196078431372549	0	85.714	3-s451-utg75_pilon-TY1-161607-161925-LTR1	3_s451	3-s411-utg39_pilon-TY1-575806-575917-LTR1	3_s411	TY1	TY1	14.286000000000001	3
3_s412	0.002352941176470588	0	91.111	3-s489-utg78_pilon-TY1-207379-207695-LTR1	3_s489	3-s412-utg39_pilon-TY1-638906-639219-LTR1	3_s412	TY1	TY1	8.888999999999996	3
3_s413	0.011135857461024499	0	76.647	3-st203-utg75_pilon-TY1-288926-289207-LTR1	3_st203	3-s413-utg39_pilon-TY1-639384-639672-LTR1	3_s413	TY1	TY1	23.352999999999994	3
3_s414	0.01661129568106312	0	81.944	3-s183-utg24_pilon-TY3-156077-156255-LTR1	3_s183	3-s414-utg69_pilon-TY3-91215-91292-LTR1	3_s414	TY3	TY3	18.055999999999997	3
3_s419	0.00425531914893617	0	82.593	3-st202-utg75_pilon-TY4-144584-144926-LTR1	3_st202	3-s419-utg69_pilon-TY4-240140-240478-LTR1	3_s419	TY4	TY4	17.406999999999996	3
3_s421	0.017699115044247787	0	75.41	3-st131-utg29_pilon-TY1-439153-439469-LTR1	3_st131	3-s421-utg69_pilon-TY1-535910-536064-LTR1	3_s421	TY1	TY1	24.590000000000003	3
3_s425	0.0070921985815602835	0	82.911	3-s419-utg69_pilon-TY4-240140-240478-LTR1	3_s419	3-s425-utg69_pilon-TY4-545112-545268-LTR1	3_s425	TY4	TY4	17.089	3
3_s431	0.0022624434389140274	0	98.79	3-s104-utg137_pilon-TY5-286579-286826-LTR1	3_s104	3-s431-utg69_pilon-TY5-760321-760568-LTR1	3_s431	TY5	TY5	1.2099999999999937	3
3_s435	0.003401360544217687	0	88.048	3-s326-utg29_pilon-TY5-1477715-1477961-LTR1	3_s326	3-s435-utg75_pilon-TY5-16739-16989-LTR1	3_s435	TY5	TY5	11.951999999999998	3
3_s436	0.017123287671232876	0	79.545	3-s467-utg77_pilon-TY3_1p-54705-55056-LTR1	3_s467	3-s436-utg75_pilon-TY3_1p-80179-80334-LTR1	3_s436	TY3_1p	TY3_1p	20.455	3
3_s44	0.007936507936507936	0	93.023	3-s534-utg87_pilon-TY4-423751-424080-LTR1	3_s534	3-s44-utg120_pilon-TY4-437887-437972-LTR1	3_s44	TY4	TY4	6.977000000000004	3
3_s440	0.0017064846416382253	0	100.0	3-t69-utg195_pilon-TY1-4628-4944-LTR2	3_t69	3-s440-utg75_pilon-TY1-81901-82217-LTR1	3_s440	TY1	TY1	0.0	3
3_s449	0.0017730496453900709	0	98.738	3-s348-utg30_pilon-TY1-347928-348244-LTR1	3_s348	3-s449-utg75_pilon-TY1-144261-144577-LTR1	3_s449	TY1	TY1	1.2620000000000005	3
3_s45	0.006211180124223602	0	82.967	3-s147-utg195_pilon-TY4-108669-109037-LTR1	3_s147	3-s45-utg120_pilon-TY4-438259-438444-LTR1	3_s45	TY4	TY4	17.033	3
3_s451	0.00234192037470726	0	90.909	3-s348-utg30_pilon-TY1-347928-348244-LTR1	3_s348	3-s451-utg75_pilon-TY1-161607-161925-LTR1	3_s451	TY1	TY1	9.090999999999994	3
3_s452	0.013020833333333334	0	74.163	3-s71-utg125_pilon-TY1-140820-141151-LTR1	3_s71	3-s452-utg75_pilon-TY1-161928-162138-LTR1	3_s452	TY1	TY1	25.837000000000003	3
3_s453	0.01661129568106312	0	82.609	3-s451-utg75_pilon-TY1-161607-161925-LTR1	3_s451	3-s453-utg75_pilon-TY1-220939-221123-LTR1	3_s453	TY1	TY1	17.391000000000005	3
3_s454	0.0031645569620253164	0	82.447	3-s393-utg339_pilon-TY4-228175-228549-LTR1	3_s393	3-s454-utg75_pilon-TY4-285186-285548-LTR1	3_s454	TY4	TY4	17.552999999999997	3
3_s455	0.012135922330097087	0	84.524	3-st10-utg120_pilon-TY5-1287-1545-LTR1	3_st10	3-s455-utg75_pilon-TY5-288463-288547-LTR1	3_s455	TY5	TY5	15.475999999999999	3
3_s456	0.002197802197802198	0	90.057	3-s307-utg29_pilon-TY4-1061667-1062038-LTR1	3_s307	3-s456-utg75_pilon-TY4-288560-288910-LTR1	3_s456	TY4	TY4	9.942999999999998	3
3_s460	0.0018796992481203006	0	99.656	3-s257-utg27_pilon-Tsu4-906721-907011-LTR1	3_s257	3-s460-utg75_pilon-Tsu4-289622-289912-LTR1	3_s460	Tsu4	Tsu4	0.3439999999999941	3
3_s462	0.0026666666666666666	0	100.0	3-s225-utg27_pilon-Tsu4-534572-534774-LTR1	3_s225	3-s462-utg77_pilon-Tsu4-18219-18421-LTR1	3_s462	Tsu4	Tsu4	0.0	3
3_s464	0.0034602076124567475	0	93.333	3-s489-utg78_pilon-TY1-207379-207695-LTR1	3_s489	3-s464-utg77_pilon-TY1-18547-18754-LTR1	3_s464	TY1	TY1	6.667000000000002	3
3_s466	0.008695652173913044	0	86.667	3-st233-utg87_pilon-TY1-561245-561575-LTR1	3_st233	3-s466-utg77_pilon-TY2-54521-54625-LTR1	3_s466	TY2	TY1	13.332999999999998	3
3_s467	0.0016806722689075631	0	97.159	3-s98-utg137_pilon-TY3_1p-177598-177949-LTR1	3_s98	3-s467-utg77_pilon-TY3_1p-54705-55056-LTR1	3_s467	TY3_1p	TY3_1p	2.840999999999994	3
3_s468	0.009433962264150943	0	98.333	3-u19-utg87_pilon-TY3_1p-845148-845511-LTR1	3_u19	3-s468-utg77_pilon-TY3_1p-64504-64563-LTR1	3_s468	TY3_1p	TY3_1p	1.6670000000000016	3
3_s469	0.0018796992481203006	0	99.656	3-s546-utg87_pilon-Tsu4-756964-757254-LTR1	3_s546	3-s469-utg77_pilon-Tsu4-64582-64872-LTR1	3_s469	Tsu4	Tsu4	0.3439999999999941	3
3_s471	0.003676470588235294	0	89.14	3-st225-utg87_pilon-TY4-47627-47997-LTR1	3_st225	3-s471-utg77_pilon-TY4-113130-113349-LTR1	3_s471	TY4	TY4	10.86	3
3_s472	0.002512562814070352	0	93.04	3-st160-utg32_pilon-TY1-684986-685301-LTR1	3_st160	3-s472-utg77_pilon-TY1-155319-155642-LTR1	3_s472	TY1	TY1	6.959999999999994	3
3_s473	0.0022624434389140274	0	94.718	3-st121-utg27_pilon-TY1-720111-720427-LTR1	3_st121	3-s473-utg77_pilon-TY1-173345-173675-LTR1	3_s473	TY1	TY1	5.2819999999999965	3
3_s475	0.002380952380952381	0	93.95	3-st215-utg77_pilon-TY1-536273-536589-LTR1	3_st215	3-s475-utg77_pilon-TY1-196335-196666-LTR1	3_s475	TY1	TY1	6.049999999999997	3
3_s476	0.0015822784810126582	0	99.145	3-s98-utg137_pilon-TY3_1p-177598-177949-LTR1	3_s98	3-s476-utg77_pilon-TY3_1p-271006-271356-LTR1	3_s476	TY3_1p	TY3_1p	0.855000000000004	3
3_s477	0.0019120458891013384	0	96.53	3-st215-utg77_pilon-TY1-536273-536589-LTR1	3_st215	3-s477-utg77_pilon-TY1-271435-271750-LTR1	3_s477	TY1	TY1	3.469999999999999	3
3_s478	0.017699115044247787	0	94.444	3-st130-utg29_pilon-TY1-436366-436682-LTR1	3_st130	3-s478-utg77_pilon-TY1-271798-271840-LTR1	3_s478	TY1	TY1	5.555999999999997	3
3_s479	0.01610305958132045	0	84.127	3-st24-utg120_pilon-TY3_1p-357753-358103-LTR1	3_st24	3-s479-utg77_pilon-TY3_1p-467813-467883-LTR1	3_s479	TY3_1p	TY3_1p	15.873000000000005	3
3_s482	0.00980392156862745	0	86.813	3-s542-utg87_pilon-TY1-669250-669526-LTR1	3_s542	3-s482-utg77_pilon-TY1-507585-507905-LTR1	3_s482	TY1	TY1	13.186999999999998	3
3_s484	0.017123287671232876	0	78.302	3-s509-utg86_pilon-TY3_1p-222428-222779-LTR1	3_s509	3-s484-utg77_pilon-TY3-536049-536259-LTR1	3_s484	TY3	TY3_1p	21.697999999999993	3
3_s486	0.003401360544217687	0	100.0	3-s261-utg29_pilon-TY5-1170-1328-LTR1	3_s261	3-s486-utg77_pilon-TY5-641071-641229-LTR1	3_s486	TY5	TY5	0.0	3
3_s487	0.0019880715705765406	0	97.306	3-st163-utg339_pilon-TY1-175411-175727-LTR1	3_st163	3-s487-utg78_pilon-TY1-83933-84249-LTR1	3_s487	TY1	TY1	2.6940000000000026	3
3_s488	0.003424657534246575	0	85.512	3-s348-utg30_pilon-TY1-347928-348244-LTR1	3_s348	3-s488-utg78_pilon-TY1-160826-161157-LTR1	3_s488	TY1	TY1	14.488	3
3_s489	0.0021141649048625794	0	93.691	3-s108-utg154_pilon-TY1-51651-51965-LTR1	3_s108	3-s489-utg78_pilon-TY1-207379-207695-LTR1	3_s489	TY1	TY1	6.3089999999999975	3
3_s490	0.0019455252918287938	0	99.644	3-st215-utg77_pilon-TY1-536273-536589-LTR1	3_st215	3-s490-utg78_pilon-TY1-230312-230592-LTR1	3_s490	TY1	TY1	0.35599999999999454	3
3_s492	0.010493179433368312	0	89.474	3-s495-utg78_pilon-TY4-360609-360971-LTR1	3_s495	3-s492-utg78_pilon-TY4-352559-352640-LTR1	3_s492	TY4	TY4	10.525999999999996	3
3_s493	0.0196078431372549	0	82.54	3-s279-utg29_pilon-TY1-607454-607769-LTR1	3_s279	3-s493-utg78_pilon-TY2-360125-360245-LTR1	3_s493	TY2	TY1	17.459999999999994	3
3_s495	0.0038022813688212928	0	79.947	3-st179-utg69_pilon-TY4-544651-545025-LTR1	3_st179	3-s495-utg78_pilon-TY4-360609-360971-LTR1	3_s495	TY4	TY4	20.052999999999997	3
3_s496	0.003355704697986577	0	89.407	3-s77-utg125_pilon-TY1-199146-199460-LTR1	3_s77	3-s496-utg78_pilon-TY2-413603-413850-LTR1	3_s496	TY2	TY1	10.593000000000004	3
3_s497	0.01	0	95.238	3-s357-utg32_pilon-TY4-84899-85265-LTR1	3_s357	3-s497-utg78_pilon-TY4-413851-413913-LTR1	3_s497	TY4	TY4	4.7620000000000005	3
3_s498	0.01893939393939394	0	75.0	3-st239-utg87_pilon-TY1-824540-824820-LTR1	3_st239	3-s498-utg78_pilon-TY1-441667-441942-LTR1	3_s498	TY1	TY1	25.0	3
3_s499	0.003745318352059925	0	80.791	3-s345-utg30_pilon-TY4-323926-324297-LTR1	3_s345	3-s499-utg78_pilon-TY4-441960-442306-LTR1	3_s499	TY4	TY4	19.209000000000003	3
3_s500	0.011614401858304297	0	97.959	3-s499-utg78_pilon-TY4-441960-442306-LTR1	3_s499	3-s500-utg78_pilon-TY4-444415-444575-LTR1	3_s500	TY4	TY4	2.040999999999997	3
3_s501	0.0021551724137931034	0	98.855	3-st10-utg120_pilon-TY5-1287-1545-LTR1	3_st10	3-s501-utg86_pilon-TY5-1423-1684-LTR1	3_s501	TY5	TY5	1.144999999999996	3
3_s502	0.020366598778004074	0	78.873	3-s525-utg87_pilon-TY1-47998-48317-LTR1	3_s525	3-s502-utg86_pilon-TY1-98385-98459-LTR1	3_s502	TY1	TY1	21.126999999999995	3
3_s505	0.0017064846416382253	0	100.0	3-u4-utg137_pilon-TY1-153847-154163-LTR1	3_u4	3-s505-utg86_pilon-TY1-114976-115292-LTR1	3_s505	TY1	TY1	0.0	3
3_s506	0.002890173410404624	0	97.115	3-s462-utg77_pilon-Tsu4-18219-18421-LTR1	3_s462	3-s506-utg86_pilon-Tsu4-133814-133914-LTR1	3_s506	Tsu4	Tsu4	2.885000000000005	3
3_s508	0.011614401858304297	0	88.571	3-s267-utg29_pilon-TY1-359907-360223-LTR1	3_s267	3-s508-utg86_pilon-TY1-134334-134405-LTR1	3_s508	TY1	TY1	11.429000000000002	3
3_s509	0.002551020408163265	0	86.932	3-s98-utg137_pilon-TY3_1p-177598-177949-LTR1	3_s98	3-s509-utg86_pilon-TY3_1p-222428-222779-LTR1	3_s509	TY3_1p	TY3_1p	13.067999999999998	3
3_s51	0.0018587360594795538	0	100.0	3-s546-utg87_pilon-Tsu4-756964-757254-LTR1	3_s546	3-s51-utg120_pilon-Tsu4-469502-469792-LTR1	3_s51	Tsu4	Tsu4	0.0	3
3_s510	0.017123287671232876	0	83.607	3-s456-utg75_pilon-TY4-288560-288910-LTR1	3_s456	3-s510-utg86_pilon-TY4-222871-223100-LTR1	3_s510	TY4	TY4	16.393	3
3_s511	0.015197568389057751	0	86.667	3-s208-utg27_pilon-TY3-206649-206725-LTR1	3_s208	3-s511-utg86_pilon-TY3-343331-343394-LTR1	3_s511	TY3	TY3	13.332999999999998	3
3_s512	0.0022522522522522522	0	93.069	3-s200-utg27_pilon-TY1-79117-79433-LTR1	3_s200	3-s512-utg86_pilon-TY1-343401-343703-LTR1	3_s512	TY1	TY1	6.930999999999997	3
3_s513	0.009433962264150943	0	87.097	3-st6-utg0_pilon-TY2-205611-205746-LTR1	3_st6	3-s513-utg86_pilon-TY2-343813-343940-LTR1	3_s513	TY2	TY2	12.903000000000006	3
3_s514	0.01440922190201729	0	82.558	3-st206-utg75_pilon-TY3_1p-289913-289972-LTR1	3_st206	3-s514-utg86_pilon-TY3_1p-373607-373707-LTR1	3_s514	TY3_1p	TY3_1p	17.441999999999993	3
3_s515	0.0024449877750611247	0	94.677	3-s512-utg86_pilon-TY1-343401-343703-LTR1	3_s512	3-s515-utg86_pilon-TY1-373723-373997-LTR1	3_s515	TY1	TY1	5.322999999999993	3
3_s516	0.03257328990228013	0	90.909	3-st24-utg120_pilon-TY3_1p-357753-358103-LTR1	3_st24	3-s516-utg86_pilon-TY3-448246-448335-LTR1	3_s516	TY3	TY3_1p	9.090999999999994	3
3_s519	0.0022522522522522522	0	96.0	3-s98-utg137_pilon-TY3_1p-177598-177949-LTR1	3_s98	3-s519-utg86_pilon-TY3_1p-456825-456957-LTR1	3_s519	TY3_1p	TY3_1p	4.0	3
3_s52	0.0014858841010401188	0	100.0	3-u19-utg87_pilon-TY3_1p-850187-850550-LTR2	3_u19	3-s52-utg120_pilon-TY3_1p-492500-492863-LTR1	3_s52	TY3_1p	TY3_1p	0.0	3
3_s520	0.0027472527472527475	0	99.015	3-s225-utg27_pilon-Tsu4-534572-534774-LTR1	3_s225	3-s520-utg86_pilon-Tsu4-456621-456823-LTR1	3_s520	Tsu4	Tsu4	0.9849999999999994	3
3_s521	0.0043859649122807015	0	93.506	3-s356-utg32_pilon-TY5-8599-8849-LTR1	3_s356	3-s521-utg87_pilon-TY5-1440-1593-LTR1	3_s521	TY5	TY5	6.494	3
3_s523	0.005747126436781609	0	81.579	3-s259-utg27_pilon-TY3-907315-907594-LTR1	3_s259	3-s523-utg87_pilon-TY3-47282-47587-LTR1	3_s523	TY3	TY3	18.421000000000006	3
3_s525	0.003861003861003861	0	83.681	3-s109-utg154_pilon-TY1-109254-109570-LTR1	3_s109	3-s525-utg87_pilon-TY1-47998-48317-LTR1	3_s525	TY1	TY1	16.319000000000003	3
3_s528	0.008849557522123894	0	97.015	3-s390-utg339_pilon-TY3_1p-175728-176002-LTR1	3_s390	3-s528-utg87_pilon-TY3_1p-197949-198017-LTR1	3_s528	TY3_1p	TY3_1p	2.9849999999999994	3
3_s529	0.003703703703703704	0	95.322	3-s475-utg77_pilon-TY1-196335-196666-LTR1	3_s475	3-s529-utg87_pilon-TY1-198018-198187-LTR1	3_s529	TY1	TY1	4.677999999999997	3
3_s53	0.0025252525252525255	0	89.308	3-s109-utg154_pilon-TY1-109254-109570-LTR1	3_s109	3-s53-utg120_pilon-TY1-492966-493280-LTR1	3_s53	TY1	TY1	10.691999999999993	3
3_s530	0.014792899408284025	0	88.889	3-s393-utg339_pilon-TY4-228175-228549-LTR1	3_s393	3-s530-utg87_pilon-TY4-198192-198245-LTR1	3_s530	TY4	TY4	11.111000000000004	3
3_s533	0.0017064846416382253	0	100.0	3-u1-utg0_pilon-TY1-211630-211946-LTR2	3_u1	3-s533-utg87_pilon-TY1-326432-326748-LTR1	3_s533	TY1	TY1	0.0	3
3_s534	0.00211864406779661	0	93.189	3-st225-utg87_pilon-TY4-47627-47997-LTR1	3_st225	3-s534-utg87_pilon-TY4-423751-424080-LTR1	3_s534	TY4	TY4	6.811000000000007	3
3_s535	0.017699115044247787	0	90.476	3-s31-utg120_pilon-TY3_1p-252090-252324-LTR1	3_s31	3-s535-utg87_pilon-TY3_1p-424094-424223-LTR1	3_s535	TY3_1p	TY3_1p	9.524000000000001	3
3_s537	0.009259259259259259	0	90.361	3-s4-utg0_pilon-TY1-175695-175831-LTR1	3_s4	3-s537-utg87_pilon-TY1-540682-540764-LTR1	3_s537	TY1	TY1	9.638999999999996	3
3_s539	0.007692307692307693	0	82.55	3-st202-utg75_pilon-TY4-144584-144926-LTR1	3_st202	3-s539-utg87_pilon-TY4-551184-551516-LTR1	3_s539	TY4	TY4	17.450000000000003	3
3_s54	0.012422360248447204	0	81.818	3-s207-utg27_pilon-TY4-206394-206638-LTR1	3_s207	3-s54-utg120_pilon-TY4-493626-493794-LTR1	3_s54	TY4	TY4	18.182000000000002	3
3_s542	0.00411522633744856	0	82.699	3-st160-utg32_pilon-TY1-684986-685301-LTR1	3_st160	3-s542-utg87_pilon-TY1-669250-669526-LTR1	3_s542	TY1	TY1	17.301000000000002	3
3_s543	0.0019193857965451055	0	98.973	3-s19-utg120_pilon-Tsu4-116689-116979-LTR1	3_s19	3-s543-utg87_pilon-Tsu4-749747-750038-LTR1	3_s543	Tsu4	Tsu4	1.027000000000001	3
3_s546	0.0018587360594795538	0	100.0	3-s51-utg120_pilon-Tsu4-469502-469792-LTR1	3_s51	3-s546-utg87_pilon-Tsu4-756964-757254-LTR1	3_s546	Tsu4	Tsu4	0.0	3
3_s549	0.014792899408284025	0	77.6	3-st30-utg120_pilon-TY1-448917-448997-LTR1	3_st30	3-s549-utg87_pilon-TY1-762499-762757-LTR1	3_s549	TY1	TY1	22.400000000000006	3
3_s55	0.0051813471502590676	0	82.018	3-st77-utg195_pilon-TY1-311433-311761-LTR1	3_st77	3-s55-utg120_pilon-TY1-494028-494337-LTR1	3_s55	TY1	TY1	17.982	3
3_s550	0.026246719160104987	0	81.818	3-s61-utg120_pilon-TY3-548404-548626-LTR1	3_s61	3-s550-utg87_pilon-TY3-762825-762876-LTR1	3_s550	TY3	TY3	18.182000000000002	3
3_s551	0.0017064846416382253	0	100.0	3-u18-utg78_pilon-TY1-413930-414246-LTR1	3_u18	3-s551-utg87_pilon-TY1-785898-786214-LTR1	3_s551	TY1	TY1	0.0	3
3_s552	0.0017667844522968198	0	95.739	3-s467-utg77_pilon-TY3_1p-54705-55056-LTR1	3_s467	3-s552-utg87_pilon-TY3_1p-795136-795486-LTR1	3_s552	TY3_1p	TY3_1p	4.260999999999996	3
3_s554	0.0015060240963855422	0	99.724	3-s278-utg29_pilon-TY3_1p-555796-556159-LTR1	3_s278	3-s554-utg87_pilon-TY3_1p-820517-820880-LTR1	3_s554	TY3_1p	TY3_1p	0.27599999999999625	3
3_s555	0.01610305958132045	0	78.351	3-st233-utg87_pilon-TY1-561245-561575-LTR1	3_st233	3-s555-utg87_pilon-TY2-824102-824205-LTR1	3_s555	TY2	TY1	21.649	3
3_s556	0.00205761316872428	0	90.476	3-st225-utg87_pilon-TY4-47627-47997-LTR1	3_st225	3-s556-utg87_pilon-TY4-824857-824968-LTR1	3_s556	TY4	TY4	9.524000000000001	3
3_s559	0.004219409282700422	0	85.526	3-s383-utg32_pilon-TY5-688704-688931-LTR1	3_s383	3-s559-utg87_pilon-TY5-910210-910437-LTR1	3_s559	TY5	TY5	14.474000000000004	3
3_s56	0.0014903129657228018	0	100.0	3-u19-utg87_pilon-TY3_1p-850187-850550-LTR2	3_u19	3-s56-utg120_pilon-TY3_1p-546923-547285-LTR1	3_s56	TY3_1p	TY3_1p	0.0	3
3_s560	0.0029239766081871343	0	97.044	3-s462-utg77_pilon-Tsu4-18219-18421-LTR1	3_s462	3-s560-utg87_pilon-Tsu4-911847-912049-LTR1	3_s560	Tsu4	Tsu4	2.956000000000003	3
3_s563	0.004830917874396135	0	90.968	3-s521-utg87_pilon-TY5-1440-1593-LTR1	3_s521	3-s563-utg87_pilon-TY5-913311-913479-LTR1	3_s563	TY5	TY5	9.031999999999996	3
3_s57	0.002457002457002457	0	86.631	3-s361-utg32_pilon-TY4-158409-158778-LTR1	3_s361	3-s57-utg120_pilon-TY4-548035-548344-LTR1	3_s57	TY4	TY4	13.369	3
3_s61	0.006060606060606061	0	81.643	3-s372-utg32_pilon-TY3_1p-474060-474266-LTR1	3_s372	3-s61-utg120_pilon-TY3-548404-548626-LTR1	3_s61	TY3	TY3_1p	18.357	3
3_s62	0.002785515320334262	0	84.085	3-st179-utg69_pilon-TY4-544651-545025-LTR1	3_st179	3-s62-utg120_pilon-TY4-548699-549072-LTR1	3_s62	TY4	TY4	15.915000000000006	3
3_s66	0.002890173410404624	0	93.886	3-s68-utg125_pilon-TY5-7740-7968-LTR1	3_s68	3-s66-utg120_pilon-TY5-560687-560915-LTR1	3_s66	TY5	TY5	6.114000000000004	3
3_s68	0.002890173410404624	0	93.886	3-s66-utg120_pilon-TY5-560687-560915-LTR1	3_s66	3-s68-utg125_pilon-TY5-7740-7968-LTR1	3_s68	TY5	TY5	6.114000000000004	3
3_s70	0.0020876826722338203	0	96.875	3-st42-utg125_pilon-TY2-10854-11145-LTR1	3_st42	3-s70-utg125_pilon-TY2-16734-17080-LTR1	3_s70	TY2	TY2	3.125	3
3_s71	0.0024813895781637717	0	94.03	3-s172-utg195_pilon-TY1-583757-584074-LTR1	3_s172	3-s71-utg125_pilon-TY1-140820-141151-LTR1	3_s71	TY1	TY1	5.969999999999999	3
3_s73	0.013679890560875515	0	77.778	3-s489-utg78_pilon-TY1-207379-207695-LTR1	3_s489	3-s73-utg125_pilon-TY1-176367-176642-LTR1	3_s73	TY1	TY1	22.221999999999994	3
3_s75	0.002403846153846154	0	94.161	3-s77-utg125_pilon-TY1-199146-199460-LTR1	3_s77	3-s75-utg125_pilon-TY1-192095-192393-LTR1	3_s75	TY1	TY1	5.838999999999999	3
3_s76	0.0016638935108153079	0	97.443	3-s80-utg125_pilon-TY3_1p-256827-257178-LTR1	3_s80	3-s76-utg125_pilon-TY3_1p-198708-199059-LTR1	3_s76	TY3_1p	TY3_1p	2.557000000000002	3
3_s77	0.0021141649048625794	0	93.711	3-st44-utg125_pilon-TY1-176767-177083-LTR1	3_st44	3-s77-utg125_pilon-TY1-199146-199460-LTR1	3_s77	TY1	TY1	6.2890000000000015	3
3_s78	0.012422360248447204	0	89.231	3-s259-utg27_pilon-TY3-907315-907594-LTR1	3_s259	3-s78-utg125_pilon-TY3-199481-199566-LTR1	3_s78	TY3	TY3	10.769000000000005	3
3_s79	0.034722222222222224	0	74.286	3-st28-utg120_pilon-TY3_1p-444494-444845-LTR1	3_st28	3-s79-utg125_pilon-TY3_1p-199568-199636-LTR1	3_s79	TY3_1p	TY3_1p	25.714	3
3_s80	0.0016638935108153079	0	97.443	3-s76-utg125_pilon-TY3_1p-198708-199059-LTR1	3_s76	3-s80-utg125_pilon-TY3_1p-256827-257178-LTR1	3_s80	TY3_1p	TY3_1p	2.557000000000002	3
3_s81	0.0022935779816513763	0	91.798	3-s489-utg78_pilon-TY1-207379-207695-LTR1	3_s489	3-s81-utg125_pilon-TY1-257376-257687-LTR1	3_s81	TY1	TY1	8.201999999999998	3
3_s82	0.011376564277588168	0	79.137	3-st2-utg0_pilon-TY2-12874-13048-LTR1	3_st2	3-s82-utg125_pilon-TY2-257869-258144-LTR1	3_s82	TY2	TY2	20.863	3
3_s84	0.02293577981651376	0	84.444	3-s334-utg30_pilon-TY4-200771-201130-LTR1	3_s334	3-s84-utg125_pilon-TY4-288966-289092-LTR1	3_s84	TY4	TY4	15.555999999999997	3
3_s85	0.011376564277588168	0	80.328	3-s475-utg77_pilon-TY1-196335-196666-LTR1	3_s475	3-s85-utg125_pilon-TY2-289124-289327-LTR1	3_s85	TY2	TY1	19.671999999999997	3
3_s87	0.0018975332068311196	0	99.313	3-s546-utg87_pilon-Tsu4-756964-757254-LTR1	3_s546	3-s87-utg125_pilon-Tsu4-289469-289759-LTR1	3_s87	Tsu4	Tsu4	0.6869999999999976	3
3_s88	0.003125	0	89.615	3-s501-utg86_pilon-TY5-1423-1684-LTR1	3_s501	3-s88-utg137_pilon-TY5-1319-1569-LTR1	3_s88	TY5	TY5	10.385000000000005	3
3_s89	0.026246719160104987	0	92.593	3-s309-utg29_pilon-TY4-1134412-1134542-LTR1	3_s309	3-s89-utg137_pilon-TY4-11037-11185-LTR1	3_s89	TY4	TY4	7.4069999999999965	3
3_s9	0.0033003300330033004	0	84.036	3-s71-utg125_pilon-TY1-140820-141151-LTR1	3_s71	3-s9-utg0_pilon-TY2-307559-307808-LTR1	3_s9	TY2	TY1	15.963999999999999	3
3_s90	0.0196078431372549	0	79.518	3-st120-utg27_pilon-TY1-717228-717549-LTR1	3_st120	3-s90-utg137_pilon-TY1-24874-25068-LTR1	3_s90	TY1	TY1	20.482	3
3_s91	0.006329113924050633	0	78.884	3-s172-utg195_pilon-TY1-583757-584074-LTR1	3_s172	3-s91-utg137_pilon-TY1-31146-31412-LTR1	3_s91	TY1	TY1	21.116	3
3_s92	0.0019723865877712033	0	95.584	3-st121-utg27_pilon-TY1-720111-720427-LTR1	3_st121	3-s92-utg137_pilon-TY1-117304-117619-LTR1	3_s92	TY1	TY1	4.415999999999997	3
3_s95	0.0072992700729927005	0	87.097	3-s259-utg27_pilon-TY3-907315-907594-LTR1	3_s259	3-s95-utg137_pilon-TY3-176769-176898-LTR1	3_s95	TY3	TY3	12.903000000000006	3
3_s96	0.017123287671232876	0	73.837	3-s534-utg87_pilon-TY4-423751-424080-LTR1	3_s534	3-s96-utg137_pilon-TY4-176899-177111-LTR1	3_s96	TY4	TY4	26.162999999999997	3
3_s98	0.0015822784810126582	0	99.145	3-s476-utg77_pilon-TY3_1p-271006-271356-LTR1	3_s476	3-s98-utg137_pilon-TY3_1p-177598-177949-LTR1	3_s98	TY3_1p	TY3_1p	0.855000000000004	3
3_st1	0.013333333333333334	0	86.111	3-st154-utg32_pilon-TY2-473863-473966-LTR1	3_st154	3-st1-utg0_pilon-TY2-12785-12864-LTR1	3_st1	TY2	TY2	13.888999999999996	3
3_st10	0.0021551724137931034	0	98.855	3-s501-utg86_pilon-TY5-1423-1684-LTR1	3_s501	3-st10-utg120_pilon-TY5-1287-1545-LTR1	3_st10	TY5	TY5	1.144999999999996	3
3_st100	0.003278688524590164	0	88.976	3-st22-utg120_pilon-TY1-142808-143082-LTR1	3_st22	3-st100-utg27_pilon-TY1-124272-124534-LTR1	3_st100	TY1	TY1	11.024000000000001	3
3_st101	0.010493179433368312	0	95.0	3-st139-utg29_pilon-TY1-796854-797170-LTR1	3_st139	3-st101-utg27_pilon-TY2-124536-124595-LTR1	3_st101	TY2	TY1	5.0	3
3_st103	0.01091703056768559	0	94.828	3-st30-utg120_pilon-TY1-448917-448997-LTR1	3_st30	3-st103-utg27_pilon-TY2-328014-328067-LTR1	3_st103	TY2	TY1	5.171999999999997	3
3_st104	0.0018281535648994515	0	97.792	3-st173-utg69_pilon-TY1-91464-91780-LTR1	3_st173	3-st104-utg27_pilon-TY1-328105-328421-LTR1	3_st104	TY1	TY1	2.2079999999999984	3
3_st105	0.013679890560875515	0	92.157	3-s542-utg87_pilon-TY1-669250-669526-LTR1	3_s542	3-st105-utg27_pilon-TY1-401625-401675-LTR1	3_st105	TY1	TY1	7.8430000000000035	3
3_st108	0.001937984496124031	0	95.706	3-st173-utg69_pilon-TY1-91464-91780-LTR1	3_st173	3-st108-utg27_pilon-TY2-408002-408177-LTR1	3_st108	TY2	TY1	4.293999999999997	3
3_st109	0.002512562814070352	0	97.425	3-s109-utg154_pilon-TY1-109254-109570-LTR1	3_s109	3-st109-utg27_pilon-TY1-408208-408441-LTR1	3_st109	TY1	TY1	2.575000000000003	3
3_st11	0.014792899408284025	0	84.286	3-s385-utg339_pilon-TY5-1204-1363-LTR1	3_s385	3-st11-utg120_pilon-TY5-5071-5311-LTR1	3_st11	TY5	TY5	15.713999999999999	3
3_st110	0.002369668246445498	0	90.823	3-s344-utg30_pilon-TY1-323602-323917-LTR1	3_s344	3-st110-utg27_pilon-TY1-415639-415954-LTR1	3_st110	TY1	TY1	9.177000000000007	3
3_st111	0.002890173410404624	0	86.435	3-s140-utg154_pilon-TY1-607464-607780-LTR1	3_s140	3-st111-utg27_pilon-TY1-424934-425248-LTR1	3_st111	TY1	TY1	13.564999999999998	3
3_st112	0.002127659574468085	0	93.375	3-st135-utg29_pilon-TY1-633375-633691-LTR1	3_st135	3-st112-utg27_pilon-TY1-534101-534417-LTR1	3_st112	TY1	TY1	6.625	3
3_st113	0.002127659574468085	0	96.797	3-s109-utg154_pilon-TY1-109254-109570-LTR1	3_s109	3-st113-utg27_pilon-TY1-538420-538700-LTR1	3_st113	TY1	TY1	3.203000000000003	3
3_st114	0.022026431718061675	0	80.0	3-st206-utg75_pilon-TY3_1p-289913-289972-LTR1	3_st206	3-st114-utg27_pilon-TY3_1p-688099-688180-LTR1	3_st114	TY3_1p	TY3_1p	20.0	3
3_st115	0.022026431718061675	0	78.571	3-s372-utg32_pilon-TY3_1p-474060-474266-LTR1	3_s372	3-st115-utg27_pilon-TY3_1p-694315-694383-LTR1	3_st115	TY3_1p	TY3_1p	21.429000000000002	3
3_st116	0.002188183807439825	0	92.722	3-s344-utg30_pilon-TY1-323602-323917-LTR1	3_s344	3-st116-utg27_pilon-TY1-694384-694700-LTR1	3_st116	TY1	TY1	7.278000000000006	3
3_st117	0.012422360248447204	0	90.164	3-s488-utg78_pilon-TY1-160826-161157-LTR1	3_s488	3-st117-utg27_pilon-TY2-694701-694761-LTR1	3_st117	TY2	TY1	9.835999999999999	3
3_st118	0.002127659574468085	0	92.836	3-s331-utg30_pilon-TY1-38297-38613-LTR1	3_s331	3-st118-utg27_pilon-TY1-712200-712534-LTR1	3_st118	TY1	TY1	7.1640000000000015	3
3_st119	0.014792899408284025	0	79.412	3-st194-utg75_pilon-TY1-106332-106641-LTR1	3_st194	3-st119-utg27_pilon-TY1-716879-716978-LTR1	3_st119	TY1	TY1	20.587999999999994	3
3_st12	0.014792899408284025	0	82.143	3-s310-utg29_pilon-TY1-1134825-1135158-LTR1	3_s310	3-st12-utg120_pilon-TY2-97882-98050-LTR1	3_st12	TY2	TY1	17.857	3
3_st120	0.0025974025974025974	0	88.545	3-s489-utg78_pilon-TY1-207379-207695-LTR1	3_s489	3-st120-utg27_pilon-TY1-717228-717549-LTR1	3_st120	TY1	TY1	11.454999999999998	3
3_st121	0.0017574692442882249	0	99.054	3-st215-utg77_pilon-TY1-536273-536589-LTR1	3_st215	3-st121-utg27_pilon-TY1-720111-720427-LTR1	3_st121	TY1	TY1	0.945999999999998	3
3_st122	0.011376564277588168	0	78.621	3-s475-utg77_pilon-TY1-196335-196666-LTR1	3_s475	3-st122-utg27_pilon-TY1-720630-720953-LTR1	3_st122	TY1	TY1	21.379000000000005	3
3_st123	0.002136752136752137	0	93.354	3-s489-utg78_pilon-TY1-207379-207695-LTR1	3_s489	3-st123-utg27_pilon-TY1-756270-756585-LTR1	3_st123	TY1	TY1	6.646000000000001	3
3_st124	0.006060606060606061	0	95.238	3-s551-utg87_pilon-TY1-785898-786214-LTR1	3_s551	3-st124-utg27_pilon-TY1-760892-760995-LTR1	3_st124	TY1	TY1	4.7620000000000005	3
3_st125	0.01893939393939394	0	73.377	3-st203-utg75_pilon-TY1-288926-289207-LTR1	3_st203	3-st125-utg27_pilon-TY1-845389-845670-LTR1	3_st125	TY1	TY1	26.623000000000005	3
3_st127	0.0049504950495049506	0	86.458	3-st195-utg75_pilon-TY1-118263-118581-LTR1	3_st195	3-st127-utg27_pilon-TY2-852313-852473-LTR1	3_st127	TY2	TY1	13.542000000000002	3
3_st128	0.002232142857142857	0	95.374	3-s109-utg154_pilon-TY1-109254-109570-LTR1	3_s109	3-st128-utg27_pilon-TY1-855132-855412-LTR1	3_st128	TY1	TY1	4.626000000000005	3
3_st129	0.008695652173913044	0	79.412	3-st184-utg69_pilon-TY1-703582-703925-LTR1	3_st184	3-st129-utg27_pilon-TY2-855442-855691-LTR1	3_st129	TY2	TY1	20.587999999999994	3
3_st13	0.007462686567164179	0	90.385	3-s279-utg29_pilon-TY1-607454-607769-LTR1	3_s279	3-st13-utg120_pilon-TY2-98045-98234-LTR1	3_st13	TY2	TY1	9.614999999999995	3
3_st130	0.002688172043010753	0	88.328	3-st110-utg27_pilon-TY1-415639-415954-LTR1	3_st110	3-st130-utg29_pilon-TY1-436366-436682-LTR1	3_st130	TY1	TY1	11.671999999999997	3
3_st131	0.0018281535648994515	0	97.792	3-st163-utg339_pilon-TY1-175411-175727-LTR1	3_st163	3-st131-utg29_pilon-TY1-439153-439469-LTR1	3_st131	TY1	TY1	2.2079999999999984	3
3_st132	0.005988023952095809	0	90.625	3-st98-utg27_pilon-TY1-117868-118185-LTR1	3_st98	3-st132-utg29_pilon-TY2-514049-514217-LTR1	3_st132	TY2	TY1	9.375	3
3_st133	0.01893939393939394	0	81.818	3-st30-utg120_pilon-TY1-448917-448997-LTR1	3_st30	3-st133-utg29_pilon-TY2-514218-514294-LTR1	3_st133	TY2	TY1	18.182000000000002	3
3_st134	0.002320185614849188	0	91.167	3-st153-utg30_pilon-TY1-201148-201464-LTR1	3_st153	3-st134-utg29_pilon-TY1-515142-515458-LTR1	3_st134	TY1	TY1	8.832999999999998	3
3_st135	0.0017730496453900709	0	98.738	3-s348-utg30_pilon-TY1-347928-348244-LTR1	3_s348	3-st135-utg29_pilon-TY1-633375-633691-LTR1	3_st135	TY1	TY1	1.2620000000000005	3
3_st136	0.029069767441860465	0	91.667	3-s512-utg86_pilon-TY1-343401-343703-LTR1	3_s512	3-st136-utg29_pilon-TY1-633703-633771-LTR1	3_st136	TY1	TY1	8.332999999999998	3
3_st137	0.0020491803278688526	0	94.637	3-st135-utg29_pilon-TY1-633375-633691-LTR1	3_st135	3-st137-utg29_pilon-TY1-784577-784890-LTR1	3_st137	TY1	TY1	5.3629999999999995	3
3_st138	0.0056179775280898875	0	82.028	3-s169-utg195_pilon-TY1-560746-561062-LTR1	3_s169	3-st138-utg29_pilon-TY2-785074-785285-LTR1	3_st138	TY2	TY1	17.971999999999994	3
3_st139	0.0022624434389140274	0	91.798	3-s169-utg195_pilon-TY1-560746-561062-LTR1	3_s169	3-st139-utg29_pilon-TY1-796854-797170-LTR1	3_st139	TY1	TY1	8.201999999999998	3
3_st140	0.03076923076923077	0	91.667	3-s412-utg39_pilon-TY1-638906-639219-LTR1	3_s412	3-st140-utg29_pilon-TY1-797171-797250-LTR1	3_st140	TY1	TY1	8.332999999999998	3
3_st141	0.002369668246445498	0	91.531	3-s402-utg39_pilon-TY1-284195-284501-LTR1	3_s402	3-st141-utg29_pilon-TY1-799198-799530-LTR1	3_st141	TY1	TY1	8.468999999999994	3
3_st142	0.004901960784313725	0	84.259	3-st184-utg69_pilon-TY1-703582-703925-LTR1	3_st184	3-st142-utg29_pilon-TY2-853132-853403-LTR1	3_st142	TY2	TY1	15.741	3
3_st143	0.0025380710659898475	0	92.171	3-st239-utg87_pilon-TY1-824540-824820-LTR1	3_st239	3-st143-utg29_pilon-TY1-854305-854633-LTR1	3_st143	TY1	TY1	7.8289999999999935	3
3_st144	0.025062656641604012	0	86.486	3-st178-utg69_pilon-TY1-536451-536781-LTR1	3_st178	3-st144-utg29_pilon-TY2-916364-916449-LTR1	3_st144	TY2	TY1	13.513999999999996	3
3_st145	0.0018148820326678765	0	99.668	3-st173-utg69_pilon-TY1-91464-91780-LTR1	3_st173	3-st145-utg29_pilon-TY1-917048-917348-LTR1	3_st145	TY1	TY1	0.33199999999999363	3
3_st146	0.012135922330097087	0	100.0	3-s109-utg154_pilon-TY1-109254-109570-LTR1	3_s109	3-st146-utg29_pilon-TY1-952793-952836-LTR1	3_st146	TY1	TY1	0.0	3
3_st147	0.0017574692442882249	0	99.054	3-st215-utg77_pilon-TY1-536273-536589-LTR1	3_st215	3-st147-utg29_pilon-TY1-1061017-1061621-LTR1	3_st147	TY1	TY1	0.945999999999998	3
3_st148	0.015197568389057751	0	97.368	3-s402-utg39_pilon-TY1-284195-284501-LTR1	3_s402	3-st148-utg29_pilon-TY2-1061628-1061666-LTR1	3_st148	TY2	TY1	2.632000000000005	3
3_st149	0.01661129568106312	0	81.25	3-s150-utg195_pilon-TY1-137917-138233-LTR1	3_s150	3-st149-utg29_pilon-TY1-1160402-1160684-LTR1	3_st149	TY1	TY1	18.75	3
3_st15	0.005847953216374269	0	90.769	3-st195-utg75_pilon-TY1-118263-118581-LTR1	3_st195	3-st15-utg120_pilon-TY1-117412-117487-LTR1	3_st15	TY1	TY1	9.230999999999995	3
3_st150	0.0024154589371980675	0	90.252	3-s109-utg154_pilon-TY1-109254-109570-LTR1	3_s109	3-st150-utg29_pilon-TY1-1161083-1161400-LTR1	3_st150	TY1	TY1	9.748000000000005	3
3_st151	0.0017064846416382253	0	100.0	3-t69-utg195_pilon-TY1-4628-4944-LTR2	3_t69	3-st151-utg29_pilon-TY1-1161520-1161836-LTR1	3_st151	TY1	TY1	0.0	3
3_st152	0.010298661174047374	0	75.799	3-st135-utg29_pilon-TY1-633375-633691-LTR1	3_st135	3-st152-utg30_pilon-TY1-200458-200762-LTR1	3_st152	TY1	TY1	24.200999999999993	3
3_st153	0.002012072434607646	0	94.953	3-st131-utg29_pilon-TY1-439153-439469-LTR1	3_st131	3-st153-utg30_pilon-TY1-201148-201464-LTR1	3_st153	TY1	TY1	5.046999999999997	3
3_st154	0.0078125	0	91.398	3-s488-utg78_pilon-TY1-160826-161157-LTR1	3_s488	3-st154-utg32_pilon-TY2-473863-473966-LTR1	3_st154	TY2	TY1	8.602000000000004	3
3_st155	0.0024691358024691358	0	90.536	3-s331-utg30_pilon-TY1-38297-38613-LTR1	3_s331	3-st155-utg32_pilon-TY1-474366-474666-LTR1	3_st155	TY1	TY1	9.463999999999999	3
3_st156	0.02293577981651376	0	93.103	3-st148-utg29_pilon-TY2-1061628-1061666-LTR1	3_st148	3-st156-utg32_pilon-TY2-506350-506478-LTR1	3_st156	TY2	TY2	6.897000000000006	3
3_st157	0.0024813895781637717	0	92.832	3-s150-utg195_pilon-TY1-137917-138233-LTR1	3_s150	3-st157-utg32_pilon-TY1-506550-506877-LTR1	3_st157	TY1	TY1	7.168000000000006	3
3_st158	0.013679890560875515	0	92.157	3-st60-utg154_pilon-TY1-508727-508801-LTR1	3_st60	3-st158-utg32_pilon-TY1-529514-529564-LTR1	3_st158	TY1	TY1	7.8430000000000035	3
3_st159	0.002369668246445498	0	93.907	3-st239-utg87_pilon-TY1-824540-824820-LTR1	3_st239	3-st159-utg32_pilon-TY1-529565-529849-LTR1	3_st159	TY1	TY1	6.0930000000000035	3
3_st16	0.017699115044247787	0	87.5	3-s108-utg154_pilon-TY1-51651-51965-LTR1	3_s108	3-st16-utg120_pilon-TY1-130386-130526-LTR1	3_st16	TY1	TY1	12.5	3
3_st160	0.0018148820326678765	0	98.107	3-u8-utg29_pilon-TY1-953152-953468-LTR1	3_u8	3-st160-utg32_pilon-TY1-684986-685301-LTR1	3_st160	TY1	TY1	1.8930000000000007	3
3_st161	0.013679890560875515	0	72.691	3-st42-utg125_pilon-TY2-10854-11145-LTR1	3_st42	3-st161-utg32_pilon-TY1-685468-685760-LTR1	3_st161	TY1	TY2	27.308999999999997	3
3_st162	0.002178649237472767	0	92.744	3-s169-utg195_pilon-TY1-560746-561062-LTR1	3_s169	3-st162-utg339_pilon-TY1-172544-172860-LTR1	3_st162	TY1	TY1	7.256	3
3_st163	0.0018083182640144665	0	98.107	3-st135-utg29_pilon-TY1-633375-633691-LTR1	3_st135	3-st163-utg339_pilon-TY1-175411-175727-LTR1	3_st163	TY1	TY1	1.8930000000000007	3
3_st164	0.010493179433368312	0	96.491	3-s386-utg339_pilon-TY1-136783-136858-LTR1	3_s386	3-st164-utg339_pilon-TY1-176059-176125-LTR1	3_st164	TY1	TY1	3.5090000000000003	3
3_st165	0.002173913043478261	0	95.502	3-s409-utg39_pilon-TY1-552433-552749-LTR1	3_s409	3-st165-utg39_pilon-TY1-89306-89638-LTR1	3_st165	TY1	TY1	4.498000000000005	3
3_st166	0.017699115044247787	0	87.5	3-st233-utg87_pilon-TY1-561245-561575-LTR1	3_st233	3-st166-utg39_pilon-TY1-91615-91702-LTR1	3_st166	TY1	TY1	12.5	3
3_st168	0.003436426116838488	0	87.645	3-s348-utg30_pilon-TY1-347928-348244-LTR1	3_s348	3-st168-utg39_pilon-TY1-97760-97863-LTR1	3_st168	TY1	TY1	12.355000000000004	3
3_st169	0.002320185614849188	0	91.167	3-s489-utg78_pilon-TY1-207379-207695-LTR1	3_s489	3-st169-utg39_pilon-TY1-205640-205956-LTR1	3_st169	TY1	TY1	8.832999999999998	3
3_st17	0.0027472527472527475	0	98.544	3-st128-utg27_pilon-TY1-855132-855412-LTR1	3_st128	3-st17-utg120_pilon-TY1-130591-130907-LTR1	3_st17	TY1	TY1	1.456000000000003	3
3_st170	0.021141649048625793	0	87.5	3-st141-utg29_pilon-TY1-799198-799530-LTR1	3_st141	3-st170-utg39_pilon-TY2-418777-418826-LTR1	3_st170	TY2	TY1	12.5	3
3_st171	0.002702702702702703	0	87.975	3-st131-utg29_pilon-TY1-439153-439469-LTR1	3_st131	3-st171-utg39_pilon-TY1-418827-419138-LTR1	3_st171	TY1	TY1	12.025000000000006	3
3_st173	0.0017241379310344827	0	99.685	3-st215-utg77_pilon-TY1-536273-536589-LTR1	3_st215	3-st173-utg69_pilon-TY1-91464-91780-LTR1	3_st173	TY1	TY1	0.3149999999999977	3
3_st174	0.002070393374741201	0	93.373	3-st220-utg86_pilon-TY2-115293-115481-LTR1	3_st220	3-st174-utg69_pilon-TY2-91781-91969-LTR1	3_st174	TY2	TY2	6.626999999999995	3
3_st175	0.0022727272727272726	0	92.557	3-st135-utg29_pilon-TY1-633375-633691-LTR1	3_st135	3-st175-utg69_pilon-TY1-93668-93974-LTR1	3_st175	TY1	TY1	7.442999999999998	3
3_st176	0.0035587188612099642	0	96.0	3-s109-utg154_pilon-TY1-109254-109570-LTR1	3_s109	3-st176-utg69_pilon-TY1-93982-94156-LTR1	3_st176	TY1	TY1	4.0	3
3_st177	0.029069767441860465	0	75.325	3-s534-utg87_pilon-TY4-423751-424080-LTR1	3_s534	3-st177-utg69_pilon-TY4-530407-530539-LTR1	3_st177	TY4	TY4	24.674999999999997	3
3_st178	0.00546448087431694	0	79.767	3-st207-utg75_pilon-TY1-290706-290982-LTR1	3_st207	3-st178-utg69_pilon-TY1-536451-536781-LTR1	3_st178	TY1	TY1	20.233000000000004	3
3_st179	0.0025380710659898475	0	85.714	3-s393-utg339_pilon-TY4-228175-228549-LTR1	3_s393	3-st179-utg69_pilon-TY4-544651-545025-LTR1	3_st179	TY4	TY4	14.286000000000001	3
3_st180	0.01	0	88.095	3-s369-utg32_pilon-TY4-320196-320310-LTR1	3_s369	3-st180-utg69_pilon-TY4-545026-545109-LTR1	3_st180	TY4	TY4	11.905000000000001	3
3_st181	0.0025380710659898475	0	89.342	3-s348-utg30_pilon-TY1-347928-348244-LTR1	3_s348	3-st181-utg69_pilon-TY1-545345-545657-LTR1	3_st181	TY1	TY1	10.658000000000001	3
3_st182	0.020366598778004074	0	76.0	3-st225-utg87_pilon-TY4-47627-47997-LTR1	3_st225	3-st182-utg69_pilon-TY4-545660-545756-LTR1	3_st182	TY4	TY4	24.0	3
3_st183	0.014792899408284025	0	76.8	3-st160-utg32_pilon-TY1-684986-685301-LTR1	3_st160	3-st183-utg69_pilon-TY1-545766-545909-LTR1	3_st183	TY1	TY1	23.200000000000003	3
3_st184	0.002105263157894737	0	93.691	3-s348-utg30_pilon-TY1-347928-348244-LTR1	3_s348	3-st184-utg69_pilon-TY1-703582-703925-LTR1	3_st184	TY1	TY1	6.3089999999999975	3
3_st185	0.00980392156862745	0	76.65	3-st131-utg29_pilon-TY1-439153-439469-LTR1	3_st131	3-st185-utg69_pilon-TY2-703939-704201-LTR1	3_st185	TY2	TY1	23.349999999999994	3
3_st186	0.00909090909090909	0	78.409	3-s435-utg75_pilon-TY5-16739-16989-LTR1	3_s435	3-st186-utg75_pilon-TY5-12101-12289-LTR1	3_st186	TY5	TY5	21.590999999999994	3
3_st187	0.02293577981651376	0	83.333	3-st11-utg120_pilon-TY5-5071-5311-LTR1	3_st11	3-st187-utg75_pilon-TY5-12374-12445-LTR1	3_st187	TY5	TY5	16.667	3
3_st188	0.007692307692307693	0	88.785	3-s501-utg86_pilon-TY5-1423-1684-LTR1	3_s501	3-st188-utg75_pilon-TY5-12740-12961-LTR1	3_st188	TY5	TY5	11.215000000000003	3
3_st19	0.005847953216374269	0	90.698	3-s81-utg125_pilon-TY1-257376-257687-LTR1	3_s81	3-st19-utg120_pilon-TY2-135073-135201-LTR1	3_st19	TY2	TY1	9.302000000000007	3
3_st190	0.0017574692442882249	0	99.054	3-st215-utg77_pilon-TY1-536273-536589-LTR1	3_st215	3-st190-utg75_pilon-TY1-80597-80913-LTR1	3_st190	TY1	TY1	0.945999999999998	3
3_st191	0.0024937655860349127	0	92.308	3-st85-utg24_pilon-TY1-10089-10405-LTR1	3_st85	3-st191-utg75_pilon-TY1-80914-80973-LTR1	3_st191	TY1	TY1	7.691999999999993	3
3_st193	0.0031645569620253164	0	87.814	3-st113-utg27_pilon-TY1-538420-538700-LTR1	3_st113	3-st193-utg75_pilon-TY2-82218-82363-LTR1	3_st193	TY2	TY1	12.186000000000007	3
3_st194	0.002564102564102564	0	89.308	3-s267-utg29_pilon-TY1-359907-360223-LTR1	3_s267	3-st194-utg75_pilon-TY1-106332-106641-LTR1	3_st194	TY1	TY1	10.691999999999993	3
3_st195	0.0025252525252525255	0	90.132	3-s451-utg75_pilon-TY1-161607-161925-LTR1	3_s451	3-st195-utg75_pilon-TY1-118263-118581-LTR1	3_st195	TY1	TY1	9.867999999999995	3
3_st196	0.005128205128205128	0	87.879	3-s488-utg78_pilon-TY1-160826-161157-LTR1	3_s488	3-st196-utg75_pilon-TY2-120015-120179-LTR1	3_st196	TY2	TY1	12.120999999999995	3
3_st197	0.008064516129032258	0	80.864	3-s372-utg32_pilon-TY3_1p-474060-474266-LTR1	3_s372	3-st197-utg75_pilon-TY3_1p-135422-135772-LTR1	3_st197	TY3_1p	TY3_1p	19.135999999999996	3
3_st198	0.018281535648994516	0	72.0	3-st42-utg125_pilon-TY2-10854-11145-LTR1	3_st42	3-st198-utg75_pilon-TY1-135908-136197-LTR1	3_st198	TY1	TY2	28.0	3
3_st199	0.002564102564102564	0	96.218	3-st195-utg75_pilon-TY1-118263-118581-LTR1	3_st195	3-st199-utg75_pilon-TY1-136391-136688-LTR1	3_st199	TY1	TY1	3.7819999999999965	3
3_st2	0.005988023952095809	0	84.483	3-s473-utg77_pilon-TY1-173345-173675-LTR1	3_s473	3-st2-utg0_pilon-TY2-12874-13048-LTR1	3_st2	TY2	TY1	15.516999999999996	3
3_st20	0.005847953216374269	0	79.167	3-st203-utg75_pilon-TY1-288926-289207-LTR1	3_st203	3-st20-utg120_pilon-TY1-136419-136749-LTR1	3_st20	TY1	TY1	20.833	3
3_st200	0.0033783783783783786	0	87.891	3-s534-utg87_pilon-TY4-423751-424080-LTR1	3_s534	3-st200-utg75_pilon-TY4-143109-143362-LTR1	3_st200	TY4	TY4	12.108999999999995	3
3_st201	0.011376564277588168	0	100.0	3-st64-utg154_pilon-TY3_1p-518115-518468-LTR1	3_st64	3-st201-utg75_pilon-TY3_1p-143384-143432-LTR1	3_st201	TY3_1p	TY3_1p	0.0	3
3_st202	0.0029498525073746312	0	85.241	3-s345-utg30_pilon-TY4-323926-324297-LTR1	3_s345	3-st202-utg75_pilon-TY4-144584-144926-LTR1	3_st202	TY4	TY4	14.759	3
3_st203	0.0021551724137931034	0	98.846	3-st207-utg75_pilon-TY1-290706-290982-LTR1	3_st207	3-st203-utg75_pilon-TY1-288926-289207-LTR1	3_st203	TY1	TY1	1.1539999999999964	3
3_st204	0.026246719160104987	0	82.927	3-s552-utg87_pilon-TY3_1p-795136-795486-LTR1	3_s552	3-st204-utg75_pilon-TY3_1p-289259-289317-LTR1	3_st204	TY3_1p	TY3_1p	17.072999999999993	3
3_st206	0.0017452006980802793	0	96.056	3-s98-utg137_pilon-TY3_1p-177598-177949-LTR1	3_s98	3-st206-utg75_pilon-TY3_1p-289913-289972-LTR1	3_st206	TY3_1p	TY3_1p	3.9440000000000026	3
3_st207	0.0021551724137931034	0	98.846	3-st203-utg75_pilon-TY1-288926-289207-LTR1	3_st203	3-st207-utg75_pilon-TY1-290706-290982-LTR1	3_st207	TY1	TY1	1.1539999999999964	3
3_st208	0.01610305958132045	0	85.0	3-s488-utg78_pilon-TY1-160826-161157-LTR1	3_s488	3-st208-utg77_pilon-TY2-18479-18538-LTR1	3_st208	TY2	TY1	15.0	3
3_st209	0.003003003003003003	0	89.961	3-st239-utg87_pilon-TY1-824540-824820-LTR1	3_st239	3-st209-utg77_pilon-TY1-54195-54514-LTR1	3_st209	TY1	TY1	10.039000000000001	3
3_st21	0.003194888178913738	0	86.76	3-s109-utg154_pilon-TY1-109254-109570-LTR1	3_s109	3-st21-utg120_pilon-TY1-138150-138463-LTR1	3_st21	TY1	TY1	13.239999999999995	3
3_st210	0.0023923444976076554	0	94.485	3-st135-utg29_pilon-TY1-633375-633691-LTR1	3_st135	3-st210-utg77_pilon-TY1-64896-65177-LTR1	3_st210	TY1	TY1	5.515000000000001	3
3_st211	0.011135857461024499	0	77.358	3-s475-utg77_pilon-TY1-196335-196666-LTR1	3_s475	3-st211-utg77_pilon-TY1-195741-195899-LTR1	3_st211	TY1	TY1	22.641999999999996	3
3_st212	0.00510204081632653	0	96.639	3-st155-utg32_pilon-TY1-474366-474666-LTR1	3_st155	3-st212-utg77_pilon-TY2-467884-468032-LTR1	3_st212	TY2	TY1	3.361000000000004	3
3_st213	0.00980392156862745	0	76.41	3-s172-utg195_pilon-TY1-583757-584074-LTR1	3_s172	3-st213-utg77_pilon-TY1-468029-468338-LTR1	3_st213	TY1	TY1	23.590000000000003	3
3_st214	0.029069767441860465	0	85.294	3-s153-utg195_pilon-TY1-161383-161579-LTR1	3_s153	3-st214-utg77_pilon-TY2-535673-535884-LTR1	3_st214	TY2	TY1	14.706000000000003	3
3_st215	0.0017241379310344827	0	99.685	3-st173-utg69_pilon-TY1-91464-91780-LTR1	3_st173	3-st215-utg77_pilon-TY1-536273-536589-LTR1	3_st215	TY1	TY1	0.3149999999999977	3
3_st216	0.0029498525073746312	0	93.45	3-s169-utg195_pilon-TY1-560746-561062-LTR1	3_s169	3-st216-utg78_pilon-TY1-352292-352529-LTR1	3_st216	TY1	TY1	6.549999999999997	3
3_st217	0.0078125	0	77.193	3-s322-utg29_pilon-TY1-1314352-1314684-LTR1	3_s322	3-st217-utg78_pilon-TY1-360246-360567-LTR1	3_st217	TY1	TY1	22.807000000000002	3
3_st218	0.02293577981651376	0	84.091	3-st141-utg29_pilon-TY1-799198-799530-LTR1	3_st141	3-st218-utg86_pilon-TY2-114789-114842-LTR1	3_st218	TY2	TY1	15.909000000000006	3
3_st22	0.003278688524590164	0	88.976	3-st100-utg27_pilon-TY1-124272-124534-LTR1	3_st100	3-st22-utg120_pilon-TY1-142808-143082-LTR1	3_st22	TY1	TY1	11.024000000000001	3
3_st220	0.001890359168241966	0	96.584	3-s348-utg30_pilon-TY1-347928-348244-LTR1	3_s348	3-st220-utg86_pilon-TY2-115293-115481-LTR1	3_st220	TY2	TY1	3.415999999999997	3
3_st221	0.0035842293906810036	0	90.233	3-s451-utg75_pilon-TY1-161607-161925-LTR1	3_s451	3-st221-utg86_pilon-TY2-134120-134332-LTR1	3_st221	TY2	TY1	9.766999999999996	3
3_st222	0.0036231884057971015	0	84.507	3-i1-utg0_pilon-TY1-305369-305685-LTR2	3_i1	3-st222-utg86_pilon-TY1-448338-448669-LTR1	3_st222	TY1	TY1	15.492999999999995	3
3_st223	0.0017921146953405018	0	98.423	3-st215-utg77_pilon-TY1-536273-536589-LTR1	3_st215	3-st223-utg86_pilon-TY1-450131-450447-LTR1	3_st223	TY1	TY1	1.5769999999999982	3
3_st224	0.007936507936507936	0	85.039	3-st104-utg27_pilon-TY1-328105-328421-LTR1	3_st104	3-st224-utg87_pilon-TY1-46952-47104-LTR1	3_st224	TY1	TY1	14.960999999999999	3
3_st225	0.0019455252918287938	0	91.689	3-s269-utg29_pilon-TY4-438212-438583-LTR1	3_s269	3-st225-utg87_pilon-TY4-47627-47997-LTR1	3_st225	TY4	TY4	8.311000000000007	3
3_st226	0.012706480304955527	0	76.667	3-s361-utg32_pilon-TY4-158409-158778-LTR1	3_s361	3-st226-utg87_pilon-TY4-48542-48698-LTR1	3_st226	TY4	TY4	23.333	3
3_st227	0.012422360248447204	0	86.842	3-s386-utg339_pilon-TY1-136783-136858-LTR1	3_s386	3-st227-utg87_pilon-TY1-50858-50944-LTR1	3_st227	TY1	TY1	13.158000000000001	3
3_st228	0.004901960784313725	0	80.741	3-st184-utg69_pilon-TY1-703582-703925-LTR1	3_st184	3-st228-utg87_pilon-TY1-198246-198519-LTR1	3_st228	TY1	TY1	19.259	3
3_st229	0.02293577981651376	0	71.939	3-st59-utg154_pilon-TY1-415743-416048-LTR1	3_st59	3-st229-utg87_pilon-TY1-198890-199096-LTR1	3_st229	TY1	TY1	28.061000000000007	3
3_st23	0.008403361344537815	0	88.0	3-s363-utg32_pilon-TY3_1p-180828-181178-LTR1	3_s363	3-st23-utg120_pilon-TY3_1p-357639-357748-LTR1	3_st23	TY3_1p	TY3_1p	12.0	3
3_st230	0.0024449877750611247	0	95.0	3-st232-utg87_pilon-TY1-551558-551889-LTR1	3_st232	3-st230-utg87_pilon-TY1-540376-540652-LTR1	3_st230	TY1	TY1	5.0	3
3_st231	0.011614401858304297	0	91.935	3-st213-utg77_pilon-TY1-468029-468338-LTR1	3_st213	3-st231-utg87_pilon-TY1-540765-540864-LTR1	3_st231	TY1	TY1	8.064999999999998	3
3_st232	0.0024449877750611247	0	95.0	3-st230-utg87_pilon-TY1-540376-540652-LTR1	3_st230	3-st232-utg87_pilon-TY1-551558-551889-LTR1	3_st232	TY1	TY1	5.0	3
3_st233	0.002717391304347826	0	90.21	3-s367-utg32_pilon-TY1-221026-221342-LTR1	3_s367	3-st233-utg87_pilon-TY1-561245-561575-LTR1	3_st233	TY1	TY1	9.790000000000006	3
3_st234	0.002638522427440633	0	89.865	3-s489-utg78_pilon-TY1-207379-207695-LTR1	3_s489	3-st234-utg87_pilon-TY1-750044-750364-LTR1	3_st234	TY1	TY1	10.135000000000005	3
3_st235	0.02293577981651376	0	79.412	3-s403-utg39_pilon-TY2-324056-324331-LTR1	3_s403	3-st235-utg87_pilon-TY2-750546-750873-LTR1	3_st235	TY2	TY2	20.587999999999994	3
3_st236	0.005128205128205128	0	77.91	3-st77-utg195_pilon-TY1-311433-311761-LTR1	3_st77	3-st236-utg87_pilon-TY1-757654-757993-LTR1	3_st236	TY1	TY1	22.090000000000003	3
3_st237	0.0078125	0	79.255	3-s172-utg195_pilon-TY1-583757-584074-LTR1	3_s172	3-st237-utg87_pilon-TY2-759408-759728-LTR1	3_st237	TY2	TY1	20.745000000000005	3
3_st238	0.009433962264150943	0	78.212	3-st147-utg29_pilon-TY1-1061017-1061621-LTR1	3_st147	3-st238-utg87_pilon-TY1-820124-820373-LTR1	3_st238	TY1	TY1	21.787999999999997	3
3_st239	0.002127659574468085	0	96.797	3-s169-utg195_pilon-TY1-560746-561062-LTR1	3_s169	3-st239-utg87_pilon-TY1-824540-824820-LTR1	3_st239	TY1	TY1	3.203000000000003	3
3_st24	0.001594896331738437	0	98.864	3-s98-utg137_pilon-TY3_1p-177598-177949-LTR1	3_s98	3-st24-utg120_pilon-TY3_1p-357753-358103-LTR1	3_st24	TY3_1p	TY3_1p	1.1359999999999957	3
3_st240	0.021141649048625793	0	83.333	3-st42-utg125_pilon-TY2-10854-11145-LTR1	3_st42	3-st240-utg87_pilon-TY1-901448-901596-LTR1	3_st240	TY1	TY2	16.667	3
3_st241	0.01091703056768559	0	74.359	3-st42-utg125_pilon-TY2-10854-11145-LTR1	3_st42	3-st241-utg87_pilon-TY2-912410-912672-LTR1	3_st241	TY2	TY2	25.641000000000005	3
3_st25	0.026246719160104987	0	87.5	3-s251-utg27_pilon-TY3_1p-827100-827440-LTR1	3_s251	3-st25-utg120_pilon-TY3_1p-437481-437540-LTR1	3_st25	TY3_1p	TY3_1p	12.5	3
3_st26	0.001851851851851852	0	97.476	3-st173-utg69_pilon-TY1-91464-91780-LTR1	3_st173	3-st26-utg120_pilon-TY1-437571-437886-LTR1	3_st26	TY1	TY1	2.524000000000001	3
3_st27	0.006756756756756757	0	95.652	3-s263-utg29_pilon-TY1-6088-6418-LTR1	3_s263	3-st27-utg120_pilon-TY1-438451-438542-LTR1	3_st27	TY1	TY1	4.347999999999999	3
3_st28	0.0016556291390728477	0	97.989	3-s98-utg137_pilon-TY3_1p-177598-177949-LTR1	3_s98	3-st28-utg120_pilon-TY3_1p-444494-444845-LTR1	3_st28	TY3_1p	TY3_1p	2.0109999999999957	3
3_st3	0.01893939393939394	0	80.0	3-st13-utg120_pilon-TY2-98045-98234-LTR1	3_st13	3-st3-utg0_pilon-TY2-197453-197639-LTR1	3_st3	TY2	TY2	20.0	3
3_st30	0.0038910505836575876	0	87.783	3-st143-utg29_pilon-TY1-854305-854633-LTR1	3_st143	3-st30-utg120_pilon-TY1-448917-448997-LTR1	3_st30	TY1	TY1	12.216999999999999	3
3_st31	0.002127659574468085	0	93.417	3-s348-utg30_pilon-TY1-347928-348244-LTR1	3_s348	3-st31-utg120_pilon-TY1-449597-449914-LTR1	3_st31	TY1	TY1	6.582999999999998	3
3_st32	0.008547008547008548	0	82.609	3-s348-utg30_pilon-TY1-347928-348244-LTR1	3_s348	3-st32-utg120_pilon-TY1-449917-450078-LTR1	3_st32	TY1	TY1	17.391000000000005	3
3_st33	0.0018083182640144665	0	98.107	3-s348-utg30_pilon-TY1-347928-348244-LTR1	3_s348	3-st33-utg120_pilon-TY1-547446-547762-LTR1	3_st33	TY1	TY1	1.8930000000000007	3
3_st34	0.008695652173913044	0	100.0	3-s304-utg29_pilon-TY1-983886-984202-LTR1	3_s304	3-st34-utg120_pilon-TY1-547763-547824-LTR1	3_st34	TY1	TY1	0.0	3
3_st35	0.003003003003003003	0	95.238	3-s109-utg154_pilon-TY1-109254-109570-LTR1	3_s109	3-st35-utg120_pilon-TY1-547825-548034-LTR1	3_st35	TY1	TY1	4.7620000000000005	3
3_st36	0.01440922190201729	0	78.448	3-s403-utg39_pilon-TY2-324056-324331-LTR1	3_s403	3-st36-utg120_pilon-TY1-549073-549261-LTR1	3_st36	TY1	TY2	21.552000000000007	3
3_st37	0.01661129568106312	0	82.609	3-s210-utg27_pilon-TY2-289178-289366-LTR1	3_s210	3-st37-utg120_pilon-TY2-549313-549545-LTR1	3_st37	TY2	TY2	17.391000000000005	3
3_st39	0.0019305019305019305	0	94.88	3-st95-utg27_pilon-TY1-12508-12769-LTR1	3_st95	3-st39-utg120_pilon-TY1-560916-560985-LTR1	3_st39	TY1	TY1	5.1200000000000045	3
3_st41	0.0019723865877712033	0	94.277	3-st95-utg27_pilon-TY1-12508-12769-LTR1	3_st95	3-st41-utg125_pilon-TY1-7972-8231-LTR1	3_st41	TY1	TY1	5.722999999999999	3
3_st42	0.0020876826722338203	0	96.875	3-s70-utg125_pilon-TY2-16734-17080-LTR1	3_s70	3-st42-utg125_pilon-TY2-10854-11145-LTR1	3_st42	TY2	TY2	3.125	3
3_st43	0.022026431718061675	0	79.688	3-st222-utg86_pilon-TY1-448338-448669-LTR1	3_st222	3-st43-utg125_pilon-TY2-176303-176366-LTR1	3_st43	TY2	TY1	20.311999999999998	3
3_st44	0.0019880715705765406	0	95.268	3-s348-utg30_pilon-TY1-347928-348244-LTR1	3_s348	3-st44-utg125_pilon-TY1-176767-177083-LTR1	3_st44	TY1	TY1	4.731999999999999	3
3_st45	0.02293577981651376	0	96.154	3-s230-utg27_pilon-TY1-646893-647216-LTR1	3_s230	3-st45-utg125_pilon-TY2-288745-288840-LTR1	3_st45	TY2	TY1	3.8460000000000036	3
3_st46	0.007462686567164179	0	100.0	3-st175-utg69_pilon-TY1-93668-93974-LTR1	3_st175	3-st46-utg125_pilon-TY2-289379-289450-LTR1	3_st46	TY2	TY1	0.0	3
3_st47	0.0021551724137931034	0	96.441	3-st239-utg87_pilon-TY1-824540-824820-LTR1	3_st239	3-st47-utg137_pilon-TY1-159732-160012-LTR1	3_st47	TY1	TY1	3.5589999999999975	3
3_st48	0.012706480304955527	0	84.615	3-s542-utg87_pilon-TY1-669250-669526-LTR1	3_s542	3-st48-utg137_pilon-TY1-173490-173574-LTR1	3_st48	TY1	TY1	15.385000000000005	3
3_st49	0.0029850746268656717	0	89.734	3-st239-utg87_pilon-TY1-824540-824820-LTR1	3_st239	3-st49-utg137_pilon-TY1-177245-177507-LTR1	3_st49	TY1	TY1	10.266000000000005	3
3_st5	0.006329113924050633	0	90.083	3-s489-utg78_pilon-TY1-207379-207695-LTR1	3_s489	3-st5-utg0_pilon-TY1-197937-198055-LTR1	3_st5	TY1	TY1	9.917000000000002	3
3_st50	0.0022935779816513763	0	91.509	3-st223-utg86_pilon-TY1-450131-450447-LTR1	3_st223	3-st50-utg137_pilon-TY1-196854-197170-LTR1	3_st50	TY1	TY1	8.491	3
3_st51	0.002785515320334262	0	87.147	3-s267-utg29_pilon-TY1-359907-360223-LTR1	3_s267	3-st51-utg137_pilon-TY1-206875-207191-LTR1	3_st51	TY1	TY1	12.852999999999994	3
3_st52	0.01610305958132045	0	79.545	3-s488-utg78_pilon-TY1-160826-161157-LTR1	3_s488	3-st52-utg137_pilon-TY2-207194-207283-LTR1	3_st52	TY2	TY1	20.455	3
3_st53	0.013679890560875515	0	92.157	3-st30-utg120_pilon-TY1-448917-448997-LTR1	3_st30	3-st53-utg137_pilon-TY2-220433-220483-LTR1	3_st53	TY2	TY1	7.8430000000000035	3
3_st54	0.005917159763313609	0	95.283	3-s381-utg32_pilon-TY1-685761-686077-LTR1	3_s381	3-st54-utg137_pilon-TY1-220484-220605-LTR1	3_st54	TY1	TY1	4.716999999999999	3
3_st55	0.0017064846416382253	0	100.0	3-u11-utg30_pilon-TY1-641486-641802-LTR1	3_u11	3-st55-utg154_pilon-TY1-191592-191908-LTR1	3_st55	TY1	TY1	0.0	3
3_st56	0.002145922746781116	0	93.103	3-s348-utg30_pilon-TY1-347928-348244-LTR1	3_s348	3-st56-utg154_pilon-TY1-341988-342306-LTR1	3_st56	TY1	TY1	6.897000000000006	3
3_st57	0.014792899408284025	0	85.075	3-st89-utg24_pilon-TY1-276814-277090-LTR1	3_st89	3-st57-utg154_pilon-TY1-342672-342759-LTR1	3_st57	TY1	TY1	14.924999999999997	3
3_st58	0.002127659574468085	0	93.375	3-s348-utg30_pilon-TY1-347928-348244-LTR1	3_s348	3-st58-utg154_pilon-TY1-410047-410363-LTR1	3_st58	TY1	TY1	6.625	3
3_st59	0.00234192037470726	0	91.83	3-s489-utg78_pilon-TY1-207379-207695-LTR1	3_s489	3-st59-utg154_pilon-TY1-415743-416048-LTR1	3_st59	TY1	TY1	8.170000000000002	3
3_st6	0.006578947368421052	0	86.765	3-s248-utg27_pilon-TY1-775168-775499-LTR1	3_s248	3-st6-utg0_pilon-TY2-205611-205746-LTR1	3_st6	TY2	TY1	13.235	3
3_st60	0.010493179433368312	0	89.474	3-st141-utg29_pilon-TY1-799198-799530-LTR1	3_st141	3-st60-utg154_pilon-TY1-508727-508801-LTR1	3_st60	TY1	TY1	10.525999999999996	3
3_st61	0.013679890560875515	0	87.302	3-s182-utg24_pilon-TY1-155737-156054-LTR1	3_s182	3-st61-utg154_pilon-TY1-509250-509320-LTR1	3_st61	TY1	TY1	12.697999999999993	3
3_st62	0.013333333333333334	0	97.674	3-st113-utg27_pilon-TY1-538420-538700-LTR1	3_st113	3-st62-utg154_pilon-TY1-511740-511782-LTR1	3_st62	TY1	TY1	2.3259999999999934	3
3_st63	0.002012072434607646	0	94.953	3-st135-utg29_pilon-TY1-633375-633691-LTR1	3_st135	3-st63-utg154_pilon-TY1-511787-512103-LTR1	3_st63	TY1	TY1	5.046999999999997	3
3_st64	0.0017513134851138354	0	97.605	3-s408-utg39_pilon-TY3_1p-445071-445422-LTR1	3_s408	3-st64-utg154_pilon-TY3_1p-518115-518468-LTR1	3_st64	TY3_1p	TY3_1p	2.394999999999996	3
3_st66	0.0022172949002217295	0	94.81	3-s136-utg154_pilon-TY1-527250-527567-LTR1	3_s136	3-st66-utg154_pilon-TY1-518653-518941-LTR1	3_st66	TY1	TY1	5.189999999999998	3
3_st67	0.010101010101010102	0	82.456	3-st184-utg69_pilon-TY1-703582-703925-LTR1	3_st184	3-st67-utg154_pilon-TY1-518972-519077-LTR1	3_st67	TY1	TY1	17.543999999999997	3
3_st68	0.002105263157894737	0	95.333	3-st63-utg154_pilon-TY1-511787-512103-LTR1	3_st63	3-st68-utg154_pilon-TY1-533221-533624-LTR1	3_st68	TY1	TY1	4.667000000000002	3
3_st7	0.002127659574468085	0	96.797	3-s109-utg154_pilon-TY1-109254-109570-LTR1	3_s109	3-st7-utg0_pilon-TY1-205747-206027-LTR1	3_st7	TY1	TY1	3.203000000000003	3
3_st70	0.0025380710659898475	0	91.349	3-s109-utg154_pilon-TY1-109254-109570-LTR1	3_s109	3-st70-utg195_pilon-TY1-5946-6233-LTR1	3_st70	TY1	TY1	8.650999999999996	3
3_st72_0	0.0045045045045045045	0	98.413	3-st174-utg69_pilon-TY2-91781-91969-LTR1	3_st174	3-st72_0-utg195_pilon-TY2-161580-161705-LTR1	3_st72_0	TY2	TY2	1.5870000000000033	3
3_st72_1	0.006993006993006993	0	84.828	3-st233-utg87_pilon-TY1-561245-561575-LTR1	3_st233	3-st72_1-utg195_pilon-TY1-163334-163482-LTR1	3_st72_1	TY1	TY1	15.171999999999997	3
3_st73	0.022026431718061675	0	100.0	3-st130-utg29_pilon-TY1-436366-436682-LTR1	3_st130	3-st73-utg195_pilon-TY2-164711-164910-LTR1	3_st73	TY2	TY1	0.0	3
3_st74	0.029069767441860465	0	100.0	3-st6-utg0_pilon-TY2-205611-205746-LTR1	3_st6	3-st74-utg195_pilon-TY2-164925-165035-LTR1	3_st74	TY2	TY2	0.0	3
3_st75	0.011135857461024499	0	86.364	3-st194-utg75_pilon-TY1-106332-106641-LTR1	3_st194	3-st75-utg195_pilon-TY1-246620-246699-LTR1	3_st75	TY1	TY1	13.635999999999996	3
3_st76	0.017123287671232876	0	81.579	3-s169-utg195_pilon-TY1-560746-561062-LTR1	3_s169	3-st76-utg195_pilon-TY1-296463-296535-LTR1	3_st76	TY1	TY1	18.421000000000006	3
3_st77	0.002369668246445498	0	93.907	3-s150-utg195_pilon-TY1-137917-138233-LTR1	3_s150	3-st77-utg195_pilon-TY1-311433-311761-LTR1	3_st77	TY1	TY1	6.0930000000000035	3
3_st78	0.009259259259259259	0	79.874	3-s321-utg29_pilon-TY3_1p-1313828-1314179-LTR1	3_s321	3-st78-utg195_pilon-TY3_1p-311765-311925-LTR1	3_st78	TY3_1p	TY3_1p	20.126000000000005	3
3_st79	0.0031446540880503146	0	96.859	3-s127-utg154_pilon-TY3_1p-506712-507075-LTR1	3_s127	3-st79-utg195_pilon-TY3_1p-311951-312269-LTR1	3_st79	TY3_1p	TY3_1p	3.1410000000000053	3
3_st8	0.0022522522522522522	0	94.158	3-s169-utg195_pilon-TY1-560746-561062-LTR1	3_s169	3-st8-utg0_pilon-TY1-332284-332591-LTR1	3_st8	TY1	TY1	5.841999999999999	3
3_st80	0.01564945226917058	0	84.848	3-s172-utg195_pilon-TY1-583757-584074-LTR1	3_s172	3-st80-utg195_pilon-TY2-315652-315757-LTR1	3_st80	TY2	TY1	15.152000000000001	3
3_st81	0.01440922190201729	0	76.866	3-st163-utg339_pilon-TY1-175411-175727-LTR1	3_st163	3-st81-utg195_pilon-TY1-561302-561540-LTR1	3_st81	TY1	TY1	23.134	3
3_st82	0.026246719160104987	0	82.222	3-s55-utg120_pilon-TY1-494028-494337-LTR1	3_s55	3-st82-utg195_pilon-TY2-561583-561767-LTR1	3_st82	TY2	TY1	17.778000000000006	3
3_st83	0.01893939393939394	0	73.333	3-st143-utg29_pilon-TY1-854305-854633-LTR1	3_st143	3-st83-utg24_pilon-TY2-4601-4844-LTR1	3_st83	TY2	TY1	26.667	3
3_st84	0.021141649048625793	0	78.873	3-s534-utg87_pilon-TY4-423751-424080-LTR1	3_s534	3-st84-utg24_pilon-TY4-4937-5165-LTR1	3_st84	TY4	TY4	21.126999999999995	3
3_st85	0.0017391304347826088	0	99.369	3-s348-utg30_pilon-TY1-347928-348244-LTR1	3_s348	3-st85-utg24_pilon-TY1-10089-10405-LTR1	3_st85	TY1	TY1	0.6310000000000002	3
3_st86	0.004608294930875576	0	80.822	3-s37-utg120_pilon-TY4-356566-356932-LTR1	3_s37	3-st86-utg24_pilon-TY4-10641-10990-LTR1	3_st86	TY4	TY4	19.177999999999997	3
3_st87	0.002127659574468085	0	93.375	3-st215-utg77_pilon-TY1-536273-536589-LTR1	3_st215	3-st87-utg24_pilon-TY1-10992-11308-LTR1	3_st87	TY1	TY1	6.625	3
3_st88	0.002890173410404624	0	89.007	3-st160-utg32_pilon-TY1-684986-685301-LTR1	3_st160	3-st88-utg24_pilon-TY1-270930-271259-LTR1	3_st88	TY1	TY1	10.992999999999995	3
3_st89	0.003278688524590164	0	86.738	3-s262-utg29_pilon-TY1-3406-3722-LTR1	3_s262	3-st89-utg24_pilon-TY1-276814-277090-LTR1	3_st89	TY1	TY1	13.262	3
3_st9	0.026246719160104987	0	77.027	3-s529-utg87_pilon-TY1-198018-198187-LTR1	3_s529	3-st9-utg0_pilon-TY1-345951-346022-LTR1	3_st9	TY1	TY1	22.973	3
3_st90	0.01564945226917058	0	88.679	3-s173-utg195_pilon-TY5-584353-584603-LTR1	3_s173	3-st90-utg27_pilon-TY5-1226-1277-LTR1	3_st90	TY5	TY5	11.320999999999998	3
3_st91	0.008064516129032258	0	98.571	3-st41-utg125_pilon-TY1-7972-8231-LTR1	3_st41	3-st91-utg27_pilon-TY1-7844-7913-LTR1	3_st91	TY1	TY1	1.429000000000002	3
3_st92	0.0035087719298245615	0	93.684	3-st94-utg27_pilon-TY5-12278-12504-LTR1	3_st94	3-st92-utg27_pilon-TY5-7914-8149-LTR1	3_st92	TY5	TY5	6.3160000000000025	3
3_st94	0.0031645569620253164	0	91.703	3-s66-utg120_pilon-TY5-560687-560915-LTR1	3_s66	3-st94-utg27_pilon-TY5-12278-12504-LTR1	3_st94	TY5	TY5	8.296999999999997	3
3_st95	0.0019305019305019305	0	94.88	3-st39-utg120_pilon-TY1-560916-560985-LTR1	3_st39	3-st95-utg27_pilon-TY1-12508-12769-LTR1	3_st95	TY1	TY1	5.1200000000000045	3
3_st96	0.005813953488372093	0	89.13	3-st141-utg29_pilon-TY1-799198-799530-LTR1	3_st141	3-st96-utg27_pilon-TY1-15636-15777-LTR1	3_st96	TY1	TY1	10.870000000000005	3
3_st97	0.0024154589371980675	0	94.424	3-st173-utg69_pilon-TY1-91464-91780-LTR1	3_st173	3-st97-utg27_pilon-TY1-114336-114637-LTR1	3_st97	TY1	TY1	5.575999999999993	3
3_st98	0.002178649237472767	0	92.767	3-s200-utg27_pilon-TY1-79117-79433-LTR1	3_s200	3-st98-utg27_pilon-TY1-117868-118185-LTR1	3_st98	TY1	TY1	7.233000000000004	3
3_t242	0.0018656716417910447	0	97.161	3-st121-utg27_pilon-TY1-720111-720427-LTR1	3_st121	3-t242-utg87_pilon-TY1-912674-912990-LTR2	3_t242	TY1	TY1	2.8389999999999986	3
3_t69	0.0017064846416382253	0	100.0	3-i7-utg86_pilon-TY1-456254-456570-LTR2	3_i7	3-t69-utg195_pilon-TY1-4628-4944-LTR2	3_t69	TY1	TY1	0.0	3
3_t99	0.0017064846416382253	0	100.0	3-i3-utg195_pilon-TY1-302101-302647-LTR2	3_i3	3-t99-utg27_pilon-TY1-123937-124253-LTR1	3_t99	TY1	TY1	0.0	3
3_u1	0.0017064846416382253	0	100.0	3-s440-utg75_pilon-TY1-81901-82217-LTR1	3_s440	3-u1-utg0_pilon-TY1-206068-206384-LTR1	3_u1	TY1	TY1	0.0	3
3_u10	0.0017064846416382253	0	100.0	3-i2-utg154_pilon-TY1-348941-349257-LTR2	3_i2	3-u10-utg30_pilon-TY1-201898-202214-LTR1	3_u10	TY1	TY1	0.0	3
3_u11	0.0017064846416382253	0	100.0	3-i1-utg0_pilon-TY1-305369-305685-LTR2	3_i1	3-u11-utg30_pilon-TY1-647046-647362-LTR2	3_u11	TY1	TY1	0.0	3
3_u12	0.0017064846416382253	0	100.0	3-u17-utg77_pilon-TY1-202240-202556-LTR2	3_u17	3-u12-utg32_pilon-TY1-85383-85699-LTR1	3_u12	TY1	TY1	0.0	3
3_u13	0.0017064846416382253	0	100.0	3-u18-utg78_pilon-TY1-413930-414246-LTR1	3_u18	3-u13-utg339_pilon-TY1-183366-183682-LTR2	3_u13	TY1	TY1	0.0	3
3_u14	0.0017064846416382253	0	100.0	3-u12-utg32_pilon-TY1-85383-85699-LTR1	3_u12	3-u14-utg39_pilon-TY1-211807-212123-LTR2	3_u14	TY1	TY1	0.0	3
3_u15	0.0017064846416382253	0	100.0	3-i6-utg86_pilon-TY1-127935-128251-LTR1	3_i6	3-u15-utg77_pilon-TY1-12248-12564-LTR1	3_u15	TY1	TY1	0.0	3
3_u16	0.0017241379310344827	0	99.685	3-u6-utg195_pilon-TY1-245951-246267-LTR2	3_u6	3-u16-utg77_pilon-TY1-107234-107550-LTR1	3_u16	TY1	TY1	0.3149999999999977	3
3_u17	0.0017064846416382253	0	100.0	3-i4-utg27_pilon-TY1-407305-407621-LTR2	3_i4	3-u17-utg77_pilon-TY1-202240-202556-LTR2	3_u17	TY1	TY1	0.0	3
3_u18	0.0017064846416382253	0	100.0	3-i3-utg195_pilon-TY1-302101-302647-LTR2	3_i3	3-u18-utg78_pilon-TY1-419490-419806-LTR2	3_u18	TY1	TY1	0.0	3
3_u19	0.0014858841010401188	0	100.0	3-u2-utg120_pilon-TY3_1p-142304-142667-LTR2	3_u2	3-u19-utg87_pilon-TY3_1p-845148-845511-LTR1	3_u19	TY3_1p	TY3_1p	0.0	3
3_u2	0.0014858841010401188	0	100.0	3-u5-utg154_pilon-TY3_1p-532781-533144-LTR2	3_u5	3-u2-utg120_pilon-TY3_1p-142304-142667-LTR2	3_u2	TY3_1p	TY3_1p	0.0	3
3_u3	0.0017064846416382253	0	100.0	3-i6-utg86_pilon-TY1-133497-133813-LTR2	3_i6	3-u3-utg120_pilon-TY1-438545-438861-LTR1	3_u3	TY1	TY1	0.0	3
3_u4	0.0017064846416382253	0	100.0	3-u3-utg120_pilon-TY1-438545-438861-LTR1	3_u3	3-u4-utg137_pilon-TY1-153847-154163-LTR1	3_u4	TY1	TY1	0.0	3
3_u5	0.0014858841010401188	0	100.0	3-s52-utg120_pilon-TY3_1p-492500-492863-LTR1	3_s52	3-u5-utg154_pilon-TY3_1p-532781-533144-LTR2	3_u5	TY3_1p	TY3_1p	0.0	3
3_u6	0.0017064846416382253	0	100.0	3-u8-utg29_pilon-TY1-953152-953468-LTR1	3_u8	3-u6-utg195_pilon-TY1-245951-246267-LTR2	3_u6	TY1	TY1	0.0	3
3_u7	0.0017064846416382253	0	100.0	3-u1-utg0_pilon-TY1-206068-206384-LTR1	3_u1	3-u7-utg27_pilon-TY1-845761-846077-LTR1	3_u7	TY1	TY1	0.0	3
3_u8	0.0017064846416382253	0	100.0	3-i2-utg154_pilon-TY1-348941-349257-LTR2	3_i2	3-u8-utg29_pilon-TY1-953152-953468-LTR1	3_u8	TY1	TY1	0.0	3
3_u9	0.001937984496124031	0	98.625	3-s19-utg120_pilon-Tsu4-116689-116979-LTR1	3_s19	3-u9-utg29_pilon-Tsu4-1167796-1168086-LTR2	3_u9	Tsu4	Tsu4	1.375	3
4_i1	0.0017064846416382253	0	100.0	4-u1.0-utg121_pilon-TY1-166440-166756-LTR1	4_u1.0	4-i1-utg215_pilon-TY1-309929-310245-LTR1	4_i1	TY1	TY1	0.0	4
4_i2	0.0017064846416382253	0	100.0	4-st207-utg5_pilon-TY1-688919-689235-LTR1	4_st207	4-i2-utg32_pilon-TY1-124852-125168-LTR1	4_i2	TY1	TY1	0.0	4
4_i3	0.0017064846416382253	0	100.0	4-s278-utg215_pilon-TY1-135943-136259-LTR1	4_s278	4-i3-utg3_pilon-TY1-635905-636221-LTR1	4_i3	TY1	TY1	0.0	4
4_i4	0.0018587360594795538	0	100.0	4-s142-utg164_pilon-Tsu4-139233-139523-LTR1	4_s142	4-i4-utg71_pilon-Tsu4-211820-212110-LTR2	4_i4	Tsu4	Tsu4	0.0	4
4_i5	0.0017241379310344827	0	99.685	4-st234-utg71_pilon-TY1-939614-939930-LTR1	4_st234	4-i5-utg89_pilon-TY1-546934-547250-LTR1	4_i5	TY1	TY1	0.3149999999999977	4
4_s1	0.0024691358024691358	0	92.042	4-s26-utg111_pilon-TY1-552462-552778-LTR1	4_s26	4-s1-utg111_pilon-TY1-9114-9401-LTR1	4_s1	TY1	TY1	7.957999999999998	4
4_s100	0.0020876826722338203	0	94.006	4-st109-utg214_pilon-TY1-529237-529553-LTR1	4_st109	4-s100-utg153_pilon-TY1-37374-37688-LTR1	4_s100	TY1	TY1	5.994	4
4_s101	0.0021551724137931034	0	100.0	4-s176-utg19_pilon-TY5-1245-1495-LTR1	4_s176	4-s101-utg15_pilon-TY5-8551-8801-LTR1	4_s101	TY5	TY5	0.0	4
4_s103	0.005405405405405406	0	82.456	4-s521-utg5_pilon-TY3-902497-902776-LTR1	4_s521	4-s103-utg15_pilon-TY3-54600-54905-LTR1	4_s103	TY3	TY3	17.543999999999997	4
4_s109	0.009259259259259259	0	95.522	4-s7-utg111_pilon-TY3_1p-164220-164486-LTR1	4_s7	4-s109-utg15_pilon-TY3_1p-206458-206526-LTR1	4_s109	TY3_1p	TY3_1p	4.477999999999994	4
4_s110	0.0036231884057971015	0	95.906	4-s540-utg71_pilon-TY1-553736-554052-LTR1	4_s540	4-s110-utg15_pilon-TY1-206527-206696-LTR1	4_s110	TY1	TY1	4.093999999999994	4
4_s111	0.014792899408284025	0	88.889	4-s384-utg389_pilon-TY4-214736-215110-LTR1	4_s384	4-s111-utg15_pilon-TY4-206701-206754-LTR1	4_s111	TY4	TY4	11.111000000000004	4
4_s114	0.002070393374741201	0	93.808	4-st39-utg15_pilon-TY4-54945-55312-LTR1	4_st39	4-s114-utg15_pilon-TY4-431953-432282-LTR1	4_s114	TY4	TY4	6.191999999999993	4
4_s115	0.017699115044247787	0	78.571	4-s480-utg5_pilon-TY3_1p-416628-416798-LTR1	4_s480	4-s115-utg15_pilon-TY3_1p-432296-432425-LTR1	4_s115	TY3_1p	TY3_1p	21.429000000000002	4
4_s117	0.009259259259259259	0	90.361	4-s307-utg216_pilon-TY1-180295-180431-LTR1	4_s307	4-s117-utg15_pilon-TY1-548903-548985-LTR1	4_s117	TY1	TY1	9.638999999999996	4
4_s119	0.007692307692307693	0	82.55	4-st133-utg215_pilon-TY4-164797-165139-LTR1	4_st133	4-s119-utg15_pilon-TY4-559403-559734-LTR1	4_s119	TY4	TY4	17.450000000000003	4
4_s122	0.003003003003003003	0	87.586	4-s322-utg23_pilon-TY1-207559-207875-LTR1	4_s322	4-s122-utg15_pilon-TY1-677486-677776-LTR1	4_s122	TY1	TY1	12.414000000000001	4
4_s123	0.001937984496124031	0	98.63	4-s209-utg214_pilon-Tsu4-104844-105134-LTR1	4_s209	4-s123-utg15_pilon-Tsu4-763856-764147-LTR1	4_s123	Tsu4	Tsu4	1.3700000000000045	4
4_s128	0.014792899408284025	0	77.6	4-st106-utg214_pilon-TY1-431430-431510-LTR1	4_st106	4-s128-utg15_pilon-TY1-776307-776565-LTR1	4_s128	TY1	TY1	22.400000000000006	4
4_s129	0.02293577981651376	0	84.091	4-st112-utg214_pilon-TY3_1p-530137-530353-LTR1	4_st112	4-s129-utg15_pilon-TY3-776633-776684-LTR1	4_s129	TY3	TY3_1p	15.909000000000006	4
4_s13	0.012422360248447204	0	85.185	4-s258-utg214_pilon-TY4-530426-530799-LTR1	4_s258	4-s13-utg111_pilon-TY4-198532-198609-LTR1	4_s13	TY4	TY4	14.814999999999998	4
4_s130	0.0018214936247723133	0	94.886	4-s81-utg144_pilon-TY3_1p-360243-360594-LTR1	4_s81	4-s130-utg15_pilon-TY3_1p-808697-809047-LTR1	4_s130	TY3_1p	TY3_1p	5.114000000000004	4
4_s132	0.0017605633802816902	0	96.023	4-s81-utg144_pilon-TY3_1p-360243-360594-LTR1	4_s81	4-s132-utg15_pilon-TY3_1p-834077-834423-LTR1	4_s132	TY3_1p	TY3_1p	3.977000000000004	4
4_s133	0.01610305958132045	0	78.889	4-s29-utg111_pilon-TY1-575443-575760-LTR1	4_s29	4-s133-utg15_pilon-TY2-837644-837747-LTR1	4_s133	TY2	TY1	21.111000000000004	4
4_s134	0.0019723865877712033	0	91.512	4-st39-utg15_pilon-TY4-54945-55312-LTR1	4_st39	4-s134-utg15_pilon-TY4-838399-838510-LTR1	4_s134	TY4	TY4	8.488	4
4_s137	0.004901960784313725	0	82.895	4-s264-utg215_pilon-TY5-10380-10607-LTR1	4_s264	4-s137-utg15_pilon-TY5-918740-918967-LTR1	4_s137	TY5	TY5	17.105000000000004	4
4_s139	0.010101010101010102	0	85.714	4-s100-utg153_pilon-TY1-37374-37688-LTR1	4_s100	4-s139-utg164_pilon-TY1-86-274-LTR1	4_s139	TY1	TY1	14.286000000000001	4
4_s14	0.0018975332068311196	0	99.313	4-s519-utg5_pilon-Tsu4-901903-902193-LTR1	4_s519	4-s14-utg111_pilon-Tsu4-243572-243862-LTR1	4_s14	Tsu4	Tsu4	0.6869999999999976	4
4_s140	0.002004008016032064	0	96.078	4-s26-utg111_pilon-TY1-552462-552778-LTR1	4_s26	4-s140-utg164_pilon-TY1-57396-57712-LTR1	4_s140	TY1	TY1	3.921999999999997	4
4_s141	0.002369668246445498	0	94.662	4-s561-utg89_pilon-TY3_1p-93182-93545-LTR1	4_s561	4-s141-utg164_pilon-TY3_1p-139524-139736-LTR1	4_s141	TY3_1p	TY3_1p	5.337999999999994	4
4_s142	0.0018587360594795538	0	100.0	4-i4-utg71_pilon-Tsu4-206085-206375-LTR1	4_i4	4-s142-utg164_pilon-Tsu4-139233-139523-LTR1	4_s142	Tsu4	Tsu4	0.0	4
4_s143	0.0033783783783783786	0	100.0	4-s449-utg56_pilon-TY1-922894-923210-LTR1	4_s449	4-s143-utg164_pilon-TY2-139738-139897-LTR1	4_s143	TY2	TY1	0.0	4
4_s145	0.005405405405405406	0	91.176	4-s521-utg5_pilon-TY3-902497-902776-LTR1	4_s521	4-s145-utg164_pilon-TY3-289989-290213-LTR1	4_s145	TY3	TY3	8.823999999999998	4
4_s147	0.0022172949002217295	0	90.286	4-st39-utg15_pilon-TY4-54945-55312-LTR1	4_st39	4-s147-utg164_pilon-TY4-291040-291108-LTR1	4_s147	TY4	TY4	9.713999999999999	4
4_s148	0.0024154589371980675	0	90.823	4-s172-utg164_pilon-TY1-561183-561499-LTR1	4_s172	4-s148-utg164_pilon-TY1-290716-291039-LTR1	4_s148	TY1	TY1	9.177000000000007	4
4_s149	0.0106951871657754	0	86.747	4-s190-utg19_pilon-TY4-306759-306873-LTR1	4_s190	4-s149-utg164_pilon-TY4-310444-310526-LTR1	4_s149	TY4	TY4	13.253	4
4_s15	0.011135857461024499	0	86.364	4-st125-utg215_pilon-TY1-125862-126171-LTR1	4_st125	4-s15-utg111_pilon-TY1-243952-244031-LTR1	4_s15	TY1	TY1	13.635999999999996	4
4_s150	0.002512562814070352	0	91.986	4-st55-utg15_pilon-TY1-838082-838362-LTR1	4_st55	4-s150-utg164_pilon-TY1-310527-310864-LTR1	4_s150	TY1	TY1	8.013999999999996	4
4_s151	0.022026431718061675	0	75.789	4-s250-utg214_pilon-TY4-475782-475953-LTR1	4_s250	4-s151-utg164_pilon-TY4-332489-332619-LTR1	4_s151	TY4	TY4	24.211	4
4_s152	0.00980392156862745	0	91.892	4-s182-utg19_pilon-TY4-145036-145405-LTR1	4_s182	4-s152-utg164_pilon-TY4-351765-351837-LTR1	4_s152	TY4	TY4	8.108000000000004	4
4_s155	0.007692307692307693	0	78.744	4-s402-utg3_pilon-TY3_1p-256985-257339-LTR1	4_s402	4-s155-utg164_pilon-TY3_1p-441388-441691-LTR1	4_s155	TY3_1p	TY3_1p	21.256	4
4_s157	0.01564945226917058	0	81.013	4-s421-utg56_pilon-TY4-444884-445255-LTR1	4_s421	4-s157-utg164_pilon-TY4-454609-454689-LTR1	4_s157	TY4	TY4	18.986999999999995	4
4_s162	0.001838235294117647	0	96.108	4-s64-utg144_pilon-TY3_1p-201963-202314-LTR1	4_s64	4-s162-utg164_pilon-TY3_1p-463789-464139-LTR1	4_s162	TY3_1p	TY3_1p	3.891999999999996	4
4_s166	0.007462686567164179	0	83.803	4-s566-utg89_pilon-TY4-242136-242474-LTR1	4_s566	4-s166-utg164_pilon-TY4-473186-473326-LTR1	4_s166	TY4	TY4	16.197000000000003	4
4_s169	0.022026431718061675	0	93.333	4-s4-utg111_pilon-TY3-140878-140990-LTR1	4_s4	4-s169-utg164_pilon-TY3-475431-475479-LTR1	4_s169	TY3	TY3	6.667000000000002	4
4_s172	0.0024154589371980675	0	90.221	4-s26-utg111_pilon-TY1-552462-552778-LTR1	4_s26	4-s172-utg164_pilon-TY1-561183-561499-LTR1	4_s172	TY1	TY1	9.778999999999996	4
4_s173	0.027624309392265192	0	81.25	4-s549-utg71_pilon-TY4-823979-824064-LTR1	4_s549	4-s173-utg164_pilon-TY4-655445-655618-LTR1	4_s173	TY4	TY4	18.75	4
4_s174	0.002512562814070352	0	97.034	4-st189-utg5_pilon-TY5-14867-15102-LTR1	4_st189	4-s174-utg164_pilon-TY5-683884-684119-LTR1	4_s174	TY5	TY5	2.965999999999994	4
4_s175	0.008064516129032258	0	98.571	4-st188-utg5_pilon-TY1-14797-14866-LTR1	4_st188	4-s175-utg164_pilon-TY1-684120-684189-LTR1	4_s175	TY1	TY1	1.429000000000002	4
4_s176	0.0021551724137931034	0	100.0	4-s559-utg71_pilon-TY5-1053189-1053439-LTR1	4_s559	4-s176-utg19_pilon-TY5-1245-1495-LTR1	4_s176	TY5	TY5	0.0	4
4_s177	0.0020325203252032522	0	91.033	4-s182-utg19_pilon-TY4-145036-145405-LTR1	4_s182	4-s177-utg19_pilon-TY4-77419-77785-LTR1	4_s177	TY4	TY4	8.966999999999999	4
4_s178	0.01610305958132045	0	75.172	4-s122-utg15_pilon-TY1-677486-677776-LTR1	4_s122	4-s178-utg19_pilon-TY1-77786-77967-LTR1	4_s178	TY1	TY1	24.828000000000003	4
4_s179	0.002242152466367713	0	93.919	4-s26-utg111_pilon-TY1-552462-552778-LTR1	4_s26	4-s179-utg19_pilon-TY1-87062-87369-LTR1	4_s179	TY1	TY1	6.081000000000003	4
4_s180	0.002564102564102564	0	94.163	4-s322-utg23_pilon-TY1-207559-207875-LTR1	4_s322	4-s180-utg19_pilon-TY1-144639-144895-LTR1	4_s180	TY1	TY1	5.837000000000003	4
4_s181	0.006289308176100629	0	88.636	4-s343-utg32_pilon-TY3_1p-231852-232203-LTR1	4_s343	4-s181-utg19_pilon-TY3_1p-144894-145033-LTR1	4_s181	TY3_1p	TY3_1p	11.364000000000004	4
4_s182	0.0019880715705765406	0	91.375	4-st39-utg15_pilon-TY4-54945-55312-LTR1	4_st39	4-s182-utg19_pilon-TY4-145036-145405-LTR1	4_s182	TY4	TY4	8.625	4
4_s183	0.014792899408284025	0	80.682	4-st127-utg215_pilon-TY2-139863-140027-LTR1	4_st127	4-s183-utg19_pilon-TY2-145423-145519-LTR1	4_s183	TY2	TY2	19.317999999999998	4
4_s184	0.0017857142857142857	0	96.726	4-s81-utg144_pilon-TY3_1p-360243-360594-LTR1	4_s81	4-s184-utg19_pilon-TY3_1p-167350-167700-LTR1	4_s184	TY3_1p	TY3_1p	3.274000000000001	4
4_s185	0.0021141649048625794	0	94.463	4-st109-utg214_pilon-TY1-529237-529553-LTR1	4_st109	4-s185-utg19_pilon-TY1-167823-168129-LTR1	4_s185	TY1	TY1	5.537000000000006	4
4_s186	0.01440922190201729	0	89.286	4-s384-utg389_pilon-TY4-214736-215110-LTR1	4_s384	4-s186-utg19_pilon-TY4-168190-168244-LTR1	4_s186	TY4	TY4	10.713999999999999	4
4_s187	0.004545454545454545	0	83.613	4-s405-utg3_pilon-TY4-318422-318793-LTR1	4_s405	4-s187-utg19_pilon-TY4-168246-168489-LTR1	4_s187	TY4	TY4	16.387	4
4_s188	0.002127659574468085	0	93.396	4-s454-utg56_pilon-TY1-984152-984468-LTR1	4_s454	4-s188-utg19_pilon-TY1-207556-207872-LTR1	4_s188	TY1	TY1	6.603999999999999	4
4_s189	0.005681818181818182	0	86.875	4-st174-utg56_pilon-TY1-445825-446141-LTR1	4_st174	4-s189-utg19_pilon-TY1-207875-208046-LTR1	4_s189	TY1	TY1	13.125	4
4_s190	0.01	0	88.095	4-st243-utg89_pilon-TY4-552891-552974-LTR1	4_st243	4-s190-utg19_pilon-TY4-306759-306873-LTR1	4_s190	TY4	TY4	11.905000000000001	4
4_s191	0.0030864197530864196	0	84.431	4-st49-utg15_pilon-TY1-569462-569792-LTR1	4_st49	4-s191-utg19_pilon-TY1-311425-311755-LTR1	4_s191	TY1	TY1	15.569000000000003	4
4_s193	0.004464285714285714	0	86.603	4-s402-utg3_pilon-TY3_1p-256985-257339-LTR1	4_s402	4-s193-utg19_pilon-TY3_1p-460633-460839-LTR1	4_s193	TY3_1p	TY3_1p	13.397000000000006	4
4_s197	0.0018796992481203006	0	99.656	4-s49-utg121_pilon-Tsu4-468870-469160-LTR1	4_s49	4-s197-utg19_pilon-Tsu4-516105-516395-LTR1	4_s197	Tsu4	Tsu4	0.3439999999999941	4
4_s2	0.012422360248447204	0	94.231	4-st106-utg214_pilon-TY1-431430-431510-LTR1	4_st106	4-s2-utg111_pilon-TY2-111735-111785-LTR1	4_s2	TY2	TY1	5.7690000000000055	4
4_s200	0.0018587360594795538	0	100.0	4-s269-utg215_pilon-Tsu4-16792-17082-LTR1	4_s269	4-s200-utg19_pilon-Tsu4-668928-669218-LTR1	4_s200	Tsu4	Tsu4	0.0	4
4_s203	0.0019230769230769232	0	100.0	4-s266-utg215_pilon-TY1-13264-13580-LTR1	4_s266	4-s203-utg19_pilon-TY1-672415-672695-LTR1	4_s203	TY1	TY1	0.0	4
4_s204	0.0026666666666666666	0	100.0	4-s265-utg215_pilon-Tsu4-11170-11372-LTR1	4_s265	4-s204-utg19_pilon-Tsu4-674617-674819-LTR1	4_s204	Tsu4	Tsu4	0.0	4
4_s205	0.002369668246445498	0	100.0	4-s264-utg215_pilon-TY5-10380-10607-LTR1	4_s264	4-s205-utg19_pilon-TY5-675381-675608-LTR1	4_s205	TY5	TY5	0.0	4
4_s206	0.0022271714922048997	0	99.595	4-s263-utg215_pilon-TY5-8284-8530-LTR1	4_s263	4-s206-utg19_pilon-TY5-677452-677697-LTR1	4_s206	TY5	TY5	0.40500000000000114	4
4_s209	0.0018587360594795538	0	100.0	4-s519-utg5_pilon-Tsu4-901903-902193-LTR1	4_s519	4-s209-utg214_pilon-Tsu4-104844-105134-LTR1	4_s209	Tsu4	Tsu4	0.0	4
4_s210	0.00392156862745098	0	84.47	4-s231-utg214_pilon-TY4-341881-342247-LTR1	4_s231	4-s210-utg214_pilon-TY4-105182-105444-LTR1	4_s210	TY4	TY4	15.530000000000001	4
4_s212	0.001937984496124031	0	98.625	4-s219-utg214_pilon-Tsu4-127118-127408-LTR1	4_s219	4-s212-utg214_pilon-Tsu4-118313-118603-LTR1	4_s212	Tsu4	Tsu4	1.375	4
4_s219	0.0018587360594795538	0	100.0	4-s451-utg56_pilon-Tsu4-958439-958729-LTR1	4_s451	4-s219-utg214_pilon-Tsu4-127118-127408-LTR1	4_s219	Tsu4	Tsu4	0.0	4
4_s221	0.01610305958132045	0	87.5	4-s100-utg153_pilon-TY1-37374-37688-LTR1	4_s100	4-s221-utg214_pilon-TY2-165417-165561-LTR1	4_s221	TY2	TY1	12.5	4
4_s222	0.0018975332068311196	0	99.313	4-i4-utg71_pilon-Tsu4-211820-212110-LTR2	4_i4	4-s222-utg214_pilon-Tsu4-165576-165866-LTR1	4_s222	Tsu4	Tsu4	0.6869999999999976	4
4_s223	0.004739336492890996	0	87.432	4-st109-utg214_pilon-TY1-529237-529553-LTR1	4_st109	4-s223-utg214_pilon-TY1-165867-166054-LTR1	4_s223	TY1	TY1	12.567999999999998	4
4_s224	0.00980392156862745	0	76.037	4-st214-utg5_pilon-TY1-718200-718521-LTR1	4_st214	4-s224-utg214_pilon-TY1-237059-237368-LTR1	4_s224	TY1	TY1	23.962999999999994	4
4_s225	0.003745318352059925	0	87.179	4-s81-utg144_pilon-TY3_1p-360243-360594-LTR1	4_s81	4-s225-utg214_pilon-TY3_1p-237418-237651-LTR1	4_s225	TY3_1p	TY3_1p	12.820999999999998	4
4_s226	0.0033112582781456954	0	87.5	4-st109-utg214_pilon-TY1-529237-529553-LTR1	4_st109	4-s226-utg214_pilon-TY1-276022-276285-LTR1	4_s226	TY1	TY1	12.5	4
4_s227	0.006578947368421052	0	82.162	4-s193-utg19_pilon-TY3_1p-460633-460839-LTR1	4_s193	4-s227-utg214_pilon-TY3_1p-299760-299966-LTR1	4_s227	TY3_1p	TY3_1p	17.837999999999994	4
4_s228	0.023980815347721823	0	78.125	4-s521-utg5_pilon-TY3-902497-902776-LTR1	4_s521	4-s228-utg214_pilon-TY3-300228-300338-LTR1	4_s228	TY3	TY3	21.875	4
4_s229	0.017699115044247787	0	94.444	4-st145-utg216_pilon-TY1-298477-298557-LTR1	4_st145	4-s229-utg214_pilon-TY1-341684-341739-LTR1	4_s229	TY1	TY1	5.555999999999997	4
4_s23	0.002457002457002457	0	91.554	4-s26-utg111_pilon-TY1-552462-552778-LTR1	4_s26	4-s23-utg111_pilon-TY1-328678-328988-LTR1	4_s23	TY1	TY1	8.445999999999998	4
4_s230	0.022026431718061675	0	84.783	4-s470-utg5_pilon-TY3-213458-213545-LTR1	4_s470	4-s230-utg214_pilon-TY3-341798-341847-LTR1	4_s230	TY3	TY3	15.216999999999999	4
4_s231	0.0029239766081871343	0	83.602	4-s3-utg111_pilon-TY4-111870-112238-LTR1	4_s3	4-s231-utg214_pilon-TY4-341881-342247-LTR1	4_s231	TY4	TY4	16.397999999999996	4
4_s232	0.008403361344537815	0	78.689	4-s489-utg5_pilon-TY3-559776-560117-LTR1	4_s489	4-s232-utg214_pilon-TY3_1p-342248-342499-LTR1	4_s232	TY3_1p	TY3	21.311000000000007	4
4_s233	0.002688172043010753	0	88.013	4-st6-utg111_pilon-TY1-302855-303183-LTR1	4_st6	4-s233-utg214_pilon-TY1-342626-342953-LTR1	4_s233	TY1	TY1	11.986999999999995	4
4_s239	0.003703703703703704	0	80.697	4-s3-utg111_pilon-TY4-111870-112238-LTR1	4_s3	4-s239-utg214_pilon-TY4-424224-424393-LTR1	4_s239	TY4	TY4	19.302999999999997	4
4_s24	0.0028735632183908046	0	86.52	4-s26-utg111_pilon-TY1-552462-552778-LTR1	4_s26	4-s24-utg111_pilon-TY1-468392-468709-LTR1	4_s24	TY1	TY1	13.480000000000004	4
4_s248	0.0018796992481203006	0	99.656	4-s209-utg214_pilon-Tsu4-104844-105134-LTR1	4_s209	4-s248-utg214_pilon-Tsu4-452011-452301-LTR1	4_s248	Tsu4	Tsu4	0.3439999999999941	4
4_s249	0.002564102564102564	0	88.994	4-s140-utg164_pilon-TY1-57396-57712-LTR1	4_s140	4-s249-utg214_pilon-TY1-475122-475436-LTR1	4_s249	TY1	TY1	11.006	4
4_s25	0.002320185614849188	0	87.895	4-st39-utg15_pilon-TY4-54945-55312-LTR1	4_st39	4-s25-utg111_pilon-TY4-552780-553010-LTR1	4_s25	TY4	TY4	12.105000000000004	4
4_s250	0.01091703056768559	0	83.333	4-s190-utg19_pilon-TY4-306759-306873-LTR1	4_s190	4-s250-utg214_pilon-TY4-475782-475953-LTR1	4_s250	TY4	TY4	16.667	4
4_s251	0.005050505050505051	0	82.456	4-st6-utg111_pilon-TY1-302855-303183-LTR1	4_st6	4-s251-utg214_pilon-TY1-476187-476496-LTR1	4_s251	TY1	TY1	17.543999999999997	4
4_s252	0.004784688995215311	0	91.195	4-s141-utg164_pilon-TY3_1p-139524-139736-LTR1	4_s141	4-s252-utg214_pilon-TY3_1p-529076-529228-LTR1	4_s252	TY3_1p	TY3_1p	8.805000000000007	4
4_s256	0.006578947368421052	0	89.431	4-s358-utg360_pilon-TY4-26328-26699-LTR1	4_s358	4-s256-utg214_pilon-TY4-529945-530064-LTR1	4_s256	TY4	TY4	10.569000000000003	4
4_s258	0.002890173410404624	0	83.508	4-st242-utg89_pilon-TY4-552811-552890-LTR1	4_st242	4-s258-utg214_pilon-TY4-530426-530799-LTR1	4_s258	TY4	TY4	16.492000000000004	4
4_s26	0.0019455252918287938	0	95.899	4-s408-utg3_pilon-TY1-342420-342736-LTR1	4_s408	4-s26-utg111_pilon-TY1-552462-552778-LTR1	4_s26	TY1	TY1	4.100999999999999	4
4_s262	0.0030581039755351682	0	92.576	4-st191-utg5_pilon-TY5-19233-19459-LTR1	4_st191	4-s262-utg214_pilon-TY5-542427-542655-LTR1	4_s262	TY5	TY5	7.424000000000007	4
4_s263	0.0022271714922048997	0	99.595	4-s206-utg19_pilon-TY5-677452-677697-LTR1	4_s206	4-s263-utg215_pilon-TY5-8284-8530-LTR1	4_s263	TY5	TY5	0.40500000000000114	4
4_s264	0.002369668246445498	0	100.0	4-s205-utg19_pilon-TY5-675381-675608-LTR1	4_s205	4-s264-utg215_pilon-TY5-10380-10607-LTR1	4_s264	TY5	TY5	0.0	4
4_s265	0.0026666666666666666	0	100.0	4-s204-utg19_pilon-Tsu4-674617-674819-LTR1	4_s204	4-s265-utg215_pilon-Tsu4-11170-11372-LTR1	4_s265	Tsu4	Tsu4	0.0	4
4_s266	0.0018832391713747645	0	96.845	4-s408-utg3_pilon-TY1-342420-342736-LTR1	4_s408	4-s266-utg215_pilon-TY1-13264-13580-LTR1	4_s266	TY1	TY1	3.155000000000001	4
4_s269	0.0018587360594795538	0	100.0	4-s200-utg19_pilon-Tsu4-668928-669218-LTR1	4_s200	4-s269-utg215_pilon-Tsu4-16792-17082-LTR1	4_s269	Tsu4	Tsu4	0.0	4
4_s272	0.0033003300330033004	0	90.129	4-s335-utg32_pilon-TY5-10504-10754-LTR1	4_s335	4-s272-utg215_pilon-TY5-32188-32438-LTR1	4_s272	TY5	TY5	9.870999999999995	4
4_s273	0.0196078431372549	0	78.571	4-s402-utg3_pilon-TY3_1p-256985-257339-LTR1	4_s402	4-s273-utg215_pilon-TY3-100033-100183-LTR1	4_s273	TY3	TY3_1p	21.429000000000002	4
4_s278	0.0017064846416382253	0	100.0	4-i2-utg32_pilon-TY1-130416-130732-LTR2	4_i2	4-s278-utg215_pilon-TY1-135943-136259-LTR1	4_s278	TY1	TY1	0.0	4
4_s281	0.0015105740181268882	0	99.451	4-s561-utg89_pilon-TY3_1p-93182-93545-LTR1	4_s561	4-s281-utg215_pilon-TY3_1p-155249-155612-LTR1	4_s281	TY3_1p	TY3_1p	0.5490000000000066	4
4_s287	0.0017574692442882249	0	99.054	4-s408-utg3_pilon-TY1-342420-342736-LTR1	4_s408	4-s287-utg215_pilon-TY1-164474-164790-LTR1	4_s287	TY1	TY1	0.945999999999998	4
4_s289	0.00234192037470726	0	90.909	4-s408-utg3_pilon-TY1-342420-342736-LTR1	4_s408	4-s289-utg215_pilon-TY1-181821-182139-LTR1	4_s289	TY1	TY1	9.090999999999994	4
4_s29	0.0017006802721088435	0	100.0	4-s53-utg121_pilon-TY1-603347-603664-LTR1	4_s53	4-s29-utg111_pilon-TY1-575443-575760-LTR1	4_s29	TY1	TY1	0.0	4
4_s290	0.012135922330097087	0	74.641	4-s58-utg144_pilon-TY1-143837-144168-LTR1	4_s58	4-s290-utg215_pilon-TY1-182142-182352-LTR1	4_s290	TY1	TY1	25.358999999999995	4
4_s291	0.018281535648994516	0	81.159	4-s289-utg215_pilon-TY1-181821-182139-LTR1	4_s289	4-s291-utg215_pilon-TY1-241211-241395-LTR1	4_s291	TY1	TY1	18.840999999999994	4
4_s292	0.003215434083601286	0	82.181	4-s384-utg389_pilon-TY4-214736-215110-LTR1	4_s384	4-s292-utg215_pilon-TY4-305468-305830-LTR1	4_s292	TY4	TY4	17.819000000000003	4
4_s293	0.011376564277588168	0	85.714	4-s335-utg32_pilon-TY5-10504-10754-LTR1	4_s335	4-s293-utg215_pilon-TY5-308744-308828-LTR1	4_s293	TY5	TY5	14.286000000000001	4
4_s294	0.0021551724137931034	0	90.625	4-st39-utg15_pilon-TY4-54945-55312-LTR1	4_st39	4-s294-utg215_pilon-TY4-308841-309191-LTR1	4_s294	TY4	TY4	9.375	4
4_s296	0.0022271714922048997	0	94.845	4-st104-utg214_pilon-TY3_1p-427006-427357-LTR1	4_st104	4-s296-utg215_pilon-TY3_1p-315891-315973-LTR1	4_s296	TY3_1p	TY3_1p	5.155000000000001	4
4_s297	0.001968503937007874	0	97.973	4-s519-utg5_pilon-Tsu4-901903-902193-LTR1	4_s519	4-s297-utg215_pilon-Tsu4-315807-315890-LTR1	4_s297	Tsu4	Tsu4	2.027000000000001	4
4_s299	0.0021551724137931034	0	100.0	4-s101-utg15_pilon-TY5-8551-8801-LTR1	4_s101	4-s299-utg216_pilon-TY5-1429-1679-LTR1	4_s299	TY5	TY5	0.0	4
4_s3	0.0029239766081871343	0	83.602	4-s231-utg214_pilon-TY4-341881-342247-LTR1	4_s231	4-s3-utg111_pilon-TY4-111870-112238-LTR1	4_s3	TY4	TY4	16.397999999999996	4
4_s30	0.0021551724137931034	0	100.0	4-s54-utg121_pilon-TY5-603943-604193-LTR1	4_s54	4-s30-utg111_pilon-TY5-576039-576289-LTR1	4_s30	TY5	TY5	0.0	4
4_s304	0.022026431718061675	0	81.667	4-s172-utg164_pilon-TY1-561183-561499-LTR1	4_s172	4-s304-utg216_pilon-TY1-9629-9851-LTR1	4_s304	TY1	TY1	18.333	4
4_s305	0.018281535648994516	0	92.105	4-s479-utg5_pilon-Tsu4-408847-409137-LTR1	4_s479	4-s305-utg216_pilon-Tsu4-11335-11481-LTR1	4_s305	Tsu4	Tsu4	7.894999999999996	4
4_s306	0.010493179433368312	0	96.552	4-s523-utg71_pilon-TY5-3548-3610-LTR1	4_s523	4-s306-utg216_pilon-TY5-18563-18638-LTR1	4_s306	TY5	TY5	3.4479999999999933	4
4_s307	0.005988023952095809	0	92.308	4-st184-utg56_pilon-TY1-805050-805382-LTR1	4_st184	4-s307-utg216_pilon-TY1-180295-180431-LTR1	4_s307	TY1	TY1	7.691999999999993	4
4_s31	0.0021551724137931034	0	100.0	4-s560-utg89_pilon-TY5-1487-1737-LTR1	4_s560	4-s31-utg121_pilon-TY5-1371-1621-LTR1	4_s31	TY5	TY5	0.0	4
4_s311	0.002178649237472767	0	96.085	4-s140-utg164_pilon-TY1-57396-57712-LTR1	4_s140	4-s311-utg216_pilon-TY1-210346-210626-LTR1	4_s311	TY1	TY1	3.9150000000000063	4
4_s313	0.0017605633802816902	0	94.565	4-s316-utg216_pilon-TY4-324402-324772-LTR1	4_s316	4-s313-utg216_pilon-TY4-298558-298926-LTR1	4_s313	TY4	TY4	5.435000000000002	4
4_s315	0.01661129568106312	0	82.353	4-s122-utg15_pilon-TY1-677486-677776-LTR1	4_s122	4-s315-utg216_pilon-TY1-301688-301760-LTR1	4_s315	TY1	TY1	17.647000000000006	4
4_s316	0.0017605633802816902	0	94.565	4-s313-utg216_pilon-TY4-298558-298926-LTR1	4_s313	4-s316-utg216_pilon-TY4-324402-324772-LTR1	4_s316	TY4	TY4	5.435000000000002	4
4_s32	0.0196078431372549	0	79.518	4-st214-utg5_pilon-TY1-718200-718521-LTR1	4_st214	4-s32-utg121_pilon-TY1-24502-24696-LTR1	4_s32	TY1	TY1	20.482	4
4_s321	0.003424657534246575	0	85.512	4-s408-utg3_pilon-TY1-342420-342736-LTR1	4_s408	4-s321-utg23_pilon-TY1-161013-161344-LTR1	4_s321	TY1	TY1	14.488	4
4_s322	0.002105263157894737	0	93.691	4-s26-utg111_pilon-TY1-552462-552778-LTR1	4_s26	4-s322-utg23_pilon-TY1-207559-207875-LTR1	4_s322	TY1	TY1	6.3089999999999975	4
4_s323	0.0019880715705765406	0	98.932	4-st215-utg5_pilon-TY1-721084-721400-LTR1	4_st215	4-s323-utg23_pilon-TY1-230493-230773-LTR1	4_s323	TY1	TY1	1.0679999999999978	4
4_s325	0.010493179433368312	0	89.474	4-s328-utg23_pilon-TY4-362857-363219-LTR1	4_s328	4-s325-utg23_pilon-TY4-352463-352544-LTR1	4_s325	TY4	TY4	10.525999999999996	4
4_s326	0.0196078431372549	0	81.967	4-i5-utg89_pilon-TY1-546934-547250-LTR1	4_i5	4-s326-utg23_pilon-TY2-362373-362493-LTR1	4_s326	TY2	TY1	18.033	4
4_s328	0.0038910505836575876	0	80.337	4-s515-utg5_pilon-TY4-846899-847264-LTR1	4_s515	4-s328-utg23_pilon-TY4-362857-363219-LTR1	4_s328	TY4	TY4	19.662999999999997	4
4_s329	0.003424657534246575	0	88.983	4-st174-utg56_pilon-TY1-445825-446141-LTR1	4_st174	4-s329-utg23_pilon-TY2-415945-416192-LTR1	4_s329	TY2	TY1	11.016999999999996	4
4_s33	0.006134969325153374	0	79.283	4-s29-utg111_pilon-TY1-575443-575760-LTR1	4_s29	4-s33-utg121_pilon-TY1-30789-31055-LTR1	4_s33	TY1	TY1	20.717	4
4_s330	0.01	0	95.238	4-s177-utg19_pilon-TY4-77419-77785-LTR1	4_s177	4-s330-utg23_pilon-TY4-416193-416255-LTR1	4_s330	TY4	TY4	4.7620000000000005	4
4_s331	0.017123287671232876	0	75.182	4-s95-utg144_pilon-TY1-655831-656146-LTR1	4_s95	4-s331-utg23_pilon-TY1-438125-438400-LTR1	4_s331	TY1	TY1	24.817999999999998	4
4_s332	0.0038314176245210726	0	80.508	4-s405-utg3_pilon-TY4-318422-318793-LTR1	4_s405	4-s332-utg23_pilon-TY4-438418-438764-LTR1	4_s332	TY4	TY4	19.492000000000004	4
4_s333	0.011614401858304297	0	97.959	4-s332-utg23_pilon-TY4-438418-438764-LTR1	4_s332	4-s333-utg23_pilon-TY4-440873-441033-LTR1	4_s333	TY4	TY4	2.040999999999997	4
4_s334	0.002232142857142857	0	100.0	4-s582-utg89_pilon-TY5-790594-790835-LTR1	4_s582	4-s334-utg32_pilon-TY5-3061-3302-LTR1	4_s334	TY5	TY5	0.0	4
4_s335	0.002178649237472767	0	99.602	4-st253-utg89_pilon-TY5-783147-783397-LTR1	4_st253	4-s335-utg32_pilon-TY5-10504-10754-LTR1	4_s335	TY5	TY5	0.39799999999999613	4
4_s336	0.018281535648994516	0	80.519	4-s189-utg19_pilon-TY1-207875-208046-LTR1	4_s189	4-s336-utg32_pilon-TY2-107545-107595-LTR1	4_s336	TY2	TY1	19.480999999999995	4
4_s34	0.0019723865877712033	0	95.584	4-st215-utg5_pilon-TY1-721084-721400-LTR1	4_st215	4-s34-utg121_pilon-TY1-116221-116536-LTR1	4_s34	TY1	TY1	4.415999999999997	4
4_s340	0.0027472527472527475	0	99.015	4-s76-utg144_pilon-Tsu4-323736-323938-LTR1	4_s76	4-s340-utg32_pilon-Tsu4-143152-143354-LTR1	4_s340	Tsu4	Tsu4	0.9849999999999994	4
4_s343	0.002577319587628866	0	86.686	4-s402-utg3_pilon-TY3_1p-256985-257339-LTR1	4_s402	4-s343-utg32_pilon-TY3_1p-231852-232203-LTR1	4_s343	TY3_1p	TY3_1p	13.313999999999993	4
4_s344	0.017123287671232876	0	83.607	4-s294-utg215_pilon-TY4-308841-309191-LTR1	4_s294	4-s344-utg32_pilon-TY4-232295-232524-LTR1	4_s344	TY4	TY4	16.393	4
4_s345	0.013679890560875515	0	88.525	4-s470-utg5_pilon-TY3-213458-213545-LTR1	4_s470	4-s345-utg32_pilon-TY3-352798-352861-LTR1	4_s345	TY3	TY3	11.474999999999994	4
4_s346	0.0022271714922048997	0	93.399	4-st109-utg214_pilon-TY1-529237-529553-LTR1	4_st109	4-s346-utg32_pilon-TY1-352868-353170-LTR1	4_s346	TY1	TY1	6.600999999999999	4
4_s347	0.009259259259259259	0	82.308	4-st137-utg216_pilon-TY2-5892-6066-LTR1	4_st137	4-s347-utg32_pilon-TY2-353280-353407-LTR1	4_s347	TY2	TY2	17.691999999999993	4
4_s348	0.01564945226917058	0	81.928	4-s373-utg360_pilon-TY3_1p-387693-387989-LTR1	4_s373	4-s348-utg32_pilon-TY3_1p-383070-383170-LTR1	4_s348	TY3_1p	TY3_1p	18.072000000000003	4
4_s349	0.002320185614849188	0	93.728	4-s26-utg111_pilon-TY1-552462-552778-LTR1	4_s26	4-s349-utg32_pilon-TY1-383186-383472-LTR1	4_s349	TY1	TY1	6.272000000000006	4
4_s350	0.023980815347721823	0	76.471	4-s561-utg89_pilon-TY3_1p-93182-93545-LTR1	4_s561	4-s350-utg32_pilon-TY3-457610-457724-LTR1	4_s350	TY3	TY3_1p	23.528999999999996	4
4_s352	0.008547008547008548	0	76.17	4-s29-utg111_pilon-TY1-575443-575760-LTR1	4_s29	4-s352-utg32_pilon-TY1-461242-461513-LTR1	4_s352	TY1	TY1	23.83	4
4_s355	0.0019455252918287938	0	98.621	4-u6-utg23_pilon-Tsu4-352559-352849-LTR1	4_u6	4-s355-utg32_pilon-Tsu4-473408-473697-LTR1	4_s355	Tsu4	Tsu4	1.3790000000000049	4
4_s358	0.0019723865877712033	0	91.398	4-st39-utg15_pilon-TY4-54945-55312-LTR1	4_st39	4-s358-utg360_pilon-TY4-26328-26699-LTR1	4_s358	TY4	TY4	8.602000000000004	4
4_s359	0.0029069767441860465	0	88.552	4-s65-utg144_pilon-TY1-202401-202717-LTR1	4_s65	4-s359-utg360_pilon-TY1-75792-76087-LTR1	4_s359	TY1	TY1	11.447999999999993	4
4_s360	0.0196078431372549	0	78.571	4-st243-utg89_pilon-TY4-552891-552974-LTR1	4_st243	4-s360-utg360_pilon-TY4-104972-105102-LTR1	4_s360	TY4	TY4	21.429000000000002	4
4_s361	0.0021551724137931034	0	93.082	4-s26-utg111_pilon-TY1-552462-552778-LTR1	4_s26	4-s361-utg360_pilon-TY1-105385-105718-LTR1	4_s361	TY1	TY1	6.918000000000006	4
4_s363	0.01564945226917058	0	84.615	4-s489-utg5_pilon-TY3-559776-560117-LTR1	4_s489	4-s363-utg360_pilon-TY3_1p-131487-131626-LTR1	4_s363	TY3_1p	TY3	15.385000000000005	4
4_s365	0.003937007874015748	0	81.734	4-s58-utg144_pilon-TY1-143837-144168-LTR1	4_s58	4-s365-utg360_pilon-TY2-182643-182720-LTR1	4_s365	TY2	TY1	18.266000000000005	4
4_s366	0.004784688995215311	0	88.889	4-s384-utg389_pilon-TY4-214736-215110-LTR1	4_s384	4-s366-utg360_pilon-TY4-182128-182307-LTR1	4_s366	TY4	TY4	11.111000000000004	4
4_s367	0.0019880715705765406	0	95.268	4-s26-utg111_pilon-TY1-552462-552778-LTR1	4_s26	4-s367-utg360_pilon-TY1-182326-182642-LTR1	4_s367	TY1	TY1	4.731999999999999	4
4_s368	0.022026431718061675	0	80.328	4-st111-utg214_pilon-TY1-529721-529944-LTR1	4_st111	4-s368-utg360_pilon-TY2-230829-230929-LTR1	4_s368	TY2	TY1	19.671999999999997	4
4_s369	0.013679890560875515	0	79.808	4-s103-utg15_pilon-TY3-54600-54905-LTR1	4_s103	4-s369-utg360_pilon-TY3-230916-231066-LTR1	4_s369	TY3	TY3	20.191999999999993	4
4_s37	0.007575757575757576	0	86.29	4-s521-utg5_pilon-TY3-902497-902776-LTR1	4_s521	4-s37-utg121_pilon-TY3-186811-186940-LTR1	4_s37	TY3	TY3	13.709999999999994	4
4_s370	0.0045662100456621	0	87.179	4-s402-utg3_pilon-TY3_1p-256985-257339-LTR1	4_s402	4-s370-utg360_pilon-TY3_1p-231179-231379-LTR1	4_s370	TY3_1p	TY3_1p	12.820999999999998	4
4_s371	0.0017271157167530224	0	96.307	4-s81-utg144_pilon-TY3_1p-360243-360594-LTR1	4_s81	4-s371-utg360_pilon-TY3_1p-278213-278564-LTR1	4_s371	TY3_1p	TY3_1p	3.692999999999998	4
4_s372	0.0036231884057971015	0	84.783	4-s404-utg3_pilon-TY1-318098-318413-LTR1	4_s404	4-s372-utg360_pilon-TY1-278737-279069-LTR1	4_s372	TY1	TY1	15.216999999999999	4
4_s373	0.0020491803278688526	0	96.296	4-st104-utg214_pilon-TY3_1p-427006-427357-LTR1	4_st104	4-s373-utg360_pilon-TY3_1p-387693-387989-LTR1	4_s373	TY3_1p	TY3_1p	3.7039999999999935	4
4_s374	0.0018796992481203006	0	99.656	4-s219-utg214_pilon-Tsu4-127118-127408-LTR1	4_s219	4-s374-utg360_pilon-Tsu4-387990-388280-LTR1	4_s374	Tsu4	Tsu4	0.3439999999999941	4
4_s375	0.009259259259259259	0	92.105	4-s404-utg3_pilon-TY1-318098-318413-LTR1	4_s404	4-s375-utg360_pilon-TY1-388281-388357-LTR1	4_s375	TY1	TY1	7.894999999999996	4
4_s376	0.012706480304955527	0	84.524	4-s190-utg19_pilon-TY4-306759-306873-LTR1	4_s190	4-s376-utg360_pilon-TY4-388398-388475-LTR1	4_s376	TY4	TY4	15.475999999999999	4
4_s377	0.0030864197530864196	0	92.149	4-s334-utg32_pilon-TY5-3061-3302-LTR1	4_s334	4-s377-utg360_pilon-TY5-445214-445436-LTR1	4_s377	TY5	TY5	7.850999999999999	4
4_s378	0.003745318352059925	0	86.166	4-s272-utg215_pilon-TY5-32188-32438-LTR1	4_s272	4-s378-utg389_pilon-TY5-8284-8530-LTR1	4_s378	TY5	TY5	13.834000000000003	4
4_s379	0.00980392156862745	0	91.026	4-st79-utg19_pilon-TY1-516425-516709-LTR1	4_st79	4-s379-utg389_pilon-TY1-132434-132509-LTR1	4_s379	TY1	TY1	8.974000000000004	4
4_s38	0.017123287671232876	0	73.837	4-s114-utg15_pilon-TY4-431953-432282-LTR1	4_s114	4-s38-utg121_pilon-TY4-186941-187153-LTR1	4_s38	TY4	TY4	26.162999999999997	4
4_s380	0.00392156862745098	0	93.567	4-st109-utg214_pilon-TY1-529237-529553-LTR1	4_st109	4-s380-utg389_pilon-TY1-153463-153633-LTR1	4_s380	TY1	TY1	6.433000000000007	4
4_s381	0.002380952380952381	0	93.594	4-st55-utg15_pilon-TY1-838082-838362-LTR1	4_st55	4-s381-utg389_pilon-TY1-167795-168075-LTR1	4_s381	TY1	TY1	6.406000000000006	4
4_s382	0.0017123287671232876	0	96.591	4-s81-utg144_pilon-TY3_1p-360243-360594-LTR1	4_s81	4-s382-utg389_pilon-TY3_1p-170580-170931-LTR1	4_s382	TY3_1p	TY3_1p	3.409000000000006	4
4_s383	0.010493179433368312	0	96.491	4-s379-utg389_pilon-TY1-132434-132509-LTR1	4_s379	4-s383-utg389_pilon-TY1-170988-171054-LTR1	4_s383	TY1	TY1	3.5090000000000003	4
4_s384	0.002583979328165375	0	85.34	4-st242-utg89_pilon-TY4-552811-552890-LTR1	4_st242	4-s384-utg389_pilon-TY4-214736-215110-LTR1	4_s384	TY4	TY4	14.659999999999997	4
4_s385	0.021141649048625793	0	83.333	4-st252-utg89_pilon-TY5-779385-779625-LTR1	4_st252	4-s385-utg3_pilon-TY5-8936-9126-LTR1	4_s385	TY5	TY5	16.667	4
4_s386	0.003105590062111801	0	85.852	4-s322-utg23_pilon-TY1-207559-207875-LTR1	4_s322	4-s386-utg3_pilon-TY1-18167-18230-LTR1	4_s386	TY1	TY1	14.147999999999996	4
4_s387	0.00196078431372549	0	95.625	4-st122-utg215_pilon-TY1-100451-100767-LTR1	4_st122	4-s387-utg3_pilon-TY1-17983-18166-LTR1	4_s387	TY1	TY1	4.375	4
4_s388	0.0027472527472527475	0	99.015	4-s423-utg56_pilon-Tsu4-445445-445647-LTR1	4_s423	4-s388-utg3_pilon-Tsu4-17780-17982-LTR1	4_s388	Tsu4	Tsu4	0.9849999999999994	4
4_s389	0.0019455252918287938	0	95.899	4-st174-utg56_pilon-TY1-445825-446141-LTR1	4_st174	4-s389-utg3_pilon-TY1-38089-38405-LTR1	4_s389	TY1	TY1	4.100999999999999	4
4_s394	0.018281535648994516	0	94.286	4-s378-utg389_pilon-TY5-8284-8530-LTR1	4_s378	4-s394-utg3_pilon-TY5-201259-201295-LTR1	4_s394	TY5	TY5	5.713999999999999	4
4_s395	0.0026666666666666666	0	85.049	4-st39-utg15_pilon-TY4-54945-55312-LTR1	4_st39	4-s395-utg3_pilon-TY4-201673-201983-LTR1	4_s395	TY4	TY4	14.950999999999993	4
4_s397	0.0030864197530864196	0	95.545	4-s395-utg3_pilon-TY4-201673-201983-LTR1	4_s395	4-s397-utg3_pilon-TY4-223901-224107-LTR1	4_s397	TY4	TY4	4.454999999999998	4
4_s398	0.009259259259259259	0	92.105	4-s185-utg19_pilon-TY1-167823-168129-LTR1	4_s185	4-s398-utg3_pilon-TY1-224119-224194-LTR1	4_s398	TY1	TY1	7.894999999999996	4
4_s399	0.002403846153846154	0	92.027	4-s140-utg164_pilon-TY1-57396-57712-LTR1	4_s140	4-s399-utg3_pilon-TY1-224195-224531-LTR1	4_s399	TY1	TY1	7.972999999999999	4
4_s4	0.008547008547008548	0	85.586	4-s193-utg19_pilon-TY3_1p-460633-460839-LTR1	4_s193	4-s4-utg111_pilon-TY3-140878-140990-LTR1	4_s4	TY3	TY3_1p	14.414000000000001	4
4_s400	0.001718213058419244	0	97.923	4-s402-utg3_pilon-TY3_1p-256985-257339-LTR1	4_s402	4-s400-utg3_pilon-TY3_1p-224532-224867-LTR1	4_s400	TY3_1p	TY3_1p	2.076999999999998	4
4_s401	0.0025974025974025974	0	88.644	4-s26-utg111_pilon-TY1-552462-552778-LTR1	4_s26	4-s401-utg3_pilon-TY1-256578-256892-LTR1	4_s401	TY1	TY1	11.355999999999995	4
4_s402	0.001718213058419244	0	97.923	4-s400-utg3_pilon-TY3_1p-224532-224867-LTR1	4_s400	4-s402-utg3_pilon-TY3_1p-256985-257339-LTR1	4_s402	TY3_1p	TY3_1p	2.076999999999998	4
4_s403	0.0022988505747126436	0	94.346	4-s445-utg56_pilon-TY4-859856-860161-LTR1	4_s445	4-s403-utg3_pilon-TY4-317815-318097-LTR1	4_s403	TY4	TY4	5.653999999999996	4
4_s404	0.0020408163265306124	0	95.44	4-s408-utg3_pilon-TY1-342420-342736-LTR1	4_s408	4-s404-utg3_pilon-TY1-318098-318413-LTR1	4_s404	TY1	TY1	4.560000000000002	4
4_s405	0.0028328611898017	0	90.37	4-s406-utg3_pilon-TY4-341839-342120-LTR1	4_s406	4-s405-utg3_pilon-TY4-318422-318793-LTR1	4_s405	TY4	TY4	9.629999999999995	4
4_s406	0.0028328611898017	0	90.37	4-s405-utg3_pilon-TY4-318422-318793-LTR1	4_s405	4-s406-utg3_pilon-TY4-341839-342120-LTR1	4_s406	TY4	TY4	9.629999999999995	4
4_s407	0.00303951367781155	0	86.913	4-st71-utg164_pilon-TY1-473365-473681-LTR1	4_st71	4-s407-utg3_pilon-TY1-342121-342414-LTR1	4_s407	TY1	TY1	13.087000000000003	4
4_s408	0.0017574692442882249	0	99.054	4-s449-utg56_pilon-TY1-922894-923210-LTR1	4_s449	4-s408-utg3_pilon-TY1-342420-342736-LTR1	4_s408	TY1	TY1	0.945999999999998	4
4_s409	0.02293577981651376	0	84.444	4-st185-utg56_pilon-TY2-858989-859260-LTR1	4_st185	4-s409-utg3_pilon-TY1-452232-452551-LTR1	4_s409	TY1	TY2	15.555999999999997	4
4_s410	0.002577319587628866	0	98.63	4-s281-utg215_pilon-TY3_1p-155249-155612-LTR1	4_s281	4-s410-utg3_pilon-TY3_1p-641856-642074-LTR1	4_s410	TY3_1p	TY3_1p	1.3700000000000045	4
4_s412	0.00980392156862745	0	95.312	4-s402-utg3_pilon-TY3_1p-256985-257339-LTR1	4_s402	4-s412-utg3_pilon-TY3_1p-642460-642523-LTR1	4_s412	TY3_1p	TY3_1p	4.688000000000002	4
4_s413	0.005747126436781609	0	86.503	4-s55-utg144_pilon-TY5-8454-8618-LTR1	4_s55	4-s413-utg56_pilon-TY5-8271-8430-LTR1	4_s413	TY5	TY5	13.497	4
4_s414	0.002207505518763797	0	92.5	4-s26-utg111_pilon-TY1-552462-552778-LTR1	4_s26	4-s414-utg56_pilon-TY1-10490-10806-LTR1	4_s414	TY1	TY1	7.5	4
4_s415	0.0026666666666666666	0	90.813	4-st55-utg15_pilon-TY1-838082-838362-LTR1	4_st55	4-s415-utg56_pilon-TY1-13172-13505-LTR1	4_s415	TY1	TY1	9.186999999999998	4
4_s416	0.015197568389057751	0	91.489	4-s405-utg3_pilon-TY4-318422-318793-LTR1	4_s405	4-s416-utg56_pilon-TY4-17314-17360-LTR1	4_s416	TY4	TY4	8.510999999999996	4
4_s417	0.011614401858304297	0	77.632	4-s81-utg144_pilon-TY3_1p-360243-360594-LTR1	4_s81	4-s417-utg56_pilon-TY3_1p-92570-92785-LTR1	4_s417	TY3_1p	TY3_1p	22.367999999999995	4
4_s418	0.007692307692307693	0	86.179	4-u2-utg121_pilon-TY1-422373-422688-LTR2	4_u2	4-s418-utg56_pilon-TY1-366855-366982-LTR1	4_s418	TY1	TY1	13.820999999999998	4
4_s419	0.002232142857142857	0	92.114	4-st174-utg56_pilon-TY1-445825-446141-LTR1	4_st174	4-s419-utg56_pilon-TY1-366998-367314-LTR1	4_s419	TY1	TY1	7.885999999999996	4
4_s421	0.001890359168241966	0	92.473	4-st39-utg15_pilon-TY4-54945-55312-LTR1	4_st39	4-s421-utg56_pilon-TY4-444884-445255-LTR1	4_s421	TY4	TY4	7.527000000000001	4
4_s422	0.004545454545454545	0	92.81	4-st55-utg15_pilon-TY1-838082-838362-LTR1	4_st55	4-s422-utg56_pilon-TY1-445292-445444-LTR1	4_s422	TY1	TY1	7.189999999999998	4
4_s423	0.0026666666666666666	0	100.0	4-s76-utg144_pilon-Tsu4-323736-323938-LTR1	4_s76	4-s423-utg56_pilon-Tsu4-445445-445647-LTR1	4_s423	Tsu4	Tsu4	0.0	4
4_s425	0.00980392156862745	0	94.03	4-s505-utg5_pilon-TY3_1p-718608-718958-LTR1	4_s505	4-s425-utg56_pilon-TY3_1p-446142-446208-LTR1	4_s425	TY3_1p	TY3_1p	5.969999999999999	4
4_s428	0.012135922330097087	0	79.508	4-s1-utg111_pilon-TY1-9114-9401-LTR1	4_s1	4-s428-utg56_pilon-TY1-521406-521727-LTR1	4_s428	TY1	TY1	20.492000000000004	4
4_s430	0.002188183807439825	0	92.767	4-s26-utg111_pilon-TY1-552462-552778-LTR1	4_s26	4-s430-utg56_pilon-TY1-613775-614090-LTR1	4_s430	TY1	TY1	7.233000000000004	4
4_s431	0.0017730496453900709	0	98.738	4-st215-utg5_pilon-TY1-721084-721400-LTR1	4_st215	4-s431-utg56_pilon-TY1-614902-615218-LTR1	4_s431	TY1	TY1	1.2620000000000005	4
4_s432	0.005813953488372093	0	98.958	4-st95-utg214_pilon-TY3_1p-343068-343419-LTR1	4_st95	4-s432-utg56_pilon-TY3_1p-639406-639501-LTR1	4_s432	TY3_1p	TY3_1p	1.0420000000000016	4
4_s435	0.0022522522522522522	0	89.914	4-st39-utg15_pilon-TY4-54945-55312-LTR1	4_st39	4-s435-utg56_pilon-TY4-640111-640483-LTR1	4_s435	TY4	TY4	10.085999999999999	4
4_s436	0.012422360248447204	0	75.12	4-st135-utg215_pilon-TY1-316701-316977-LTR1	4_st135	4-s436-utg56_pilon-TY2-656708-656904-LTR1	4_s436	TY2	TY1	24.879999999999995	4
4_s437	0.0022172949002217295	0	92.236	4-s430-utg56_pilon-TY1-613775-614090-LTR1	4_s430	4-s437-utg56_pilon-TY1-656386-656707-LTR1	4_s437	TY1	TY1	7.763999999999996	4
4_s439	0.013333333333333334	0	85.135	4-s232-utg214_pilon-TY3_1p-342248-342499-LTR1	4_s232	4-s439-utg56_pilon-TY3-790832-790904-LTR1	4_s439	TY3	TY3_1p	14.864999999999995	4
4_s44	0.006993006993006993	0	77.419	4-st81-utg19_pilon-TY1-671640-671955-LTR1	4_st81	4-s44-utg121_pilon-TY1-290309-290591-LTR1	4_s44	TY1	TY1	22.581000000000003	4
4_s445	0.0021551724137931034	0	94.118	4-st39-utg15_pilon-TY4-54945-55312-LTR1	4_st39	4-s445-utg56_pilon-TY4-859856-860161-LTR1	4_s445	TY4	TY4	5.882000000000005	4
4_s447	0.0045662100456621	0	85.185	4-s515-utg5_pilon-TY4-846899-847264-LTR1	4_s515	4-s447-utg56_pilon-TY4-921949-922164-LTR1	4_s447	TY4	TY4	14.814999999999998	4
4_s448	0.0017667844522968198	0	95.518	4-s81-utg144_pilon-TY3_1p-360243-360594-LTR1	4_s81	4-s448-utg56_pilon-TY3_1p-923303-923373-LTR1	4_s448	TY3_1p	TY3_1p	4.481999999999999	4
4_s449	0.0017574692442882249	0	99.054	4-s408-utg3_pilon-TY1-342420-342736-LTR1	4_s408	4-s449-utg56_pilon-TY1-922894-923210-LTR1	4_s449	TY1	TY1	0.945999999999998	4
4_s45	0.017123287671232876	0	89.13	4-st10-utg111_pilon-TY3_1p-303943-304013-LTR1	4_st10	4-s45-utg121_pilon-TY3_1p-416692-416762-LTR1	4_s45	TY3_1p	TY3_1p	10.870000000000005	4
4_s450	0.002232142857142857	0	92.547	4-st207-utg5_pilon-TY1-688919-689235-LTR1	4_st207	4-s450-utg56_pilon-TY2-959170-959329-LTR1	4_s450	TY2	TY1	7.453000000000003	4
4_s451	0.0018587360594795538	0	100.0	4-s219-utg214_pilon-Tsu4-127118-127408-LTR1	4_s219	4-s451-utg56_pilon-Tsu4-958439-958729-LTR1	4_s451	Tsu4	Tsu4	0.0	4
4_s452	0.0017064846416382253	0	100.0	4-i2-utg32_pilon-TY1-130416-130732-LTR2	4_i2	4-s452-utg56_pilon-TY1-958845-959161-LTR1	4_s452	TY1	TY1	0.0	4
4_s453	0.0037313432835820895	0	83.793	4-s408-utg3_pilon-TY1-342420-342736-LTR1	4_s408	4-s453-utg56_pilon-TY2-984476-984626-LTR1	4_s453	TY2	TY1	16.206999999999994	4
4_s454	0.0018281535648994515	0	97.792	4-st215-utg5_pilon-TY1-721084-721400-LTR1	4_st215	4-s454-utg56_pilon-TY1-984152-984468-LTR1	4_s454	TY1	TY1	2.2079999999999984	4
4_s458	0.01	0	79.487	4-s479-utg5_pilon-Tsu4-408847-409137-LTR1	4_s479	4-s458-utg5_pilon-Tsu4-16722-16875-LTR1	4_s458	Tsu4	Tsu4	20.513000000000005	4
4_s462	0.029069767441860465	0	87.5	4-st221-utg5_pilon-TY2-847464-847624-LTR1	4_st221	4-s462-utg5_pilon-TY2-29735-29804-LTR1	4_s462	TY2	TY2	12.5	4
4_s463	0.01091703056768559	0	93.443	4-st103-utg214_pilon-TY1-426596-426926-LTR1	4_st103	4-s463-utg5_pilon-TY1-85989-86066-LTR1	4_s463	TY1	TY1	6.557000000000002	4
4_s464	0.00205761316872428	0	94.322	4-s408-utg3_pilon-TY1-342420-342736-LTR1	4_s408	4-s464-utg5_pilon-TY1-86074-86390-LTR1	4_s464	TY1	TY1	5.677999999999997	4
4_s466	0.003105590062111801	0	82.787	4-s405-utg3_pilon-TY4-318422-318793-LTR1	4_s405	4-s466-utg5_pilon-TY4-121684-122059-LTR1	4_s466	TY4	TY4	17.212999999999994	4
4_s469	0.005555555555555556	0	81.818	4-s405-utg3_pilon-TY4-318422-318793-LTR1	4_s405	4-s469-utg5_pilon-TY4-213213-213457-LTR1	4_s469	TY4	TY4	18.182000000000002	4
4_s470	0.011376564277588168	0	84.444	4-s193-utg19_pilon-TY3_1p-460633-460839-LTR1	4_s193	4-s470-utg5_pilon-TY3-213458-213545-LTR1	4_s470	TY3	TY3_1p	15.555999999999997	4
4_s471	0.013333333333333334	0	91.071	4-s292-utg215_pilon-TY4-305468-305830-LTR1	4_s292	4-s471-utg5_pilon-TY4-296014-296070-LTR1	4_s471	TY4	TY4	8.929000000000002	4
4_s472	0.003968253968253968	0	94.512	4-st61-utg164_pilon-TY1-357536-357841-LTR1	4_st61	4-s472-utg5_pilon-TY2-296040-296228-LTR1	4_s472	TY2	TY1	5.4879999999999995	4
4_s473	0.01610305958132045	0	81.013	4-st137-utg216_pilon-TY2-5892-6066-LTR1	4_st137	4-s473-utg5_pilon-TY2-296404-296627-LTR1	4_s473	TY2	TY2	18.986999999999995	4
4_s475	0.0053475935828877	0	78.528	4-s191-utg19_pilon-TY1-311425-311755-LTR1	4_s191	4-s475-utg5_pilon-TY1-334595-334893-LTR1	4_s475	TY1	TY1	21.471999999999994	4
4_s479	0.0018796992481203006	0	99.656	4-u6-utg23_pilon-Tsu4-354609-354899-LTR2	4_u6	4-s479-utg5_pilon-Tsu4-408847-409137-LTR1	4_s479	Tsu4	Tsu4	0.3439999999999941	4
4_s48	0.014025245441795233	0	83.784	4-s122-utg15_pilon-TY1-677486-677776-LTR1	4_s122	4-s48-utg121_pilon-TY1-462362-462652-LTR1	4_s48	TY1	TY1	16.215999999999994	4
4_s480	0.015197568389057751	0	71.805	4-s537-utg71_pilon-TY3-440638-440998-LTR1	4_s537	4-s480-utg5_pilon-TY3_1p-416628-416798-LTR1	4_s480	TY3_1p	TY3	28.194999999999993	4
4_s483	0.01893939393939394	0	90.0	4-s533-utg71_pilon-TY1-285759-286065-LTR1	4_s533	4-s483-utg5_pilon-TY2-444123-444162-LTR1	4_s483	TY2	TY1	10.0	4
4_s484	0.0070921985815602835	0	82.738	4-s402-utg3_pilon-TY3_1p-256985-257339-LTR1	4_s402	4-s484-utg5_pilon-TY3_1p-535561-535674-LTR1	4_s484	TY3_1p	TY3_1p	17.262	4
4_s486	0.002702702702702703	0	99.507	4-s76-utg144_pilon-Tsu4-323736-323938-LTR1	4_s76	4-s486-utg5_pilon-Tsu4-535338-535540-LTR1	4_s486	Tsu4	Tsu4	0.492999999999995	4
4_s488	0.01661129568106312	0	79.762	4-st6-utg111_pilon-TY1-302855-303183-LTR1	4_st6	4-s488-utg5_pilon-TY1-539605-539700-LTR1	4_s488	TY1	TY1	20.238	4
4_s489	0.005847953216374269	0	82.524	4-st104-utg214_pilon-TY3_1p-427006-427357-LTR1	4_st104	4-s489-utg5_pilon-TY3-559776-560117-LTR1	4_s489	TY3	TY3_1p	17.476	4
4_s49	0.0018587360594795538	0	100.0	4-i4-utg71_pilon-Tsu4-206085-206375-LTR1	4_i4	4-s49-utg121_pilon-Tsu4-468870-469160-LTR1	4_s49	Tsu4	Tsu4	0.0	4
4_s490	0.006993006993006993	0	77.344	4-s408-utg3_pilon-TY1-342420-342736-LTR1	4_s408	4-s490-utg5_pilon-TY1-560368-560621-LTR1	4_s490	TY1	TY1	22.656000000000006	4
4_s491	0.01661129568106312	0	81.25	4-s347-utg32_pilon-TY2-353280-353407-LTR1	4_s347	4-s491-utg5_pilon-TY1-647542-647865-LTR1	4_s491	TY1	TY2	18.75	4
4_s492	0.0031746031746031746	0	82.48	4-s231-utg214_pilon-TY4-341881-342247-LTR1	4_s231	4-s492-utg5_pilon-TY4-648488-648850-LTR1	4_s492	TY4	TY4	17.519999999999996	4
4_s493	0.00196078431372549	0	96.463	4-st217-utg5_pilon-TY1-757250-757565-LTR1	4_st217	4-s493-utg5_pilon-TY1-648912-649225-LTR1	4_s493	TY1	TY1	3.537000000000006	4
4_s495	0.005847953216374269	0	89.855	4-st39-utg15_pilon-TY4-54945-55312-LTR1	4_st39	4-s495-utg5_pilon-TY4-689236-689541-LTR1	4_s495	TY4	TY4	10.144999999999996	4
4_s5	0.02293577981651376	0	81.481	4-st112-utg214_pilon-TY3_1p-530137-530353-LTR1	4_st112	4-s5-utg111_pilon-TY3_1p-140992-141045-LTR1	4_s5	TY3_1p	TY3_1p	18.519000000000005	4
4_s503	0.0048543689320388345	0	82.895	4-s466-utg5_pilon-TY4-121684-122059-LTR1	4_s466	4-s503-utg5_pilon-TY4-717952-718179-LTR1	4_s503	TY4	TY4	17.105000000000004	4
4_s505	0.0017667844522968198	0	95.739	4-s382-utg389_pilon-TY3_1p-170580-170931-LTR1	4_s382	4-s505-utg5_pilon-TY3_1p-718608-718958-LTR1	4_s505	TY3_1p	TY3_1p	4.260999999999996	4
4_s51	0.017123287671232876	0	78.302	4-s343-utg32_pilon-TY3_1p-231852-232203-LTR1	4_s343	4-s51-utg121_pilon-TY3-491015-491238-LTR1	4_s51	TY3	TY3_1p	21.697999999999993	4
4_s510	0.0027472527472527475	0	90.036	4-st55-utg15_pilon-TY1-838082-838362-LTR1	4_st55	4-s510-utg5_pilon-TY1-776148-776479-LTR1	4_s510	TY1	TY1	9.963999999999999	4
4_s511	0.002127659574468085	0	93.375	4-s26-utg111_pilon-TY1-552462-552778-LTR1	4_s26	4-s511-utg5_pilon-TY1-815793-816109-LTR1	4_s511	TY1	TY1	6.625	4
4_s512	0.009615384615384616	0	82.5	4-s232-utg214_pilon-TY3_1p-342248-342499-LTR1	4_s232	4-s512-utg5_pilon-TY3-816110-816256-LTR1	4_s512	TY3	TY3_1p	17.5	4
4_s513	0.002890173410404624	0	85.154	4-s402-utg3_pilon-TY3_1p-256985-257339-LTR1	4_s402	4-s513-utg5_pilon-TY3_1p-828135-828475-LTR1	4_s513	TY3_1p	TY3_1p	14.846000000000004	4
4_s515	0.003278688524590164	0	81.937	4-st242-utg89_pilon-TY4-552811-552890-LTR1	4_st242	4-s515-utg5_pilon-TY4-846899-847264-LTR1	4_s515	TY4	TY4	18.063000000000002	4
4_s519	0.0018587360594795538	0	100.0	4-s209-utg214_pilon-Tsu4-104844-105134-LTR1	4_s209	4-s519-utg5_pilon-Tsu4-901903-902193-LTR1	4_s519	Tsu4	Tsu4	0.0	4
4_s520	0.002320185614849188	0	92.459	4-s408-utg3_pilon-TY1-342420-342736-LTR1	4_s408	4-s520-utg5_pilon-TY1-902194-902496-LTR1	4_s520	TY1	TY1	7.540999999999997	4
4_s521	0.005405405405405406	0	91.176	4-s145-utg164_pilon-TY3-289989-290213-LTR1	4_s145	4-s521-utg5_pilon-TY3-902497-902776-LTR1	4_s521	TY3	TY3	8.823999999999998	4
4_s522	0.006289308176100629	0	92.035	4-st210-utg5_pilon-TY1-695364-695680-LTR1	4_st210	4-s522-utg5_pilon-TY1-903031-903145-LTR1	4_s522	TY1	TY1	7.965000000000003	4
4_s523	0.010493179433368312	0	96.552	4-s306-utg216_pilon-TY5-18563-18638-LTR1	4_s306	4-s523-utg71_pilon-TY5-3548-3610-LTR1	4_s523	TY5	TY5	3.4479999999999933	4
4_s524	0.009259259259259259	0	76.777	4-st184-utg56_pilon-TY1-805050-805382-LTR1	4_st184	4-s524-utg71_pilon-TY1-18734-19062-LTR1	4_s524	TY1	TY1	23.223	4
4_s528	0.001851851851851852	0	94.382	4-s162-utg164_pilon-TY3_1p-463789-464139-LTR1	4_s162	4-s528-utg71_pilon-TY3_1p-212111-212399-LTR1	4_s528	TY3_1p	TY3_1p	5.617999999999995	4
4_s529	0.013333333333333334	0	93.878	4-st204-utg5_pilon-TY1-534867-535183-LTR1	4_st204	4-s529-utg71_pilon-TY1-212671-212719-LTR1	4_s529	TY1	TY1	6.122	4
4_s53	0.0017006802721088435	0	100.0	4-s29-utg111_pilon-TY1-575443-575760-LTR1	4_s29	4-s53-utg121_pilon-TY1-603347-603664-LTR1	4_s53	TY1	TY1	0.0	4
4_s530	0.002173913043478261	0	89.333	4-st39-utg15_pilon-TY4-54945-55312-LTR1	4_st39	4-s530-utg71_pilon-TY4-213120-213413-LTR1	4_s530	TY4	TY4	10.667000000000002	4
4_s531	0.002320185614849188	0	91.167	4-s322-utg23_pilon-TY1-207559-207875-LTR1	4_s322	4-s531-utg71_pilon-TY1-212803-213119-LTR1	4_s531	TY1	TY1	8.832999999999998	4
4_s532	0.0018587360594795538	0	100.0	4-u6-utg23_pilon-Tsu4-354609-354899-LTR2	4_u6	4-s532-utg71_pilon-Tsu4-259726-260016-LTR1	4_s532	Tsu4	Tsu4	0.0	4
4_s533	0.00234192037470726	0	91.857	4-st184-utg56_pilon-TY1-805050-805382-LTR1	4_st184	4-s533-utg71_pilon-TY1-285759-286065-LTR1	4_s533	TY1	TY1	8.143	4
4_s534	0.0078125	0	83.448	4-st109-utg214_pilon-TY1-529237-529553-LTR1	4_st109	4-s534-utg71_pilon-TY2-325645-325920-LTR1	4_s534	TY2	TY1	16.552000000000007	4
4_s537	0.012135922330097087	0	74.408	4-s343-utg32_pilon-TY3_1p-231852-232203-LTR1	4_s343	4-s537-utg71_pilon-TY3-440638-440998-LTR1	4_s537	TY3	TY3_1p	25.592	4
4_s538	0.006802721088435374	0	90.909	4-st21-utg121_pilon-TY1-210639-210955-LTR1	4_st21	4-s538-utg71_pilon-TY2-446070-446177-LTR1	4_s538	TY2	TY1	9.090999999999994	4
4_s539	0.0015723270440251573	0	98.343	4-s281-utg215_pilon-TY3_1p-155249-155612-LTR1	4_s281	4-s539-utg71_pilon-TY3_1p-446369-446732-LTR1	4_s539	TY3_1p	TY3_1p	1.6569999999999965	4
4_s54	0.0021551724137931034	0	100.0	4-s30-utg111_pilon-TY5-576039-576289-LTR1	4_s30	4-s54-utg121_pilon-TY5-603943-604193-LTR1	4_s54	TY5	TY5	0.0	4
4_s540	0.0018656716417910447	0	97.161	4-u4-utg164_pilon-TY1-448720-449036-LTR1	4_u4	4-s540-utg71_pilon-TY1-553736-554052-LTR1	4_s540	TY1	TY1	2.8389999999999986	4
4_s541	0.0056179775280898875	0	77.353	4-st6-utg111_pilon-TY1-302855-303183-LTR1	4_st6	4-s541-utg71_pilon-TY1-576752-577081-LTR1	4_s541	TY1	TY1	22.647000000000006	4
4_s542	0.002352941176470588	0	91.111	4-s322-utg23_pilon-TY1-207559-207875-LTR1	4_s322	4-s542-utg71_pilon-TY1-640211-640524-LTR1	4_s542	TY1	TY1	8.888999999999996	4
4_s543	0.011876484560570071	0	76.048	4-st135-utg215_pilon-TY1-316701-316977-LTR1	4_st135	4-s543-utg71_pilon-TY1-640689-640977-LTR1	4_s543	TY1	TY1	23.951999999999998	4
4_s546	0.020366598778004074	0	77.011	4-s537-utg71_pilon-TY3-440638-440998-LTR1	4_s537	4-s546-utg71_pilon-TY3_1p-679179-679326-LTR1	4_s546	TY3_1p	TY3	22.989000000000004	4
4_s549	0.008264462809917356	0	91.954	4-s147-utg164_pilon-TY4-291040-291108-LTR1	4_s147	4-s549-utg71_pilon-TY4-823979-824064-LTR1	4_s549	TY4	TY4	8.046000000000006	4
4_s55	0.0038314176245210726	0	96.25	4-s378-utg389_pilon-TY5-8284-8530-LTR1	4_s378	4-s55-utg144_pilon-TY5-8454-8618-LTR1	4_s55	TY5	TY5	3.75	4
4_s550	0.0027472527472527475	0	87.461	4-s408-utg3_pilon-TY1-342420-342736-LTR1	4_s408	4-s550-utg71_pilon-TY1-824065-824382-LTR1	4_s550	TY1	TY1	12.539000000000001	4
[truncated: 1,456 more rows]
