# Supplementary material for: The effect of hybridization on transposable element accumulation in an undomesticated fungal species
Source: eLife. 2020 Sep 21;9:e60474. doi: 10.7554/eLife.60474 (PMC7584455; doi:10.7554/eLife.60474)
Supplement: Figure 3—source data 2. [file elife-60474-fig3-data2.csv.zip › Figure3b.csv]

	id	strain	tig	tig_start	tig_end	start	end	strand	family	type	aln	aln_start	aln_end	aln_mid	aln_strand	cluster	strand_corr	orthogroup
0_82	82	0	chrIV	607616	607932	1967695	1968012	C	TY1	solo	0	110587	110905	110746.0	+	0_0	-1	None
0_83	83	0	chrIV	632964	633280	1993043	1993360	C	TY1	solo	0	139259	152338	145798.5	+	0_1	-1	None
0_84	84	0	chrIV	633614	633986	1993693	1994066	+	TY4	solo	0	152850	153302	153076.0	+	0_1	1	None
0_85	85	0	chrIV	649819	649864	2009898	2009944	+	TY2	solo	0	176325	176373	176349.0	+	0_2	1	None
0_86	86	0	chrIV	649865	650181	2009944	2010261	C	TY1	solo	0	176373	177018	176695.5	+	0_2	-1	None
0_87	87	0	chrIV	650189	650384	2010268	2010464	C	TY2	solo	0	177025	177421	177223.0	+	0_2	-1	None
0_88	88	0	chrIV	650385	650701	2010464	2010781	+	TY1	solo	0	177421	177800	177610.5	+	0_2	1	None
0_89	89	0	chrIV	788730	789046	2148809	2149126	C	TY1	solo	0	322454	323270	322862.0	+	0_3	-1	None
0_90	90	0	chrIV	789305	789520	2149384	2149600	+	TY2	solo	0	323537	326783	325160.0	+	0_3	1	None
0_91	91	0	chrIV	801091	801407	2161170	2161487	+	TY1	solo	0	338645	338962	338803.5	+	0_4	1	None
0_92	92	0	chrIV	803433	803763	2163512	2163843	+	TY1	solo	0	340993	341330	341161.5	+	0_5	1	None
0_93	93	0	chrIV	857445	857662	2217524	2217742	+	TY2	solo	0	396432	396656	396544.0	+	0_6	1	None
0_94	94	0	chrIV	858259	858564	2218338	2218644	C	TY4	solo	0	397336	397642	397489.0	+	0_6	-1	None
0_95	95	0	chrIV	858565	858707	2218644	2218787	+	TY2	solo	0	397642	403989	400815.5	+	0_6	1	None
0_96	96	0	chrIV	858708	858793	2218787	2218873	C	TY1	solo	0	403989	416184	410086.5	+	0_6	-1	None
0_97	97	0	chrIV	920256	920477	2280335	2280557	+	TY4	solo	0	479373	479596	479484.5	+	0_7	1	None
0_98	98	0	chrIV	920522	920608	2280601	2280688	+	TY2	solo	0	479644	479732	479688.0	+	0_7	1	None
1_s121	s121	1	utg14_pilon	637385	637693	2008052	2008361	C	TY1	solo	0	139329	152347	145838.0	+	0_1	-1	og214
1_s122	s122	1	utg14_pilon	637911	638085	2008578	2008753	+	TY4	solo	0	152792	153220	153006.0	+	0_1	1	og355
1_s123	s123	1	utg14_pilon	654032	654170	2024699	2024838	+	TY2	solo	0	176321	177175	176748.0	+	0_2	1	og210
1_s124	s124	1	utg14_pilon	788336	788395	2159003	2159063	+	TY3	solo	0	323434	323495	323464.5	+	0_3	1	og41
1_st56	st56	1	utg14_pilon	788409	788714	2159076	2159382	+	TY1	solo	0	323509	323826	323667.5	+	0_3	1	og356
1_st57	st57	1	utg14_pilon	788725	788796	2159392	2159464	+	TY1	solo	0	326711	326783	326747.0	+	0_3	1	og40
1_st58	st58	1	utg14_pilon	853827	854102	2224494	2224770	+	TY2	solo	0	396378	396656	396517.0	+	0_6	1	og307
1_st59	st59	1	utg14_pilon	854669	854926	2225336	2225594	+	TY1	solo	0	403723	416597	410160.0	+	0_6	1	og357
1_s129	s129	1	utg14_pilon	916450	916667	2287117	2287335	+	TY4	solo	0	479373	479596	479484.5	+	0_7	1	og306
1_s130	s130	1	utg14_pilon	916749	917067	2287416	2287735	+	TY1	solo	0	480330	480928	480629.0	+	0_7	1	og304
2_s486	s486	2	utg988_pilon	612163	612479	1962138	1962455	C	TY1	solo	0	110587	110905	110746.0	+	0_0	-1	og348
2_s487	s487	2	utg988_pilon	637443	637806	1987418	1987782	C	TY3_1p	solo	0	138487	139157	138822.0	+	0_1	-1	og216
2_s488	s488	2	utg988_pilon	637888	638204	1987863	1988180	C	TY1	solo	0	139259	152338	145798.5	+	0_1	-1	og214
2_s489	s489	2	utg988_pilon	638538	638910	1988513	1988886	+	TY4	solo	0	152850	153302	153076.0	+	0_1	1	og213
2_st231	st231	2	utg988_pilon	654748	655306	2004723	2005282	+	TY2	solo	0	176325	177414	176869.5	+	0_2	1	og210
2_s491	s491	2	utg988_pilon	654794	655110	2004769	2005086	C	TY1	solo	0	176373	177018	176695.5	+	0_2	-1	og211
2_st232	st232	2	utg988_pilon	655314	655630	2005289	2005606	+	TY1	solo	0	177421	177800	177610.5	+	0_2	1	og210
2_s493	s493	2	utg988_pilon	788912	789228	2138887	2139204	C	TY1	solo	0	322454	323270	322862.0	+	0_3	-1	og42
2_s494	s494	2	utg988_pilon	789393	789465	2139368	2139441	+	TY3	solo	0	323434	323507	323470.5	+	0_3	1	og41
2_st233	st233	2	utg988_pilon	789487	789702	2139462	2139678	+	TY2	solo	0	323537	326783	325160.0	+	0_3	1	og40
2_st234	st234	2	utg988_pilon	801274	801590	2151249	2151566	+	TY1	solo	0	338645	338962	338803.5	+	0_4	1	og52
2_st235	st235	2	utg988_pilon	803615	803945	2153590	2153921	+	TY1	solo	0	340993	341330	341161.5	+	0_5	1	og21
2_st236	st236	2	utg988_pilon	857590	857807	2207565	2207783	+	TY2	solo	0	396432	396656	396544.0	+	0_6	1	og307
2_s499	s499	2	utg988_pilon	858454	858759	2208429	2208735	C	TY4	solo	0	397336	397642	397489.0	+	0_6	-1	og309
2_st237	st237	2	utg988_pilon	858760	858902	2208735	2208878	+	TY2	solo	0	397642	403989	400815.5	+	0_6	1	og308
2_s501	s501	2	utg988_pilon	858903	858988	2208878	2208964	C	TY1	solo	0	403989	416184	410086.5	+	0_6	-1	og358
2_s502	s502	2	utg988_pilon	920439	920660	2270414	2270636	+	TY4	solo	0	479373	479596	479484.5	+	0_7	1	og306
2_s503	s503	2	utg988_pilon	920705	920791	2270680	2270767	+	TY2	solo	0	479644	479732	479688.0	+	0_7	1	og305
3_s278	s278	3	utg29_pilon	555796	556159	1800487	1800851	C	TY3_1p	solo	0	51066	51430	51248.0	+	0_8	-1	og359
3_s279	s279	3	utg29_pilon	607454	607769	1852145	1852461	C	TY1	solo	0	110587	110905	110746.0	+	0_0	-1	og348
3_s280	s280	3	utg29_pilon	608617	608897	1853308	1853589	+	TY1	solo	0	112584	112865	112724.5	+	0_9	1	og67
3_s281	s281	3	utg29_pilon	633083	633335	1877774	1878027	C	TY3_1p	solo	0	138487	139202	138844.5	+	0_1	-1	og216
3_st135	st135	3	utg29_pilon	633375	633691	1878066	1878383	C	TY1	solo	0	139259	152341	145800.0	+	0_1	-1	og214
3_st136	st136	3	utg29_pilon	633703	633771	1878394	1878463	C	TY1	solo	0	152530	152599	152564.5	+	0_1	-1	og215
3_s284	s284	3	utg29_pilon	634022	634394	1878713	1879086	+	TY4	solo	0	152850	153302	153076.0	+	0_1	1	og213
3_s285	s285	3	utg29_pilon	650248	650812	1894939	1895504	+	TY2	solo	0	176325	177798	177061.5	+	0_2	1	og210
3_s286	s286	3	utg29_pilon	650294	650615	1894985	1895307	C	TY1	solo	0	176373	177018	176695.5	+	0_2	-1	og211
3_st137	st137	3	utg29_pilon	784577	784890	2029268	2029582	C	TY1	solo	0	322454	323345	322899.5	+	0_3	-1	og42
3_s288	s288	3	utg29_pilon	784980	785052	2029671	2029744	+	TY3	solo	0	323434	323507	323470.5	+	0_3	1	og41
3_st138	st138	3	utg29_pilon	785074	785285	2029765	2029977	+	TY2	solo	0	323537	326783	325160.0	+	0_3	1	og40
3_st139	st139	3	utg29_pilon	796854	797170	2041545	2041862	+	TY1	solo	0	338645	338962	338803.5	+	0_4	1	og52
3_st140	st140	3	utg29_pilon	797171	797250	2041862	2041942	C	TY1	solo	0	338962	339042	339002.0	+	0_4	-1	og53
3_st141	st141	3	utg29_pilon	799198	799530	2043889	2044222	+	TY1	solo	0	340993	341330	341161.5	+	0_5	1	og21
3_st142	st142	3	utg29_pilon	853132	853403	2097823	2098095	+	TY2	solo	0	396378	396656	396517.0	+	0_6	1	og307
3_s294	s294	3	utg29_pilon	853999	854304	2098690	2098996	C	TY4	solo	0	397336	397642	397489.0	+	0_6	-1	og309
3_st143	st143	3	utg29_pilon	854305	854633	2098996	2099325	+	TY1	solo	0	397642	416649	407145.5	+	0_6	1	og308
3_s296	s296	3	utg29_pilon	916104	916319	2160795	2161011	+	TY4	solo	0	479373	479596	479484.5	+	0_7	1	og306
3_st144	st144	3	utg29_pilon	916364	916449	2161055	2161141	+	TY2	solo	0	479644	479732	479688.0	+	0_7	1	og305
3_s298	s298	3	utg29_pilon	916762	917792	2161453	2162484	C	TY3_1p	solo	0	480044	481771	480907.5	+	0_7	-1	og360
3_st145	st145	3	utg29_pilon	917048	917348	2161739	2162040	+	TY1	solo	0	480330	480633	480481.5	+	0_7	1	og304
3_s300	s300	3	utg29_pilon	917349	917551	2162040	2162243	C	Tsu4	solo	0	480633	480850	480741.5	+	0_7	-1	og361
4_s430	s430	4	utg56_pilon	613775	614090	1999600	1999916	C	TY1	solo	0	110587	110905	110746.0	+	0_0	-1	og348
4_s431	s431	4	utg56_pilon	614902	615218	2000727	2001044	+	TY1	solo	0	112548	112865	112706.5	+	0_9	1	og67
4_s432	s432	4	utg56_pilon	639406	639501	2025231	2025327	C	TY3_1p	solo	0	138487	146030	142258.5	+	0_1	-1	og362
4_st178	st178	4	utg56_pilon	639497	639780	2025322	2025606	C	TY1	solo	0	146025	152341	149183.0	+	0_1	-1	og214
4_st179	st179	4	utg56_pilon	639792	639860	2025617	2025686	C	TY1	solo	0	152530	152599	152564.5	+	0_1	-1	og215
4_s435	s435	4	utg56_pilon	640111	640483	2025936	2026309	+	TY4	solo	0	152850	153302	153076.0	+	0_1	1	og213
4_s436	s436	4	utg56_pilon	656340	656904	2042165	2042730	+	TY2	solo	0	176325	177798	177061.5	+	0_2	1	og210
4_s437	s437	4	utg56_pilon	656386	656707	2042211	2042533	C	TY1	solo	0	176373	177018	176695.5	+	0_2	-1	og211
4_st180	st180	4	utg56_pilon	790426	790742	2176251	2176568	C	TY1	solo	0	322454	323345	322899.5	+	0_3	-1	og42
4_s439	s439	4	utg56_pilon	790832	790904	2176657	2176730	+	TY3	solo	0	323434	323507	323470.5	+	0_3	1	og41
4_st181	st181	4	utg56_pilon	790926	791137	2176751	2176963	+	TY2	solo	0	323537	326783	325160.0	+	0_3	1	og40
4_st182	st182	4	utg56_pilon	802706	803022	2188531	2188848	+	TY1	solo	0	338645	338962	338803.5	+	0_4	1	og52
4_st183	st183	4	utg56_pilon	803023	803102	2188848	2188928	C	TY1	solo	0	338962	339042	339002.0	+	0_4	-1	og53
4_st184	st184	4	utg56_pilon	805050	805382	2190875	2191208	+	TY1	solo	0	340993	341330	341161.5	+	0_5	1	og21
4_st185	st185	4	utg56_pilon	858989	859260	2244814	2245086	+	TY2	solo	0	396378	396656	396517.0	+	0_6	1	og307
4_s445	s445	4	utg56_pilon	859856	860161	2245681	2245987	C	TY4	solo	0	397336	397642	397489.0	+	0_6	-1	og309
4_st186	st186	4	utg56_pilon	860162	860490	2245987	2246316	+	TY1	solo	0	397642	416649	407145.5	+	0_6	1	og308
4_s447	s447	4	utg56_pilon	921949	922164	2307774	2307990	+	TY4	solo	0	479373	479596	479484.5	+	0_7	1	og306
4_s448	s448	4	utg56_pilon	922608	923373	2308433	2309199	C	TY3_1p	solo	0	480044	481771	480907.5	+	0_7	-1	og363
4_s449	s449	4	utg56_pilon	922894	923210	2308719	2309036	+	TY1	solo	0	480330	481607	480968.5	+	0_7	1	og304
5_u4	u4	5	utg1276_pilon	604948	610830	1975677	1981560	C	TY1	complete	0	104624	110507	107565.5	+	0_0	-1	og364
5_st28	st28	5	utg1276_pilon	610909	611225	1981638	1981955	C	TY1	solo	0	110587	110905	110746.0	+	0_0	-1	og348
5_s85	s85	5	utg1276_pilon	636254	642597	2006983	2013327	C	TY1	solo	0	139259	152338	145798.5	+	0_1	-1	og214
5_i1	i1	5	utg1276_pilon	636410	642431	2007139	2013161	+	Tsu4	complete	0	146150	152172	149161.0	+	0_1	1	og365
5_s86	s86	5	utg1276_pilon	642931	643303	2013660	2014033	+	TY4	solo	0	152850	153302	153076.0	+	0_1	1	og213
5_s87	s87	5	utg1276_pilon	659133	659851	2029862	2030581	+	TY1	solo	0	176325	177800	177062.5	+	0_2	1	og210
5_st29	st29	5	utg1276_pilon	659258	659575	2029987	2030305	+	TY1	solo	0	176527	176845	176686.0	+	0_2	1	og366
5_s89	s89	5	utg1276_pilon	659589	659748	2030318	2030478	C	TY2	solo	0	176858	177018	176938.0	+	0_2	-1	og211
5_s90	s90	5	utg1276_pilon	795145	795461	2165874	2166191	C	TY1	solo	0	322454	323345	322899.5	+	0_3	-1	og42
5_s91	s91	5	utg1276_pilon	795551	795623	2166280	2166353	+	TY3	solo	0	323434	323507	323470.5	+	0_3	1	og41
5_st30	st30	5	utg1276_pilon	795645	795860	2166374	2166590	+	TY2	solo	0	323537	326783	325160.0	+	0_3	1	og40
5_st31	st31	5	utg1276_pilon	807446	807762	2178175	2178492	+	TY1	solo	0	338645	338962	338803.5	+	0_4	1	og52
5_st32	st32	5	utg1276_pilon	809787	810121	2180516	2180851	+	TY1	solo	0	340993	341330	341161.5	+	0_5	1	og21
5_st33	st33	5	utg1276_pilon	863759	863976	2234488	2234706	+	TY2	solo	0	396432	396656	396544.0	+	0_6	1	og307
5_s96	s96	5	utg1276_pilon	864572	864845	2235301	2235575	C	TY4	solo	0	397336	397644	397490.0	+	0_6	-1	og309
5_u5	u5	5	utg1276_pilon	864875	870899	2235604	2241629	C	Tsu4	complete	0	397673	403698	400685.5	+	0_6	-1	og367
5_st34	st34	5	utg1276_pilon	870907	871016	2241636	2241746	+	TY2	solo	0	403705	403989	403847.0	+	0_6	1	og308
5_s98	s98	5	utg1276_pilon	871017	871102	2241746	2241832	C	TY1	solo	0	403989	416184	410086.5	+	0_6	-1	og368
5_s99	s99	5	utg1276_pilon	932571	932792	2303300	2303522	+	TY4	solo	0	479373	479596	479484.5	+	0_7	1	og306
5_s100	s100	5	utg1276_pilon	932806	932927	2303535	2303657	+	TY2	solo	0	479609	479732	479670.5	+	0_7	1	og305
6_s491	s491	6	utg7_pilon	522084	522400	1984299	1984616	C	TY1	solo	0	110587	110905	110746.0	+	0_0	-1	og348
6_s492	s492	6	utg7_pilon	547434	547750	2009649	2009966	C	TY1	solo	0	139259	152821	146040.0	+	0_1	-1	og214
6_s493	s493	6	utg7_pilon	547780	548149	2009995	2010365	+	TY4	solo	0	152850	153302	153076.0	+	0_1	1	og213
6_s494	s494	6	utg7_pilon	563980	564445	2026195	2026661	+	TY1	solo	0	176325	177800	177062.5	+	0_2	1	og210
6_s495	s495	6	utg7_pilon	564026	564342	2026241	2026558	C	TY1	solo	0	176373	177018	176695.5	+	0_2	-1	og211
6_s496	s496	6	utg7_pilon	699535	699851	2161750	2162067	C	TY1	solo	0	322454	323270	322862.0	+	0_3	-1	og42
6_s497	s497	6	utg7_pilon	700016	700088	2162231	2162304	+	TY3	solo	0	323434	323507	323470.5	+	0_3	1	og41
6_st241	st241	6	utg7_pilon	700110	700325	2162325	2162541	+	TY2	solo	0	323537	326783	325160.0	+	0_3	1	og40
6_st242	st242	6	utg7_pilon	711897	712213	2174112	2174429	+	TY1	solo	0	338645	338962	338803.5	+	0_4	1	og52
6_st243	st243	6	utg7_pilon	714240	714570	2176455	2176786	+	TY1	solo	0	340993	341330	341161.5	+	0_5	1	og21
6_st244	st244	6	utg7_pilon	768213	768484	2230428	2230700	+	TY2	solo	0	396378	396656	396517.0	+	0_6	1	og307
6_s502	s502	6	utg7_pilon	769080	769385	2231295	2231601	C	TY4	solo	0	397336	397642	397489.0	+	0_6	-1	og309
6_st245	st245	6	utg7_pilon	769386	769714	2231601	2231930	+	TY1	solo	0	397642	416649	407145.5	+	0_6	1	og308
6_s504	s504	6	utg7_pilon	831176	831397	2293391	2293613	+	TY4	solo	0	479373	479596	479484.5	+	0_7	1	og306
6_s505	s505	6	utg7_pilon	831442	831528	2293657	2293744	+	TY2	solo	0	479644	479732	479688.0	+	0_7	1	og305
7_75	75	7	chrIV	607852	607955	1973297	1973401	C	TY2	solo	0	111110	111214	111162.0	+	0_0	-1	None
7_76	76	7	chrIV	632704	632992	1998149	1998438	C	TY1	solo	0	145507	145798	145652.5	+	0_1	-1	None
7_77	77	7	chrIV	649170	649502	2014615	2014948	+	TY2	solo	0	170066	170399	170232.5	+	0_2	1	None
7_78	78	7	chrIV	649503	654797	2014948	2020243	+	TY2	internal	0	170399	175694	173046.5	+	0_2	1	None
7_79	79	7	chrIV	654798	655130	2020243	2020576	+	TY2	solo	0	175694	176027	175860.5	+	0_2	1	None
7_80	80	7	chrIV	655246	655402	2020691	2020848	+	TY1	solo	0	176142	177798	176970.0	+	0_2	1	None
7_81	81	7	chrIV	791447	791776	2156892	2157222	C	TY1	solo	0	322454	322790	322622.0	+	0_3	-1	None
7_82	82	7	chrIV	792221	792350	2157666	2157796	+	TY1	internal	0	326125	326255	326190.0	+	0_3	1	None
7_83	83	7	chrIV	792454	792528	2157899	2157974	C	TY1	solo	0	326358	326433	326395.5	+	0_3	-1	None
7_84	84	7	chrIV	792542	792670	2157987	2158116	C	TY2	solo	0	326446	326575	326510.5	+	0_3	-1	None
7_85	85	7	chrIV	858143	858465	2223588	2223911	+	TY2	solo	0	396379	403985	400182.0	+	0_6	1	None
7_86	86	7	chrIV	858470	858801	2223915	2224247	C	TY1	solo	0	403989	410301	407145.0	+	0_6	-1	None
7_87	87	7	chrIV	858821	859099	2224266	2224545	+	TY2	solo	0	410320	416526	413423.0	+	0_6	1	None
7_88	88	7	chrIV	920171	920493	2285616	2285939	+	TY1	solo	0	478647	480928	479787.5	+	0_7	1	None
7_89	89	7	chrIV	920521	920594	2285966	2286040	C	TY2	solo	0	480955	481029	480992.0	+	0_7	-1	None
8_97	97	8	chrIV	628277	628380	2003382	2003486	C	TY2	solo	0	111110	111214	111162.0	+	0_0	-1	None
8_98	98	8	chrIV	652956	653217	2028061	2028323	C	TY3	solo	0	138487	139259	138873.0	+	0_1	-1	None
8_99	99	8	chrIV	653226	653551	2028331	2028657	C	TY2	solo	0	139289	139653	139471.0	+	0_1	-1	None
8_100	100	8	chrIV	653552	658801	2028657	2033907	C	TY1	internal	0	139653	144903	142278.0	+	0_1	-1	None
8_101	101	8	chrIV	658810	659135	2033915	2034241	C	TY2	solo	0	144911	145237	145074.0	+	0_1	-1	None
8_102	102	8	chrIV	659136	659219	2034241	2034325	C	TY3	solo	0	145237	145321	145279.0	+	0_1	-1	None
8_103	103	8	chrIV	659406	659674	2034511	2034780	C	TY1	solo	0	145507	145776	145641.5	+	0_1	-1	None
8_104	104	8	chrIV	675812	676152	2050917	2051258	+	TY3	solo	0	169644	169985	169814.5	+	0_2	1	None
8_105	105	8	chrIV	676342	676500	2051447	2051606	+	TY1	solo	0	176140	177798	176969.0	+	0_2	1	None
8_106	106	8	chrIV	810626	810956	2185731	2186062	+	TY1	solo	0	322134	323836	322985.0	+	0_3	1	None
8_107	107	8	chrIV	810957	813375	2186062	2188481	+	TY1	internal	0	323836	326255	325045.5	+	0_3	1	None
8_108	108	8	chrIV	813479	813553	2188584	2188659	C	TY1	solo	0	326358	326433	326395.5	+	0_3	-1	None
8_109	109	8	chrIV	813567	813695	2188672	2188801	C	TY2	solo	0	326446	326575	326510.5	+	0_3	-1	None
8_110	110	8	chrIV	879147	879469	2254252	2254575	+	TY2	solo	0	396379	403985	400182.0	+	0_6	1	None
8_111	111	8	chrIV	879474	879543	2254579	2254649	C	TY1	solo	0	403989	404072	404030.5	+	0_6	-1	None
8_112	112	8	chrIV	879546	879873	2254651	2254979	+	TY2	solo	0	404074	404402	404238.0	+	0_6	1	None
8_113	113	8	chrIV	879878	885172	2254983	2260278	+	TY2	internal	0	404406	409701	407053.5	+	0_6	1	None
8_114	114	8	chrIV	885173	885504	2260278	2260610	+	TY2	solo	0	409701	410033	409867.0	+	0_6	1	None
8_115	115	8	chrIV	885506	885769	2260611	2260875	C	TY1	solo	0	410035	410301	410168.0	+	0_6	-1	None
8_116	116	8	chrIV	886028	886361	2261133	2261467	C	TY2	solo	0	410559	410893	410726.0	+	0_6	-1	None
8_117	117	8	chrIV	886362	891611	2261467	2266717	C	TY1	internal	0	410893	416143	413518.0	+	0_6	-1	None
8_118	118	8	chrIV	891620	891945	2266725	2267051	C	TY2	solo	0	416151	416481	416316.0	+	0_6	-1	None
8_119	119	8	chrIV	953079	953401	2328184	2328507	+	TY1	solo	0	478647	480928	479787.5	+	0_7	1	None
8_120	120	8	chrIV	953429	953502	2328534	2328608	C	TY2	solo	0	480955	481029	480992.0	+	0_7	-1	None
8_121	121	8	chrIV	953683	954023	2328788	2329129	C	TY3	solo	0	481209	481770	481489.5	+	0_7	-1	None
0_71	71	0	chrIV	360447	360763	1720526	1720843	+	TY1	solo	1	290237	290727	290482.0	+	1_0	1	None
1_s108	s108	1	utg14_pilon	360472	360549	1731139	1731217	C	TY4	solo	1	289784	289862	289823.0	+	1_0	-1	og369
1_s109	s109	1	utg14_pilon	360786	360905	1731453	1731573	C	TY2	solo	1	290099	290227	290163.0	+	1_0	-1	og370
1_s110	s110	1	utg14_pilon	360906	361225	1731573	1731893	+	TY1	solo	1	290227	290722	290474.5	+	1_0	1	og65
2_s475	s475	2	utg988_pilon	358615	358931	1708590	1708907	+	TY1	solo	1	290237	290727	290482.0	+	1_0	1	og65
2_u5	u5	2	utg988_pilon	358976	364998	1708951	1714974	+	Tsu4	complete	1	290771	296794	293782.5	+	1_0	1	og371
3_s266	s266	3	utg29_pilon	359764	359891	1604455	1604583	C	TY1	solo	1	290091	290222	290156.5	+	1_0	-1	og66
3_s267	s267	3	utg29_pilon	359907	360223	1604598	1604915	+	TY1	solo	1	290237	290727	290482.0	+	1_0	1	og65
4_s418	s418	4	utg56_pilon	366855	366982	1752680	1752808	C	TY1	solo	1	290091	290222	290156.5	+	1_0	-1	og66
4_s419	s419	4	utg56_pilon	366998	367314	1752823	1753140	+	TY1	solo	1	290237	290727	290482.0	+	1_0	1	og65
5_s72	s72	5	utg1276_pilon	358080	358207	1728809	1728937	C	TY1	solo	1	290091	290222	290156.5	+	1_0	-1	og66
5_s73	s73	5	utg1276_pilon	358223	358539	1728952	1729269	+	TY1	solo	1	290237	290727	290482.0	+	1_0	1	og65
6_s479	s479	6	utg7_pilon	275248	275375	1737463	1737591	C	TY1	solo	1	290091	290222	290156.5	+	1_0	-1	og66
6_s480	s480	6	utg7_pilon	275391	275707	1737606	1737923	+	TY1	solo	1	290237	290727	290482.0	+	1_0	1	og65
7_67	67	7	chrIV	358835	358998	1724280	1724444	C	TY2	solo	1	290103	290390	290246.5	+	1_0	-1	None
8_81	81	8	chrIV	359259	359422	1734364	1734528	C	TY2	solo	1	290103	290390	290246.5	+	1_0	-1	None
0_469	469	0	chrXIV	439245	439561	9526311	9526628	C	TY1	solo	2	194019	194336	194177.5	+	2_0	-1	None
0_470	470	0	chrXIV	537162	537290	9624228	9624357	+	TY4	solo	2	306334	306464	306399.0	+	2_1	1	None
0_471	471	0	chrXIV	542672	542826	9629738	9629893	C	TY1	solo	2	312015	312172	312093.5	+	2_2	-1	None
0_472	472	0	chrXIV	543215	543543	9630281	9630610	+	TY1	solo	2	313072	313404	313238.0	+	2_2	1	None
1_st111	st111	1	utg34_pilon	539709	539869	9657328	9657489	C	TY1	solo	2	312012	312177	312094.5	+	2_2	-1	og115
1_st112	st112	1	utg34_pilon	540253	540582	9657872	9658202	+	TY1	solo	2	313072	313404	313238.0	+	2_2	1	og114
2_s327	s327	2	utg48_pilon	431774	432090	9531037	9531354	C	TY1	solo	2	194019	194336	194177.5	+	2_0	-1	og276
2_s328	s328	2	utg48_pilon	529663	529791	9628926	9629055	+	TY4	solo	2	306334	306464	306399.0	+	2_1	1	og176
2_s329	s329	2	utg48_pilon	535173	535393	9634436	9634657	C	TY1	solo	2	312015	312238	312126.5	+	2_2	-1	og115
2_st136	st136	2	utg48_pilon	535716	536046	9634979	9635310	+	TY1	solo	2	313072	313404	313238.0	+	2_2	1	og114
3_st177	st177	3	utg69_pilon	530407	530539	9758499	9758632	+	TY4	solo	2	306331	306464	306397.5	+	2_1	1	og176
3_s421	s421	3	utg69_pilon	535910	536064	9764002	9764157	C	TY1	solo	2	312015	312172	312093.5	+	2_2	-1	og115
3_st178	st178	3	utg69_pilon	536451	536781	9764543	9764874	+	TY1	solo	2	313072	313404	313238.0	+	2_2	1	og114
4_st238	st238	4	utg89_pilon	532395	532527	9761455	9761588	+	TY4	solo	2	306331	306464	306397.5	+	2_1	1	og176
4_st239	st239	4	utg89_pilon	537892	538046	9766952	9767107	C	TY1	solo	2	312015	312172	312093.5	+	2_2	-1	og115
4_st240	st240	4	utg89_pilon	538433	538763	9767493	9767824	+	TY1	solo	2	313072	313404	313238.0	+	2_2	1	og114
5_s245	s245	5	utg28_pilon	429958	430274	9595843	9596160	C	TY1	solo	2	194019	194336	194177.5	+	2_0	-1	og276
5_st107	st107	5	utg28_pilon	527892	528024	9693777	9693910	+	TY4	solo	2	306331	306464	306397.5	+	2_1	1	og176
5_s247	s247	5	utg28_pilon	533395	533549	9699280	9699435	C	TY1	solo	2	312015	312172	312093.5	+	2_2	-1	og115
5_st108	st108	5	utg28_pilon	533936	534266	9699821	9700152	+	TY1	solo	2	313072	313404	313238.0	+	2_2	1	og114
6_s412	s412	6	utg4_pilon	434919	435235	9646655	9646972	C	TY1	solo	2	194019	194336	194177.5	+	2_0	-1	og276
6_st197	st197	6	utg4_pilon	532856	532988	9744592	9744725	+	TY4	solo	2	306331	306464	306397.5	+	2_1	1	og176
6_s414	s414	6	utg4_pilon	538359	538513	9750095	9750250	C	TY1	solo	2	312015	312172	312093.5	+	2_2	-1	og115
6_st198	st198	6	utg4_pilon	538900	539230	9750636	9750967	+	TY1	solo	2	313072	313404	313238.0	+	2_2	1	og114
7_397	397	7	chrXIV	529466	529700	9668182	9668417	+	TY3_1p	solo	2	300313	300548	300430.5	+	2_1	1	None
7_398	398	7	chrXIV	529781	530121	9668497	9668838	+	TY3	solo	2	300628	300969	300798.5	+	2_1	1	None
7_399	399	7	chrXIV	530122	534870	9668838	9673587	+	TY3	internal	2	300969	305718	303343.5	+	2_1	1	None
7_400	400	7	chrXIV	534871	535211	9673587	9673928	+	TY3	solo	2	305718	306059	305888.5	+	2_1	1	None
7_401	401	7	chrXIV	540938	541266	9679654	9679983	+	TY1	solo	2	312554	313403	312978.5	+	2_2	1	None
7_402	402	7	chrXIV	549548	549879	9688264	9688596	C	TY1	solo	2	321786	322118	321952.0	+	2_3	-1	None
8_516	516	8	chrXIV	512688	513011	9846421	9846745	+	TY2	solo	2	272461	272785	272623.0	+	2_4	1	None
8_517	517	8	chrXIV	513022	518253	9846755	9851987	+	TY1	internal	2	272795	278027	275411.0	+	2_4	1	None
8_518	518	8	chrXIV	518254	518577	9851987	9852311	+	TY2	solo	2	278027	278351	278189.0	+	2_4	1	None
8_519	519	8	chrXIV	539948	540182	9873681	9873916	+	TY3_1p	solo	2	300313	300548	300430.5	+	2_1	1	None
8_520	520	8	chrXIV	540263	540602	9873996	9874336	+	TY3	solo	2	305718	306059	305888.5	+	2_1	1	None
8_521	521	8	chrXIV	545806	546006	9879539	9879740	C	TY2	solo	2	312016	312236	312126.0	+	2_2	-1	None
8_522	522	8	chrXIV	546324	546652	9880057	9880386	+	TY1	solo	2	312554	313403	312978.5	+	2_2	1	None
8_523	523	8	chrXIV	554902	555010	9888635	9888744	+	TY2	solo	2	321756	322202	321979.0	+	2_3	1	None
0_403	403	0	chrXII	569434	569749	7691911	7692227	+	TY1	solo	3	113802	114689	114245.5	+	3_0	1	None
0_404	404	0	chrXII	569768	569870	7692245	7692348	C	TY1	solo	3	114707	115103	114905.0	+	3_0	-1	None
0_405	405	0	chrXII	569864	569914	7692341	7692392	C	TY2	solo	3	114885	115147	115016.0	+	3_0	-1	None
0_406	406	0	chrXII	569998	570367	7692475	7692845	C	TY4	solo	3	115231	115607	115419.0	+	3_0	-1	None
0_407	407	0	chrXII	598994	599107	7721471	7721585	C	TY3	solo	3	150335	150458	150396.5	+	3_1	-1	None
0_408	408	0	chrXII	599108	599161	7721585	7721639	C	TY3_1p	solo	3	150458	150512	150485.0	+	3_1	-1	None
0_409	409	0	chrXII	599233	599552	7721710	7722030	C	TY1	solo	3	150583	156992	153787.5	+	3_1	-1	None
0_410	410	0	chrXII	652765	652845	7775242	7775323	C	TY4	solo	3	223153	229590	226371.5	+	3_2	-1	None
0_411	411	0	chrXII	697837	698153	7820314	7820631	C	TY1	solo	3	282740	283263	283001.5	+	3_3	-1	None
0_412	412	0	chrXII	747946	748236	7870423	7870714	C	TY2	solo	3	334473	346612	340542.5	+	3_4	-1	None
1_s178	s178	1	utg26_pilon	106764	107077	7708321	7708635	C	TY1	solo	3	114707	115099	114903.0	+	3_0	-1	og80
1_s179	s179	1	utg26_pilon	135811	136375	7737368	7737933	C	TY3_1p	solo	3	150335	157081	153708.0	+	3_1	-1	og159
1_s180	s180	1	utg26_pilon	135974	136288	7737531	7737846	C	TY1	solo	3	150502	156991	153746.5	+	3_1	-1	og158
1_s181	s181	1	utg26_pilon	159051	159393	7760608	7760951	C	TY3_1p	solo	3	190724	191067	190895.5	+	3_5	-1	og372
1_s182	s182	1	utg26_pilon	189871	190125	7791428	7791683	+	TY2	solo	3	223162	229613	226387.5	+	3_2	1	og373
1_st80	st80	1	utg26_pilon	235153	235227	7836710	7836785	C	TY1	solo	3	282665	282740	282702.5	+	3_3	-1	og374
1_st81	st81	1	utg26_pilon	235228	235543	7836785	7837101	C	TY1	solo	3	282740	283273	283006.5	+	3_3	-1	og342
1_s185	s185	1	utg26_pilon	285313	285609	7886870	7887167	C	TY1	solo	3	334472	340694	337583.0	+	3_4	-1	og68
1_u2	u2	1	utg26_pilon	285629	291507	7887186	7893065	+	TY1	complete	3	340713	346596	343654.5	+	3_4	1	og375
2_st21	st21	2	utg11_pilon	111511	111826	7691596	7691912	+	TY1	solo	3	113824	114387	114105.5	+	3_0	1	og79
2_st22	st22	2	utg11_pilon	111846	112125	7691931	7692211	+	TY1	solo	3	114406	114689	114547.5	+	3_0	1	og79
2_s38	s38	2	utg11_pilon	112144	112246	7692229	7692332	C	TY1	solo	3	114707	115103	114905.0	+	3_0	-1	og80
2_s39	s39	2	utg11_pilon	112374	112743	7692459	7692829	C	TY4	solo	3	115231	115607	115419.0	+	3_0	-1	og81
2_s40	s40	2	utg11_pilon	141378	141491	7721463	7721577	C	TY3	solo	3	150335	150458	150396.5	+	3_1	-1	og159
2_s41	s41	2	utg11_pilon	141492	141545	7721577	7721631	C	TY3_1p	solo	3	150458	150512	150485.0	+	3_1	-1	og160
2_st23	st23	2	utg11_pilon	141613	141929	7721698	7722015	C	TY1	solo	3	150583	150908	150745.5	+	3_1	-1	og158
2_st24	st24	2	utg11_pilon	141930	141972	7722015	7722058	C	TY2	solo	3	150908	150951	150929.5	+	3_1	-1	og376
2_u1	u1	2	utg11_pilon	141985	147864	7722070	7727950	+	TY1	complete	3	150979	156904	153941.5	+	3_1	1	og377
2_st25	st25	2	utg11_pilon	147865	147929	7727950	7728015	+	TY1	solo	3	156904	156969	156936.5	+	3_1	1	og378
2_s45	s45	2	utg11_pilon	201181	201261	7781266	7781347	C	TY4	solo	3	223153	229590	226371.5	+	3_2	-1	og149
2_s46	s46	2	utg11_pilon	246262	246578	7826347	7826664	C	TY1	solo	3	282740	283263	283001.5	+	3_3	-1	og342
2_s47	s47	2	utg11_pilon	246663	246953	7826748	7827039	C	Tsu4	solo	3	283347	283638	283492.5	+	3_3	-1	og379
2_s48	s48	2	utg11_pilon	296662	296952	7876747	7877038	C	TY2	solo	3	334473	346612	340542.5	+	3_4	-1	og68
3_s146	s146	3	utg195_pilon	108453	108584	7799198	7799330	C	TY2	solo	3	114707	115147	114927.0	+	3_0	-1	og80
3_s147	s147	3	utg195_pilon	108669	109037	7799414	7799783	C	TY4	solo	3	115231	115607	115419.0	+	3_0	-1	og81
3_s148	s148	3	utg195_pilon	137678	137790	7828423	7828536	C	TY3	solo	3	150335	150457	150396.0	+	3_1	-1	og159
3_s149	s149	3	utg195_pilon	137792	137845	7828537	7828591	C	TY3_1p	solo	3	150458	150512	150485.0	+	3_1	-1	og160
3_s150	s150	3	utg195_pilon	137917	138233	7828662	7828979	C	TY1	solo	3	150583	156992	153787.5	+	3_1	-1	og158
3_s151	s151	3	utg195_pilon	161015	161283	7851760	7852029	+	TY3_1p	solo	3	185937	186327	186132.0	+	3_5	1	og141
3_s152	s152	3	utg195_pilon	161285	161382	7852030	7852128	+	Tsu4	solo	3	186328	186426	186377.0	+	3_5	1	og142
3_s153	s153	3	utg195_pilon	161383	161579	7852128	7852325	C	TY1	solo	3	186426	186812	186619.0	+	3_5	-1	og143
3_st72_0	st72_0	3	utg195_pilon	161580	161705	7852325	7852451	+	TY2	solo	3	186812	186945	186878.5	+	3_5	1	og137
3_st72_1	st72_1	3	utg195_pilon	163334	163482	7854079	7854228	+	TY1	solo	3	188573	188767	188670.0	+	3_5	1	og138
3_st73	st73	3	utg195_pilon	164711	164910	7855456	7855656	+	TY2	solo	3	189995	190195	190095.0	+	3_5	1	og139
3_st74	st74	3	utg195_pilon	164925	165035	7855670	7855781	+	TY2	solo	3	190209	190320	190264.5	+	3_5	1	og140
3_s157	s157	3	utg195_pilon	195323	195400	7886068	7886146	C	TY4	solo	3	223154	229590	226372.0	+	3_2	-1	og149
3_u6	u6	3	utg195_pilon	240390	246267	7931135	7937013	C	TY1	complete	3	276510	282388	279449.0	+	3_3	-1	og380
3_s158	s158	3	utg195_pilon	246268	246530	7937013	7937276	C	Tsu4	solo	3	282388	282651	282519.5	+	3_3	-1	og343
3_st75	st75	3	utg195_pilon	246620	246699	7937365	7937445	C	TY1	solo	3	282740	283268	283004.0	+	3_3	-1	og342
3_st76	st76	3	utg195_pilon	296463	296535	7987208	7987281	C	TY1	solo	3	334475	334561	334518.0	+	3_4	-1	og68
3_i3	i3	3	utg195_pilon	296536	302647	7987281	7993393	C	TY1	complete	3	334561	346592	340576.5	+	3_4	-1	og68
4_s2	s2	4	utg111_pilon	111654	111785	8070581	8070713	C	TY2	solo	3	114707	115147	114927.0	+	3_0	-1	og80
4_s3	s3	4	utg111_pilon	111870	112238	8070797	8071166	C	TY4	solo	3	115231	115607	115419.0	+	3_0	-1	og81
4_s4	s4	4	utg111_pilon	140878	140990	8099805	8099918	C	TY3	solo	3	150335	150457	150396.0	+	3_1	-1	og159
4_s5	s5	4	utg111_pilon	140992	141045	8099919	8099973	C	TY3_1p	solo	3	150458	150512	150485.0	+	3_1	-1	og160
4_s6	s6	4	utg111_pilon	141117	141433	8100044	8100361	C	TY1	solo	3	150583	156992	153787.5	+	3_1	-1	og158
4_s7	s7	4	utg111_pilon	164220	164486	8123147	8123414	+	TY3_1p	solo	3	185939	186327	186133.0	+	3_5	1	og141
4_s8	s8	4	utg111_pilon	164488	164585	8123415	8123513	+	Tsu4	solo	3	186328	186426	186377.0	+	3_5	1	og142
4_s9	s9	4	utg111_pilon	164586	164782	8123513	8123710	C	TY1	solo	3	186426	186812	186619.0	+	3_5	-1	og143
4_st2_0	st2_0	4	utg111_pilon	164783	164908	8123710	8123836	+	TY2	solo	3	186812	186945	186878.5	+	3_5	1	og137
4_st2_1	st2_1	4	utg111_pilon	166536	166684	8125463	8125612	+	TY1	solo	3	188573	188767	188670.0	+	3_5	1	og138
4_st3	st3	4	utg111_pilon	167912	168109	8126839	8127037	+	TY2	solo	3	189995	190193	190094.0	+	3_5	1	og139
4_st4	st4	4	utg111_pilon	168126	168236	8127053	8127164	+	TY2	solo	3	190209	190320	190264.5	+	3_5	1	og140
4_s13	s13	4	utg111_pilon	198532	198609	8157459	8157537	C	TY4	solo	3	223154	229590	226372.0	+	3_2	-1	og149
4_s14	s14	4	utg111_pilon	243572	243862	8202499	8202790	C	Tsu4	solo	3	276477	282651	279564.0	+	3_3	-1	og343
4_s15	s15	4	utg111_pilon	243952	244031	8202879	8202959	C	TY1	solo	3	282740	283268	283004.0	+	3_3	-1	og342
4_st5	st5	4	utg111_pilon	293789	294088	8252716	8253016	C	TY2	solo	3	334473	346592	340532.5	+	3_4	-1	og68
5_s397	s397	5	utg499_pilon	111862	112177	7761901	7762217	+	TY1	solo	3	113824	114689	114256.5	+	3_0	1	og79
5_s398	s398	5	utg499_pilon	112196	112298	7762235	7762338	C	TY1	solo	3	114707	115103	114905.0	+	3_0	-1	og80
5_s399	s399	5	utg499_pilon	112426	112795	7762465	7762835	C	TY4	solo	3	115231	115607	115419.0	+	3_0	-1	og81
5_s400	s400	5	utg499_pilon	141424	141537	7791463	7791577	C	TY3	solo	3	150335	150458	150396.5	+	3_1	-1	og159
5_s401	s401	5	utg499_pilon	141538	141591	7791577	7791631	C	TY3_1p	solo	3	150458	150512	150485.0	+	3_1	-1	og160
5_st191	st191	5	utg499_pilon	141663	141983	7791702	7792023	C	TY1	solo	3	150583	150908	150745.5	+	3_1	-1	og158
5_st192	st192	5	utg499_pilon	141984	142055	7792023	7792095	C	TY2	solo	3	150908	151033	150970.5	+	3_1	-1	og381
5_st193	st193	5	utg499_pilon	142056	142127	7792095	7792167	C	TY2	solo	3	151033	156992	154012.5	+	3_1	-1	og158
5_s405	s405	5	utg499_pilon	195350	195430	7845389	7845470	C	TY4	solo	3	223153	229590	226371.5	+	3_2	-1	og149
5_s406	s406	5	utg499_pilon	240336	240626	7890375	7890666	C	Tsu4	solo	3	276477	282651	279564.0	+	3_3	-1	og343
5_s407	s407	5	utg499_pilon	240716	240794	7890755	7890834	C	TY1	solo	3	282740	283267	283003.5	+	3_3	-1	og342
5_st194	st194	5	utg499_pilon	290551	290850	7940590	7940890	C	TY2	solo	3	334473	346592	340532.5	+	3_4	-1	og68
6_s313	s313	6	utg44_pilon	108758	109074	8070988	8071305	+	TY1	solo	3	113802	114690	114246.0	+	3_0	1	og79
6_s314	s314	6	utg44_pilon	109092	109238	8071322	8071469	C	TY2	solo	3	114707	115147	114927.0	+	3_0	-1	og80
6_s315	s315	6	utg44_pilon	109322	109691	8071552	8071922	C	TY4	solo	3	115231	115607	115419.0	+	3_0	-1	og81
6_s316	s316	6	utg44_pilon	138325	138438	8100555	8100669	C	TY3	solo	3	150335	150458	150396.5	+	3_1	-1	og159
6_s317	s317	6	utg44_pilon	138439	138492	8100669	8100723	C	TY3_1p	solo	3	150458	150512	150485.0	+	3_1	-1	og160
6_s318	s318	6	utg44_pilon	138564	138883	8100794	8101114	C	TY1	solo	3	150583	156992	153787.5	+	3_1	-1	og158
6_s319	s319	6	utg44_pilon	192086	192163	8154316	8154394	C	TY4	solo	3	223154	229590	226372.0	+	3_2	-1	og149
6_s320	s320	6	utg44_pilon	237129	237419	8199359	8199650	C	Tsu4	solo	3	276477	282651	279564.0	+	3_3	-1	og343
6_s321	s321	6	utg44_pilon	237509	237588	8199739	8199819	C	TY1	solo	3	282740	283268	283004.0	+	3_3	-1	og342
6_st150	st150	6	utg44_pilon	287346	287645	8249576	8249876	C	TY2	solo	3	334473	346592	340532.5	+	3_4	-1	og68
7_327	327	7	chrXII	566042	566412	7749074	7749445	+	TY4	solo	3	107274	107645	107459.5	+	3_0	1	None
7_328	328	7	chrXII	566413	566720	7749445	7749753	C	TY1	solo	3	107645	107953	107799.0	+	3_0	-1	None
7_329	329	7	chrXII	566932	566991	7749964	7750024	C	TY4	solo	3	114285	114345	114315.0	+	3_0	-1	None
7_330	330	7	chrXII	567031	567290	7750063	7750323	+	TY1	solo	3	114406	114716	114561.0	+	3_0	1	None
7_331	331	7	chrXII	567328	567595	7750360	7750628	C	TY4	solo	3	114753	115590	115171.5	+	3_0	-1	None
7_332	332	7	chrXII	567607	567677	7750639	7750710	+	TY1	solo	3	115629	115704	115666.5	+	3_0	1	None
7_333	333	7	chrXII	573225	573565	7756257	7756598	C	TY3	solo	3	121619	121960	121789.5	+	3_6	-1	None
7_334	334	7	chrXII	573566	578314	7756598	7761347	C	TY3	internal	3	121960	126709	124334.5	+	3_6	-1	None
7_335	335	7	chrXII	578315	578655	7761347	7761688	C	TY3	solo	3	126709	127050	126879.5	+	3_6	-1	None
7_336	336	7	chrXII	624307	624654	7807339	7807687	+	TY3	solo	3	185937	186716	186326.5	+	3_5	1	None
7_337	337	7	chrXII	624739	625057	7807771	7808090	+	TY1	solo	3	186800	190704	188752.0	+	3_5	1	None
7_338	338	7	chrXII	655429	655661	7838461	7838694	C	TY1	solo	3	222781	223014	222897.5	+	3_2	-1	None
7_339	339	7	chrXII	655669	655780	7838701	7838813	+	TY2	solo	3	223021	223258	223139.5	+	3_2	1	None
7_340	340	7	chrXII	655781	656113	7838813	7839146	C	TY2	solo	3	223258	223591	223424.5	+	3_2	-1	None
7_341	341	7	chrXII	656114	661408	7839146	7844441	C	TY2	internal	3	223591	228886	226238.5	+	3_2	-1	None
7_342	342	7	chrXII	661409	661741	7844441	7844774	C	TY2	solo	3	228886	229219	229052.5	+	3_2	-1	None
7_343	343	7	chrXII	661752	661930	7844784	7844963	+	TY1	solo	3	229229	229477	229353.0	+	3_2	1	None
7_344	344	7	chrXII	707304	707593	7890336	7890626	C	TY1	solo	3	276418	283108	279763.0	+	3_3	-1	None
7_345	345	7	chrXII	757123	757213	7940155	7940246	C	TY1	solo	3	334494	340476	337485.0	+	3_4	-1	None
8_429	429	8	chrXII	586756	587085	7914441	7914771	C	TY1	solo	3	107247	107953	107600.0	+	3_0	-1	None
8_430	430	8	chrXII	587195	587528	7914880	7915214	+	TY2	solo	3	108062	108396	108229.0	+	3_0	1	None
8_431	431	8	chrXII	587529	592778	7915214	7920464	+	TY1	internal	3	108396	113824	111110.0	+	3_0	1	None
8_432	432	8	chrXII	592779	593102	7920464	7920788	+	TY2	solo	3	113824	114168	113996.0	+	3_0	1	None
8_433	433	8	chrXII	593219	593278	7920904	7920964	C	TY4	solo	3	114285	114345	114315.0	+	3_0	-1	None
8_434	434	8	chrXII	593318	593566	7921003	7921252	+	TY2	solo	3	114406	114672	114539.0	+	3_0	1	None
8_435	435	8	chrXII	593612	593879	7921297	7921565	C	TY4	solo	3	114753	115590	115171.5	+	3_0	-1	None
8_436	436	8	chrXII	593891	593961	7921576	7921647	+	TY1	solo	3	115629	115704	115666.5	+	3_0	1	None
8_437	437	8	chrXII	644874	645206	7972559	7972892	+	TY2	solo	3	179711	180044	179877.5	+	3_5	1	None
8_438	438	8	chrXII	645208	650459	7972893	7978145	+	TY1	internal	3	180045	185297	182671.0	+	3_5	1	None
8_439	439	8	chrXII	650460	650792	7978145	7978478	+	TY2	solo	3	185297	185630	185463.5	+	3_5	1	None
8_440	440	8	chrXII	651072	651414	7978757	7979100	+	TY3	solo	3	185937	186716	186326.5	+	3_5	1	None
8_441	441	8	chrXII	651499	651817	7979184	7979503	+	TY1	solo	3	186800	190704	188752.0	+	3_5	1	None
8_442	442	8	chrXII	682179	682411	8009864	8010097	C	TY1	solo	3	222781	223014	222897.5	+	3_2	-1	None
8_443	443	8	chrXII	682419	682714	8010104	8010400	+	TY2	solo	3	223021	229477	226249.0	+	3_2	1	None
8_444	444	8	chrXII	725728	726050	8053413	8053736	C	TY2	solo	3	273610	273933	273771.5	+	3_7	-1	None
8_445	445	8	chrXII	728432	728721	8056117	8056407	C	TY1	solo	3	276418	283108	279763.0	+	3_3	-1	None
8_446	446	8	chrXII	778260	778350	8105945	8106036	C	TY1	solo	3	334494	340476	337485.0	+	3_4	-1	None
0_431	431	0	chrXIII	140583	140914	8292368	8292700	+	TY1	solo	4	134406	134746	134576.0	+	4_0	1	None
0_432	432	0	chrXIII	176129	176411	8327914	8328197	C	TY1	solo	4	170827	171191	171009.0	+	4_1	-1	None
0_433	433	0	chrXIII	191615	191926	8343400	8343712	C	TY1	solo	4	188731	189365	189048.0	+	4_2	-1	None
0_434	434	0	chrXIII	198295	198363	8350080	8350149	C	TY4	solo	4	208165	208234	208199.5	+	4_3	-1	None
0_435	435	0	chrXIII	198364	198680	8350149	8350466	+	TY1	solo	4	208234	214309	211271.5	+	4_3	1	None
0_436	436	0	chrXIII	198700	198807	8350485	8350593	C	TY3	solo	4	214328	214436	214382.0	+	4_3	-1	None
0_437	437	0	chrXIII	256282	256551	8408067	8408337	+	TY1	solo	4	273588	274157	273872.5	+	4_4	1	None
0_438	438	0	chrXIII	256744	257042	8408529	8408828	C	TY2	solo	4	274352	274651	274501.5	+	4_4	-1	None
0_439	439	0	chrXIII	287641	287863	8439426	8439649	C	TY1	solo	4	308990	309563	309276.5	+	4_5	-1	None
1_s305	s305	1	utg43_pilon	132387	132702	8315724	8316040	+	TY1	solo	4	134406	134737	134571.5	+	4_0	1	og354
1_s306	s306	1	utg43_pilon	167929	168213	8351266	8351551	C	TY1	solo	4	170827	171191	171009.0	+	4_1	-1	og77
1_s307	s307	1	utg43_pilon	183371	183578	8366708	8366916	C	TY2	solo	4	188721	189365	189043.0	+	4_2	-1	og258
1_s308	s308	1	utg43_pilon	189846	190107	8373183	8373445	C	TY3_1p	solo	4	208046	214487	211266.5	+	4_3	-1	og98
1_s309	s309	1	utg43_pilon	247494	247800	8430831	8431138	+	TY1	solo	4	273551	274157	273854.0	+	4_4	1	og144
1_s310	s310	1	utg43_pilon	247996	248294	8431333	8431632	C	TY2	solo	4	274352	274651	274501.5	+	4_4	-1	og146
1_st149	st149	1	utg43_pilon	279194	279280	8462531	8462618	+	TY1	solo	4	307141	307228	307184.5	+	4_5	1	og382
1_st150	st150	1	utg43_pilon	279496	279591	8462833	8462929	C	TY1	solo	4	307445	307542	307493.5	+	4_5	-1	og17
1_s313	s313	1	utg43_pilon	279688	279845	8463025	8463183	+	TY4	solo	4	307638	307796	307717.0	+	4_5	1	og16
1_st153	st153	1	utg43_pilon	279888	280488	8463225	8463826	+	TY2	solo	4	307838	309489	308663.5	+	4_5	1	og15
1_st152	st152	1	utg43_pilon	280142	280321	8463479	8463659	C	TY1	solo	4	308985	309322	309153.5	+	4_5	-1	og18
2_s213	s213	2	utg210_pilon	140684	141014	8299624	8299955	+	TY1	solo	4	134406	134746	134576.0	+	4_0	1	og354
2_s214	s214	2	utg210_pilon	176205	176487	8335145	8335428	C	TY1	solo	4	170827	171191	171009.0	+	4_1	-1	og77
2_s215	s215	2	utg210_pilon	191693	192325	8350633	8351266	C	TY1	solo	4	188731	189365	189048.0	+	4_2	-1	og258
2_st92	st92	2	utg210_pilon	191781	192096	8350721	8351037	+	TY1	solo	4	188820	189136	188978.0	+	4_2	1	og257
2_s217	s217	2	utg210_pilon	198686	198754	8357626	8357695	C	TY4	solo	4	208165	208234	208199.5	+	4_3	-1	og99
2_st93	st93	2	utg210_pilon	198755	199071	8357695	8358012	+	TY1	solo	4	208234	214309	211271.5	+	4_3	1	og96
2_s219	s219	2	utg210_pilon	199091	199249	8358031	8358190	C	TY3	solo	4	214328	214487	214407.5	+	4_3	-1	og98
2_s220	s220	2	utg210_pilon	256647	256916	8415587	8415857	+	TY1	solo	4	273588	274157	273872.5	+	4_4	1	og144
2_s221	s221	2	utg210_pilon	257109	257407	8416049	8416348	C	TY2	solo	4	274352	274651	274501.5	+	4_4	-1	og146
2_s222	s222	2	utg210_pilon	288015	288237	8446955	8447178	C	TY1	solo	4	308990	309563	309276.5	+	4_5	-1	og18
3_s71	s71	3	utg125_pilon	140820	141151	8417560	8417892	+	TY1	solo	4	134406	134746	134576.0	+	4_0	1	og354
3_st43	st43	3	utg125_pilon	176303	176366	8453043	8453107	+	TY2	solo	4	170761	170827	170794.0	+	4_1	1	og75
3_s73	s73	3	utg125_pilon	176367	176642	8453107	8453383	C	TY1	solo	4	170827	171184	171005.5	+	4_1	-1	og77
3_st44	st44	3	utg125_pilon	176767	177083	8453507	8453824	+	TY1	solo	4	171622	172525	172073.5	+	4_1	1	og76
3_s75	s75	3	utg125_pilon	192095	192393	8468835	8469134	C	TY1	solo	4	188721	189347	189034.0	+	4_2	-1	og258
3_s76	s76	3	utg125_pilon	198708	199059	8475448	8475800	+	TY3_1p	solo	4	207486	207838	207662.0	+	4_3	1	og97
3_s77	s77	3	utg125_pilon	199146	199460	8475886	8476201	+	TY1	solo	4	208126	214309	211217.5	+	4_3	1	og96
3_s78	s78	3	utg125_pilon	199481	199566	8476221	8476307	C	TY3	solo	4	214329	214415	214372.0	+	4_3	-1	og98
3_s79	s79	3	utg125_pilon	199568	199636	8476308	8476377	C	TY3_1p	solo	4	214416	214487	214451.5	+	4_3	-1	og98
3_s80	s80	3	utg125_pilon	256827	257178	8533567	8533919	+	TY3_1p	solo	4	272620	272973	272796.5	+	4_4	1	og145
3_s81	s81	3	utg125_pilon	257376	257687	8534116	8534428	+	TY1	solo	4	273551	274167	273859.0	+	4_4	1	og144
3_s82	s82	3	utg125_pilon	257869	258144	8534609	8534885	C	TY2	solo	4	274352	274651	274501.5	+	4_4	-1	og146
3_st45	st45	3	utg125_pilon	288745	288840	8565485	8565581	C	TY2	solo	4	307445	307542	307493.5	+	4_5	-1	og17
3_s84	s84	3	utg125_pilon	288966	289092	8565706	8565833	+	TY4	solo	4	307669	307796	307732.5	+	4_5	1	og16
3_s85	s85	3	utg125_pilon	289124	289327	8565864	8566068	+	TY2	solo	4	307838	308042	307940.0	+	4_5	1	og15
3_st46	st46	3	utg125_pilon	289379	289450	8566119	8566191	C	TY2	solo	4	308093	308165	308129.0	+	4_5	-1	og19
3_s87	s87	3	utg125_pilon	289469	289759	8566209	8566500	C	Tsu4	solo	4	308184	309583	308883.5	+	4_5	-1	og20
4_s58	s58	4	utg144_pilon	143837	144168	8680457	8680789	+	TY1	solo	4	134406	134746	134576.0	+	4_0	1	og354
4_st27	st27	4	utg144_pilon	179322	179385	8715942	8716006	+	TY2	solo	4	170761	170827	170794.0	+	4_1	1	og75
4_s60	s60	4	utg144_pilon	179386	179661	8716006	8716282	C	TY1	solo	4	170827	171184	171005.5	+	4_1	-1	og77
4_st29	st29	4	utg144_pilon	179739	180351	8716359	8716972	+	TY1	solo	4	171622	172525	172073.5	+	4_1	1	og76
4_s62	s62	4	utg144_pilon	179923	180213	8716543	8716834	+	Tsu4	solo	4	171806	172097	171951.5	+	4_1	1	og383
4_s63	s63	4	utg144_pilon	195346	195662	8731966	8732283	C	TY1	solo	4	188721	189365	189043.0	+	4_2	-1	og258
4_s64	s64	4	utg144_pilon	201963	202314	8738583	8738935	+	TY3_1p	solo	4	207486	207838	207662.0	+	4_3	1	og97
4_s65	s65	4	utg144_pilon	202401	202717	8739021	8739338	+	TY1	solo	4	208126	214309	211217.5	+	4_3	1	og96
4_s66	s66	4	utg144_pilon	202738	202823	8739358	8739444	C	TY3	solo	4	214329	214415	214372.0	+	4_3	-1	og98
4_s67	s67	4	utg144_pilon	202826	202894	8739446	8739515	C	TY3_1p	solo	4	214417	214487	214452.0	+	4_3	-1	og98
4_s68	s68	4	utg144_pilon	260070	260421	8796690	8797042	+	TY3_1p	solo	4	272620	272973	272796.5	+	4_4	1	og145
4_s69	s69	4	utg144_pilon	260619	260930	8797239	8797551	+	TY1	solo	4	273551	274167	273859.0	+	4_4	1	og144
4_s70	s70	4	utg144_pilon	261112	261387	8797732	8798008	C	TY2	solo	4	274352	274651	274501.5	+	4_4	-1	og146
4_st30	st30	4	utg144_pilon	291974	292069	8828594	8828690	C	TY2	solo	4	307445	307542	307493.5	+	4_5	-1	og17
4_s72	s72	4	utg144_pilon	292195	292321	8828815	8828942	+	TY4	solo	4	307669	307796	307732.5	+	4_5	1	og16
4_s73	s73	4	utg144_pilon	292353	292556	8828973	8829177	+	TY2	solo	4	307838	308042	307940.0	+	4_5	1	og15
4_st31	st31	4	utg144_pilon	292608	292679	8829228	8829300	C	TY2	solo	4	308093	308165	308129.0	+	4_5	-1	og19
4_s75	s75	4	utg144_pilon	292698	292988	8829318	8829609	C	Tsu4	solo	4	308184	309583	308883.5	+	4_5	-1	og20
5_u2	u2	5	utg119_pilon	110578	116610	8335143	8341176	C	Tsu4	complete	4	84987	91025	88006.0	+	4_6	-1	og190
5_s40	s40	5	utg119_pilon	157508	157839	8382073	8382405	+	TY1	solo	4	134406	134746	134576.0	+	4_0	1	og354
5_s41	s41	5	utg119_pilon	193045	193327	8417610	8417893	C	TY1	solo	4	170827	171191	171009.0	+	4_1	-1	og77
5_s42	s42	5	utg119_pilon	193411	193701	8417976	8418267	C	Tsu4	solo	4	171275	171566	171420.5	+	4_1	-1	og78
5_s43	s43	5	utg119_pilon	208804	209446	8433369	8434012	C	TY1	solo	4	188721	189365	189043.0	+	4_2	-1	og258
5_st13	st13	5	utg119_pilon	208902	209217	8433467	8433783	+	TY1	solo	4	188820	189136	188978.0	+	4_2	1	og257
5_s45	s45	5	utg119_pilon	215801	215869	8440366	8440435	C	TY4	solo	4	208165	208234	208199.5	+	4_3	-1	og99
5_st14	st14	5	utg119_pilon	215870	216186	8440435	8440752	+	TY1	solo	4	208234	214309	211271.5	+	4_3	1	og96
5_s47	s47	5	utg119_pilon	216206	216363	8440771	8440929	C	TY3	solo	4	214328	214487	214407.5	+	4_3	-1	og98
5_s48	s48	5	utg119_pilon	273752	274021	8498317	8498587	+	TY1	solo	4	273588	274157	273872.5	+	4_4	1	og144
5_s49	s49	5	utg119_pilon	274214	274512	8498779	8499078	C	TY2	solo	4	274352	274651	274501.5	+	4_4	-1	og146
5_s50	s50	5	utg119_pilon	305120	305341	8529685	8529907	C	TY1	solo	4	308990	309563	309276.5	+	4_5	-1	og18
6_u3	u3	6	utg126_pilon	100302	106332	8641530	8647561	C	Tsu4	complete	4	84987	91025	88006.0	+	4_6	-1	og190
6_s57	s57	6	utg126_pilon	147231	147562	8688459	8688791	+	TY1	solo	4	134406	134746	134576.0	+	4_0	1	og354
6_s58	s58	6	utg126_pilon	182767	183049	8723995	8724278	C	TY1	solo	4	170827	171191	171009.0	+	4_1	-1	og77
6_s59	s59	6	utg126_pilon	183133	183423	8724361	8724652	C	Tsu4	solo	4	171275	171566	171420.5	+	4_1	-1	og78
6_s60	s60	6	utg126_pilon	198547	199179	8739775	8740408	C	TY1	solo	4	188731	189365	189048.0	+	4_2	-1	og258
6_st35	st35	6	utg126_pilon	198635	198950	8739863	8740179	+	TY1	solo	4	188820	189136	188978.0	+	4_2	1	og257
6_s62	s62	6	utg126_pilon	205535	205603	8746763	8746832	C	TY4	solo	4	208165	208234	208199.5	+	4_3	-1	og99
6_st36	st36	6	utg126_pilon	205604	205920	8746832	8747149	+	TY1	solo	4	208234	214309	211271.5	+	4_3	1	og96
6_s64	s64	6	utg126_pilon	205941	206026	8747169	8747255	C	TY3	solo	4	214329	214415	214372.0	+	4_3	-1	og98
6_s65	s65	6	utg126_pilon	206038	206097	8747266	8747326	C	TY3_1p	solo	4	214427	214487	214457.0	+	4_3	-1	og98
6_s66	s66	6	utg126_pilon	263519	263788	8804747	8805017	+	TY1	solo	4	273588	274157	273872.5	+	4_4	1	og144
6_s67	s67	6	utg126_pilon	263981	264279	8805209	8805508	C	TY2	solo	4	274352	274651	274501.5	+	4_4	-1	og146
6_s68	s68	6	utg126_pilon	294887	295109	8836115	8836338	C	TY1	solo	4	308990	309563	309276.5	+	4_5	-1	og18
7_354	354	7	chrXIII	126653	126983	8336842	8337173	C	TY1	solo	4	132854	133185	133019.5	+	4_7	-1	None
7_355	355	7	chrXIII	162593	162912	8372782	8373102	C	TY1	solo	4	170827	172307	171567.0	+	4_1	-1	None
7_356	356	7	chrXIII	184767	184836	8394956	8395026	C	TY1	solo	4	214158	214228	214193.0	+	4_3	-1	None
7_357	357	7	chrXIII	184826	184881	8395015	8395071	+	TY1	solo	4	214217	214274	214245.5	+	4_3	1	None
7_358	358	7	chrXIII	242220	242525	8452409	8452715	C	TY1	solo	4	273336	273765	273550.5	+	4_4	-1	None
7_359	359	7	chrXIII	272680	272855	8482869	8483045	C	TY4	solo	4	308184	308558	308371.0	+	4_5	-1	None
7_360	360	7	chrXIII	273215	273300	8483404	8483490	C	TY1	solo	4	308917	309077	308997.0	+	4_5	-1	None
8_464	464	8	chrXIII	132031	132361	8535258	8535589	C	TY1	solo	4	132854	133185	133019.5	+	4_7	-1	None
8_465	465	8	chrXIII	167989	168306	8571216	8571534	C	TY1	solo	4	170827	172307	171567.0	+	4_1	-1	None
8_466	466	8	chrXIII	168393	168725	8571620	8571953	C	TY2	solo	4	172393	172807	172600.0	+	4_1	-1	None
8_467	467	8	chrXIII	184214	184545	8587441	8587773	+	TY1	solo	4	189514	189846	189680.0	+	4_2	1	None
8_468	468	8	chrXIII	184546	189795	8587773	8593023	+	TY1	internal	4	189846	195096	192471.0	+	4_2	1	None
8_469	469	8	chrXIII	189796	190127	8593023	8593355	+	TY1	solo	4	195096	195428	195262.0	+	4_2	1	None
8_470	470	8	chrXIII	190128	195377	8593355	8598605	+	TY1	internal	4	195428	200678	198053.0	+	4_2	1	None
8_471	471	8	chrXIII	195378	195709	8598605	8598937	+	TY1	solo	4	200678	201010	200844.0	+	4_2	1	None
8_472	472	8	chrXIII	201959	202295	8605186	8605523	+	TY1	solo	4	207987	208558	208272.5	+	4_3	1	None
8_473	473	8	chrXIII	202296	207545	8605523	8610773	+	TY1	internal	4	208558	213808	211183.0	+	4_3	1	None
8_474	474	8	chrXIII	207546	207882	8610773	8611110	+	TY1	solo	4	213808	214145	213976.5	+	4_3	1	None
8_475	475	8	chrXIII	207896	207972	8611123	8611200	C	TY1	solo	4	214158	214236	214197.0	+	4_3	-1	None
8_476	476	8	chrXIII	207962	208010	8611189	8611238	+	TY1	solo	4	214224	214274	214249.0	+	4_3	1	None
8_477	477	8	chrXIII	265372	265677	8668599	8668905	C	TY1	solo	4	273336	273765	273550.5	+	4_4	-1	None
8_478	478	8	chrXIII	295825	296000	8699052	8699228	C	TY4	solo	4	308184	308558	308371.0	+	4_5	-1	None
8_479	479	8	chrXIII	296360	296437	8699587	8699665	C	TY1	solo	4	308917	309069	308993.0	+	4_5	-1	None
0_503	503	0	chrXV	668890	669134	10525114	10525359	C	TY2	solo	5	2746	2997	2871.5	+	5_0	-1	None
0_504	504	0	chrXV	669182	669441	10525406	10525666	C	TY4	solo	5	3153	3432	3292.5	+	5_0	-1	None
0_505	505	0	chrXV	674455	674578	10530679	10530803	C	TY3_1p	solo	5	10332	10460	10396.0	+	5_1	-1	None
0_506	506	0	chrXV	674618	674768	10530842	10530993	C	TY4	solo	5	10632	10972	10802.0	+	5_1	-1	None
0_507	507	0	chrXV	674769	675085	10530993	10531310	C	TY1	solo	5	10972	12027	11499.5	+	5_1	-1	None
0_508	508	0	chrXV	675086	675147	10531310	10531372	C	Tsu4	solo	5	12027	17888	14957.5	+	5_1	-1	None
0_509	509	0	chrXV	819243	819559	10675467	10675784	+	TY1	solo	5	165249	171146	168197.5	+	5_2	1	None
0_510	510	0	chrXV	819560	819726	10675784	10675951	+	TY1	solo	5	171146	171313	171229.5	+	5_2	1	None
0_511	511	0	chrXV	819749	819925	10675973	10676150	+	TY3	solo	5	171335	171512	171423.5	+	5_2	1	None
0_512	512	0	chrXV	934619	934936	10790843	10791161	C	TY1	solo	5	297213	298849	298031.0	+	5_3	-1	None
1_st107	st107	1	utg32_pilon	675410	675653	10563621	10563865	C	TY2	solo	5	2746	2997	2871.5	+	5_0	-1	og339
1_st108	st108	1	utg32_pilon	675743	675975	10563954	10564187	C	TY4	solo	5	3195	3431	3313.0	+	5_0	-1	og340
1_st109	st109	1	utg32_pilon	681285	681637	10569496	10569849	C	TY4	solo	5	10485	10971	10728.0	+	5_1	-1	og264
1_st110	st110	1	utg32_pilon	681639	681947	10569850	10570159	C	TY1	solo	5	10972	17826	14399.0	+	5_1	-1	og262
1_s231	s231	1	utg32_pilon	681948	682018	10570159	10570230	C	TY3_1p	solo	5	17826	17978	17902.0	+	5_1	-1	og384
1_s232	s232	1	utg32_pilon	826323	826654	10714534	10714866	+	TY1	solo	5	165249	171313	168281.0	+	5_2	1	og26
1_s233	s233	1	utg32_pilon	826677	826855	10714888	10715067	+	TY3	solo	5	171335	171514	171424.5	+	5_2	1	og27
1_s234	s234	1	utg32_pilon	827174	827337	10715385	10715549	+	TY4	solo	5	172166	172434	172300.0	+	5_4	1	og260
1_i6	i6	1	utg32_pilon	941733	942942	10829944	10831154	C	TY1	complete	5	297213	298837	298025.0	+	5_3	-1	og353
2_st31	st31	2	utg122_pilon	2715	2959	10542369	10542614	C	TY2	solo	5	2746	2997	2871.5	+	5_0	-1	og385
2_st32	st32	2	utg122_pilon	3007	3200	10542661	10542855	C	TY4	solo	5	3153	3364	3258.5	+	5_0	-1	og340
2_st33	st33	2	utg122_pilon	8427	8591	10548081	10548246	C	TY4	solo	5	10485	10972	10728.5	+	5_1	-1	og386
2_st34	st34	2	utg122_pilon	8592	8908	10548246	10548563	C	TY1	solo	5	10972	17910	14441.0	+	5_1	-1	og262
2_u2	u2	2	utg122_pilon	152997	158878	10692651	10698533	+	TY1	complete	5	165249	171169	168209.0	+	5_2	1	og26
2_st35	st35	2	utg122_pilon	158881	159017	10698535	10698672	+	TY1	solo	5	171176	171313	171244.5	+	5_2	1	og26
2_s67	s67	2	utg122_pilon	159040	159216	10698694	10698871	+	TY3	solo	5	171335	171512	171423.5	+	5_2	1	og387
2_s68	s68	2	utg122_pilon	273928	274245	10813582	10813900	C	TY1	solo	5	297213	298849	298031.0	+	5_3	-1	og353
3_st83	st83	3	utg24_pilon	4601	4844	10662619	10662863	C	TY2	solo	5	2746	2997	2871.5	+	5_0	-1	og339
3_st84	st84	3	utg24_pilon	4937	5165	10662955	10663184	C	TY4	solo	5	3198	3432	3315.0	+	5_0	-1	og340
3_st85	st85	3	utg24_pilon	10089	10405	10668107	10668424	C	TY1	solo	5	9928	10245	10086.5	+	5_1	-1	og388
3_s177	s177	3	utg24_pilon	10493	10640	10668511	10668659	C	TY3_1p	solo	5	10332	10485	10408.5	+	5_1	-1	og263
3_st86	st86	3	utg24_pilon	10641	10990	10668659	10669009	C	TY4	solo	5	10485	10971	10728.0	+	5_1	-1	og264
3_st87	st87	3	utg24_pilon	10992	11308	10669010	10669327	C	TY1	solo	5	10972	17826	14399.0	+	5_1	-1	og262
3_s180	s180	3	utg24_pilon	76522	76838	10734540	10734857	C	TY1	solo	5	83876	84193	84034.5	+	5_5	-1	og389
3_s181	s181	3	utg24_pilon	155651	155736	10813669	10813755	C	TY4	solo	5	165154	165249	165201.5	+	5_2	-1	og28
3_s182	s182	3	utg24_pilon	155737	156054	10813755	10814073	+	TY1	solo	5	165249	171313	168281.0	+	5_2	1	og26
3_s183	s183	3	utg24_pilon	156077	156255	10814095	10814274	+	TY3	solo	5	171335	171514	171424.5	+	5_2	1	og27
3_s184	s184	3	utg24_pilon	156577	156741	10814595	10814760	+	TY4	solo	5	172166	172438	172302.0	+	5_4	1	og260
3_st88	st88	3	utg24_pilon	270930	271259	10928948	10929278	C	TY1	solo	5	297213	298779	297996.0	+	5_3	-1	og353
4_st229	st229	4	utg71_pilon	673609	673852	10696418	10696662	C	TY2	solo	5	2746	2997	2871.5	+	5_0	-1	og339
4_st230	st230	4	utg71_pilon	673945	674173	10696754	10696983	C	TY4	solo	5	3198	3432	3315.0	+	5_0	-1	og340
4_s546	s546	4	utg71_pilon	679179	679326	10701988	10702136	C	TY3_1p	solo	5	10332	10485	10408.5	+	5_1	-1	og263
4_st231	st231	4	utg71_pilon	679327	679676	10702136	10702486	C	TY4	solo	5	10485	10971	10728.0	+	5_1	-1	og264
4_st232	st232	4	utg71_pilon	679678	679994	10702487	10702804	C	TY1	solo	5	10972	17826	14399.0	+	5_1	-1	og262
4_s549	s549	4	utg71_pilon	823979	824064	10846788	10846874	C	TY4	solo	5	165154	165249	165201.5	+	5_2	-1	og28
4_s550	s550	4	utg71_pilon	824065	824382	10846874	10847192	+	TY1	solo	5	165249	171313	168281.0	+	5_2	1	og26
4_s551	s551	4	utg71_pilon	824405	824583	10847214	10847393	+	TY3	solo	5	171335	171514	171424.5	+	5_2	1	og27
4_s552	s552	4	utg71_pilon	824905	825069	10847714	10847879	+	TY4	solo	5	172166	172438	172302.0	+	5_4	1	og260
4_st233	st233	4	utg71_pilon	939327	939613	10962136	10962423	C	TY1	solo	5	297213	298449	297831.0	+	5_3	-1	og353
4_st234	st234	4	utg71_pilon	939614	939930	10962423	10962740	C	TY1	solo	5	298449	298786	298617.5	+	5_3	-1	og353
5_st99	st99	5	utg26_pilon	662910	663154	10606997	10607242	C	TY2	solo	5	2746	2997	2871.5	+	5_0	-1	og390
5_st100	st100	5	utg26_pilon	663202	663461	10607289	10607549	C	TY4	solo	5	3153	3432	3292.5	+	5_0	-1	og340
5_st101	st101	5	utg26_pilon	668618	668782	10612705	10612870	C	TY4	solo	5	10485	10972	10728.5	+	5_1	-1	og391
5_st102	st102	5	utg26_pilon	668783	669099	10612870	10613187	C	TY1	solo	5	10972	17860	14416.0	+	5_1	-1	og262
5_st103	st103	5	utg26_pilon	813138	813451	10757225	10757539	+	TY1	solo	5	165249	171146	168197.5	+	5_2	1	og26
5_st104	st104	5	utg26_pilon	813452	813618	10757539	10757706	+	TY1	solo	5	171146	171313	171229.5	+	5_2	1	og26
5_s232	s232	5	utg26_pilon	813641	813817	10757728	10757905	+	TY3	solo	5	171335	171512	171423.5	+	5_2	1	og392
5_st105	st105	5	utg26_pilon	928433	928765	10872520	10872853	C	TY1	solo	5	297213	298782	297997.5	+	5_3	-1	og353
6_st142	st142	6	utg2_pilon	724257	724500	10713528	10713772	C	TY2	solo	5	2746	2997	2871.5	+	5_0	-1	og339
6_st143	st143	6	utg2_pilon	724593	724821	10713864	10714093	C	TY4	solo	5	3198	3432	3315.0	+	5_0	-1	og340
6_s299	s299	6	utg2_pilon	729827	729974	10719098	10719246	C	TY3_1p	solo	5	10332	10485	10408.5	+	5_1	-1	og263
6_st144	st144	6	utg2_pilon	729975	730324	10719246	10719596	C	TY4	solo	5	10485	10971	10728.0	+	5_1	-1	og264
6_st145	st145	6	utg2_pilon	730326	730642	10719597	10719914	C	TY1	solo	5	10972	17826	14399.0	+	5_1	-1	og262
6_s302	s302	6	utg2_pilon	874635	874720	10863906	10863992	C	TY4	solo	5	165154	165249	165201.5	+	5_2	-1	og28
6_s303	s303	6	utg2_pilon	874721	875038	10863992	10864310	+	TY1	solo	5	165249	171313	168281.0	+	5_2	1	og26
6_s304	s304	6	utg2_pilon	875061	875239	10864332	10864511	+	TY3	solo	5	171335	171514	171424.5	+	5_2	1	og27
6_s305	s305	6	utg2_pilon	875561	875725	10864832	10864997	+	TY4	solo	5	172166	172438	172302.0	+	5_4	1	og260
6_st146	st146	6	utg2_pilon	989995	990312	10979266	10979584	C	TY1	solo	5	297213	298849	298031.0	+	5_3	-1	og353
7_448	448	7	chrXV	693363	693475	10598810	10598923	C	TY1	solo	5	2441	2833	2637.0	+	5_0	-1	None
7_449	449	7	chrXV	693670	693766	10599117	10599214	C	TY4	solo	5	3037	3134	3085.5	+	5_0	-1	None
7_450	450	7	chrXV	698995	699219	10604442	10604667	C	TY3	solo	5	10332	10560	10446.0	+	5_1	-1	None
7_451	451	7	chrXV	699268	699428	10604715	10604876	C	TY1	solo	5	10608	11221	10914.5	+	5_1	-1	None
7_452	452	7	chrXV	699414	699499	10604861	10604947	C	TY2	solo	5	11188	11292	11240.0	+	5_1	-1	None
7_453	453	7	chrXV	699508	699591	10604955	10605039	+	TY1	solo	5	11300	11384	11342.0	+	5_1	1	None
7_454	454	7	chrXV	958177	958488	10863624	10863936	+	TY3	solo	5	289827	290144	289985.5	+	5_6	1	None
7_455	455	7	chrXV	958476	958617	10863923	10864065	+	TY1	solo	5	290130	290274	290202.0	+	5_6	1	None
7_456	456	7	chrXV	959508	959595	10864955	10865043	C	TY1	solo	5	297213	298181	297697.0	+	5_3	-1	None
8_572	572	8	chrXV	697533	697645	10808881	10808994	C	TY1	solo	5	2441	2833	2637.0	+	5_0	-1	None
8_573	573	8	chrXV	697840	697936	10809188	10809285	C	TY4	solo	5	3037	3134	3085.5	+	5_0	-1	None
8_574	574	8	chrXV	703188	703412	10814536	10814761	C	TY3	solo	5	10332	10560	10446.0	+	5_1	-1	None
8_575	575	8	chrXV	703461	703621	10814809	10814970	C	TY1	solo	5	10608	11221	10914.5	+	5_1	-1	None
8_576	576	8	chrXV	703607	703692	10814955	10815041	C	TY2	solo	5	11188	11292	11240.0	+	5_1	-1	None
8_577	577	8	chrXV	703701	703784	10815049	10815133	+	TY1	solo	5	11300	11384	11342.0	+	5_1	1	None
8_578	578	8	chrXV	703804	704094	10815152	10815443	+	TY4	solo	5	11403	11694	11548.5	+	5_1	1	None
8_579	579	8	chrXV	704095	704427	10815443	10815776	C	TY2	solo	5	11694	12027	11860.5	+	5_1	-1	None
8_580	580	8	chrXV	704428	709722	10815776	10821071	C	TY2	internal	5	12027	17324	14675.5	+	5_1	-1	None
8_581	581	8	chrXV	709723	710055	10821071	10821404	C	TY2	solo	5	17324	17657	17490.5	+	5_1	-1	None
8_582	582	8	chrXV	710056	710139	10821404	10821488	+	TY4	solo	5	17657	17741	17699.0	+	5_1	1	None
8_583	583	8	chrXV	854313	854652	10965661	10966001	+	TY3	solo	5	164581	171516	168048.5	+	5_2	1	None
8_584	584	8	chrXV	969030	969340	11080378	11080689	+	TY3	solo	5	289828	290144	289986.0	+	5_6	1	None
8_585	585	8	chrXV	969328	969470	11080676	11080819	+	TY1	solo	5	290130	290274	290202.0	+	5_6	1	None
8_586	586	8	chrXV	970325	970652	11081673	11082001	+	TY2	solo	5	291163	291491	291327.0	+	5_3	1	None
8_587	587	8	chrXV	970657	975951	11082005	11087300	+	TY2	internal	5	291495	296790	294142.5	+	5_3	1	None
8_588	588	8	chrXV	975952	976279	11087300	11087628	+	TY2	solo	5	296790	297118	296954.0	+	5_3	1	None
8_589	589	8	chrXV	976298	976380	11087646	11087729	C	TY1	solo	5	297215	298181	297698.0	+	5_3	-1	None
8_590	590	8	chrXV	976378	976441	11087726	11087790	+	TY3	solo	5	298178	298242	298210.0	+	5_3	1	None
0_116	116	0	chrIV	1208502	1208648	2568581	2568728	C	TY1	solo	6	11742	11889	11815.5	+	6_0	-1	None
0_117	117	0	chrIV	1208653	1208816	2568732	2568896	C	TY4	solo	6	11893	12222	12057.5	+	6_0	-1	None
0_118	118	0	chrIV	1208826	1208907	2568905	2568987	C	TY2	solo	6	12231	12636	12433.5	+	6_0	-1	None
0_119	119	0	chrIV	1256975	1257075	2617054	2617155	C	TY2	solo	6	62076	62491	62283.5	+	6_1	-1	None
0_120	120	0	chrIV	1257062	1257212	2617141	2617292	C	TY3	solo	6	62477	62628	62552.5	+	6_1	-1	None
0_121	121	0	chrIV	1257325	1257527	2617404	2617607	C	TY3_1p	solo	6	62741	69158	65949.5	+	6_1	-1	None
0_122	122	0	chrIV	1304636	1304957	2664715	2665037	C	TY1	solo	6	118718	119802	119260.0	+	6_2	-1	None
0_123	123	0	chrIV	1413638	1413954	2773717	2774034	C	TY1	solo	6	238145	238462	238303.5	+	6_3	-1	None
0_124	124	0	chrIV	1413956	1414054	2774035	2774134	C	TY1	solo	6	238463	238562	238512.5	+	6_3	-1	None
0_125	125	0	chrIV	1414047	1414214	2774126	2774294	+	TY1	solo	6	238554	239139	238846.5	+	6_3	1	None
1_s142	s142	1	utg14_pilon	1206458	1207017	2577125	2577685	C	TY2	solo	6	11752	12636	12194.0	+	6_0	-1	og244
1_s143	s143	1	utg14_pilon	1206747	1206926	2577414	2577594	C	TY4	solo	6	12042	12222	12132.0	+	6_0	-1	og245
1_st65	st65	1	utg14_pilon	1255164	1255256	2625831	2625924	C	TY2	solo	6	62076	62483	62279.5	+	6_1	-1	og30
1_s145	s145	1	utg14_pilon	1255250	1255399	2625917	2626067	C	TY3	solo	6	62476	62628	62552.0	+	6_1	-1	og31
1_s146	s146	1	utg14_pilon	1255513	1255705	2626180	2626373	C	TY3_1p	solo	6	62741	62935	62838.0	+	6_1	-1	og32
1_st67	st67	1	utg14_pilon	1255706	1261908	2626373	2632576	C	TY1	solo	6	62935	69138	66036.5	+	6_1	-1	og393
1_i4	i4	1	utg14_pilon	1255815	1261690	2626482	2632358	+	TY1	complete	6	63044	68920	65982.0	+	6_1	1	og394
1_s148	s148	1	utg14_pilon	1308838	1309153	2679505	2679821	C	TY1	solo	6	118708	119776	119242.0	+	6_2	-1	og13
1_s149	s149	1	utg14_pilon	1418021	1418299	2788688	2788967	C	TY1	solo	6	238155	239086	238620.5	+	6_3	-1	og74
2_s519	s519	2	utg988_pilon	1208514	1208919	2558489	2558895	C	TY2	solo	6	11742	12636	12189.0	+	6_0	-1	og244
2_s520	s520	2	utg988_pilon	1208665	1208827	2558640	2558803	C	TY4	solo	6	11893	12221	12057.0	+	6_0	-1	og245
2_s521	s521	2	utg988_pilon	1257051	1257151	2607026	2607127	C	TY2	solo	6	62076	62491	62283.5	+	6_1	-1	og30
2_s522	s522	2	utg988_pilon	1257138	1257288	2607113	2607264	C	TY3	solo	6	62477	62628	62552.5	+	6_1	-1	og31
2_s523	s523	2	utg988_pilon	1257401	1257603	2607376	2607579	C	TY3_1p	solo	6	62741	69158	65949.5	+	6_1	-1	og32
2_s524	s524	2	utg988_pilon	1304515	1304836	2654490	2654812	C	TY1	solo	6	118718	119802	119260.0	+	6_2	-1	og13
2_u6	u6	2	utg988_pilon	1413508	1419529	2763483	2769505	+	Tsu4	complete	6	232098	238120	235109.0	+	6_3	1	og72
2_st244	st244	2	utg988_pilon	1419542	1419858	2769517	2769834	C	TY1	solo	6	238145	238462	238303.5	+	6_3	-1	og74
2_st245	st245	2	utg988_pilon	1419860	1419958	2769835	2769934	C	TY1	solo	6	238463	238562	238512.5	+	6_3	-1	og395
2_s527	s527	2	utg988_pilon	1419951	1420119	2769926	2770095	+	TY1	solo	6	238554	239139	238846.5	+	6_3	1	og70
3_s315	s315	3	utg29_pilon	1217642	1218518	2462333	2463210	C	TY2	solo	6	11753	12636	12194.5	+	6_0	-1	og244
3_s316	s316	3	utg29_pilon	1217928	1218107	2462619	2462799	C	TY4	solo	6	12042	12222	12132.0	+	6_0	-1	og245
3_s317	s317	3	utg29_pilon	1218126	1218440	2462817	2463132	+	TY1	solo	6	12240	12558	12399.0	+	6_0	1	og243
3_s318	s318	3	utg29_pilon	1266621	1266721	2511312	2511413	C	TY2	solo	6	62076	62491	62283.5	+	6_1	-1	og30
3_s319	s319	3	utg29_pilon	1266708	1266858	2511399	2511550	C	TY3	solo	6	62477	62628	62552.5	+	6_1	-1	og31
3_s320	s320	3	utg29_pilon	1266971	1267171	2511662	2511863	C	TY3_1p	solo	6	62741	69158	65949.5	+	6_1	-1	og32
3_s321	s321	3	utg29_pilon	1313828	1314179	2558519	2558871	+	TY3_1p	solo	6	118164	118516	118340.0	+	6_2	1	og12
3_s322	s322	3	utg29_pilon	1314352	1314684	2559043	2559376	C	TY1	solo	6	118708	119802	119255.0	+	6_2	-1	og13
3_s323	s323	3	utg29_pilon	1423366	1423439	2668057	2668131	C	TY1	solo	6	238145	238633	238389.0	+	6_3	-1	og74
3_s324	s324	3	utg29_pilon	1423436	1423524	2668127	2668216	+	TY1	solo	6	238215	239139	238677.0	+	6_3	1	og70
3_s325	s325	3	utg29_pilon	1423565	1423642	2668256	2668334	+	TY4	solo	6	239179	239257	239218.0	+	6_3	1	og73
4_s365	s365	4	utg360_pilon	181842	182720	2605441	2606320	C	TY2	solo	6	11753	12636	12194.5	+	6_0	-1	og244
4_s366	s366	4	utg360_pilon	182128	182307	2605727	2605907	C	TY4	solo	6	12042	12222	12132.0	+	6_0	-1	og245
4_s367	s367	4	utg360_pilon	182326	182642	2605925	2606242	+	TY1	solo	6	12240	12558	12399.0	+	6_0	1	og243
4_s368	s368	4	utg360_pilon	230829	230929	2654428	2654529	C	TY2	solo	6	62076	62491	62283.5	+	6_1	-1	og30
4_s369	s369	4	utg360_pilon	230916	231066	2654515	2654666	C	TY3	solo	6	62477	62628	62552.5	+	6_1	-1	og31
4_s370	s370	4	utg360_pilon	231179	231379	2654778	2654979	C	TY3_1p	solo	6	62741	69158	65949.5	+	6_1	-1	og32
4_s371	s371	4	utg360_pilon	278213	278564	2701812	2702164	+	TY3_1p	solo	6	118164	118516	118340.0	+	6_2	1	og12
4_s372	s372	4	utg360_pilon	278737	279069	2702336	2702669	C	TY1	solo	6	118708	119802	119255.0	+	6_2	-1	og13
4_s373	s373	4	utg360_pilon	387693	387989	2811292	2811589	+	TY3_1p	solo	6	231547	232098	231822.5	+	6_3	1	og71
4_s374	s374	4	utg360_pilon	387990	388280	2811589	2811880	+	Tsu4	solo	6	232098	238641	235369.5	+	6_3	1	og72
4_s375	s375	4	utg360_pilon	388281	388357	2811880	2811957	+	TY1	solo	6	238641	239139	238890.0	+	6_3	1	og70
4_s376	s376	4	utg360_pilon	388398	388475	2811997	2812075	+	TY4	solo	6	239179	239257	239218.0	+	6_3	1	og73
5_s114	s114	5	utg1276_pilon	1220187	1220592	2590916	2591322	C	TY2	solo	6	11742	12636	12189.0	+	6_0	-1	og244
5_s115	s115	5	utg1276_pilon	1220338	1220501	2591067	2591231	C	TY4	solo	6	11893	12222	12057.5	+	6_0	-1	og245
5_s116	s116	5	utg1276_pilon	1268650	1268750	2639379	2639480	C	TY2	solo	6	62076	62491	62283.5	+	6_1	-1	og30
5_s117	s117	5	utg1276_pilon	1268737	1268887	2639466	2639617	C	TY3	solo	6	62477	62628	62552.5	+	6_1	-1	og31
5_s118	s118	5	utg1276_pilon	1269000	1269202	2639729	2639932	C	TY3_1p	solo	6	62741	69158	65949.5	+	6_1	-1	og32
5_s119	s119	5	utg1276_pilon	1316120	1316441	2686849	2687171	C	TY1	solo	6	118718	119802	119260.0	+	6_2	-1	og13
5_s120	s120	5	utg1276_pilon	1425008	1425304	2795737	2796034	+	TY3_1p	solo	6	231547	232098	231822.5	+	6_3	1	og71
5_s121	s121	5	utg1276_pilon	1425305	1425595	2796034	2796325	+	Tsu4	solo	6	232098	238641	235369.5	+	6_3	1	og72
5_s122	s122	5	utg1276_pilon	1425596	1425672	2796325	2796402	+	TY1	solo	6	238641	239139	238890.0	+	6_3	1	og70
5_s123	s123	5	utg1276_pilon	1425713	1425790	2796442	2796520	+	TY4	solo	6	239179	239257	239218.0	+	6_3	1	og73
6_s520	s520	6	utg7_pilon	1119235	1119640	2581450	2581856	C	TY2	solo	6	11742	12636	12189.0	+	6_0	-1	og244
6_s521	s521	6	utg7_pilon	1119386	1119549	2581601	2581765	C	TY4	solo	6	11893	12222	12057.5	+	6_0	-1	og245
6_s522	s522	6	utg7_pilon	1167728	1167828	2629943	2630044	C	TY2	solo	6	62076	62491	62283.5	+	6_1	-1	og30
6_s523	s523	6	utg7_pilon	1167815	1167965	2630030	2630181	C	TY3	solo	6	62477	62628	62552.5	+	6_1	-1	og31
6_s524	s524	6	utg7_pilon	1168078	1168280	2630293	2630496	C	TY3_1p	solo	6	62741	69158	65949.5	+	6_1	-1	og32
6_s525	s525	6	utg7_pilon	1215486	1215807	2677701	2678023	C	TY1	solo	6	118718	119802	119260.0	+	6_2	-1	og13
6_s526	s526	6	utg7_pilon	1324378	1324674	2786593	2786890	+	TY3_1p	solo	6	231547	232098	231822.5	+	6_3	1	og71
6_s527	s527	6	utg7_pilon	1324675	1324965	2786890	2787181	+	Tsu4	solo	6	232098	238641	235369.5	+	6_3	1	og72
6_s528	s528	6	utg7_pilon	1324966	1325042	2787181	2787258	+	TY1	solo	6	238641	239139	238890.0	+	6_3	1	og70
6_s529	s529	6	utg7_pilon	1325083	1325160	2787298	2787376	+	TY4	solo	6	239179	239257	239218.0	+	6_3	1	og73
7_110	110	7	chrIV	1315545	1315841	2680990	2681287	+	TY1	solo	6	117971	119346	118658.5	+	6_2	1	None
7_111	111	7	chrIV	1424584	1424652	2790029	2790098	+	TY1	solo	6	231964	238763	235363.5	+	6_3	1	None
8_153	153	8	chrIV	1313088	1313178	2688193	2688284	C	TY3	solo	6	62204	62295	62249.5	+	6_1	-1	None
8_154	154	8	chrIV	1360120	1360451	2735225	2735557	+	TY2	solo	6	118022	119091	118556.5	+	6_2	1	None
8_155	155	8	chrIV	1360452	1360702	2735557	2735808	+	TY1	solo	6	119091	119346	119218.5	+	6_2	1	None
8_156	156	8	chrIV	1469441	1469509	2844546	2844615	+	TY1	solo	6	231964	238763	235363.5	+	6_3	1	None
0_486	486	0	chrXV	21215	21546	9877439	9877771	+	TY1	solo	7	4592	5224	4908.0	+	7_0	1	None
0_487	487	0	chrXV	98760	98973	9954984	9955198	C	TY2	solo	7	86804	87117	86960.5	+	7_1	-1	None
0_488	488	0	chrXV	100958	101045	9957182	9957270	C	TY1	solo	7	89482	89570	89526.0	+	7_2	-1	None
0_489	489	0	chrXV	101055	101304	9957279	9957529	C	TY1	solo	7	89653	96056	92854.5	+	7_2	-1	None
0_490	490	0	chrXV	208296	208650	10064520	10064875	+	TY3_1p	solo	7	211747	218530	215138.5	+	7_3	1	None
0_491	491	0	chrXV	208898	208946	10065122	10065171	C	TY1	solo	7	218891	219234	219062.5	+	7_3	-1	None
0_492	492	0	chrXV	209000	209317	10065224	10065542	+	TY1	solo	7	219317	228349	223833.0	+	7_3	1	None
0_493	493	0	chrXV	209320	209559	10065544	10065784	C	TY3_1p	solo	7	233967	234207	234087.0	+	7_3	-1	None
1_st93	st93	1	utg32_pilon	17608	17948	9905819	9906160	+	TY1	solo	7	4592	5224	4908.0	+	7_0	1	og346
1_s202	s202	1	utg32_pilon	95531	96240	9983742	9984452	+	TY4	solo	7	85817	86902	86359.5	+	7_1	1	og396
1_s203	s203	1	utg32_pilon	95857	96186	9984068	9984398	+	TY1	solo	7	86435	86843	86639.0	+	7_1	1	og397
1_st94	st94	1	utg32_pilon	96241	96434	9984452	9984646	C	TY2	solo	7	86902	87117	87009.5	+	7_1	-1	og134
1_st95	st95	1	utg32_pilon	98447	98617	9986658	9986829	C	TY1	solo	7	89482	89653	89567.5	+	7_2	-1	og241
1_st96	st96	1	utg32_pilon	98618	98865	9986829	9987077	C	TY1	solo	7	89653	96047	92850.0	+	7_2	-1	og242
1_s207	s207	1	utg32_pilon	206041	206405	10094252	10094617	+	TY3_1p	solo	7	211747	218528	215137.5	+	7_3	1	og398
1_s208	s208	1	utg32_pilon	206715	207089	10094926	10095301	+	TY4	solo	7	218928	219516	219222.0	+	7_3	1	og399
1_t97	t97	1	utg32_pilon	207159	207534	10095370	10095746	C	TY1	truncated	7	220228	232896	226562.0	+	7_3	-1	og400
2_s99	s99	2	utg155_pilon	29133	29464	9892350	9892682	+	TY1	solo	7	4592	5224	4908.0	+	7_0	1	og346
2_st49	st49	2	utg155_pilon	106665	106873	9969882	9970091	C	TY2	solo	7	86906	87117	87011.5	+	7_1	-1	og134
2_st50	st50	2	utg155_pilon	108858	108945	9972075	9972163	C	TY1	solo	7	89482	89570	89526.0	+	7_2	-1	og241
2_st51	st51	2	utg155_pilon	108955	109204	9972172	9972422	C	TY1	solo	7	89653	96056	92854.5	+	7_2	-1	og242
2_s103	s103	2	utg155_pilon	216162	216516	10079379	10079734	+	TY3_1p	solo	7	211747	218530	215138.5	+	7_3	1	og104
2_s104	s104	2	utg155_pilon	216764	216812	10079981	10080030	C	TY1	solo	7	218891	219234	219062.5	+	7_3	-1	og401
2_s105	s105	2	utg155_pilon	216866	217183	10080083	10080401	+	TY1	solo	7	219317	228349	223833.0	+	7_3	1	og103
2_s106	s106	2	utg155_pilon	217186	217425	10080403	10080643	C	TY3_1p	solo	7	233967	234207	234087.0	+	7_3	-1	og402
3_s394	s394	3	utg39_pilon	11613	11941	10001726	10002055	+	TY1	solo	7	4592	5224	4908.0	+	7_0	1	og346
3_st165	st165	3	utg39_pilon	89306	89638	10079419	10079752	C	TY1	solo	7	86205	87117	86661.0	+	7_1	-1	og134
3_st166	st166	3	utg39_pilon	91615	91702	10081728	10081816	C	TY1	solo	7	89482	89570	89526.0	+	7_2	-1	og241
3_st168	st168	3	utg39_pilon	91716	97863	10081829	10087977	C	TY1	solo	7	89653	96069	92861.0	+	7_2	-1	og242
3_i5	i5	3	utg39_pilon	91881	97759	10081994	10087873	C	TY1	complete	7	89828	95707	92767.5	+	7_2	-1	og403
3_s398	s398	3	utg39_pilon	204886	205236	10194999	10195350	C	TY3_1p	solo	7	211747	218528	215137.5	+	7_3	-1	og105
3_s399	s399	3	utg39_pilon	205508	205556	10195621	10195670	C	TY1	solo	7	218891	219234	219062.5	+	7_3	-1	og404
3_s400	s400	3	utg39_pilon	205557	206245	10195670	10196359	C	TY4	solo	7	219234	228032	223633.0	+	7_3	-1	og106
3_st169	st169	3	utg39_pilon	205640	205956	10195753	10196070	+	TY1	solo	7	219317	227743	223530.0	+	7_3	1	og103
3_u14	u14	3	utg39_pilon	206246	212123	10196359	10202237	+	TY1	complete	7	228032	233911	230971.5	+	7_3	1	og405
4_s524	s524	4	utg71_pilon	18734	19062	10041543	10041872	+	TY1	solo	7	4592	5224	4908.0	+	7_0	1	og346
4_st224	st224	4	utg71_pilon	96335	96667	10119144	10119477	C	TY1	solo	7	86205	87117	86661.0	+	7_1	-1	og134
4_st225	st225	4	utg71_pilon	98644	98731	10121453	10121541	C	TY1	solo	7	89482	89570	89526.0	+	7_2	-1	og241
4_st226	st226	4	utg71_pilon	98745	98995	10121554	10121805	C	TY1	solo	7	89653	96056	92854.5	+	7_2	-1	og242
4_s528	s528	4	utg71_pilon	206018	212399	10228827	10235209	C	TY3_1p	solo	7	211747	218528	215137.5	+	7_3	-1	og105
4_i4	i4	4	utg71_pilon	206085	212110	10228894	10234920	C	Tsu4	complete	7	211814	217840	214827.0	+	7_3	-1	og406
4_s529	s529	4	utg71_pilon	212671	212719	10235480	10235529	C	TY1	solo	7	218891	219234	219062.5	+	7_3	-1	og407
4_s530	s530	4	utg71_pilon	212720	213413	10235529	10236223	C	TY4	solo	7	219234	233921	226577.5	+	7_3	-1	og106
4_s531	s531	4	utg71_pilon	212803	213119	10235612	10235929	+	TY1	solo	7	219317	227743	223530.0	+	7_3	1	og103
4_s532	s532	4	utg71_pilon	259726	260016	10282535	10282826	C	Tsu4	solo	7	281826	282148	281987.0	+	7_4	-1	og408
5_s203	s203	5	utg26_pilon	14258	14589	9958345	9958677	+	TY1	solo	7	4592	5224	4908.0	+	7_0	1	og346
5_st92	st92	5	utg26_pilon	91803	92012	10035890	10036100	C	TY2	solo	7	86906	87117	87011.5	+	7_1	-1	og134
5_st93	st93	5	utg26_pilon	93999	94086	10038086	10038174	C	TY1	solo	7	89482	89570	89526.0	+	7_2	-1	og241
5_st94	st94	5	utg26_pilon	94096	94345	10038183	10038433	C	TY1	solo	7	89653	96056	92854.5	+	7_2	-1	og242
5_s207	s207	5	utg26_pilon	201262	201616	10145349	10145704	+	TY3_1p	solo	7	211747	218530	215138.5	+	7_3	1	og104
5_s208	s208	5	utg26_pilon	201864	201912	10145951	10146000	C	TY1	solo	7	218891	219234	219062.5	+	7_3	-1	og409
5_s209	s209	5	utg26_pilon	201913	201989	10146000	10146077	C	TY4	solo	7	219234	219311	219272.5	+	7_3	-1	og106
5_s210	s210	5	utg26_pilon	202065	202355	10146152	10146443	C	Tsu4	solo	7	219386	219758	219572.0	+	7_3	-1	og410
5_st95	st95	5	utg26_pilon	202365	202607	10146452	10146695	+	TY1	solo	7	219767	220010	219888.5	+	7_3	1	og411
5_s212	s212	5	utg26_pilon	202608	203171	10146695	10147259	C	TY3_1p	solo	7	220010	234207	227108.5	+	7_3	-1	og412
5_st96	st96	5	utg26_pilon	202773	203089	10146860	10147177	+	TY1	solo	7	220175	234125	227150.0	+	7_3	1	og413
5_s214	s214	5	utg26_pilon	249500	249790	10193587	10193878	C	Tsu4	solo	7	282191	282482	282336.5	+	7_4	-1	og414
6_s278	s278	6	utg2_pilon	75718	76042	10064989	10065314	+	TY1	solo	7	4592	5212	4902.0	+	7_0	1	og346
6_st138	st138	6	utg2_pilon	153325	153538	10142596	10142810	C	TY2	solo	7	86804	87117	86960.5	+	7_1	-1	og134
6_st139	st139	6	utg2_pilon	153586	153902	10142857	10143174	C	TY1	solo	7	87164	87481	87322.5	+	7_1	-1	og415
6_st140	st140	6	utg2_pilon	155853	155940	10145124	10145212	C	TY1	solo	7	89482	89570	89526.0	+	7_2	-1	og241
6_st141	st141	6	utg2_pilon	155950	156199	10145221	10145471	C	TY1	solo	7	89653	96056	92854.5	+	7_2	-1	og242
6_s283	s283	6	utg2_pilon	263182	263536	10252453	10252808	+	TY3_1p	solo	7	211747	218530	215138.5	+	7_3	1	og104
6_s284	s284	6	utg2_pilon	263784	263832	10253055	10253104	C	TY1	solo	7	218891	219234	219062.5	+	7_3	-1	og416
6_s285	s285	6	utg2_pilon	263886	264203	10253157	10253475	+	TY1	solo	7	219317	228349	223833.0	+	7_3	1	og103
6_s286	s286	6	utg2_pilon	264206	264445	10253477	10253717	C	TY3_1p	solo	7	233967	234207	234087.0	+	7_3	-1	og417
7_418	418	7	chrXV	34661	34974	9940108	9940422	+	TY1	solo	7	4592	4907	4749.5	+	7_0	1	None
7_419	419	7	chrXV	114276	114608	10019723	10020056	C	TY1	solo	7	89653	95884	92768.5	+	7_2	-1	None
7_420	420	7	chrXV	114667	114734	10020114	10020182	C	TY1	solo	7	95942	96010	95976.0	+	7_2	-1	None
7_421	421	7	chrXV	221799	222140	10127246	10127588	+	TY3	solo	7	211744	218530	215137.0	+	7_3	1	None
7_422	422	7	chrXV	222199	222391	10127646	10127839	+	TY2	solo	7	218588	220432	219510.0	+	7_3	1	None
7_423	423	7	chrXV	222790	222953	10128237	10128401	+	TY1	solo	7	220836	221013	220924.5	+	7_3	1	None
7_424	424	7	chrXV	222957	223274	10128404	10128722	C	TY1	solo	7	221017	221349	221183.0	+	7_3	-1	None
7_425	425	7	chrXV	223294	223664	10128741	10129112	+	TY4	solo	7	221373	221744	221558.5	+	7_3	1	None
7_426	426	7	chrXV	223665	229145	10129112	10134593	+	TY4	internal	7	221744	227225	224484.5	+	7_3	1	None
7_427	427	7	chrXV	229146	229516	10134593	10134964	+	TY4	solo	7	227225	227596	227410.5	+	7_3	1	None
7_428	428	7	chrXV	229517	229587	10134964	10135035	+	TY1	solo	7	227596	227668	227632.0	+	7_3	1	None
8_542	542	8	chrXV	33648	33961	10144996	10145310	+	TY1	solo	7	4592	4907	4749.5	+	7_0	1	None
8_543	543	8	chrXV	113323	113655	10224671	10225004	C	TY1	solo	7	89653	95884	92768.5	+	7_2	-1	None
8_544	544	8	chrXV	113714	113781	10225062	10225130	C	TY1	solo	7	95942	96010	95976.0	+	7_2	-1	None
8_545	545	8	chrXV	117732	118069	10229080	10229418	+	TY1	solo	7	100195	100533	100364.0	+	7_5	1	None
8_546	546	8	chrXV	118070	123319	10229418	10234668	+	TY1	internal	7	100533	105783	103158.0	+	7_5	1	None
8_547	547	8	chrXV	123320	123657	10234668	10235006	+	TY1	solo	7	105783	106121	105952.0	+	7_5	1	None
8_548	548	8	chrXV	226726	227067	10338074	10338416	+	TY3	solo	7	211744	218530	215137.0	+	7_3	1	None
8_549	549	8	chrXV	227126	227264	10338474	10338613	+	TY2	solo	7	218588	220378	219483.0	+	7_3	1	None
8_550	550	8	chrXV	227723	227880	10339071	10339229	+	TY2	solo	7	220836	221007	220921.5	+	7_3	1	None
8_551	551	8	chrXV	227891	228208	10339239	10339557	C	TY1	solo	7	221017	221349	221183.0	+	7_3	-1	None
8_552	552	8	chrXV	228209	228293	10339557	10339642	+	TY1	solo	7	221349	227668	224508.5	+	7_3	1	None
0_416	416	0	chrXII	919859	920181	8042336	8042659	C	TY3_1p	solo	8	148266	149320	148793.0	+	8_0	-1	None
0_417	417	0	chrXII	920173	920416	8042650	8042894	+	TY1	solo	8	148580	149596	149088.0	+	8_0	1	None
0_418	418	0	chrXII	920417	920497	8042894	8042975	+	TY1	solo	8	149596	149677	149636.5	+	8_0	1	None
1_st88	st88	1	utg26_pilon	465179	465460	8066736	8067018	+	TY1	solo	8	148948	149677	149312.5	+	8_0	1	og310
1_st89	st89	1	utg26_pilon	465486	465677	8067043	8067235	+	TY2	solo	8	149708	149904	149806.0	+	8_0	1	og418
2_s52	s52	2	utg11_pilon	468555	468877	8048640	8048963	C	TY3_1p	solo	8	148266	149320	148793.0	+	8_0	-1	og419
2_st26	st26	2	utg11_pilon	468869	469112	8048954	8049198	+	TY1	solo	8	148580	149596	149088.0	+	8_0	1	og420
2_st27	st27	2	utg11_pilon	469113	469193	8049198	8049279	+	TY1	solo	8	149596	149677	149636.5	+	8_0	1	og310
2_st28	st28	2	utg11_pilon	482560	482875	8062645	8062961	+	TY1	solo	8	169339	169663	169501.0	+	8_1	1	og421
3_s166	s166	3	utg195_pilon	476307	476624	8167052	8167370	+	TY1	solo	8	148912	149677	149294.5	+	8_0	1	og310
3_s167	s167	3	utg195_pilon	560119	560482	8250864	8251228	+	TY3_1p	solo	8	241560	241948	241754.0	+	8_2	1	og422
4_s24	s24	4	utg111_pilon	468392	468709	8427319	8427637	+	TY1	solo	8	148912	149677	149294.5	+	8_0	1	og310
5_s416	s416	5	utg499_pilon	465065	465382	8115104	8115422	+	TY1	solo	8	148912	149677	149294.5	+	8_0	1	og310
6_s330	s330	6	utg44_pilon	462024	462340	8424254	8424571	C	TY1	solo	8	148995	149312	149153.5	+	8_0	-1	og423
6_s331	s331	6	utg44_pilon	462341	462580	8424571	8424811	+	TY1	solo	8	149312	149677	149494.5	+	8_0	1	og310
7_350	350	7	chrXII	930039	930357	8113071	8113390	+	TY1	solo	8	148740	149548	149144.0	+	8_0	1	None
7_351	351	7	chrXII	943066	943179	8126098	8126212	+	TY2	solo	8	162879	163240	163059.5	+	8_3	1	None
8_454	454	8	chrXII	941178	941509	8268863	8269195	+	TY2	solo	8	126003	126335	126169.0	+	8_4	1	None
8_455	455	8	chrXII	941510	946804	8269195	8274490	+	TY2	internal	8	126335	131630	128982.5	+	8_4	1	None
8_456	456	8	chrXII	946805	947136	8274490	8274822	+	TY2	solo	8	131630	131962	131796.0	+	8_4	1	None
8_457	457	8	chrXII	963206	963524	8290891	8291210	+	TY1	solo	8	148740	149548	149144.0	+	8_0	1	None
8_458	458	8	chrXII	976244	976575	8303929	8304261	C	TY2	solo	8	162951	163356	163153.5	+	8_3	-1	None
8_459	459	8	chrXII	976576	976780	8304261	8304466	C	TY2	internal	8	163356	163561	163458.5	+	8_3	-1	None
8_460	460	8	chrXII	976765	981354	8304450	8309040	C	TY2	internal	8	163545	168135	165840.0	+	8_3	-1	None
8_461	461	8	chrXII	981355	981686	8309040	8309372	C	TY2	solo	8	168135	168467	168301.0	+	8_3	-1	None
0_306	306	0	chrVIII	216623	216971	4980954	4981303	+	TY3_1p	solo	9	8561	8913	8737.0	+	9_0	1	None
0_307	307	0	chrVIII	217185	217290	4981516	4981622	+	TY4	solo	9	9141	9249	9195.0	+	9_0	1	None
0_308	308	0	chrVIII	337555	337742	5101886	5102074	C	TY3_1p	solo	9	132145	132333	132239.0	+	9_1	-1	None
0_309	309	0	chrVIII	337820	337984	5102151	5102316	C	TY4	solo	9	132410	132575	132492.5	+	9_1	-1	None
0_310	310	0	chrVIII	337987	338131	5102318	5102463	C	TY1	solo	9	132577	132725	132651.0	+	9_1	-1	None
0_311	311	0	chrVIII	338141	338224	5102472	5102556	+	TY2	solo	9	133534	134416	133975.0	+	9_1	1	None
0_312	312	0	chrVIII	367981	368297	5132312	5132629	+	TY1	solo	9	166367	173408	169887.5	+	9_2	1	None
0_313	313	0	chrVIII	368389	368505	5132720	5132837	C	TY2	solo	9	173499	173616	173557.5	+	9_2	-1	None
1_s496	s496	1	utg8_pilon	217595	217948	5001438	5001792	+	TY3_1p	solo	9	8557	8913	8735.0	+	9_0	1	og60
1_s497	s497	1	utg8_pilon	218042	218320	5001885	5002164	+	TY4	solo	9	9006	9286	9146.0	+	9_0	1	og424
1_s498	s498	1	utg8_pilon	338581	338915	5122424	5122759	C	TY1	solo	9	132577	133566	133071.5	+	9_1	-1	og293
1_st238	st238	1	utg8_pilon	338978	339295	5122821	5123139	+	TY1	solo	9	133628	133946	133787.0	+	9_1	1	og425
1_st239	st239	1	utg8_pilon	339629	339756	5123472	5123600	+	TY2	solo	9	134288	134416	134352.0	+	9_1	1	og292
1_s501	s501	1	utg8_pilon	369608	369926	5153451	5153770	+	TY1	solo	9	166367	173409	169888.0	+	9_2	1	og165
1_s502	s502	1	utg8_pilon	369993	370145	5153836	5153989	C	TY2	solo	9	173475	173628	173551.5	+	9_2	-1	og426
2_s124	s124	2	utg176_pilon	216796	217144	4957002	4957351	+	TY3_1p	solo	9	8561	8913	8737.0	+	9_0	1	og427
2_s125	s125	2	utg176_pilon	217358	217463	4957564	4957670	+	TY4	solo	9	9141	9249	9195.0	+	9_0	1	og61
2_s126	s126	2	utg176_pilon	337733	337920	5077939	5078127	C	TY3_1p	solo	9	132145	132333	132239.0	+	9_1	-1	og294
2_s127	s127	2	utg176_pilon	337998	338162	5078204	5078369	C	TY4	solo	9	132410	132575	132492.5	+	9_1	-1	og295
2_s128	s128	2	utg176_pilon	338165	338309	5078371	5078516	C	TY1	solo	9	132577	132725	132651.0	+	9_1	-1	og293
2_s129	s129	2	utg176_pilon	338319	338402	5078525	5078609	+	TY2	solo	9	133534	134416	133975.0	+	9_1	1	og292
2_s130	s130	2	utg176_pilon	368074	368160	5108280	5108367	+	TY3_1p	solo	9	166275	166367	166321.0	+	9_2	1	og428
2_s131	s131	2	utg176_pilon	368161	368773	5108367	5108980	+	TY1	solo	9	166367	173408	169887.5	+	9_2	1	og165
2_s132	s132	2	utg176_pilon	368381	368671	5108587	5108878	C	Tsu4	solo	9	172999	173290	173144.5	+	9_2	-1	og166
2_s133	s133	2	utg176_pilon	368865	368981	5109071	5109188	C	TY2	solo	9	173499	173616	173557.5	+	9_2	-1	og429
3_s509	s509	3	utg86_pilon	222428	222779	4888056	4888408	+	TY3_1p	solo	9	8561	8913	8737.0	+	9_0	1	og60
3_s510	s510	3	utg86_pilon	222871	223100	4888499	4888729	+	TY4	solo	9	9006	9249	9127.5	+	9_0	1	og61
3_s511	s511	3	utg86_pilon	343331	343394	5008959	5009023	C	TY3	solo	9	132145	132209	132177.0	+	9_1	-1	og294
3_s512	s512	3	utg86_pilon	343401	343703	5009029	5009332	C	TY1	solo	9	132577	133552	133064.5	+	9_1	-1	og293
3_s513	s513	3	utg86_pilon	343813	343940	5009441	5009569	+	TY2	solo	9	134288	134416	134352.0	+	9_1	1	og292
3_s514	s514	3	utg86_pilon	373607	373707	5039235	5039336	+	TY3_1p	solo	9	166275	166381	166328.0	+	9_2	1	og430
3_s515	s515	3	utg86_pilon	373723	373997	5039351	5039626	+	TY1	solo	9	166396	173382	169889.0	+	9_2	1	og165
4_s343	s343	4	utg32_pilon	231852	232203	5347129	5347481	+	TY3_1p	solo	9	8561	8913	8737.0	+	9_0	1	og60
4_s344	s344	4	utg32_pilon	232295	232524	5347572	5347802	+	TY4	solo	9	9006	9249	9127.5	+	9_0	1	og61
4_s345	s345	4	utg32_pilon	352798	352861	5468075	5468139	C	TY3	solo	9	132145	132209	132177.0	+	9_1	-1	og294
4_s346	s346	4	utg32_pilon	352868	353170	5468145	5468448	C	TY1	solo	9	132577	133552	133064.5	+	9_1	-1	og293
4_s347	s347	4	utg32_pilon	353280	353407	5468557	5468685	+	TY2	solo	9	134288	134416	134352.0	+	9_1	1	og292
4_s348	s348	4	utg32_pilon	383070	383170	5498347	5498448	+	TY3_1p	solo	9	166275	166381	166328.0	+	9_2	1	og431
4_s349	s349	4	utg32_pilon	383186	383472	5498463	5498750	+	TY1	solo	9	166396	173408	169902.0	+	9_2	1	og165
5_s346	s346	5	utg454_pilon	216473	216824	5017499	5017851	+	TY3_1p	solo	9	8561	8913	8737.0	+	9_0	1	og60
5_s347	s347	5	utg454_pilon	216916	217145	5017942	5018172	+	TY4	solo	9	9006	9249	9127.5	+	9_0	1	og61
5_s348	s348	5	utg454_pilon	337400	337587	5138426	5138614	C	TY3_1p	solo	9	132145	132333	132239.0	+	9_1	-1	og294
5_s349	s349	5	utg454_pilon	337665	337829	5138691	5138856	C	TY4	solo	9	132410	132575	132492.5	+	9_1	-1	og295
5_s350	s350	5	utg454_pilon	337832	337976	5138858	5139003	C	TY1	solo	9	132577	132725	132651.0	+	9_1	-1	og293
5_s351	s351	5	utg454_pilon	337986	338069	5139012	5139096	+	TY2	solo	9	133534	134416	133975.0	+	9_1	1	og292
5_s352	s352	5	utg454_pilon	367742	367828	5168768	5168855	+	TY3_1p	solo	9	166275	166367	166321.0	+	9_2	1	og432
5_s353	s353	5	utg454_pilon	367829	368441	5168855	5169468	+	TY1	solo	9	166367	173408	169887.5	+	9_2	1	og165
5_s354	s354	5	utg454_pilon	368049	368339	5169075	5169366	C	Tsu4	solo	9	172999	173290	173144.5	+	9_2	-1	og166
5_s355	s355	5	utg454_pilon	368533	368649	5169559	5169676	C	TY2	solo	9	173499	173616	173557.5	+	9_2	-1	og433
6_s256	s256	6	utg253_pilon	225960	226311	5346332	5346684	+	TY3_1p	solo	9	8561	8913	8737.0	+	9_0	1	og60
6_s257	s257	6	utg253_pilon	226403	226632	5346775	5347005	+	TY4	solo	9	9006	9249	9127.5	+	9_0	1	og61
6_s258	s258	6	utg253_pilon	346885	347072	5467257	5467445	C	TY3_1p	solo	9	132145	132333	132239.0	+	9_1	-1	og294
6_s259	s259	6	utg253_pilon	347150	347314	5467522	5467687	C	TY4	solo	9	132410	132575	132492.5	+	9_1	-1	og295
6_s260	s260	6	utg253_pilon	347317	347461	5467689	5467834	C	TY1	solo	9	132577	132725	132651.0	+	9_1	-1	og293
6_s261	s261	6	utg253_pilon	347471	347554	5467843	5467927	+	TY2	solo	9	133534	134416	133975.0	+	9_1	1	og292
6_s262	s262	6	utg253_pilon	377221	377307	5497593	5497680	+	TY3_1p	solo	9	166275	166367	166321.0	+	9_2	1	og434
6_s263	s263	6	utg253_pilon	377308	377920	5497680	5498293	+	TY1	solo	9	166367	173408	169887.5	+	9_2	1	og165
6_s264	s264	6	utg253_pilon	377528	377818	5497900	5498191	C	Tsu4	solo	9	172999	173290	173144.5	+	9_2	-1	og166
6_s265	s265	6	utg253_pilon	378012	378128	5498384	5498501	C	TY2	solo	9	173499	173616	173557.5	+	9_2	-1	og435
7_252	252	7	chrVIII	225300	225629	5033313	5033643	C	TY1	solo	9	7520	7850	7685.0	+	9_0	-1	None
7_253	253	7	chrVIII	225630	225749	5033643	5033763	+	TY2	solo	9	7850	7970	7910.0	+	9_0	1	None
7_254	254	7	chrVIII	225784	225882	5033797	5033896	+	TY1	solo	9	8004	8103	8053.5	+	9_0	1	None
7_255	255	7	chrVIII	225982	226071	5033995	5034085	+	TY4	solo	9	8202	8292	8247.0	+	9_0	1	None
7_256	256	7	chrVIII	346351	346519	5154364	5154533	C	TY1	solo	9	132587	132765	132676.0	+	9_1	-1	None
7_257	257	7	chrVIII	346519	346736	5154532	5154750	C	TY4	solo	9	132764	132982	132873.0	+	9_1	-1	None
7_258	258	7	chrVIII	346748	347012	5154761	5155026	+	TY2	solo	9	132993	133284	133138.5	+	9_1	1	None
7_259	259	7	chrVIII	347042	347143	5155055	5155157	C	TY2	solo	9	133313	133415	133364.0	+	9_1	-1	None
7_260	260	7	chrVIII	376899	377231	5184912	5185245	C	TY2	solo	9	166687	167020	166853.5	+	9_2	-1	None
7_261	261	7	chrVIII	377232	382526	5185245	5190540	C	TY2	internal	9	167020	172315	169667.5	+	9_2	-1	None
7_262	262	7	chrVIII	382527	382859	5190540	5190873	C	TY2	solo	9	172315	172648	172481.5	+	9_2	-1	None
7_263	263	7	chrVIII	382885	383102	5190898	5191116	C	TY2	solo	9	172674	172902	172788.0	+	9_2	-1	None
8_330	330	8	chrVIII	256501	256566	5144628	5144694	+	TY2	solo	9	7904	7970	7937.0	+	9_0	1	None
8_331	331	8	chrVIII	256601	256699	5144728	5144827	+	TY1	solo	9	8004	8103	8053.5	+	9_0	1	None
8_332	332	8	chrVIII	256799	256888	5144926	5145016	+	TY4	solo	9	8202	8292	8247.0	+	9_0	1	None
8_333	333	8	chrVIII	377179	377347	5265306	5265475	C	TY1	solo	9	132587	132765	132676.0	+	9_1	-1	None
8_334	334	8	chrVIII	377347	377564	5265474	5265692	C	TY4	solo	9	132764	132982	132873.0	+	9_1	-1	None
8_335	335	8	chrVIII	377576	377725	5265703	5265853	+	TY2	solo	9	132993	133169	133081.0	+	9_1	1	None
8_336	336	8	chrVIII	377723	377840	5265850	5265968	+	TY1	solo	9	133166	133284	133225.0	+	9_1	1	None
8_337	337	8	chrVIII	377870	377971	5265997	5266099	C	TY2	solo	9	133313	133415	133364.0	+	9_1	-1	None
8_338	338	8	chrVIII	407674	408006	5295801	5296134	C	TY2	solo	9	166050	166591	166320.5	+	9_2	-1	None
8_339	339	8	chrVIII	408007	408078	5296134	5296206	+	TY1	solo	9	166591	166663	166627.0	+	9_2	1	None
8_340	340	8	chrVIII	408124	408341	5296251	5296469	C	TY2	solo	9	172674	172902	172788.0	+	9_2	-1	None
0_135	135	0	chrIX	285694	285774	5581591	5581672	C	TY1	solo	10	102247	108514	105380.5	+	10_0	-1	None
0_136	136	0	chrIX	285775	286143	5581672	5582041	C	TY4	solo	10	108514	108883	108698.5	+	10_0	-1	None
0_137	137	0	chrIX	287473	287510	5583370	5583408	C	TY1	solo	10	110655	110693	110674.0	+	10_0	-1	None
0_138	138	0	chrIX	287611	287860	5583508	5583758	C	TY2	solo	10	110793	111065	110929.0	+	10_0	-1	None
0_139	139	0	chrIX	288904	288976	5584801	5584874	+	TY1	solo	10	112287	112360	112323.5	+	10_0	1	None
0_140	140	0	chrIX	311765	312133	5607662	5608031	+	TY4	solo	10	136210	136582	136396.0	+	10_1	1	None
0_141	141	0	chrIX	312308	312617	5608205	5608515	+	TY1	solo	10	136796	137233	137014.5	+	10_1	1	None
1_s441	s441	1	utg6_pilon	279671	279760	5589835	5589925	+	TY3_1p	solo	10	102119	102268	102193.5	+	10_0	1	og436
1_s442	s442	1	utg6_pilon	279761	280076	5589925	5590241	C	TY1	solo	10	102268	111037	106652.5	+	10_0	-1	og437
1_s443	s443	1	utg6_pilon	281091	281171	5591255	5591336	+	TY1	solo	10	112287	112369	112328.0	+	10_0	1	og438
1_st205	st205	1	utg6_pilon	303972	304289	5614136	5614454	+	TY1	solo	10	136796	137307	137051.5	+	10_1	1	og312
1_st206	st206	1	utg6_pilon	315718	316034	5625882	5626199	C	TY1	solo	10	149521	149843	149682.0	+	10_2	-1	og439
1_st207	st207	1	utg6_pilon	316163	316270	5626327	5626435	C	TY1	solo	10	150166	150274	150220.0	+	10_2	-1	og440
1_st208	st208	1	utg6_pilon	317403	317639	5627567	5627804	+	TY1	solo	10	152672	153020	152846.0	+	10_3	1	og136
2_st16	st16	2	utg1121_pilon	292599	292679	5557152	5557233	C	TY1	solo	10	102247	108514	105380.5	+	10_0	-1	og128
2_s28	s28	2	utg1121_pilon	292680	293048	5557233	5557602	C	TY4	solo	10	108514	108883	108698.5	+	10_0	-1	og129
2_st18	st18	2	utg1121_pilon	294378	294765	5558931	5559319	C	TY1	solo	10	110655	111065	110860.0	+	10_0	-1	og128
2_s30	s30	2	utg1121_pilon	295786	295858	5560339	5560412	+	TY1	solo	10	112287	112360	112323.5	+	10_0	1	og441
2_s31	s31	2	utg1121_pilon	318654	319022	5583207	5583576	+	TY4	solo	10	136210	136582	136396.0	+	10_1	1	og313
2_st19	st19	2	utg1121_pilon	319197	319504	5583750	5584058	+	TY1	solo	10	136796	137233	137014.5	+	10_1	1	og312
2_st20	st20	2	utg1121_pilon	332818	332885	5597371	5597439	+	TY1	solo	10	152936	153009	152972.5	+	10_3	1	og136
3_s9	s9	3	utg0_pilon	299759	307808	5499457	5507507	C	TY2	solo	10	102247	111065	106656.0	+	10_0	-1	og128
3_i1	i1	3	utg0_pilon	299808	305685	5499506	5505384	C	TY1	complete	10	102320	108199	105259.5	+	10_0	-1	og442
3_s10	s10	3	utg0_pilon	305723	306091	5505421	5505790	C	TY4	solo	10	108514	108883	108698.5	+	10_0	-1	og129
3_s11	s11	3	utg0_pilon	308851	308923	5508549	5508622	+	TY1	solo	10	112287	112360	112323.5	+	10_0	1	og443
3_s12	s12	3	utg0_pilon	331713	332083	5531411	5531782	+	TY4	solo	10	136210	136582	136396.0	+	10_1	1	og313
3_st8	st8	3	utg0_pilon	332284	332591	5531982	5532290	+	TY1	solo	10	136796	137233	137014.5	+	10_1	1	og312
3_st9	st9	3	utg0_pilon	345951	346022	5545649	5545721	+	TY1	solo	10	152933	153009	152971.0	+	10_3	1	og136
4_st145	st145	4	utg216_pilon	298477	298557	5953678	5953759	C	TY1	solo	10	102247	108514	105380.5	+	10_0	-1	og128
4_s313	s313	4	utg216_pilon	298558	298926	5953759	5954128	C	TY4	solo	10	108514	108883	108698.5	+	10_0	-1	og129
4_st147	st147	4	utg216_pilon	300256	300643	5955457	5955845	C	TY1	solo	10	110655	111065	110860.0	+	10_0	-1	og128
4_s315	s315	4	utg216_pilon	301688	301760	5956889	5956962	+	TY1	solo	10	112287	112360	112323.5	+	10_0	1	og444
4_s316	s316	4	utg216_pilon	324402	324772	5979603	5979974	+	TY4	solo	10	136210	136582	136396.0	+	10_1	1	og313
4_st148	st148	4	utg216_pilon	324973	325280	5980174	5980482	+	TY1	solo	10	136796	137233	137014.5	+	10_1	1	og312
4_st149	st149	4	utg216_pilon	338579	338650	5993780	5993852	+	TY1	solo	10	152933	153009	152971.0	+	10_3	1	og136
5_st132	st132	5	utg334_pilon	284348	284428	5615005	5615086	C	TY1	solo	10	102247	108514	105380.5	+	10_0	-1	og128
5_s283	s283	5	utg334_pilon	284429	284797	5615086	5615455	C	TY4	solo	10	108514	108883	108698.5	+	10_0	-1	og129
5_st134	st134	5	utg334_pilon	286127	286514	5616784	5617172	C	TY1	solo	10	110655	111065	110860.0	+	10_0	-1	og128
5_s285	s285	5	utg334_pilon	287537	287609	5618194	5618267	+	TY1	solo	10	112287	112360	112323.5	+	10_0	1	og445
5_s286	s286	5	utg334_pilon	310403	310771	5641060	5641429	+	TY4	solo	10	136210	136582	136396.0	+	10_1	1	og313
5_st135	st135	5	utg334_pilon	310946	311255	5641603	5641913	+	TY1	solo	10	136796	137233	137014.5	+	10_1	1	og312
5_st136	st136	5	utg334_pilon	324593	324660	5655250	5655318	+	TY1	solo	10	152936	153009	152972.5	+	10_3	1	og136
6_st222	st222	6	utg60_pilon	283486	283566	5933868	5933949	C	TY1	solo	10	102247	108514	105380.5	+	10_0	-1	og128
6_s459	s459	6	utg60_pilon	283567	283935	5933949	5934318	C	TY4	solo	10	108514	108883	108698.5	+	10_0	-1	og129
6_st224	st224	6	utg60_pilon	285265	285652	5935647	5936035	C	TY1	solo	10	110655	111065	110860.0	+	10_0	-1	og128
6_s461	s461	6	utg60_pilon	286675	286747	5937057	5937130	+	TY1	solo	10	112287	112360	112323.5	+	10_0	1	og446
6_s462	s462	6	utg60_pilon	309544	309912	5959926	5960295	+	TY4	solo	10	136210	136582	136396.0	+	10_1	1	og313
6_st225	st225	6	utg60_pilon	310087	310396	5960469	5960779	+	TY1	solo	10	136796	137233	137014.5	+	10_1	1	og312
6_st226	st226	6	utg60_pilon	323734	323801	5974116	5974184	+	TY1	solo	10	152936	153009	152972.5	+	10_3	1	og136
7_115	115	7	chrIX	237996	238336	5589249	5589590	C	TY3	solo	10	44241	44582	44411.5	+	10_4	-1	None
7_116	116	7	chrIX	238337	243085	5589590	5594339	C	TY3	internal	10	44582	49331	46956.5	+	10_4	-1	None
7_117	117	7	chrIX	243086	243426	5594339	5594680	C	TY3	solo	10	49331	49672	49501.5	+	10_4	-1	None
7_118	118	7	chrIX	295001	295331	5646254	5646585	C	TY1	solo	10	102245	108484	105364.5	+	10_0	-1	None
7_119	119	7	chrIX	296637	296841	5647890	5648095	C	TY1	solo	10	110572	112076	111324.0	+	10_0	-1	None
7_120	120	7	chrIX	297037	297111	5648290	5648365	+	TY1	solo	10	112287	112369	112328.0	+	10_0	1	None
7_121	121	7	chrIX	319770	320113	5671023	5671367	+	TY3	solo	10	135607	135951	135779.0	+	10_1	1	None
7_122	122	7	chrIX	320210	320542	5671463	5671796	+	TY1	solo	10	136047	137123	136585.0	+	10_1	1	None
7_123	123	7	chrIX	320543	320596	5671796	5671850	+	TY1	solo	10	137123	137177	137150.0	+	10_1	1	None
7_124	124	7	chrIX	331982	332302	5683235	5683556	C	TY1	solo	10	149323	149892	149607.5	+	10_2	-1	None
8_164	164	8	chrIX	246305	246637	5715481	5715814	+	TY2	solo	10	41585	41918	41751.5	+	10_5	1	None
8_165	165	8	chrIX	300493	300811	5769669	5769988	C	TY1	solo	10	102241	111037	106639.0	+	10_0	-1	None
8_166	166	8	chrIX	301742	301816	5770918	5770993	+	TY1	solo	10	112287	112369	112328.0	+	10_0	1	None
8_167	167	8	chrIX	324475	324818	5793651	5793995	+	TY3	solo	10	135607	135951	135779.0	+	10_1	1	None
8_168	168	8	chrIX	324915	325248	5794091	5794425	+	TY1	solo	10	136047	137123	136585.0	+	10_1	1	None
8_169	169	8	chrIX	325249	325302	5794425	5794479	+	TY1	solo	10	137123	137177	137150.0	+	10_1	1	None
8_170	170	8	chrIX	336663	336979	5805839	5806156	C	TY1	solo	10	149323	149892	149607.5	+	10_2	-1	None
0_368	368	0	chrXI	382423	382739	6817300	6817617	+	TY1	solo	11	78973	79290	79131.5	+	11_0	1	None
0_369	369	0	chrXI	461564	461667	6896441	6896545	C	TY2	solo	11	162093	162912	162502.5	+	11_1	-1	None
0_370	370	0	chrXI	461761	461976	6896638	6896854	C	TY3_1p	solo	11	163006	163222	163114.0	+	11_1	-1	None
0_371	371	0	chrXI	462066	462382	6896943	6897260	C	TY1	solo	11	163637	164099	163868.0	+	11_1	-1	None
0_372	372	0	chrXI	494061	494193	6928938	6929071	C	TY2	solo	11	197528	197661	197594.5	+	11_2	-1	None
0_373	373	0	chrXI	494265	494595	6929142	6929473	C	TY1	solo	11	197732	198665	198198.5	+	11_2	-1	None
1_st165	st165	1	utg51_pilon	323745	324020	6792203	6792479	+	TY1	solo	11	12480	13252	12866.0	+	11_3	1	og447
1_s363	s363	1	utg51_pilon	388595	388927	6857053	6857386	+	TY1	solo	11	80092	80969	80530.5	+	11_4	1	og448
1_s364	s364	1	utg51_pilon	467957	468016	6936415	6936475	C	TY4	solo	11	162347	162407	162377.0	+	11_1	-1	og449
1_s365	s365	1	utg51_pilon	468017	468345	6936475	6936804	C	TY1	solo	11	162407	162912	162659.5	+	11_1	-1	og268
1_s366	s366	1	utg51_pilon	468440	468667	6936898	6937126	C	TY3_1p	solo	11	163006	163237	163121.5	+	11_1	-1	og270
1_i10	i10	1	utg51_pilon	500389	500988	6968847	6969447	C	TY1	complete	11	197522	198527	198024.5	+	11_2	-1	og86
1_s367	s367	1	utg51_pilon	500989	501073	6969447	6969532	+	TY3_1p	solo	11	198527	198612	198569.5	+	11_2	1	og450
2_st129	st129	2	utg298_pilon	320916	321028	6763451	6763564	+	TY1	solo	11	6134	6248	6191.0	+	11_5	1	og451
2_s306	s306	2	utg298_pilon	390903	391219	6833438	6833755	+	TY1	solo	11	78973	79290	79131.5	+	11_0	1	og33
2_st130	st130	2	utg298_pilon	470075	470178	6912610	6912714	C	TY2	solo	11	162093	162912	162502.5	+	11_1	-1	og268
2_s308	s308	2	utg298_pilon	470272	470487	6912807	6913023	C	TY3_1p	solo	11	163006	163222	163114.0	+	11_1	-1	og270
2_st131	st131	2	utg298_pilon	470577	470893	6913112	6913429	C	TY1	solo	11	163637	164099	163868.0	+	11_1	-1	og269
2_st132	st132	2	utg298_pilon	502570	502702	6945105	6945238	C	TY2	solo	11	197528	197661	197594.5	+	11_2	-1	og86
2_st133	st133	2	utg298_pilon	502774	503098	6945309	6945634	C	TY1	solo	11	197732	198665	198198.5	+	11_2	-1	og87
3_st154	st154	3	utg32_pilon	473863	473966	6991755	6991859	C	TY2	solo	11	162093	162912	162502.5	+	11_1	-1	og268
3_s372	s372	3	utg32_pilon	474060	474266	6991952	6992159	C	TY3_1p	solo	11	163006	163213	163109.5	+	11_1	-1	og270
3_st155	st155	3	utg32_pilon	474366	474666	6992258	6992559	C	TY1	solo	11	163637	164076	163856.5	+	11_1	-1	og269
3_st156	st156	3	utg32_pilon	506350	506478	7024242	7024371	C	TY2	solo	11	197522	197661	197591.5	+	11_2	-1	og86
3_st157	st157	3	utg32_pilon	506550	506877	7024442	7024770	C	TY1	solo	11	197732	198665	198198.5	+	11_2	-1	og87
4_st75	st75	4	utg19_pilon	460436	460539	7280805	7280909	C	TY2	solo	11	162093	162912	162502.5	+	11_1	-1	og268
4_s193	s193	4	utg19_pilon	460633	460839	7281002	7281209	C	TY3_1p	solo	11	163006	163213	163109.5	+	11_1	-1	og270
4_st76	st76	4	utg19_pilon	460939	461239	7281308	7281609	C	TY1	solo	11	163637	164076	163856.5	+	11_1	-1	og269
4_st77	st77	4	utg19_pilon	492920	493048	7313289	7313418	C	TY2	solo	11	197522	197661	197591.5	+	11_2	-1	og86
4_st78	st78	4	utg19_pilon	493120	493447	7313489	7313817	C	TY1	solo	11	197732	198665	198198.5	+	11_2	-1	og87
5_s26	s26	5	utg1162_pilon	388665	388981	6912651	6912968	+	TY1	solo	11	78973	79290	79131.5	+	11_0	1	og33
5_st5	st5	5	utg1162_pilon	467783	467886	6991769	6991873	C	TY2	solo	11	162093	162912	162502.5	+	11_1	-1	og268
5_s28	s28	5	utg1162_pilon	467980	468186	6991966	6992173	C	TY3_1p	solo	11	163006	163213	163109.5	+	11_1	-1	og270
5_st6	st6	5	utg1162_pilon	468285	468601	6992271	6992588	C	TY1	solo	11	163637	164099	163868.0	+	11_1	-1	og269
5_st7	st7	5	utg1162_pilon	500225	500357	7024211	7024344	C	TY2	solo	11	197528	197661	197594.5	+	11_2	-1	og86
5_st8	st8	5	utg1162_pilon	500429	500754	7024415	7024741	C	TY1	solo	11	197732	198665	198198.5	+	11_2	-1	og87
6_st214	st214	6	utg57_pilon	460884	460987	7298071	7298175	C	TY2	solo	11	162093	162912	162502.5	+	11_1	-1	og268
6_s448	s448	6	utg57_pilon	461081	461287	7298268	7298475	C	TY3_1p	solo	11	163006	163213	163109.5	+	11_1	-1	og270
6_st215	st215	6	utg57_pilon	461386	461702	7298573	7298890	C	TY1	solo	11	163637	164099	163868.0	+	11_1	-1	og269
6_st216	st216	6	utg57_pilon	493326	493458	7330513	7330646	C	TY2	solo	11	197528	197661	197594.5	+	11_2	-1	og86
6_st217	st217	6	utg57_pilon	493530	493857	7330717	7331045	C	TY1	solo	11	197732	198665	198198.5	+	11_2	-1	og87
7_302	302	7	chrXI	379179	379245	6894765	6894832	C	TY3	solo	11	79936	80003	79969.5	+	11_4	-1	None
7_303	303	7	chrXI	379256	379377	6894842	6894964	+	TY2	solo	11	80013	80214	80113.5	+	11_4	1	None
7_304	304	7	chrXI	379371	379415	6894957	6895002	C	TY3_1p	solo	11	80207	80252	80229.5	+	11_4	-1	None
7_305	305	7	chrXI	379416	379748	6895002	6895335	C	TY2	solo	11	80252	80714	80483.0	+	11_4	-1	None
7_306	306	7	chrXI	490184	490318	7005770	7005905	C	TY2	solo	11	197182	197317	197249.5	+	11_2	-1	None
7_307	307	7	chrXI	490370	490693	7005956	7006280	+	TY1	solo	11	197368	198280	197824.0	+	11_2	1	None
7_308	308	7	chrXI	490694	490752	7006280	7006339	+	TY1	solo	11	198280	198339	198309.5	+	11_2	1	None
8_400	400	8	chrXI	313612	313927	6974435	6974751	C	TY1	solo	11	11813	12526	12169.5	+	11_3	-1	None
8_401	401	8	chrXI	314202	314523	6975025	6975347	+	TY2	solo	11	12801	13155	12978.0	+	11_3	1	None
8_402	402	8	chrXI	379280	379346	7040103	7040170	C	TY3	solo	11	79936	80003	79969.5	+	11_4	-1	None
8_403	403	8	chrXI	379357	379478	7040180	7040302	+	TY2	solo	11	80013	80214	80113.5	+	11_4	1	None
8_404	404	8	chrXI	379472	379631	7040295	7040455	C	TY3_1p	solo	11	80207	80834	80520.5	+	11_4	-1	None
8_405	405	8	chrXI	458146	458477	7118969	7119301	C	TY1	solo	11	163637	163976	163806.5	+	11_1	-1	None
8_406	406	8	chrXI	490297	490425	7151120	7151249	C	TY2	solo	11	197188	197317	197252.5	+	11_2	-1	None
8_407	407	8	chrXI	490475	490798	7151298	7151622	+	TY1	solo	11	197368	198280	197824.0	+	11_2	1	None
8_408	408	8	chrXI	490799	490857	7151622	7151681	+	TY1	solo	11	198280	198339	198309.5	+	11_2	1	None
0_30	30	0	chrII	441751	442070	696397	696717	+	TY1	solo	12	56439	56764	56601.5	+	12_0	1	None
1_s87	s87	1	utg12_pilon	462710	463027	698384	698702	+	TY1	solo	12	56439	56764	56601.5	+	12_0	1	og43
2_s90	s90	2	utg1271_pilon	455336	455655	685361	685681	+	TY1	solo	12	56439	56764	56601.5	+	12_0	1	og43
3_s349	s349	3	utg30_pilon	457728	458047	704419	704739	+	TY1	solo	12	56439	56764	56601.5	+	12_0	1	og43
4_s409	s409	4	utg3_pilon	452232	452551	685195	685515	+	TY1	solo	12	56439	56764	56601.5	+	12_0	1	og43
5_s481	s481	5	utg748_pilon	443205	443524	670076	670396	+	TY1	solo	12	56439	56764	56601.5	+	12_0	1	og43
6_s242	s242	6	utg22_pilon	443098	443417	669490	669810	+	TY1	solo	12	56439	56764	56601.5	+	12_0	1	og43
7_24	24	7	chrII	454108	454411	691768	692072	+	TY1	solo	12	56456	56764	56610.0	+	12_0	1	None
8_36	36	8	chrII	460855	461157	680783	681086	+	TY1	solo	12	56458	56764	56611.0	+	12_0	1	None
0_294	294	0	chrVII	842880	842955	4539993	4540069	+	TY2	solo	13	2923	4056	3489.5	+	13_0	1	None
0_295	295	0	chrVII	893878	894193	4590991	4591307	+	TY1	solo	13	58547	65278	61912.5	+	13_1	1	None
0_296	296	0	chrVII	894206	894463	4591319	4591577	+	TY3	solo	13	65290	65558	65424.0	+	13_1	1	None
0_297	297	0	chrVII	894715	894829	4591828	4591943	C	TY1	solo	13	65812	66091	65951.5	+	13_1	-1	None
0_298	298	0	chrVII	894832	894871	4591945	4591985	C	TY2	solo	13	66093	66133	66113.0	+	13_1	-1	None
1_st38	st38	1	utg11_pilon	849245	849490	4550074	4550320	+	TY2	solo	13	3853	4099	3976.0	+	13_0	1	og452
1_s61	s61	1	utg11_pilon	902379	902449	4603208	4603279	+	TY3_1p	solo	13	58472	58547	58509.5	+	13_1	1	og121
1_s62	s62	1	utg11_pilon	902460	902738	4603289	4603568	C	TY1	solo	13	65850	66133	65991.5	+	13_1	-1	og123
2_st86	st86	2	utg199_pilon	844318	844393	4527085	4527161	+	TY2	solo	13	2923	4056	3489.5	+	13_0	1	og88
2_s205	s205	2	utg199_pilon	895268	895917	4578035	4578685	+	TY3	solo	13	58472	65558	62015.0	+	13_1	1	og121
2_s206	s206	2	utg199_pilon	895332	895647	4578099	4578415	+	TY1	solo	13	58547	65278	61912.5	+	13_1	1	og120
2_s207	s207	2	utg199_pilon	896169	896352	4578936	4579120	C	TY2	solo	13	65812	66167	65989.5	+	13_1	-1	og123
3_st128	st128	3	utg27_pilon	855132	855412	4440143	4440424	+	TY1	solo	13	2923	3845	3384.0	+	13_0	1	og88
3_st129	st129	3	utg27_pilon	855442	855691	4440453	4440703	+	TY2	solo	13	3874	4126	4000.0	+	13_0	1	og89
3_s257	s257	3	utg27_pilon	906721	907011	4491732	4492023	+	Tsu4	solo	13	58567	64966	61766.5	+	13_1	1	og122
3_s258	s258	3	utg27_pilon	907012	907314	4492023	4492326	+	TY1	solo	13	64966	65278	65122.0	+	13_1	1	og120
3_s259	s259	3	utg27_pilon	907315	907594	4492326	4492606	+	TY3	solo	13	65278	65558	65418.0	+	13_1	1	og121
3_s260	s260	3	utg27_pilon	907849	908001	4492860	4493013	C	TY2	solo	13	65812	66129	65970.5	+	13_1	-1	og123
4_st222	st222	4	utg5_pilon	850307	850587	4888074	4888355	+	TY1	solo	13	2923	3845	3384.0	+	13_0	1	og88
4_st223	st223	4	utg5_pilon	850617	850866	4888384	4888634	+	TY2	solo	13	3874	4126	4000.0	+	13_0	1	og89
4_s519	s519	4	utg5_pilon	901903	902193	4939670	4939961	+	Tsu4	solo	13	58567	64966	61766.5	+	13_1	1	og122
4_s520	s520	4	utg5_pilon	902194	902496	4939961	4940264	+	TY1	solo	13	64966	65278	65122.0	+	13_1	1	og120
4_s521	s521	4	utg5_pilon	902497	902776	4940264	4940544	+	TY3	solo	13	65278	65558	65418.0	+	13_1	1	og121
4_s522	s522	4	utg5_pilon	903031	903145	4940798	4940913	C	TY1	solo	13	65812	66091	65951.5	+	13_1	-1	og123
5_st263	st263	5	utg99_pilon	842427	842742	4573594	4573910	+	TY1	solo	13	2888	3845	3366.5	+	13_0	1	og88
5_st264	st264	5	utg99_pilon	842772	843023	4573939	4574191	+	TY1	solo	13	3874	4128	4001.0	+	13_0	1	og89
5_s555	s555	5	utg99_pilon	894059	894349	4625226	4625517	+	Tsu4	solo	13	58567	64966	61766.5	+	13_1	1	og122
5_s556	s556	5	utg99_pilon	894350	894652	4625517	4625820	+	TY1	solo	13	64966	65278	65122.0	+	13_1	1	og120
5_s557	s557	5	utg99_pilon	894653	894932	4625820	4626100	+	TY3	solo	13	65278	65558	65418.0	+	13_1	1	og121
5_s558	s558	5	utg99_pilon	895187	895301	4626354	4626469	C	TY1	solo	13	65812	66091	65951.5	+	13_1	-1	og123
6_st196	st196	6	utg46_pilon	863185	863295	4886496	4886607	+	TY2	solo	13	2888	4056	3472.0	+	13_0	1	og88
6_s403	s403	6	utg46_pilon	914267	914557	4937578	4937869	+	Tsu4	solo	13	58567	64966	61766.5	+	13_1	1	og122
6_s404	s404	6	utg46_pilon	914558	914860	4937869	4938172	+	TY1	solo	13	64966	65278	65122.0	+	13_1	1	og120
6_s405	s405	6	utg46_pilon	914861	915140	4938172	4938452	+	TY3	solo	13	65278	65558	65418.0	+	13_1	1	og121
6_s406	s406	6	utg46_pilon	915395	915509	4938706	4938821	C	TY1	solo	13	65812	66091	65951.5	+	13_1	-1	og123
7_233	233	7	chrVII	842758	843090	4568492	4568825	+	TY2	solo	13	2717	3209	2963.0	+	13_0	1	None
7_234	234	7	chrVII	843200	843410	4568934	4569145	+	TY4	solo	13	3318	3529	3423.5	+	13_0	1	None
7_235	235	7	chrVII	843443	843634	4569177	4569369	+	TY1	solo	13	3561	3753	3657.0	+	13_0	1	None
7_236	236	7	chrVII	895514	895846	4621248	4621581	+	TY2	solo	13	59205	59538	59371.5	+	13_1	1	None
7_237	237	7	chrVII	895847	901141	4621581	4626876	+	TY2	internal	13	59538	64833	62185.5	+	13_1	1	None
7_238	238	7	chrVII	901142	901474	4626876	4627209	+	TY2	solo	13	64833	65839	65336.0	+	13_1	1	None
8_309	309	8	chrVII	879366	879484	4675955	4676074	+	TY4	solo	13	3410	3529	3469.5	+	13_0	1	None
8_310	310	8	chrVII	879521	879708	4676110	4676298	+	TY1	solo	13	3565	3753	3659.0	+	13_0	1	None
8_311	311	8	chrVII	931422	931791	4728011	4728381	C	TY4	solo	13	58369	59039	58704.0	+	13_1	-1	None
8_312	312	8	chrVII	931939	932270	4728528	4728860	+	TY1	solo	13	64833	65820	65326.5	+	13_1	1	None
3_s533	s533	3	utg87_pilon	326432	326748	11371088	11371405	+	TY1	solo	14	132209	132526	132367.5	+	14_0	1	og453
0_391	391	0	chrXII	217218	217534	7339695	7340012	C	TY1	solo	15	53585	54587	54086.0	+	15_0	-1	None
0_392	392	0	chrXII	361826	362095	7484303	7484573	C	TY1	solo	15	201547	207930	204738.5	+	15_1	-1	None
0_393	393	0	chrXII	362096	362129	7484573	7484607	C	TY4	solo	15	207930	208496	208213.0	+	15_1	-1	None
1_s157	s157	1	utg164_pilon	203453	203757	7351305	7351610	C	TY1	solo	15	53585	54587	54086.0	+	15_0	-1	og47
1_st68	st68	1	utg164_pilon	347962	348271	7495814	7496124	C	TY1	solo	15	201658	207863	204760.5	+	15_1	-1	og454
1_st69	st69	1	utg164_pilon	348474	348791	7496326	7496644	+	TY1	solo	15	208101	208446	208273.5	+	15_1	1	og455
2_s7	s7	2	utg110_pilon	217237	217553	7340124	7340441	C	TY1	solo	15	53585	54587	54086.0	+	15_0	-1	og47
2_st3	st3	2	utg110_pilon	361824	362090	7484711	7484978	C	TY1	solo	15	201547	207930	204738.5	+	15_1	-1	og59
2_st4	st4	2	utg110_pilon	362091	362124	7484978	7485012	C	TY4	solo	15	207930	208496	208213.0	+	15_1	-1	og456
3_s489	s489	3	utg78_pilon	207379	207695	7424924	7425241	C	TY1	solo	15	53585	54587	54086.0	+	15_0	-1	og47
3_s490	s490	3	utg78_pilon	230312	230592	7447857	7448138	+	TY1	solo	15	78342	78623	78482.5	+	15_2	1	og345
3_st216	st216	3	utg78_pilon	352292	352529	7569837	7570075	C	TY1	solo	15	201547	207901	204724.0	+	15_1	-1	og59
4_s322	s322	4	utg23_pilon	207559	207875	7714130	7714447	C	TY1	solo	15	53585	54587	54086.0	+	15_0	-1	og47
4_s323	s323	4	utg23_pilon	230493	230773	7737064	7737345	+	TY1	solo	15	78342	78623	78482.5	+	15_2	1	og345
4_st152	st152	4	utg23_pilon	352196	352433	7858767	7859005	C	TY1	solo	15	201547	207901	204724.0	+	15_1	-1	og59
5_s133	s133	5	utg1603_pilon	207546	207862	7408508	7408825	C	TY1	solo	15	53585	54587	54086.0	+	15_0	-1	og47
5_st47	st47	5	utg1603_pilon	352127	352393	7553089	7553356	C	TY1	solo	15	201547	207930	204738.5	+	15_1	-1	og59
5_st48	st48	5	utg1603_pilon	352394	352427	7553356	7553390	C	TY4	solo	15	207930	208496	208213.0	+	15_1	-1	og457
6_s8	s8	6	utg101_pilon	217233	217549	7717755	7718072	C	TY1	solo	15	53585	54587	54086.0	+	15_0	-1	og47
6_st6	st6	6	utg101_pilon	361823	367983	7862345	7868506	C	TY1	solo	15	201547	207930	204738.5	+	15_1	-1	og59
6_i1	i1	6	utg101_pilon	361906	367791	7862428	7868314	C	TY1	complete	15	201789	207675	204732.0	+	15_1	-1	og458
6_st7	st7	6	utg101_pilon	367984	368017	7868506	7868540	C	TY4	solo	15	207930	208496	208213.0	+	15_1	-1	og459
7_321	321	7	chrXII	216235	216298	7399267	7399331	C	TY2	solo	15	53975	54039	54007.0	+	15_0	-1	None
7_322	322	7	chrXII	216300	216483	7399332	7399516	+	TY1	solo	15	54040	54224	54132.0	+	15_0	1	None
8_419	419	8	chrXII	215118	215455	7542803	7543141	C	TY1	solo	15	47742	48080	47911.0	+	15_0	-1	None
8_420	420	8	chrXII	215456	220705	7543141	7548391	C	TY1	internal	15	48080	53585	50832.5	+	15_0	-1	None
8_421	421	8	chrXII	220706	221043	7548391	7548729	C	TY1	solo	15	53585	53923	53754.0	+	15_0	-1	None
8_422	422	8	chrXII	221096	221159	7548781	7548845	C	TY2	solo	15	53975	54039	54007.0	+	15_0	-1	None
8_423	423	8	chrXII	221161	221344	7548846	7549030	+	TY1	solo	15	54040	54224	54132.0	+	15_0	1	None
0_495	495	0	chrXV	321181	321452	10177405	10177677	C	TY2	solo	16	40865	41153	41009.0	+	16_0	-1	None
0_496	496	0	chrXV	415906	416232	10272130	10272457	+	TY1	solo	16	149455	151430	150442.5	+	16_1	1	None
0_497	497	0	chrXV	416240	416530	10272464	10272755	C	Tsu4	solo	16	151437	151728	151582.5	+	16_1	-1	None
0_498	498	0	chrXV	436716	437076	10292940	10293301	+	TY3	solo	16	172311	173211	172761.0	+	16_2	1	None
0_499	499	0	chrXV	442142	442250	10298366	10298475	+	TY2	solo	16	179626	179750	179688.0	+	16_3	1	None
1_s214	s214	1	utg32_pilon	320306	320576	10208517	10208788	C	TY2	solo	16	40865	41148	41006.5	+	16_0	-1	og55
1_s215	s215	1	utg32_pilon	333628	333980	10221839	10222192	C	TY3_1p	solo	16	55251	55744	55497.5	+	16_4	-1	og460
1_u3	u3	1	utg32_pilon	415529	421411	10303740	10309623	+	TY1	complete	16	143543	149426	146484.5	+	16_1	1	og461
1_st101	st101	1	utg32_pilon	421426	421754	10309637	10309966	+	TY1	solo	16	149455	151429	150442.0	+	16_1	1	og249
1_s217	s217	1	utg32_pilon	441983	442339	10330194	10330551	+	TY3	solo	16	172315	173211	172763.0	+	16_2	1	og186
1_s218	s218	1	utg32_pilon	447365	447490	10335576	10335702	+	TY2	solo	16	179624	179750	179687.0	+	16_3	1	og252
2_s108	s108	2	utg155_pilon	329044	329315	10192261	10192533	C	TY2	solo	16	40865	41153	41009.0	+	16_0	-1	og55
2_s109	s109	2	utg155_pilon	423688	424014	10286905	10287232	+	TY1	solo	16	149455	151430	150442.5	+	16_1	1	og249
2_s110	s110	2	utg155_pilon	424022	424312	10287239	10287530	C	Tsu4	solo	16	151437	151728	151582.5	+	16_1	-1	og462
2_s111	s111	2	utg155_pilon	444497	444857	10307714	10308075	+	TY3	solo	16	172311	173211	172761.0	+	16_2	1	og186
2_s112	s112	2	utg155_pilon	449922	450030	10313139	10313248	+	TY2	solo	16	179626	179750	179688.0	+	16_3	1	og252
3_s403	s403	3	utg39_pilon	324056	324331	10314169	10314445	C	TY2	solo	16	40865	41153	41009.0	+	16_0	-1	og55
3_st170	st170	3	utg39_pilon	418777	418826	10408890	10408940	+	TY2	solo	16	149455	149507	149481.0	+	16_1	1	og249
3_st171	st171	3	utg39_pilon	418827	419138	10408940	10409252	+	TY1	solo	16	149507	151429	150468.0	+	16_1	1	og249
3_s406	s406	3	utg39_pilon	439340	439700	10429453	10429814	+	TY3	solo	16	172311	173211	172761.0	+	16_2	1	og186
3_s407	s407	3	utg39_pilon	444772	444879	10434885	10434993	+	TY2	solo	16	179626	179750	179688.0	+	16_3	1	og252
3_s408	s408	3	utg39_pilon	445071	445422	10435184	10435536	C	TY3_1p	solo	16	179942	180520	180231.0	+	16_3	-1	og253
4_s534	s534	4	utg71_pilon	325645	325920	10348454	10348730	C	TY2	solo	16	40865	41153	41009.0	+	16_0	-1	og55
4_st227	st227	4	utg71_pilon	420070	420119	10442879	10442929	+	TY2	solo	16	149455	149507	149481.0	+	16_1	1	og249
4_st228	st228	4	utg71_pilon	420120	420433	10442929	10443243	+	TY1	solo	16	149507	151429	150468.0	+	16_1	1	og249
4_s537	s537	4	utg71_pilon	440638	440998	10463447	10463808	+	TY3	solo	16	172311	173211	172761.0	+	16_2	1	og186
4_s538	s538	4	utg71_pilon	446070	446177	10468879	10468987	+	TY2	solo	16	179626	179750	179688.0	+	16_3	1	og252
4_s539	s539	4	utg71_pilon	446369	446732	10469178	10469542	C	TY3_1p	solo	16	179942	180520	180231.0	+	16_3	-1	og253
5_s216	s216	5	utg26_pilon	315053	315328	10259140	10259416	C	TY2	solo	16	40865	41153	41009.0	+	16_0	-1	og55
5_st97	st97	5	utg26_pilon	409716	409765	10353803	10353853	+	TY2	solo	16	149455	149507	149481.0	+	16_1	1	og249
5_st98	st98	5	utg26_pilon	409766	410079	10353853	10354167	+	TY1	solo	16	149507	151429	150468.0	+	16_1	1	og249
5_s219	s219	5	utg26_pilon	430283	430643	10374370	10374731	+	TY3	solo	16	172311	173211	172761.0	+	16_2	1	og186
5_s220	s220	5	utg26_pilon	435715	435822	10379802	10379910	+	TY2	solo	16	179626	179750	179688.0	+	16_3	1	og252
5_s221	s221	5	utg26_pilon	436014	436365	10380101	10380453	C	TY3_1p	solo	16	179942	180520	180231.0	+	16_3	-1	og253
6_s288	s288	6	utg2_pilon	376030	376301	10365301	10365573	C	TY2	solo	16	40865	41153	41009.0	+	16_0	-1	og55
6_s289	s289	6	utg2_pilon	470747	471073	10460018	10460345	+	TY1	solo	16	149455	151430	150442.5	+	16_1	1	og249
6_s290	s290	6	utg2_pilon	491260	491620	10480531	10480892	+	TY3	solo	16	172311	173211	172761.0	+	16_2	1	og186
6_s291	s291	6	utg2_pilon	496684	496792	10485955	10486064	+	TY2	solo	16	179626	179750	179688.0	+	16_3	1	og252
6_s292	s292	6	utg2_pilon	496981	497345	10486252	10486617	+	TY3_1p	solo	16	179942	180520	180231.0	+	16_3	1	og463
7_430	430	7	chrXV	341884	342096	10247331	10247544	C	TY1	solo	16	40844	41071	40957.5	+	16_0	-1	None
7_431	431	7	chrXV	355363	355701	10260810	10261149	+	TY3	solo	16	55394	55884	55639.0	+	16_4	1	None
7_432	432	7	chrXV	355916	356193	10261363	10261641	+	TY1	solo	16	56098	56376	56237.0	+	16_4	1	None
7_433	433	7	chrXV	356358	356428	10261805	10261876	+	TY1	solo	16	56540	56611	56575.5	+	16_4	1	None
7_434	434	7	chrXV	438879	439519	10344326	10344967	C	TY2	internal	16	150054	150695	150374.5	+	16_1	-1	None
7_435	435	7	chrXV	439533	439841	10344980	10345289	C	TY1	solo	16	150708	151125	150916.5	+	16_1	-1	None
7_436	436	7	chrXV	464896	465002	10370343	10370450	+	TY2	solo	16	178347	178454	178400.5	+	16_5	1	None
8_555	555	8	chrXV	340628	340928	10451976	10452277	C	TY1	solo	16	40874	41190	41032.0	+	16_0	-1	None
8_556	556	8	chrXV	354158	354496	10465506	10465845	+	TY3	solo	16	55394	55884	55639.0	+	16_4	1	None
8_557	557	8	chrXV	354711	354988	10466059	10466337	+	TY1	solo	16	56098	56376	56237.0	+	16_4	1	None
8_558	558	8	chrXV	355147	355217	10466495	10466566	+	TY1	solo	16	56540	56611	56575.5	+	16_4	1	None
8_559	559	8	chrXV	436951	437035	10548299	10548384	+	TY2	solo	16	149439	149539	149489.0	+	16_1	1	None
8_560	560	8	chrXV	437551	438191	10548899	10549540	C	TY2	internal	16	150054	150695	150374.5	+	16_1	-1	None
8_561	561	8	chrXV	438205	438513	10549553	10549862	C	TY1	solo	16	150708	151125	150916.5	+	16_1	-1	None
8_562	562	8	chrXV	463569	463674	10574917	10575023	+	TY2	solo	16	178347	178454	178400.5	+	16_5	1	None
0_347	347	0	chrX	585572	585885	6313161	6313475	C	TY1	solo	17	90667	91214	90940.5	+	17_0	-1	None
1_s297	s297	1	utg40_pilon	610223	610457	6343027	6343262	C	TY1	solo	17	90667	90902	90784.5	+	17_0	-1	og217
1_s298	s298	1	utg40_pilon	610451	610707	6343255	6343512	+	TY1	solo	17	90895	91238	91066.5	+	17_0	1	og464
2_s283	s283	2	utg245_pilon	610623	610936	6320573	6320887	C	TY1	solo	17	90667	91214	90940.5	+	17_0	-1	og217
3_s140	s140	3	utg154_pilon	607464	607780	6245358	6245675	C	TY1	solo	17	90667	91217	90942.0	+	17_0	-1	og217
4_s172	s172	4	utg164_pilon	561183	561499	6688805	6689122	C	TY1	solo	17	90667	91217	90942.0	+	17_0	-1	og217
5_s458	s458	5	utg691_pilon	599844	600160	6386498	6386815	C	TY1	solo	17	90667	91217	90942.0	+	17_0	-1	og217
6_s568	s568	6	utg86_pilon	601594	601907	6700059	6700373	C	TY1	solo	17	90667	91214	90940.5	+	17_0	-1	og217
0_268	268	0	chrVII	553970	554139	4251083	4251253	C	TY1	solo	18	20397	21139	20768.0	+	18_0	-1	None
0_269	269	0	chrVII	641231	641554	4338344	4338668	C	TY1	solo	18	123095	123447	123271.0	+	18_1	-1	None
0_270	270	0	chrVII	642220	642580	4339333	4339694	C	TY4	solo	18	124380	124747	124563.5	+	18_2	-1	None
0_271	271	0	chrVII	642642	642952	4339755	4340066	+	TY1	solo	18	124808	131162	127985.0	+	18_2	1	None
0_272	272	0	chrVII	682513	682590	4379626	4379704	+	TY4	solo	18	172078	172156	172117.0	+	18_3	1	None
0_273	273	0	chrVII	682607	682923	4379720	4380037	+	TY1	solo	18	172399	173335	172867.0	+	18_3	1	None
0_274	274	0	chrVII	688410	688458	4385523	4385572	C	TY3	solo	18	179723	179772	179747.5	+	18_4	-1	None
0_275	275	0	chrVII	688469	688787	4385582	4385901	C	TY1	solo	18	179782	186070	182926.0	+	18_4	-1	None
0_276	276	0	chrVII	688788	688848	4385901	4385962	C	TY2	solo	18	186070	186131	186100.5	+	18_4	-1	None
1_st23	st23	1	utg11_pilon	552323	552605	4253152	4253435	C	TY1	solo	18	19433	20313	19873.0	+	18_0	-1	og465
1_s34	s34	1	utg11_pilon	552640	552921	4253469	4253751	+	TY3_1p	solo	18	20347	20631	20489.0	+	18_0	1	og277
1_st24	st24	1	utg11_pilon	553084	553367	4253913	4254197	C	TY1	solo	18	20886	21172	21029.0	+	18_0	-1	og278
1_s36	s36	1	utg11_pilon	640646	640818	4341475	4341648	C	TY2	solo	18	123271	123447	123359.0	+	18_1	-1	og291
1_s37	s37	1	utg11_pilon	641438	641804	4342267	4342634	C	TY4	solo	18	124339	124747	124543.0	+	18_2	-1	og117
1_s38	s38	1	utg11_pilon	681373	681438	4382202	4382268	C	TY3_1p	solo	18	172009	172078	172043.5	+	18_3	-1	og466
1_s39	s39	1	utg11_pilon	681439	681746	4382268	4382576	+	TY4	solo	18	172078	172399	172238.5	+	18_3	1	og39
1_st25	st25	1	utg11_pilon	681747	682064	4382576	4382894	+	TY1	solo	18	172399	173076	172737.5	+	18_3	1	og38
1_st26	st26	1	utg11_pilon	682067	682242	4382896	4383072	+	TY1	solo	18	173078	173259	173168.5	+	18_3	1	og38
1_s42	s42	1	utg11_pilon	687995	688327	4388824	4389157	C	TY1	solo	18	179782	186131	182956.5	+	18_4	-1	og14
2_s176	s176	2	utg199_pilon	554544	554713	4237311	4237481	C	TY1	solo	18	20397	21139	20768.0	+	18_0	-1	og278
2_s177	s177	2	utg199_pilon	641800	642121	4324567	4324889	C	TY1	solo	18	123097	123447	123272.0	+	18_1	-1	og291
2_s178	s178	2	utg199_pilon	642776	643136	4325543	4325904	C	TY4	solo	18	124370	124747	124558.5	+	18_2	-1	og117
2_s179	s179	2	utg199_pilon	643198	643508	4325965	4326276	+	TY1	solo	18	124808	131162	127985.0	+	18_2	1	og116
2_st71	st71	2	utg199_pilon	682971	683050	4365738	4365818	C	TY3	solo	18	171996	172078	172037.0	+	18_3	-1	og467
2_s181	s181	2	utg199_pilon	683061	683374	4365828	4366142	+	TY1	solo	18	172399	173259	172829.0	+	18_3	1	og38
2_st72	st72	2	utg199_pilon	688926	688984	4371693	4371752	C	TY3	solo	18	179713	179772	179742.5	+	18_4	-1	og468
2_st73	st73	2	utg199_pilon	688995	689313	4371762	4372081	C	TY1	solo	18	179782	186070	182926.0	+	18_4	-1	og14
2_st74	st74	2	utg199_pilon	689314	689374	4372081	4372142	C	TY2	solo	18	186070	186131	186100.5	+	18_4	-1	og14
3_s228	s228	3	utg27_pilon	559008	559349	4144019	4144361	+	TY3	solo	18	19343	20627	19985.0	+	18_0	1	og277
3_s229	s229	3	utg27_pilon	559600	559853	4144611	4144865	C	TY1	solo	18	20886	21141	21013.5	+	18_0	-1	og278
3_s230	s230	3	utg27_pilon	646893	647216	4231904	4232228	C	TY1	solo	18	123095	123447	123271.0	+	18_1	-1	og291
3_s231	s231	3	utg27_pilon	647839	648201	4232850	4233213	C	TY4	solo	18	124339	124747	124543.0	+	18_2	-1	og117
3_s232	s232	3	utg27_pilon	648299	648576	4233310	4233588	+	TY1	solo	18	124844	131162	128003.0	+	18_2	1	og116
3_st114	st114	3	utg27_pilon	688099	688180	4273110	4273192	C	TY3_1p	solo	18	171996	172078	172037.0	+	18_3	-1	og469
3_s234	s234	3	utg27_pilon	688181	688560	4273192	4273572	+	TY4	solo	18	172078	173065	172571.5	+	18_3	1	og39
3_s235	s235	3	utg27_pilon	688562	688752	4273573	4273764	+	TY1	solo	18	173066	173259	173162.5	+	18_3	1	og38
3_st115	st115	3	utg27_pilon	694315	694383	4279326	4279395	C	TY3_1p	solo	18	179713	179782	179747.5	+	18_4	-1	og470
3_st116	st116	3	utg27_pilon	694384	694700	4279395	4279712	C	TY1	solo	18	179782	186070	182926.0	+	18_4	-1	og14
3_st117	st117	3	utg27_pilon	694701	694761	4279712	4279773	C	TY2	solo	18	186070	186131	186100.5	+	18_4	-1	og14
4_s489	s489	4	utg5_pilon	559776	560117	4597543	4597885	+	TY3	solo	18	19343	20627	19985.0	+	18_0	1	og277
4_s490	s490	4	utg5_pilon	560368	560621	4598135	4598389	C	TY1	solo	18	20886	21141	21013.5	+	18_0	-1	og278
4_s491	s491	4	utg5_pilon	647542	647865	4685309	4685633	C	TY1	solo	18	123095	123447	123271.0	+	18_1	-1	og291
4_s492	s492	4	utg5_pilon	648488	648850	4686255	4686618	C	TY4	solo	18	124339	124747	124543.0	+	18_2	-1	og117
4_s493	s493	4	utg5_pilon	648912	649225	4686679	4686993	+	TY1	solo	18	124808	131162	127985.0	+	18_2	1	og116
4_st206	st206	4	utg5_pilon	688758	688839	4726525	4726607	C	TY3_1p	solo	18	171996	172078	172037.0	+	18_3	-1	og471
4_s495	s495	4	utg5_pilon	688840	689541	4726607	4727309	+	TY4	solo	18	172078	173065	172571.5	+	18_3	1	og39
4_st207	st207	4	utg5_pilon	688919	689235	4726686	4727003	+	TY1	solo	18	172399	172759	172579.0	+	18_3	1	og38
4_st208	st208	4	utg5_pilon	689543	689733	4727310	4727501	+	TY1	solo	18	173066	173259	173162.5	+	18_3	1	og38
4_st209	st209	4	utg5_pilon	695295	695363	4733062	4733131	C	TY3_1p	solo	18	179713	179782	179747.5	+	18_4	-1	og472
4_st210	st210	4	utg5_pilon	695364	695680	4733131	4733448	C	TY1	solo	18	179782	186070	182926.0	+	18_4	-1	og14
4_st211	st211	4	utg5_pilon	695681	695741	4733448	4733509	C	TY2	solo	18	186070	186131	186100.5	+	18_4	-1	og14
5_s525	s525	5	utg99_pilon	551971	552312	4283138	4283480	+	TY3	solo	18	19343	20627	19985.0	+	18_0	1	og277
5_s526	s526	5	utg99_pilon	552563	552816	4283730	4283984	C	TY1	solo	18	20886	21141	21013.5	+	18_0	-1	og278
5_s527	s527	5	utg99_pilon	639732	640055	4370899	4371223	C	TY1	solo	18	123095	123447	123271.0	+	18_1	-1	og291
5_s528	s528	5	utg99_pilon	640678	641040	4371845	4372208	C	TY4	solo	18	124339	124747	124543.0	+	18_2	-1	og117
5_s529	s529	5	utg99_pilon	641138	641415	4372305	4372583	+	TY1	solo	18	124844	131162	128003.0	+	18_2	1	og116
5_st247	st247	5	utg99_pilon	680944	681025	4412111	4412193	C	TY3_1p	solo	18	171996	172078	172037.0	+	18_3	-1	og473
5_s531	s531	5	utg99_pilon	681026	681727	4412193	4412895	+	TY4	solo	18	172078	173065	172571.5	+	18_3	1	og39
5_st248	st248	5	utg99_pilon	681105	681421	4412272	4412589	+	TY1	solo	18	172399	172759	172579.0	+	18_3	1	og38
5_st249	st249	5	utg99_pilon	681729	681919	4412896	4413087	+	TY1	solo	18	173066	173259	173162.5	+	18_3	1	og38
5_st250	st250	5	utg99_pilon	687479	687547	4418646	4418715	C	TY3_1p	solo	18	179713	179782	179747.5	+	18_4	-1	og474
5_st251	st251	5	utg99_pilon	687548	687864	4418715	4419032	C	TY1	solo	18	179782	186070	182926.0	+	18_4	-1	og14
5_st252	st252	5	utg99_pilon	687865	687925	4419032	4419093	C	TY2	solo	18	186070	186131	186100.5	+	18_4	-1	og14
6_s374	s374	6	utg46_pilon	566834	567003	4590145	4590315	C	TY1	solo	18	20397	21139	20768.0	+	18_0	-1	og278
6_s375	s375	6	utg46_pilon	654074	654397	4677385	4677709	C	TY1	solo	18	123095	123447	123271.0	+	18_1	-1	og291
6_s376	s376	6	utg46_pilon	655021	655392	4678332	4678704	C	TY4	solo	18	124339	124747	124543.0	+	18_2	-1	og117
6_s377	s377	6	utg46_pilon	655454	661803	4678765	4685115	+	TY1	solo	18	124808	131162	127985.0	+	18_2	1	og116
6_i6	i6	6	utg46_pilon	655626	661659	4678937	4684971	C	Tsu4	complete	18	124982	131016	127999.0	+	18_2	-1	og475
6_st179	st179	6	utg46_pilon	701307	701388	4724618	4724700	C	TY3_1p	solo	18	171996	172078	172037.0	+	18_3	-1	og476
6_s379	s379	6	utg46_pilon	701389	702090	4724700	4725402	+	TY4	solo	18	172078	173065	172571.5	+	18_3	1	og39
6_st180	st180	6	utg46_pilon	701468	701784	4724779	4725096	+	TY1	solo	18	172399	172759	172579.0	+	18_3	1	og38
6_st181	st181	6	utg46_pilon	702092	702282	4725403	4725594	+	TY1	solo	18	173066	173259	173162.5	+	18_3	1	og38
6_st182	st182	6	utg46_pilon	707844	707912	4731155	4731224	C	TY3_1p	solo	18	179713	179782	179747.5	+	18_4	-1	og477
6_st183	st183	6	utg46_pilon	707913	708229	4731224	4731541	C	TY1	solo	18	179782	186070	182926.0	+	18_4	-1	og14
6_st184	st184	6	utg46_pilon	708230	708290	4731541	4731602	C	TY2	solo	18	186070	186131	186100.5	+	18_4	-1	og14
7_213	213	7	chrVII	549850	550181	4275584	4275916	C	TY1	solo	18	20024	21832	20928.0	+	18_0	-1	None
7_214	214	7	chrVII	550182	555431	4275916	4281166	C	TY1	internal	18	21832	27089	24460.5	+	18_0	-1	None
7_215	215	7	chrVII	555432	555763	4281166	4281498	C	TY1	solo	18	27089	27427	27258.0	+	18_0	-1	None
7_216	216	7	chrVII	642196	642478	4367930	4368213	C	TY2	solo	18	123116	123439	123277.5	+	18_1	-1	None
7_217	217	7	chrVII	682667	682907	4408401	4408642	+	TY1	solo	18	172510	173365	172937.5	+	18_3	1	None
7_218	218	7	chrVII	682909	683099	4408643	4408834	+	TY1	solo	18	173366	173557	173461.5	+	18_3	1	None
7_219	219	7	chrVII	689115	689295	4414849	4415030	+	TY4	solo	18	185589	185771	185680.0	+	18_4	1	None
7_220	220	7	chrVII	689304	689602	4415038	4415337	C	TY1	solo	18	185779	186248	186013.5	+	18_4	-1	None
8_275	275	8	chrVII	562105	562430	4358694	4359020	C	TY2	solo	18	19040	21832	20436.0	+	18_0	-1	None
8_276	276	8	chrVII	562431	567680	4359020	4364270	C	TY1	internal	18	21832	27089	24460.5	+	18_0	-1	None
8_277	277	8	chrVII	567689	568014	4364278	4364604	C	TY2	solo	18	27097	27427	27262.0	+	18_0	-1	None
8_278	278	8	chrVII	568408	568527	4364997	4365117	+	TY3_1p	solo	18	27820	27940	27880.0	+	18_0	1	None
8_279	279	8	chrVII	568985	569316	4365574	4365906	C	TY2	solo	18	28480	28812	28646.0	+	18_5	-1	None
8_280	280	8	chrVII	569317	574612	4365906	4371202	C	TY2	internal	18	28812	34108	31460.0	+	18_5	-1	None
8_281	281	8	chrVII	574613	574944	4371202	4371534	C	TY2	solo	18	34108	34440	34274.0	+	18_5	-1	None
8_282	282	8	chrVII	660889	661178	4457478	4457768	C	TY2	solo	18	123117	123447	123282.0	+	18_1	-1	None
8_283	283	8	chrVII	701357	701597	4497946	4498187	+	TY1	solo	18	172510	173365	172937.5	+	18_3	1	None
8_284	284	8	chrVII	701599	701789	4498188	4498379	+	TY1	solo	18	173366	173557	173461.5	+	18_3	1	None
8_285	285	8	chrVII	707442	707781	4504031	4504371	+	TY3	solo	18	179888	180228	180058.0	+	18_4	1	None
8_286	286	8	chrVII	707782	712452	4504371	4509042	+	TY3	internal	18	180228	184899	182563.5	+	18_4	1	None
8_287	287	8	chrVII	712453	712792	4509042	4509382	+	TY3	solo	18	184899	185239	185069.0	+	18_4	1	None
8_288	288	8	chrVII	713143	713324	4509732	4509914	+	TY4	solo	18	185589	185771	185680.0	+	18_4	1	None
8_289	289	8	chrVII	713333	713631	4509922	4510221	C	TY1	solo	18	185779	186248	186013.5	+	18_4	-1	None
0_527	527	0	chrXVI	422331	422705	11328441	11328816	C	TY4	solo	19	29224	29602	29413.0	+	19_0	-1	None
0_528	528	0	chrXVI	422712	422818	11328822	11328929	C	TY3	solo	19	29608	29720	29664.0	+	19_0	-1	None
0_529	529	0	chrXVI	538978	539029	11445088	11445140	C	TY1	solo	19	158818	158870	158844.0	+	19_1	-1	None
0_530	530	0	chrXVI	539071	539387	11445181	11445498	+	TY1	solo	19	159084	159716	159400.0	+	19_1	1	None
0_531	531	0	chrXVI	539388	539486	11445498	11445597	C	TY1	solo	19	159716	159816	159766.0	+	19_1	-1	None
0_532	532	0	chrXVI	549747	550099	11455857	11456210	C	TY4	solo	19	171033	171389	171211.0	+	19_2	-1	None
0_533	533	0	chrXVI	550141	550457	11456251	11456568	C	TY1	solo	19	171431	178693	175062.0	+	19_2	-1	None
0_534	534	0	chrXVI	559817	560147	11465927	11466258	C	TY1	solo	19	188301	188637	188469.0	+	19_3	-1	None
1_s455	s455	1	utg7_pilon	420913	421201	11372976	11373265	C	TY3_1p	solo	19	29003	37664	33333.5	+	19_0	-1	og478
1_s456	s456	1	utg7_pilon	421677	421994	11373740	11374058	+	TY1	solo	19	38835	39153	38994.0	+	19_4	1	og479
1_s457	s457	1	utg7_pilon	537097	537173	11489160	11489237	+	TY3_1p	solo	19	158605	158682	158643.5	+	19_1	1	og480
1_s458	s458	1	utg7_pilon	537184	537251	11489247	11489315	C	TY3_1p	solo	19	158692	158909	158800.5	+	19_1	-1	og481
1_s459	s459	1	utg7_pilon	537254	537571	11489317	11489635	+	TY1	solo	19	159084	159850	159467.0	+	19_1	1	og482
1_st214	st214	1	utg7_pilon	547822	548174	11499885	11500238	C	TY4	solo	19	171033	171389	171211.0	+	19_2	-1	og5
1_st215	st215	1	utg7_pilon	548217	548525	11500280	11500589	C	TY2	solo	19	171432	178306	174869.0	+	19_2	-1	og4
1_st216	st216	1	utg7_pilon	548526	548897	11500589	11500961	C	TY4	solo	19	178306	178678	178492.0	+	19_2	-1	og483
1_st217	st217	1	utg7_pilon	558253	558584	11510316	11510648	C	TY1	solo	19	188301	188638	188469.5	+	19_3	-1	og95
2_s396	s396	2	utg675_pilon	423545	423919	11352783	11353158	C	TY4	solo	19	29224	29602	29413.0	+	19_0	-1	og3
2_s397	s397	2	utg675_pilon	423926	424062	11353164	11353301	C	TY3	solo	19	29608	29750	29679.0	+	19_0	-1	og2
2_st177	st177	2	utg675_pilon	540171	540221	11469409	11469460	C	TY1	solo	19	158818	158869	158843.5	+	19_1	-1	og178
2_st178	st178	2	utg675_pilon	540222	540503	11469460	11469742	C	TY1	solo	19	158869	159595	159232.0	+	19_1	-1	og178
2_s400	s400	2	utg675_pilon	540542	540622	11469780	11469861	+	TY1	solo	19	159635	159716	159675.5	+	19_1	1	og177
2_st179	st179	2	utg675_pilon	540623	540721	11469861	11469960	C	TY1	solo	19	159716	159816	159766.0	+	19_1	-1	og179
2_s402	s402	2	utg675_pilon	550981	551333	11480219	11480572	C	TY4	solo	19	171033	171389	171211.0	+	19_2	-1	og5
2_st180	st180	2	utg675_pilon	551375	551691	11480613	11480930	C	TY1	solo	19	171431	178693	175062.0	+	19_2	-1	og4
2_st181	st181	2	utg675_pilon	561052	561382	11490290	11490621	C	TY1	solo	19	188301	188637	188469.0	+	19_3	-1	og95
3_s534	s534	3	utg87_pilon	423751	424080	11468407	11468737	C	TY4	solo	19	29251	29602	29426.5	+	19_0	-1	og3
3_s535	s535	3	utg87_pilon	424094	424223	11468750	11468880	C	TY3_1p	solo	19	29615	29750	29682.5	+	19_0	-1	og2
3_st230	st230	3	utg87_pilon	540376	540652	11585032	11585309	C	TY1	solo	19	158818	159602	159210.0	+	19_1	-1	og178
3_s537	s537	3	utg87_pilon	540682	540764	11585338	11585421	+	TY1	solo	19	159633	159716	159674.5	+	19_1	1	og177
3_st231	st231	3	utg87_pilon	540765	540864	11585421	11585521	C	TY1	solo	19	159716	159816	159766.0	+	19_1	-1	og179
3_s539	s539	3	utg87_pilon	551184	551516	11595840	11596173	C	TY4	solo	19	171055	171389	171222.0	+	19_2	-1	og5
3_st232	st232	3	utg87_pilon	551558	551889	11596214	11596546	C	TY1	solo	19	171431	178695	175063.0	+	19_2	-1	og4
3_st233	st233	3	utg87_pilon	561245	561575	11605901	11606232	C	TY1	solo	19	188301	188638	188469.5	+	19_3	-1	og95
4_s114	s114	4	utg15_pilon	431953	432282	11516682	11517012	C	TY4	solo	19	29251	29602	29426.5	+	19_0	-1	og3
4_s115	s115	4	utg15_pilon	432296	432425	11517025	11517155	C	TY3_1p	solo	19	29615	29750	29682.5	+	19_0	-1	og2
4_st46	st46	4	utg15_pilon	548597	548873	11633326	11633603	C	TY1	solo	19	158818	159602	159210.0	+	19_1	-1	og178
4_s117	s117	4	utg15_pilon	548903	548985	11633632	11633715	+	TY1	solo	19	159633	159716	159674.5	+	19_1	1	og177
4_st47	st47	4	utg15_pilon	548986	549084	11633715	11633814	C	TY1	solo	19	159716	159816	159766.0	+	19_1	-1	og179
4_s119	s119	4	utg15_pilon	559403	559734	11644132	11644464	C	TY4	solo	19	171055	171388	171221.5	+	19_2	-1	og5
4_st48	st48	4	utg15_pilon	559777	560108	11644506	11644838	C	TY1	solo	19	171431	178695	175063.0	+	19_2	-1	og4
4_st49	st49	4	utg15_pilon	569462	569792	11654191	11654522	C	TY1	solo	19	188301	188638	188469.5	+	19_3	-1	og95
5_s314	s314	5	utg397_pilon	424949	425323	11413840	11414215	C	TY4	solo	19	29224	29602	29413.0	+	19_0	-1	og3
5_s315	s315	5	utg397_pilon	425330	425436	11414221	11414328	C	TY3	solo	19	29608	29720	29664.0	+	19_0	-1	og2
5_st156	st156	5	utg397_pilon	541562	541838	11530453	11530730	C	TY1	solo	19	158818	159602	159210.0	+	19_1	-1	og178
5_s317	s317	5	utg397_pilon	541868	541950	11530759	11530842	+	TY1	solo	19	159633	159716	159674.5	+	19_1	1	og177
5_st157	st157	5	utg397_pilon	541951	542049	11530842	11530941	C	TY1	solo	19	159716	159816	159766.0	+	19_1	-1	og179
5_s319	s319	5	utg397_pilon	552368	552699	11541259	11541591	C	TY4	solo	19	171055	171388	171221.5	+	19_2	-1	og5
5_st158	st158	5	utg397_pilon	552742	553073	11541633	11541965	C	TY1	solo	19	171431	178695	175063.0	+	19_2	-1	og4
5_st159	st159	5	utg397_pilon	562427	562757	11551318	11551649	C	TY1	solo	19	188301	188638	188469.5	+	19_3	-1	og95
6_s95	s95	6	utg136_pilon	425306	425635	11520216	11520546	C	TY4	solo	19	29251	29602	29426.5	+	19_0	-1	og3
6_s96	s96	6	utg136_pilon	425649	425778	11520559	11520689	C	TY3_1p	solo	19	29615	29750	29682.5	+	19_0	-1	og2
6_st52	st52	6	utg136_pilon	541933	542209	11636843	11637120	C	TY1	solo	19	158818	159602	159210.0	+	19_1	-1	og178
6_s98	s98	6	utg136_pilon	542239	542321	11637149	11637232	+	TY1	solo	19	159633	159716	159674.5	+	19_1	1	og177
6_st53	st53	6	utg136_pilon	542322	542420	11637232	11637331	C	TY1	solo	19	159716	159816	159766.0	+	19_1	-1	og179
6_s100	s100	6	utg136_pilon	552739	553070	11647649	11647981	C	TY4	solo	19	171055	171388	171221.5	+	19_2	-1	og5
6_st54	st54	6	utg136_pilon	553113	553444	11648023	11648355	C	TY1	solo	19	171431	178695	175063.0	+	19_2	-1	og4
6_st55	st55	6	utg136_pilon	562799	563129	11657709	11658040	C	TY1	solo	19	188301	188638	188469.5	+	19_3	-1	og95
7_472	472	7	chrXVI	431353	431520	11409563	11409731	+	TY2	solo	19	29888	30057	29972.5	+	19_0	1	None
7_473	473	7	chrXVI	431542	431880	11409752	11410091	C	TY1	solo	19	30078	30417	30247.5	+	19_0	-1	None
7_474	474	7	chrXVI	431890	432025	11410100	11410236	+	TY1	solo	19	30426	30562	30494.0	+	19_0	1	None
7_475	475	7	chrXVI	549541	549867	11527751	11528078	+	TY1	solo	19	159084	160128	159606.0	+	19_1	1	None
7_476	476	7	chrXVI	549946	550099	11528156	11528310	C	TY3_1p	solo	19	160206	160360	160283.0	+	19_1	-1	None
7_477	477	7	chrXVI	560458	560599	11538668	11538810	+	TY2	solo	19	171607	171749	171678.0	+	19_2	1	None
7_478	478	7	chrXVI	560607	560704	11538817	11538915	C	TY2	solo	19	171756	171854	171805.0	+	19_2	-1	None
7_479	479	7	chrXVI	560706	561076	11538916	11539287	+	TY4	solo	19	171855	172226	172040.5	+	19_2	1	None
7_480	480	7	chrXVI	561077	566557	11539287	11544768	+	TY4	internal	19	172226	177707	174966.5	+	19_2	1	None
7_481	481	7	chrXVI	566558	566928	11544768	11545139	+	TY4	solo	19	177707	178078	177892.5	+	19_2	1	None
7_482	482	7	chrXVI	566931	567163	11545141	11545374	C	TY2	solo	19	178080	178867	178473.5	+	19_2	-1	None
8_604	604	8	chrXVI	436299	436466	11638990	11639158	+	TY2	solo	19	29888	30057	29972.5	+	19_0	1	None
8_605	605	8	chrXVI	436488	436825	11639179	11639517	C	TY1	solo	19	30078	30417	30247.5	+	19_0	-1	None
8_606	606	8	chrXVI	436835	436969	11639526	11639661	+	TY1	solo	19	30426	30562	30494.0	+	19_0	1	None
8_607	607	8	chrXVI	437128	437498	11639819	11640190	C	TY4	solo	19	30720	31091	30905.5	+	19_0	-1	None
8_608	608	8	chrXVI	437499	442980	11640190	11645672	C	TY4	internal	19	31091	36573	33832.0	+	19_0	-1	None
8_609	609	8	chrXVI	442981	443351	11645672	11646043	C	TY4	solo	19	36573	36944	36758.5	+	19_0	-1	None
8_610	610	8	chrXVI	560719	561050	11763410	11763742	+	TY1	solo	19	159144	159716	159430.0	+	19_1	1	None
8_611	611	8	chrXVI	561051	561322	11763742	11764014	+	TY1	solo	19	159716	160128	159922.0	+	19_1	1	None
8_612	612	8	chrXVI	561406	561561	11764097	11764253	C	TY3_1p	solo	19	160211	160367	160289.0	+	19_1	-1	None
8_613	613	8	chrXVI	571934	572075	11774625	11774767	+	TY2	solo	19	171607	171749	171678.0	+	19_2	1	None
8_614	614	8	chrXVI	572083	572411	11774774	11775103	C	TY1	solo	19	171756	178867	175311.5	+	19_2	-1	None
0_158	158	0	chrV	174146	174249	3004057	3004161	+	TY2	solo	21	45647	45958	45802.5	+	21_0	1	None
0_159	159	0	chrV	174250	174427	3004161	3004339	C	TY1	solo	21	45958	46440	46199.0	+	21_0	-1	None
0_160	160	0	chrV	174428	174743	3004339	3004655	+	TY1	solo	21	46440	46909	46674.5	+	21_0	1	None
0_161	161	0	chrV	204166	204454	3034077	3034366	C	TY3_1p	solo	21	78121	78410	78265.5	+	21_1	-1	None
0_162	162	0	chrV	204455	204771	3034366	3034683	+	TY1	solo	21	78410	78731	78570.5	+	21_1	1	None
0_163	163	0	chrV	204772	204842	3034683	3034754	C	TY3_1p	solo	21	78731	78822	78776.5	+	21_1	-1	None
0_164	164	0	chrV	246307	246623	3076218	3076535	+	TY1	solo	21	121085	121550	121317.5	+	21_2	1	None
0_165	165	0	chrV	246624	246940	3076535	3076852	C	TY1	solo	21	121550	121868	121709.0	+	21_2	-1	None
0_166	166	0	chrV	247015	247087	3076926	3076999	C	TY3_1p	solo	21	122137	122211	122174.0	+	21_2	-1	None
0_167	167	0	chrV	247219	247529	3077130	3077441	+	TY1	solo	21	122342	122913	122627.5	+	21_2	1	None
0_168	168	0	chrV	247530	247820	3077441	3077732	+	Tsu4	solo	21	122913	123204	123058.5	+	21_2	1	None
0_169	169	0	chrV	247919	248293	3077830	3078205	C	TY3_1p	solo	21	123306	123792	123549.0	+	21_2	-1	None
1_s523	s523	1	utg97_pilon	175598	175731	3020685	3020819	+	TY2	solo	21	45617	45958	45787.5	+	21_0	1	og246
1_s524	s524	1	utg97_pilon	175732	176043	3020819	3021131	C	TY1	solo	21	45958	47063	46510.5	+	21_0	-1	og247
1_s525	s525	1	utg97_pilon	205298	205615	3050385	3050703	+	TY1	solo	21	78410	78729	78569.5	+	21_1	1	og135
1_st252	st252	1	utg97_pilon	247208	247549	3092295	3092637	+	TY1	solo	21	121085	122045	121565.0	+	21_2	1	og180
1_s527	s527	1	utg97_pilon	247550	247715	3092637	3092803	C	TY3_1p	solo	21	122045	122211	122128.0	+	21_2	-1	og484
1_st253	st253	1	utg97_pilon	247792	248109	3092879	3093197	+	TY1	solo	21	122342	122761	122551.5	+	21_2	1	og181
2_s433	s433	2	utg69_pilon	181384	181487	3007110	3007214	+	TY2	solo	21	45647	45958	45802.5	+	21_0	1	og485
2_s434	s434	2	utg69_pilon	181488	181695	3007214	3007422	C	TY1	solo	21	45958	46532	46245.0	+	21_0	-1	og247
2_s435	s435	2	utg69_pilon	211178	211853	3036904	3037580	C	TY3_1p	solo	21	78121	78822	78471.5	+	21_1	-1	og486
2_s436	s436	2	utg69_pilon	211466	211782	3037192	3037509	+	TY1	solo	21	78410	78731	78570.5	+	21_1	1	og135
2_st201	st201	2	utg69_pilon	253317	253653	3079043	3079380	+	TY1	solo	21	121085	122046	121565.5	+	21_2	1	og180
2_s438	s438	2	utg69_pilon	253703	253799	3079429	3079526	C	TY3_1p	solo	21	122137	122235	122186.0	+	21_2	-1	og487
2_st202	st202	2	utg69_pilon	253907	254218	3079633	3079945	+	TY1	solo	21	122342	123210	122776.0	+	21_2	1	og181
3_s28	s28	3	utg120_pilon	180506	180609	2907378	2907482	+	TY2	solo	21	45647	45958	45802.5	+	21_0	1	og488
3_s29	s29	3	utg120_pilon	180610	180817	2907482	2907690	C	TY1	solo	21	45958	46532	46245.0	+	21_0	-1	og247
3_s30	s30	3	utg120_pilon	251721	252040	2978593	2978913	+	TY1	solo	21	121085	122046	121565.5	+	21_2	1	og180
3_s31	s31	3	utg120_pilon	252090	252324	2978962	2979197	C	TY3_1p	solo	21	122136	123792	122964.0	+	21_2	-1	og182
4_s221	s221	4	utg214_pilon	165417	165561	3037585	3037730	+	TY2	solo	21	45617	45969	45793.0	+	21_0	1	og246
4_s222	s222	4	utg214_pilon	165576	165866	3037744	3038035	C	Tsu4	solo	21	45983	46274	46128.5	+	21_0	-1	og248
4_s223	s223	4	utg214_pilon	165867	166054	3038035	3038223	C	TY1	solo	21	46274	46532	46403.0	+	21_0	-1	og247
4_s224	s224	4	utg214_pilon	237059	237368	3109227	3109537	+	TY1	solo	21	121097	122046	121571.5	+	21_2	1	og180
4_s225	s225	4	utg214_pilon	237418	237651	3109586	3109820	C	TY3_1p	solo	21	122136	123792	122964.0	+	21_2	-1	og182
5_s160	s160	5	utg1973_pilon	174864	175154	3037368	3037659	C	Tsu4	solo	21	45983	46274	46128.5	+	21_0	-1	og248
5_s161	s161	5	utg1973_pilon	175155	175342	3037659	3037847	C	TY1	solo	21	46274	46532	46403.0	+	21_0	-1	og247
5_s162	s162	5	utg1973_pilon	246366	246675	3108870	3109180	+	TY1	solo	21	121097	122046	121571.5	+	21_2	1	og180
5_s163	s163	5	utg1973_pilon	246725	246958	3109229	3109463	C	TY3_1p	solo	21	122136	123792	122964.0	+	21_2	-1	og182
6_s138	s138	6	utg148_pilon	186374	186664	3033598	3033889	C	Tsu4	solo	21	45983	46274	46128.5	+	21_0	-1	og248
6_s139	s139	6	utg148_pilon	186665	186852	3033889	3034077	C	TY1	solo	21	46274	46532	46403.0	+	21_0	-1	og247
6_st78	st78	6	utg148_pilon	257834	258170	3105058	3105395	+	TY1	solo	21	121085	122046	121565.5	+	21_2	1	og180
6_s141	s141	6	utg148_pilon	258220	258316	3105444	3105541	C	TY3_1p	solo	21	122137	122235	122186.0	+	21_2	-1	og489
6_st79	st79	6	utg148_pilon	258424	258735	3105648	3105960	+	TY1	solo	21	122342	123210	122776.0	+	21_2	1	og181
7_138	138	7	chrV	177429	177572	3037925	3038069	C	TY1	solo	21	45940	46735	46337.5	+	21_0	-1	None
7_139	139	7	chrV	177568	177697	3038064	3038194	+	TY1	solo	21	46401	46864	46632.5	+	21_0	1	None
7_140	140	7	chrV	249974	250272	3110470	3110769	C	TY1	solo	21	121374	121989	121681.5	+	21_2	-1	None
7_141	141	7	chrV	250310	250617	3110806	3111114	+	TY1	solo	21	122342	122667	122504.5	+	21_2	1	None
8_182	182	8	chrV	176805	176949	3118763	3118908	C	TY1	solo	21	45940	46735	46337.5	+	21_0	-1	None
8_183	183	8	chrV	176945	177075	3118903	3119034	+	TY1	solo	21	46401	46864	46632.5	+	21_0	1	None
8_184	184	8	chrV	249339	249637	3191297	3191596	C	TY1	solo	21	121374	121989	121681.5	+	21_2	-1	None
8_185	185	8	chrV	249675	249982	3191633	3191941	+	TY1	solo	21	122342	122667	122504.5	+	21_2	1	None
8_186	186	8	chrV	250160	250500	3192118	3192459	C	TY3	solo	21	123306	123792	123549.0	+	21_2	-1	None
0_455	455	0	chrXIII	559953	560202	8711738	8711988	C	TY1	solo	23	70813	72563	71688.0	+	23_0	-1	None
1_s332	s332	1	utg43_pilon	551883	552216	8735220	8735554	C	TY1	solo	23	70813	71148	70980.5	+	23_0	-1	og50
1_s333	s333	1	utg43_pilon	552265	552579	8735602	8735917	+	TY2	solo	23	71224	71805	71514.5	+	23_0	1	og490
1_s334	s334	1	utg43_pilon	552663	553044	8736000	8736382	+	TY4	solo	23	71888	72270	72079.0	+	23_0	1	og491
2_s237	s237	2	utg210_pilon	560680	560929	8719620	8719870	C	TY1	solo	23	70813	72563	71688.0	+	23_0	-1	og50
3_s476	s476	3	utg77_pilon	271006	271356	8856809	8857160	+	TY3_1p	solo	23	70303	70654	70478.5	+	23_0	1	og492
3_s477	s477	3	utg77_pilon	271435	271750	8857238	8857554	+	TY1	solo	23	70732	71713	71222.5	+	23_0	1	og49
3_s478	s478	3	utg77_pilon	271798	271840	8857601	8857644	C	TY1	solo	23	71760	72354	72057.0	+	23_0	-1	og493
4_s92	s92	4	utg144_pilon	565143	565435	9101763	9102056	+	TY1	solo	23	70732	72360	71546.0	+	23_0	1	og49
5_s63	s63	5	utg119_pilon	576835	577084	8801400	8801650	C	TY1	solo	23	70813	72563	71688.0	+	23_0	-1	og50
6_s80	s80	6	utg126_pilon	566143	566435	9107371	9107664	+	TY1	solo	23	70732	72360	71546.0	+	23_0	1	og49
7_380	380	7	chrXIII	555707	555935	8765896	8766125	C	TY1	solo	23	70153	71148	70650.5	+	23_0	-1	None
7_381	381	7	chrXIII	555954	556043	8766143	8766233	C	TY2	solo	23	71166	71420	71293.0	+	23_0	-1	None
8_500	500	8	chrXIII	578889	579115	8982116	8982343	C	TY1	solo	23	70154	71148	70651.0	+	23_0	-1	None
8_501	501	8	chrXIII	579134	579223	8982361	8982451	C	TY2	solo	23	71166	71420	71293.0	+	23_0	-1	None
0_468	468	0	chrXIV	246325	246663	9333391	9333730	+	TY4	solo	25	148058	148397	148227.5	+	25_0	1	None
1_s246	s246	1	utg34_pilon	243988	244326	9361607	9361946	+	TY4	solo	25	148058	148397	148227.5	+	25_0	1	og170
2_s326	s326	2	utg48_pilon	238891	239229	9338154	9338493	+	TY4	solo	25	148058	148397	148227.5	+	25_0	1	og170
3_s419	s419	3	utg69_pilon	240140	240478	9468232	9468571	+	TY4	solo	25	148058	148397	148227.5	+	25_0	1	og170
4_s566	s566	4	utg89_pilon	242136	242474	9471196	9471535	+	TY4	solo	25	148058	148397	148227.5	+	25_0	1	og170
5_s244	s244	5	utg28_pilon	237083	237421	9402968	9403307	+	TY4	solo	25	148058	148397	148227.5	+	25_0	1	og170
6_s411	s411	6	utg4_pilon	242035	242373	9453771	9454110	+	TY4	solo	25	148058	148397	148227.5	+	25_0	1	og170
4_st80	st80	4	utg19_pilon	520279	520595	7340648	7340965	C	TY1	solo	26	4289	4627	4458.0	+	26_0	-1	og494
8_410	410	8	chrXI	517464	517795	7178287	7178619	C	TY1	solo	26	4276	4627	4451.5	+	26_0	-1	None
0_350	350	0	chrXI	77286	77655	6512163	6512533	C	TY4	solo	27	62706	63397	63051.5	+	27_0	-1	None
0_351	351	0	chrXI	77656	77837	6512533	6512715	+	TY1	solo	27	63397	70889	67143.0	+	27_0	1	None
0_352	352	0	chrXI	86932	87253	6521809	6522131	C	TY1	solo	27	80997	81678	81337.5	+	27_1	-1	None
0_353	353	0	chrXI	144451	144767	6579328	6579645	+	TY1	solo	27	140811	141330	141070.5	+	27_2	1	None
0_354	354	0	chrXI	144768	144906	6579645	6579784	+	TY3_1p	solo	27	141330	141469	141399.5	+	27_2	1	None
0_355	355	0	chrXI	144909	145276	6579786	6580154	C	TY4	solo	27	141471	141843	141657.0	+	27_2	-1	None
0_356	356	0	chrXI	145292	145388	6580169	6580266	C	TY2	solo	27	141858	142279	142068.5	+	27_2	-1	None
1_s344	s344	1	utg51_pilon	23346	23662	6491804	6492121	+	TY1	solo	27	5832	6149	5990.5	+	27_3	1	og495
1_st157	st157	1	utg51_pilon	77695	77908	6546153	6546367	+	TY2	solo	27	63255	63470	63362.5	+	27_0	1	og496
1_i9	i9	1	utg51_pilon	77909	82129	6546367	6550588	+	TY1	complete	27	63470	70156	66813.0	+	27_0	1	og497
1_st158	st158	1	utg51_pilon	82145	82462	6550603	6550921	C	TY1	solo	27	70171	70489	70330.0	+	27_0	-1	og498
1_st159	st159	1	utg51_pilon	91676	91989	6560134	6560448	C	TY1	solo	27	80994	81349	81171.5	+	27_1	-1	og46
1_st160	st160	1	utg51_pilon	91991	92308	6560449	6560767	+	TY1	solo	27	81350	81672	81511.0	+	27_1	1	og499
1_s349	s349	1	utg51_pilon	149468	149632	6617926	6618091	+	TY3_1p	solo	27	140592	141471	141031.5	+	27_2	1	og226
1_s350	s350	1	utg51_pilon	149633	150003	6618091	6618462	C	TY4	solo	27	141471	141843	141657.0	+	27_2	-1	og228
1_s351	s351	1	utg51_pilon	150019	150105	6618477	6618564	C	TY2	solo	27	141858	141946	141902.0	+	27_2	-1	og500
1_s352	s352	1	utg51_pilon	150106	150423	6618564	6618882	+	TY1	solo	27	141946	142264	142105.0	+	27_2	1	og501
2_s286	s286	2	utg298_pilon	79611	79980	6522146	6522516	C	TY4	solo	27	62706	63397	63051.5	+	27_0	-1	og171
2_s287	s287	2	utg298_pilon	79981	80152	6522516	6522688	+	TY1	solo	27	63397	70583	66990.0	+	27_0	1	og502
2_s288	s288	2	utg298_pilon	80153	80443	6522688	6522979	C	Tsu4	solo	27	70583	70874	70728.5	+	27_0	-1	og503
2_s289	s289	2	utg298_pilon	89550	89871	6532085	6532407	C	TY1	solo	27	80997	81678	81337.5	+	27_1	-1	og46
2_s290	s290	2	utg298_pilon	147091	147307	6589626	6589843	+	TY2	solo	27	140811	141109	140960.0	+	27_2	1	og224
2_s291	s291	2	utg298_pilon	147302	147537	6589837	6590073	C	TY4	solo	27	141103	141843	141473.0	+	27_2	-1	og228
2_s292	s292	2	utg298_pilon	147553	147649	6590088	6590185	C	TY2	solo	27	141858	142279	142068.5	+	27_2	-1	og227
3_s357	s357	3	utg32_pilon	84899	85265	6602791	6603158	C	TY4	solo	27	62706	63397	63051.5	+	27_0	-1	og171
3_u12	u12	3	utg32_pilon	85383	91259	6603275	6609152	+	TY1	complete	27	63514	70523	67018.5	+	27_0	1	og504
3_s358	s358	3	utg32_pilon	100425	100732	6618317	6618625	C	TY1	solo	27	80997	81350	81173.5	+	27_1	-1	og46
3_s359	s359	3	utg32_pilon	158012	158268	6675904	6676161	+	TY1	solo	27	140891	141274	141082.5	+	27_2	1	og225
3_s360	s360	3	utg32_pilon	158267	158406	6676159	6676299	+	TY3_1p	solo	27	141272	141469	141370.5	+	27_2	1	og226
3_s361	s361	3	utg32_pilon	158409	158778	6676301	6676671	C	TY4	solo	27	141471	141841	141656.0	+	27_2	-1	og228
3_s362	s362	3	utg32_pilon	158796	158892	6676688	6676785	C	TY2	solo	27	141858	142279	142068.5	+	27_2	-1	og227
4_s177	s177	4	utg19_pilon	77419	77785	6897788	6898155	C	TY4	solo	27	62706	63397	63051.5	+	27_0	-1	og171
4_s178	s178	4	utg19_pilon	77786	77967	6898155	6898337	+	TY1	solo	27	63397	70889	67143.0	+	27_0	1	og505
4_s179	s179	4	utg19_pilon	87062	87369	6907431	6907739	C	TY1	solo	27	80997	81350	81173.5	+	27_1	-1	og46
4_s180	s180	4	utg19_pilon	144639	144895	6965008	6965265	+	TY1	solo	27	140891	141274	141082.5	+	27_2	1	og225
4_s181	s181	4	utg19_pilon	144894	145033	6965263	6965403	+	TY3_1p	solo	27	141272	141469	141370.5	+	27_2	1	og226
4_s182	s182	4	utg19_pilon	145036	145405	6965405	6965775	C	TY4	solo	27	141471	141841	141656.0	+	27_2	-1	og228
4_s183	s183	4	utg19_pilon	145423	145519	6965792	6965889	C	TY2	solo	27	141858	142279	142068.5	+	27_2	-1	og227
5_s7	s7	5	utg1162_pilon	77504	77870	6601490	6601857	C	TY4	solo	27	62706	63397	63051.5	+	27_0	-1	og171
5_s8	s8	5	utg1162_pilon	77871	78052	6601857	6602039	+	TY1	solo	27	63397	70889	67143.0	+	27_0	1	og506
5_s9	s9	5	utg1162_pilon	87147	87454	6611133	6611441	C	TY1	solo	27	80997	81350	81173.5	+	27_1	-1	og46
5_s10	s10	5	utg1162_pilon	144778	145034	6668764	6669021	+	TY1	solo	27	140891	141274	141082.5	+	27_2	1	og225
5_s11	s11	5	utg1162_pilon	145033	145172	6669019	6669159	+	TY3_1p	solo	27	141272	141469	141370.5	+	27_2	1	og226
5_s12	s12	5	utg1162_pilon	145175	145544	6669161	6669531	C	TY4	solo	27	141471	141841	141656.0	+	27_2	-1	og228
5_s13	s13	5	utg1162_pilon	145562	145658	6669548	6669645	C	TY2	solo	27	141858	142279	142068.5	+	27_2	-1	og227
6_s428	s428	6	utg57_pilon	77264	77630	6914451	6914818	C	TY4	solo	27	62709	63397	63053.0	+	27_0	-1	og171
6_s429	s429	6	utg57_pilon	77631	77812	6914818	6915000	+	TY1	solo	27	63397	70889	67143.0	+	27_0	1	og507
6_s430	s430	6	utg57_pilon	86908	87229	6924095	6924417	C	TY1	solo	27	80997	81678	81337.5	+	27_1	-1	og46
6_s431	s431	6	utg57_pilon	144434	144750	6981621	6981938	+	TY1	solo	27	140811	141330	141070.5	+	27_2	1	og224
6_s432	s432	6	utg57_pilon	144751	144889	6981938	6982077	+	TY3_1p	solo	27	141330	141469	141399.5	+	27_2	1	og226
6_s433	s433	6	utg57_pilon	144892	145262	6982079	6982450	C	TY4	solo	27	141471	141843	141657.0	+	27_2	-1	og228
6_s434	s434	6	utg57_pilon	145278	145374	6982465	6982562	C	TY2	solo	27	141858	142279	142068.5	+	27_2	-1	og227
7_291	291	7	chrXI	74485	74765	6590071	6590352	+	TY1	solo	27	71010	71293	71151.5	+	27_0	1	None
7_292	292	7	chrXI	74860	75198	6590446	6590785	C	TY3	solo	27	71387	71726	71556.5	+	27_0	-1	None
7_293	293	7	chrXI	84403	84713	6599989	6600300	C	TY1	solo	27	81037	81812	81424.5	+	27_1	-1	None
7_294	294	7	chrXI	141758	141826	6657344	6657413	C	TY1	solo	27	141198	141888	141543.0	+	27_2	-1	None
7_295	295	7	chrXI	141823	141876	6657409	6657463	C	TY2	solo	27	141884	142713	142298.5	+	27_2	-1	None
8_390	390	8	chrXI	74245	74527	6735068	6735351	+	TY1	solo	27	71010	71293	71151.5	+	27_0	1	None
8_391	391	8	chrXI	83817	84124	6744640	6744948	C	TY1	solo	27	81037	81812	81424.5	+	27_1	-1	None
8_392	392	8	chrXI	141180	141248	6802003	6802072	C	TY1	solo	27	141198	141888	141543.0	+	27_2	-1	None
8_393	393	8	chrXI	141245	141298	6802068	6802122	C	TY2	solo	27	141884	142713	142298.5	+	27_2	-1	None
0_171	171	0	chrV	310519	310600	3140430	3140512	C	TY3_1p	solo	28	29498	29597	29547.5	+	28_0	-1	None
0_172	172	0	chrV	310788	310998	3140699	3140910	+	TY3	solo	28	29784	29995	29889.5	+	28_0	1	None
0_173	173	0	chrV	352363	352418	3182274	3182330	C	TY1	solo	28	73769	73885	73827.0	+	28_1	-1	None
0_174	174	0	chrV	352477	352527	3182388	3182439	+	TY3	solo	28	73943	73994	73968.5	+	28_1	1	None
0_175	175	0	chrV	352561	352923	3182472	3182835	C	TY4	solo	28	74027	74577	74302.0	+	28_1	-1	None
0_176	176	0	chrV	352924	353175	3182835	3183087	C	TY3_1p	solo	28	74577	74829	74703.0	+	28_1	-1	None
0_177	177	0	chrV	353301	353631	3183212	3183543	+	TY1	solo	28	74954	75697	75325.5	+	28_1	1	None
0_178	178	0	chrV	353632	353712	3183543	3183624	+	TY3_1p	solo	28	75697	75778	75737.5	+	28_1	1	None
0_179	179	0	chrV	353725	354079	3183636	3183991	+	TY3_1p	solo	28	75790	76145	75967.5	+	28_1	1	None
1_u5	u5	1	utg97_pilon	309656	315536	3154743	3160624	+	TY1	complete	28	23196	29077	26136.5	+	28_0	1	og508
1_s530	s530	1	utg97_pilon	315550	315605	3160637	3160693	+	TY3_1p	solo	28	29090	29146	29118.0	+	28_0	1	og509
1_st254	st254	1	utg97_pilon	315616	315791	3160703	3160879	+	TY1	solo	28	29156	29333	29244.5	+	28_0	1	og510
1_s532	s532	1	utg97_pilon	317454	317815	3162541	3162903	+	TY4	solo	28	31654	32016	31835.0	+	28_2	1	og511
1_st255	st255	1	utg97_pilon	357993	358032	3203080	3203120	C	TY1	solo	28	73769	73809	73789.0	+	28_1	-1	og322
1_st256	st256	1	utg97_pilon	358033	358349	3203120	3203437	C	TY1	solo	28	73809	75453	74631.0	+	28_1	-1	og512
2_s441	s441	2	utg69_pilon	316537	316618	3142263	3142345	C	TY3_1p	solo	28	29513	29597	29555.0	+	28_0	-1	og513
2_s442	s442	2	utg69_pilon	316806	317016	3142532	3142743	+	TY3	solo	28	29784	29995	29889.5	+	28_0	1	og208
2_s443	s443	2	utg69_pilon	358375	358430	3184101	3184157	C	TY1	solo	28	73769	73885	73827.0	+	28_1	-1	og322
2_s444	s444	2	utg69_pilon	358489	358539	3184215	3184266	+	TY3	solo	28	73943	73994	73968.5	+	28_1	1	og320
2_s445	s445	2	utg69_pilon	358573	358939	3184299	3184666	C	TY4	solo	28	74027	74577	74302.0	+	28_1	-1	og324
2_s446	s446	2	utg69_pilon	358940	359191	3184666	3184918	C	TY3_1p	solo	28	74577	74829	74703.0	+	28_1	-1	og323
2_s447	s447	2	utg69_pilon	359317	359647	3185043	3185374	+	TY1	solo	28	74954	75697	75325.5	+	28_1	1	og319
2_st203	st203	2	utg69_pilon	359648	359728	3185374	3185455	+	TY3_1p	solo	28	75697	75778	75737.5	+	28_1	1	og321
2_st204	st204	2	utg69_pilon	359741	360095	3185467	3185822	+	TY3_1p	solo	28	75790	76145	75967.5	+	28_1	1	og321
3_s33	s33	3	utg120_pilon	314443	314650	3041315	3041523	C	TY3_1p	solo	28	29415	29623	29519.0	+	28_0	-1	og514
3_s34	s34	3	utg120_pilon	314912	315022	3041784	3041895	+	TY3	solo	28	29884	29995	29939.5	+	28_0	1	og515
3_s35	s35	3	utg120_pilon	356369	356423	3083241	3083296	C	TY1	solo	28	73769	73884	73826.5	+	28_1	-1	og322
3_s36	s36	3	utg120_pilon	356483	356532	3083355	3083405	+	TY3	solo	28	73943	73994	73968.5	+	28_1	1	og320
3_s37	s37	3	utg120_pilon	356566	356932	3083438	3083805	C	TY4	solo	28	74027	74577	74302.0	+	28_1	-1	og324
3_s38	s38	3	utg120_pilon	356933	357184	3083805	3084057	C	TY3_1p	solo	28	74577	74829	74703.0	+	28_1	-1	og323
3_s39	s39	3	utg120_pilon	357311	357638	3084183	3084511	+	TY1	solo	28	74955	75590	75272.5	+	28_1	1	og516
3_st23	st23	3	utg120_pilon	357639	357748	3084511	3084621	+	TY3_1p	solo	28	75590	75786	75688.0	+	28_1	1	og321
3_st24	st24	3	utg120_pilon	357753	358103	3084625	3084976	+	TY3_1p	solo	28	75790	76145	75967.5	+	28_1	1	og321
4_s227	s227	4	utg214_pilon	299760	299966	3171928	3172135	C	TY3_1p	solo	28	29415	29623	29519.0	+	28_0	-1	og517
4_s228	s228	4	utg214_pilon	300228	300338	3172396	3172507	+	TY3	solo	28	29884	29995	29939.5	+	28_0	1	og518
4_s229	s229	4	utg214_pilon	341684	341739	3213852	3213908	C	TY1	solo	28	73769	73885	73827.0	+	28_1	-1	og322
4_s230	s230	4	utg214_pilon	341798	341847	3213966	3214016	+	TY3	solo	28	73943	73994	73968.5	+	28_1	1	og320
4_s231	s231	4	utg214_pilon	341881	342247	3214049	3214416	C	TY4	solo	28	74027	74577	74302.0	+	28_1	-1	og324
4_s232	s232	4	utg214_pilon	342248	342499	3214416	3214668	C	TY3_1p	solo	28	74577	74829	74703.0	+	28_1	-1	og323
4_s233	s233	4	utg214_pilon	342626	342953	3214794	3215122	+	TY1	solo	28	74955	75590	75272.5	+	28_1	1	og519
4_st94	st94	4	utg214_pilon	342954	343063	3215122	3215232	+	TY3_1p	solo	28	75590	75786	75688.0	+	28_1	1	og321
4_st95	st95	4	utg214_pilon	343068	343419	3215236	3215588	+	TY3_1p	solo	28	75790	76145	75967.5	+	28_1	1	og321
5_s165	s165	5	utg1973_pilon	309071	309277	3171575	3171782	C	TY3_1p	solo	28	29415	29623	29519.0	+	28_0	-1	og520
5_s166	s166	5	utg1973_pilon	309539	309649	3172043	3172154	+	TY3	solo	28	29884	29995	29939.5	+	28_0	1	og521
5_s167	s167	5	utg1973_pilon	350995	351050	3213499	3213555	C	TY1	solo	28	73769	73885	73827.0	+	28_1	-1	og322
5_s168	s168	5	utg1973_pilon	351109	351158	3213613	3213663	+	TY3	solo	28	73943	73994	73968.5	+	28_1	1	og320
5_s169	s169	5	utg1973_pilon	351192	351558	3213696	3214063	C	TY4	solo	28	74027	74577	74302.0	+	28_1	-1	og324
5_s170	s170	5	utg1973_pilon	351559	351810	3214063	3214315	C	TY3_1p	solo	28	74577	74829	74703.0	+	28_1	-1	og323
5_s171	s171	5	utg1973_pilon	351937	352264	3214441	3214769	+	TY1	solo	28	74955	75590	75272.5	+	28_1	1	og522
5_st63	st63	5	utg1973_pilon	352265	352374	3214769	3214879	+	TY3_1p	solo	28	75590	75786	75688.0	+	28_1	1	og321
5_st64	st64	5	utg1973_pilon	352379	352730	3214883	3215235	+	TY3_1p	solo	28	75790	76145	75967.5	+	28_1	1	og321
6_s144	s144	6	utg148_pilon	321050	321131	3168274	3168356	C	TY3_1p	solo	28	29498	29597	29547.5	+	28_0	-1	og523
6_s145	s145	6	utg148_pilon	321319	321529	3168543	3168754	+	TY3	solo	28	29784	29995	29889.5	+	28_0	1	og208
6_s146	s146	6	utg148_pilon	362896	362951	3210120	3210176	C	TY1	solo	28	73769	73885	73827.0	+	28_1	-1	og322
6_s147	s147	6	utg148_pilon	363010	363060	3210234	3210285	+	TY3	solo	28	73943	73994	73968.5	+	28_1	1	og320
6_s148	s148	6	utg148_pilon	363094	363460	3210318	3210685	C	TY4	solo	28	74027	74577	74302.0	+	28_1	-1	og324
6_s149	s149	6	utg148_pilon	363461	363712	3210685	3210937	C	TY3_1p	solo	28	74577	74829	74703.0	+	28_1	-1	og323
6_s150	s150	6	utg148_pilon	363838	364168	3211062	3211393	+	TY1	solo	28	74954	75697	75325.5	+	28_1	1	og319
6_s151	s151	6	utg148_pilon	364169	364253	3211393	3211478	+	TY3_1p	solo	28	75697	76145	75921.0	+	28_1	1	og321
7_144	144	7	chrV	312721	312776	3173217	3173273	+	TY3_1p	solo	28	29090	29146	29118.0	+	28_0	1	None
7_145	145	7	chrV	312787	312952	3173283	3173449	+	TY1	solo	28	29156	29322	29239.0	+	28_0	1	None
7_146	146	7	chrV	314655	314938	3175151	3175435	+	TY4	solo	28	31716	32000	31858.0	+	28_2	1	None
7_147	147	7	chrV	354631	354967	3215127	3215464	+	TY1	solo	28	73533	75590	74561.5	+	28_1	1	None
7_148	148	7	chrV	354968	355034	3215464	3215531	C	TY3	solo	28	75590	75657	75623.5	+	28_1	-1	None
8_189	189	8	chrV	312441	312496	3254399	3254455	+	TY3_1p	solo	28	29090	29146	29118.0	+	28_0	1	None
8_190	190	8	chrV	312507	312672	3254465	3254631	+	TY1	solo	28	29156	29322	29239.0	+	28_0	1	None
8_191	191	8	chrV	314314	314659	3256272	3256618	+	TY4	solo	28	31654	32000	31827.0	+	28_2	1	None
8_192	192	8	chrV	354369	354590	3296327	3296549	+	TY1	solo	28	73533	74027	73780.0	+	28_1	1	None
8_193	193	8	chrV	354591	354961	3296549	3296920	C	TY4	solo	28	74027	75166	74596.5	+	28_1	-1	None
8_194	194	8	chrV	354962	355071	3296920	3297030	+	TY1	solo	28	75166	75580	75373.0	+	28_1	1	None
8_195	195	8	chrV	355082	355148	3297040	3297107	C	TY3	solo	28	75590	75657	75623.5	+	28_1	-1	None
8_196	196	8	chrV	431723	432055	3373681	3374014	C	TY2	solo	28	155385	155718	155551.5	+	28_3	-1	None
0_53	53	0	chrIII	164607	164924	1208850	1209168	C	TY1	solo	29	23403	24046	23724.5	+	29_0	-1	None
0_54	54	0	chrIII	286733	287132	1330976	1331376	+	TY4	solo	29	161202	161615	161408.5	+	29_1	1	None
0_55	55	0	chrIII	287797	287860	1332040	1332104	+	TY5	solo	29	162374	162513	162443.5	+	29_2	1	None
0_56	56	0	chrIII	290341	290433	1334584	1334677	C	TY5	solo	29	166692	166785	166738.5	+	29_3	-1	None
1_s422	s422	1	utg69_pilon	165293	165611	1222309	1222628	C	TY1	solo	29	23402	24046	23724.0	+	29_0	-1	og163
1_s423	s423	1	utg69_pilon	224522	224698	1281538	1281715	C	TY1	solo	29	92983	93191	93087.0	+	29_4	-1	og232
1_s424	s424	1	utg69_pilon	288782	289146	1345798	1346163	+	TY4	solo	29	161202	161613	161407.5	+	29_1	1	og331
1_s425	s425	1	utg69_pilon	289614	289642	1346630	1346659	+	TY5	solo	29	162462	162491	162476.5	+	29_2	1	og524
2_s357	s357	2	utg584_pilon	163138	163455	1197162	1197480	C	TY1	solo	29	23403	24046	23724.5	+	29_0	-1	og163
2_s358	s358	2	utg584_pilon	163504	163820	1197528	1197845	+	TY1	solo	29	24095	24412	24253.5	+	29_0	1	og525
2_s359	s359	2	utg584_pilon	222494	222683	1256518	1256708	C	TY1	solo	29	92983	93212	93097.5	+	29_4	-1	og232
2_s360	s360	2	utg584_pilon	287055	287448	1321079	1321473	+	TY4	solo	29	161202	161615	161408.5	+	29_1	1	og331
2_s361	s361	2	utg584_pilon	288113	288176	1322137	1322201	+	TY5	solo	29	162374	162513	162443.5	+	29_2	1	og191
3_s451	s451	3	utg75_pilon	161607	161925	1092440	1092759	+	TY1	solo	29	23514	23833	23673.5	+	29_0	1	og162
3_s452	s452	3	utg75_pilon	161928	162138	1092761	1092972	C	TY1	solo	29	23835	24046	23940.5	+	29_0	-1	og163
3_s453	s453	3	utg75_pilon	220939	221123	1151772	1151957	C	TY1	solo	29	92983	93208	93095.5	+	29_4	-1	og232
3_s454	s454	3	utg75_pilon	285186	285548	1216019	1216382	+	TY4	solo	29	161202	161615	161408.5	+	29_1	1	og331
3_s455	s455	3	utg75_pilon	288463	288547	1219296	1219381	C	TY5	solo	29	166692	166777	166734.5	+	29_3	-1	og526
4_s289	s289	4	utg215_pilon	181821	182139	1228403	1228722	+	TY1	solo	29	23514	23833	23673.5	+	29_0	1	og162
4_s290	s290	4	utg215_pilon	182142	182352	1228724	1228935	C	TY1	solo	29	23835	24046	23940.5	+	29_0	-1	og163
4_s291	s291	4	utg215_pilon	241211	241395	1287793	1287978	C	TY1	solo	29	92983	93208	93095.5	+	29_4	-1	og232
4_s292	s292	4	utg215_pilon	305468	305830	1352050	1352413	+	TY4	solo	29	161202	161615	161408.5	+	29_1	1	og331
4_s293	s293	4	utg215_pilon	308744	308828	1355326	1355411	C	TY5	solo	29	166692	166777	166734.5	+	29_3	-1	og527
5_s384	s384	5	utg461_pilon	187350	187667	1207577	1207895	C	TY1	solo	29	23403	24046	23724.5	+	29_0	-1	og163
5_s385	s385	5	utg461_pilon	245201	245386	1265428	1265614	C	TY1	solo	29	92983	93208	93095.5	+	29_4	-1	og232
5_s386	s386	5	utg461_pilon	309119	309516	1329346	1329744	+	TY4	solo	29	161202	161615	161408.5	+	29_1	1	og331
5_s387	s387	5	utg461_pilon	310181	310244	1330408	1330472	+	TY5	solo	29	162374	162513	162443.5	+	29_2	1	og191
5_s388	s388	5	utg461_pilon	312727	312819	1332954	1333047	C	TY5	solo	29	166692	166785	166738.5	+	29_3	-1	og528
6_s207	s207	6	utg15_pilon	181849	182167	1212581	1212900	+	TY1	solo	29	23514	23833	23673.5	+	29_0	1	og162
6_s208	s208	6	utg15_pilon	182170	182380	1212902	1213113	C	TY1	solo	29	23835	24046	23940.5	+	29_0	-1	og163
6_s209	s209	6	utg15_pilon	241192	241376	1271924	1272109	C	TY1	solo	29	92983	93208	93095.5	+	29_4	-1	og232
6_s210	s210	6	utg15_pilon	305439	305801	1336171	1336534	+	TY4	solo	29	161202	161615	161408.5	+	29_1	1	og331
6_s211	s211	6	utg15_pilon	308713	308797	1339445	1339530	C	TY5	solo	29	166692	166777	166734.5	+	29_3	-1	og529
7_50	50	7	chrIII	171374	171689	1217515	1217831	+	TY1	solo	29	31856	32172	32014.0	+	29_5	1	None
7_51	51	7	chrIII	293728	294040	1339869	1340182	+	TY1	solo	29	162865	163202	163033.5	+	29_2	1	None
7_52	52	7	chrIII	294250	294495	1340391	1340637	+	TY5	solo	29	163411	163657	163534.0	+	29_2	1	None
7_53	53	7	chrIII	294619	294857	1340760	1340999	+	TY5	solo	29	163780	164019	163899.5	+	29_2	1	None
8_63	63	8	chrIII	182130	182339	1215655	1215865	+	TY3	solo	29	17097	17307	17202.0	+	29_0	1	None
8_64	64	8	chrIII	182349	182672	1215874	1216198	C	TY2	solo	29	17316	17640	17478.0	+	29_0	-1	None
8_65	65	8	chrIII	182673	187922	1216198	1221448	C	TY1	internal	29	17640	22890	20265.0	+	29_0	-1	None
8_66	66	8	chrIII	187924	188256	1221449	1221782	C	TY2	solo	29	22891	23224	23057.5	+	29_0	-1	None
8_67	67	8	chrIII	188257	188391	1221782	1221917	+	TY3	solo	29	23224	23359	23291.5	+	29_0	1	None
8_68	68	8	chrIII	188530	188864	1222055	1222390	+	TY1	solo	29	25905	26240	26072.5	+	29_5	1	None
8_69	69	8	chrIII	188865	194114	1222390	1227640	+	TY1	internal	29	26240	31490	28865.0	+	29_5	1	None
8_70	70	8	chrIII	194115	194452	1227640	1227978	+	TY1	solo	29	31490	31828	31659.0	+	29_5	1	None
8_71	71	8	chrIII	194481	194796	1228006	1228322	+	TY1	solo	29	31856	32172	32014.0	+	29_5	1	None
8_72	72	8	chrIII	316284	316620	1349809	1350146	+	TY1	solo	29	162865	163202	163033.5	+	29_2	1	None
8_73	73	8	chrIII	316830	317075	1350355	1350601	+	TY5	solo	29	163411	163657	163534.0	+	29_2	1	None
8_74	74	8	chrIII	317199	317436	1350724	1350962	+	TY5	solo	29	163780	164019	163899.5	+	29_2	1	None
0_360	360	0	chrXI	168168	168411	6603045	6603289	+	TY4	solo	30	54	298	176.0	+	30_0	1	None
0_361	361	0	chrXI	207549	207855	6642426	6642733	C	TY1	solo	30	40349	41647	40998.0	+	30_1	-1	None
0_362	362	0	chrXI	207987	208052	6642864	6642930	C	TY2	solo	30	41790	41857	41823.5	+	30_1	-1	None
0_363	363	0	chrXI	208144	208361	6643021	6643239	C	TY3_1p	solo	30	41950	42168	42059.0	+	30_1	-1	None
0_364	364	0	chrXI	208376	208707	6643253	6643585	+	TY1	solo	30	42182	42640	42411.0	+	30_1	1	None
0_365	365	0	chrXI	208864	209218	6643741	6644096	+	TY3_1p	solo	30	43081	43449	43265.0	+	30_1	1	None
0_366	366	0	chrXI	307555	307645	6742432	6742523	+	TY4	solo	30	145469	145577	145523.0	+	30_2	1	None
1_s356	s356	1	utg51_pilon	212899	212965	6681357	6681424	C	TY2	solo	30	41793	41860	41826.5	+	30_1	-1	og155
1_s357	s357	1	utg51_pilon	213053	213260	6681511	6681719	C	TY3_1p	solo	30	41950	42168	42059.0	+	30_1	-1	og157
1_s358	s358	1	utg51_pilon	213275	213608	6681733	6682067	+	TY1	solo	30	42182	42640	42411.0	+	30_1	1	og152
1_s359	s359	1	utg51_pilon	312710	313246	6781168	6781705	+	TY4	solo	30	145374	146509	145941.5	+	30_2	1	og530
1_s360	s360	1	utg51_pilon	312856	313173	6781314	6781632	C	TY1	solo	30	145520	146436	145978.0	+	30_2	-1	og531
2_s296	s296	2	utg298_pilon	176350	176593	6618885	6619129	+	TY4	solo	30	54	298	176.0	+	30_0	1	og189
2_st124	st124	2	utg298_pilon	215528	215703	6658063	6658239	+	TY2	solo	30	39916	40339	40127.5	+	30_1	1	og153
2_st125	st125	2	utg298_pilon	215714	216020	6658249	6658556	C	TY1	solo	30	40349	41647	40998.0	+	30_1	-1	og156
2_st126	st126	2	utg298_pilon	216152	216217	6658687	6658753	C	TY2	solo	30	41790	41857	41823.5	+	30_1	-1	og155
2_s300	s300	2	utg298_pilon	216309	216526	6658844	6659062	C	TY3_1p	solo	30	41950	42168	42059.0	+	30_1	-1	og157
2_st127	st127	2	utg298_pilon	216541	216872	6659076	6659408	+	TY1	solo	30	42182	42640	42411.0	+	30_1	1	og152
2_s302	s302	2	utg298_pilon	217029	217384	6659564	6659920	+	TY3_1p	solo	30	43081	43447	43264.0	+	30_1	1	og154
2_s303	s303	2	utg298_pilon	315722	315812	6758257	6758348	+	TY4	solo	30	145469	145577	145523.0	+	30_2	1	og69
3_s366	s366	3	utg32_pilon	181724	181967	6699616	6699860	+	TY4	solo	30	54	298	176.0	+	30_0	1	og189
3_s367	s367	3	utg32_pilon	221026	221342	6738918	6739235	C	TY1	solo	30	40339	42463	41401.0	+	30_1	-1	og156
3_s368	s368	3	utg32_pilon	221345	221516	6739237	6739409	+	TY1	solo	30	42465	42640	42552.5	+	30_1	1	og152
3_s369	s369	3	utg32_pilon	320196	320310	6838088	6838203	+	TY4	solo	30	145469	145601	145535.0	+	30_2	1	og69
4_s187	s187	4	utg19_pilon	168246	168489	6988615	6988859	+	TY4	solo	30	54	298	176.0	+	30_0	1	og189
4_s188	s188	4	utg19_pilon	207556	207872	7027925	7028242	C	TY1	solo	30	40339	42463	41401.0	+	30_1	-1	og156
4_s189	s189	4	utg19_pilon	207875	208046	7028244	7028416	+	TY1	solo	30	42465	42640	42552.5	+	30_1	1	og152
4_s190	s190	4	utg19_pilon	306759	306873	7127128	7127243	+	TY4	solo	30	145469	145601	145535.0	+	30_2	1	og69
5_s17	s17	5	utg1162_pilon	168158	168401	6692144	6692388	+	TY4	solo	30	54	298	176.0	+	30_0	1	og189
5_st1	st1	5	utg1162_pilon	207469	207785	6731455	6731772	C	TY1	solo	30	40339	40656	40497.5	+	30_1	-1	og156
5_st2	st2	5	utg1162_pilon	207907	207974	6731893	6731961	C	TY2	solo	30	40777	40845	40811.0	+	30_1	-1	og532
5_s20	s20	5	utg1162_pilon	208073	208280	6732059	6732267	C	TY3_1p	solo	30	40943	41151	41047.0	+	30_1	-1	og533
5_s21	s21	5	utg1162_pilon	208295	208949	6732281	6732936	+	TY1	solo	30	41165	42640	41902.5	+	30_1	1	og152
5_st3	st3	5	utg1162_pilon	208459	208775	6732445	6732762	C	TY1	solo	30	41329	42463	41896.0	+	30_1	-1	og156
5_s23	s23	5	utg1162_pilon	307580	307670	6831566	6831657	+	TY4	solo	30	145469	145577	145523.0	+	30_2	1	og534
5_st4	st4	5	utg1162_pilon	307876	308192	6831862	6832179	C	TY1	solo	30	145783	146515	146149.0	+	30_2	-1	og535
5_u1	u1	5	utg1162_pilon	308284	314164	6832270	6838151	C	TY1	complete	30	146606	152487	149546.5	+	30_2	-1	og536
6_s438	s438	6	utg57_pilon	167853	168096	7005040	7005284	+	TY4	solo	30	54	298	176.0	+	30_0	1	og189
6_st209	st209	6	utg57_pilon	206986	207161	7044173	7044349	+	TY2	solo	30	39916	40339	40127.5	+	30_1	1	og153
6_st210	st210	6	utg57_pilon	207172	207479	7044359	7044667	C	TY1	solo	30	40349	41647	40998.0	+	30_1	-1	og156
6_st212	st212	6	utg57_pilon	207550	207676	7044737	7044864	C	TY1	solo	30	41717	41857	41787.0	+	30_1	-1	og155
6_s442	s442	6	utg57_pilon	207768	207985	7044955	7045173	C	TY3_1p	solo	30	41950	42168	42059.0	+	30_1	-1	og157
6_st213	st213	6	utg57_pilon	208000	208331	7045187	7045519	+	TY1	solo	30	42182	42640	42411.0	+	30_1	1	og152
6_s444	s444	6	utg57_pilon	208488	208842	7045675	7046030	+	TY3_1p	solo	30	43081	43449	43265.0	+	30_1	1	og154
6_s445	s445	6	utg57_pilon	307212	307326	7144399	7144514	+	TY4	solo	30	145469	145601	145535.0	+	30_2	1	og69
7_298	298	7	chrXI	203064	203275	6718650	6718862	+	TY1	solo	30	39912	40127	40019.5	+	30_1	1	None
7_299	299	7	chrXI	219917	220227	6735503	6735814	C	TY1	solo	30	60351	60671	60511.0	+	30_3	-1	None
7_300	300	7	chrXI	302757	302790	6818343	6818377	+	TY1	solo	30	145201	145821	145511.0	+	30_2	1	None
7_301	301	7	chrXI	302785	303076	6818371	6818663	C	TY1	solo	30	145815	146123	145969.0	+	30_2	-1	None
8_396	396	8	chrXI	202653	202992	6863476	6863816	C	TY3	solo	30	41950	43448	42699.0	+	30_1	-1	None
8_397	397	8	chrXI	219423	219732	6880246	6880556	C	TY1	solo	30	60351	60671	60511.0	+	30_3	-1	None
8_398	398	8	chrXI	302315	302348	6963138	6963172	+	TY1	solo	30	145201	145821	145511.0	+	30_2	1	None
8_399	399	8	chrXI	302343	302634	6963166	6963458	C	TY1	solo	30	145815	146123	145969.0	+	30_2	-1	None
0_107	107	0	chrIV	1108051	1108341	2468130	2468421	C	Tsu4	solo	31	50930	51221	51075.5	+	31_0	-1	None
0_108	108	0	chrIV	1108352	1108487	2468431	2468567	+	TY2	solo	31	51236	51373	51304.5	+	31_0	1	None
0_109	109	0	chrIV	1108483	1108705	2468562	2468785	C	TY2	solo	31	51368	57909	54638.5	+	31_0	-1	None
0_110	110	0	chrIV	1131606	1131736	2491685	2491816	C	TY4	solo	31	82522	82953	82737.5	+	31_1	-1	None
0_111	111	0	chrIV	1132015	1132086	2492094	2492166	C	TY1	solo	31	83235	83307	83271.0	+	31_1	-1	None
0_112	112	0	chrIV	1132087	1132417	2492166	2492497	C	TY1	solo	31	83307	84366	83836.5	+	31_1	-1	None
0_113	113	0	chrIV	1157637	1157912	2517716	2517992	+	TY2	solo	31	110241	110569	110405.0	+	31_2	1	None
0_114	114	0	chrIV	1158177	1158316	2518256	2518396	C	TY3_1p	solo	31	110847	110991	110919.0	+	31_2	-1	None
0_115	115	0	chrIV	1158331	1158647	2518410	2518727	+	TY1	solo	31	111005	111745	111375.0	+	31_2	1	None
1_s134	s134	1	utg14_pilon	1105608	1105961	2476275	2476629	+	TY3_1p	solo	31	50095	50449	50272.0	+	31_0	1	og537
1_s135	s135	1	utg14_pilon	1106115	1106432	2476782	2477100	C	TY1	solo	31	50714	57753	54233.5	+	31_0	-1	og207
1_s136	s136	1	utg14_pilon	1129749	1129879	2500416	2500547	C	TY4	solo	31	82522	82953	82737.5	+	31_1	-1	og240
1_s137	s137	1	utg14_pilon	1130172	1130228	2500839	2500896	C	TY2	solo	31	83248	84367	83807.5	+	31_1	-1	og239
1_st60	st60	1	utg14_pilon	1155465	1155747	2526132	2526415	+	TY1	solo	31	110253	110588	110420.5	+	31_2	1	og56
1_st63	st63	1	utg14_pilon	1155992	1156532	2526659	2527200	C	TY3_1p	solo	31	110847	111396	111121.5	+	31_2	-1	og58
1_st62	st62	1	utg14_pilon	1156148	1156460	2526815	2527128	+	TY1	solo	31	111005	111324	111164.5	+	31_2	1	og57
1_st64	st64	1	utg14_pilon	1156539	1156881	2527206	2527549	C	TY3_1p	solo	31	111402	118642	115022.0	+	31_2	-1	og538
2_s511	s511	2	utg988_pilon	1108297	1108432	2458272	2458408	+	TY2	solo	31	51236	51373	51304.5	+	31_0	1	og206
2_s512	s512	2	utg988_pilon	1108428	1108654	2458403	2458630	C	TY1	solo	31	51368	57909	54638.5	+	31_0	-1	og207
2_s513	s513	2	utg988_pilon	1131619	1131749	2481594	2481725	C	TY4	solo	31	82522	82953	82737.5	+	31_1	-1	og240
2_st240	st240	2	utg988_pilon	1132028	1132099	2482003	2482075	C	TY1	solo	31	83235	83307	83271.0	+	31_1	-1	og239
2_st241	st241	2	utg988_pilon	1132100	1132430	2482075	2482406	C	TY1	solo	31	83307	84366	83836.5	+	31_1	-1	og239
2_st242	st242	2	utg988_pilon	1157646	1157921	2507621	2507897	+	TY2	solo	31	110241	110569	110405.0	+	31_2	1	og56
2_s517	s517	2	utg988_pilon	1158186	1158325	2508161	2508301	C	TY3_1p	solo	31	110847	110991	110919.0	+	31_2	-1	og58
2_st243	st243	2	utg988_pilon	1158340	1158656	2508315	2508632	+	TY1	solo	31	111005	111745	111375.0	+	31_2	1	og57
3_s308	s308	3	utg29_pilon	1111130	1111410	2355821	2356102	C	TY1	solo	31	50714	51560	51137.0	+	31_0	-1	og207
3_s309	s309	3	utg29_pilon	1134412	1134542	2379103	2379234	C	TY4	solo	31	82522	82953	82737.5	+	31_1	-1	og240
3_s310	s310	3	utg29_pilon	1134825	1135158	2379516	2379850	C	TY1	solo	31	83235	84367	83801.0	+	31_1	-1	og239
3_st149	st149	3	utg29_pilon	1160402	1160684	2405093	2405376	+	TY1	solo	31	110253	110588	110420.5	+	31_2	1	og56
3_s312	s312	3	utg29_pilon	1160929	1161068	2405620	2405760	C	TY3_1p	solo	31	110847	110991	110919.0	+	31_2	-1	og58
3_st150	st150	3	utg29_pilon	1161083	1161400	2405774	2406092	+	TY1	solo	31	111005	111745	111375.0	+	31_2	1	og57
3_st151	st151	3	utg29_pilon	1161520	1161836	2406211	2406528	+	TY1	solo	31	111864	112326	112095.0	+	31_2	1	og539
3_u9	u9	3	utg29_pilon	1162058	1168086	2406749	2412778	+	Tsu4	complete	31	112547	118576	115561.5	+	31_2	1	og540
4_s359	s359	4	utg360_pilon	75792	76087	2499391	2499687	C	TY1	solo	31	50714	51560	51137.0	+	31_0	-1	og207
4_u7	u7	4	utg360_pilon	76098	81977	2499697	2505577	+	TY1	complete	31	51570	57456	54513.0	+	31_0	1	og541
4_s360	s360	4	utg360_pilon	104972	105102	2528571	2528702	C	TY4	solo	31	82522	82953	82737.5	+	31_1	-1	og240
4_s361	s361	4	utg360_pilon	105385	105718	2528984	2529318	C	TY1	solo	31	83235	84367	83801.0	+	31_1	-1	og239
4_st165	st165	4	utg360_pilon	130960	131242	2554559	2554842	+	TY1	solo	31	110253	110588	110420.5	+	31_2	1	og56
4_s363	s363	4	utg360_pilon	131487	131626	2555086	2555226	C	TY3_1p	solo	31	110847	110991	110919.0	+	31_2	-1	og58
4_st166	st166	4	utg360_pilon	131641	131958	2555240	2555558	+	TY1	solo	31	111005	111745	111375.0	+	31_2	1	og57
5_s107	s107	5	utg1276_pilon	1120058	1120193	2490787	2490923	+	TY2	solo	31	51236	51373	51304.5	+	31_0	1	og206
5_s108	s108	5	utg1276_pilon	1120189	1120411	2490918	2491141	C	TY2	solo	31	51368	57909	54638.5	+	31_0	-1	og207
5_s109	s109	5	utg1276_pilon	1143341	1143471	2514070	2514201	C	TY4	solo	31	82522	82953	82737.5	+	31_1	-1	og240
5_s110	s110	5	utg1276_pilon	1143754	1144087	2514483	2514817	C	TY1	solo	31	83235	84367	83801.0	+	31_1	-1	og239
5_st37	st37	5	utg1276_pilon	1169328	1169610	2540057	2540340	+	TY1	solo	31	110253	110588	110420.5	+	31_2	1	og56
5_s112	s112	5	utg1276_pilon	1169855	1169994	2540584	2540724	C	TY3_1p	solo	31	110847	110991	110919.0	+	31_2	-1	og58
5_st38	st38	5	utg1276_pilon	1170009	1170326	2540738	2541056	+	TY1	solo	31	111005	111745	111375.0	+	31_2	1	og57
6_s514	s514	6	utg7_pilon	1019135	1019451	2481350	2481667	C	TY1	solo	31	50714	57909	54311.5	+	31_0	-1	og207
6_s515	s515	6	utg7_pilon	1042421	1042551	2504636	2504767	C	TY4	solo	31	82522	82953	82737.5	+	31_1	-1	og240
6_s516	s516	6	utg7_pilon	1042834	1043167	2505049	2505383	C	TY1	solo	31	83235	84367	83801.0	+	31_1	-1	og239
6_st250	st250	6	utg7_pilon	1068367	1068642	2530582	2530858	+	TY2	solo	31	110241	110569	110405.0	+	31_2	1	og56
6_s518	s518	6	utg7_pilon	1068907	1069046	2531122	2531262	C	TY3_1p	solo	31	110847	110991	110919.0	+	31_2	-1	og58
6_st251	st251	6	utg7_pilon	1069061	1069377	2531276	2531593	+	TY1	solo	31	111005	111745	111375.0	+	31_2	1	og57
7_104	104	7	chrIV	1120806	1121136	2486251	2486582	+	TY1	solo	31	50270	57715	53992.5	+	31_0	1	None
7_105	105	7	chrIV	1144410	1144490	2509855	2509936	+	TY2	solo	31	82773	83549	83161.0	+	31_1	1	None
7_106	106	7	chrIV	1144486	1144530	2509931	2509976	+	TY1	solo	31	83544	83589	83566.5	+	31_1	1	None
7_107	107	7	chrIV	1144706	1145043	2510151	2510489	C	TY3	solo	31	83765	84528	84146.5	+	31_1	-1	None
7_108	108	7	chrIV	1170317	1170515	2535762	2535961	+	TY1	solo	31	110343	110588	110465.5	+	31_2	1	None
7_109	109	7	chrIV	1170686	1170826	2536131	2536272	+	TY2	solo	31	110766	111990	111378.0	+	31_2	1	None
8_141	141	8	chrIV	1158768	1159097	2533873	2534203	+	TY1	solo	31	50270	57456	53863.0	+	31_0	1	None
8_142	142	8	chrIV	1159110	1159246	2534215	2534352	C	TY1	solo	31	57472	57609	57540.5	+	31_0	-1	None
8_143	143	8	chrIV	1182566	1182646	2557671	2557752	+	TY2	solo	31	82773	83549	83161.0	+	31_1	1	None
8_144	144	8	chrIV	1182642	1182686	2557747	2557792	+	TY1	solo	31	83544	83589	83566.5	+	31_1	1	None
8_145	145	8	chrIV	1182863	1183044	2557968	2558150	C	TY3	solo	31	83765	83947	83856.0	+	31_1	-1	None
8_146	146	8	chrIV	1183045	1183376	2558150	2558482	+	TY1	solo	31	83947	84286	84116.5	+	31_1	1	None
8_147	147	8	chrIV	1183377	1183541	2558482	2558647	C	TY3	solo	31	84286	84528	84407.0	+	31_1	-1	None
8_148	148	8	chrIV	1208817	1209015	2583922	2584121	+	TY1	solo	31	110343	110588	110465.5	+	31_2	1	None
8_149	149	8	chrIV	1209186	1209326	2584291	2584432	+	TY2	solo	31	110766	111990	111378.0	+	31_2	1	None
8_150	150	8	chrIV	1214433	1214756	2589538	2589862	+	TY2	solo	31	123736	124060	123898.0	+	31_3	1	None
8_151	151	8	chrIV	1214767	1220016	2589872	2595122	+	TY1	internal	31	124070	129320	126695.0	+	31_3	1	None
8_152	152	8	chrIV	1220017	1220350	2595122	2595456	+	TY2	solo	31	129320	129654	129487.0	+	31_3	1	None
0_319	319	0	chrX	100056	100363	5827645	5827953	+	TY1	solo	32	59240	59548	59394.0	+	32_0	1	None
2_s249	s249	2	utg245_pilon	123392	123699	5833342	5833650	+	TY1	solo	32	59240	59548	59394.0	+	32_0	1	og352
3_s109	s109	3	utg154_pilon	109254	109570	5747148	5747465	+	TY1	solo	32	59240	59648	59444.0	+	32_0	1	og352
4_s140	s140	4	utg164_pilon	57396	57712	6185018	6185335	+	TY1	solo	32	59240	59648	59444.0	+	32_0	1	og352
5_s426	s426	5	utg691_pilon	113419	113726	5900073	5900381	+	TY1	solo	32	59240	59548	59394.0	+	32_0	1	og352
6_s533	s533	6	utg86_pilon	107796	108103	6206261	6206569	+	TY1	solo	32	59240	59548	59394.0	+	32_0	1	og352
0_478	478	0	chrXIV	616610	616926	9703676	9703993	+	TY1	solo	33	35579	46926	41252.5	+	33_0	1	None
0_479	479	0	chrXIV	616935	617007	9704001	9704074	+	TY1	solo	33	46934	47007	46970.5	+	33_0	1	None
2_st140	st140	2	utg48_pilon	609193	609509	9708456	9708773	+	TY1	solo	33	42993	46926	44959.5	+	33_0	1	og542
2_st141	st141	2	utg48_pilon	609518	609590	9708781	9708854	+	TY1	solo	33	46934	47007	46970.5	+	33_0	1	og325
4_u8	u8	4	utg89_pilon	617894	623772	9846954	9852833	+	TY1	complete	33	35579	47018	41298.5	+	33_0	1	og325
5_u6	u6	5	utg28_pilon	607512	613400	9773397	9779286	C	TY1	complete	33	35579	47018	41298.5	+	33_0	-1	og543
6_u4	u4	6	utg4_pilon	612471	618350	9824207	9830087	+	TY1	complete	33	35579	47018	41298.5	+	33_0	1	og325
7_405	405	7	chrXIV	614470	614532	9753186	9753249	+	TY3_1p	solo	33	35406	35469	35437.5	+	33_0	1	None
7_406	406	7	chrXIV	614540	614635	9753256	9753352	C	TY1	solo	33	35476	45762	40619.0	+	33_0	-1	None
7_407	407	7	chrXIV	614636	614967	9753352	9753684	C	TY1	solo	33	45762	46199	45980.5	+	33_0	-1	None
7_408	408	7	chrXIV	614973	615341	9753689	9754058	C	TY4	solo	33	46299	46670	46484.5	+	33_0	-1	None
8_529	529	8	chrXIV	625460	625522	9959193	9959256	+	TY3_1p	solo	33	35406	35469	35437.5	+	33_0	1	None
8_530	530	8	chrXIV	625530	625635	9959263	9959369	C	TY1	solo	33	35476	46291	40883.5	+	33_0	-1	None
8_531	531	8	chrXIV	625644	626014	9959377	9959748	C	TY4	solo	33	46299	46670	46484.5	+	33_0	-1	None
0_259	259	0	chrVII	419640	419956	4116753	4117070	+	TY1	solo	34	12526	12843	12684.5	+	34_0	1	None
0_260	260	0	chrVII	419981	420271	4117094	4117385	C	Tsu4	solo	34	12867	13158	13012.5	+	34_0	-1	None
0_261	261	0	chrVII	420272	420316	4117385	4117430	C	TY3_1p	solo	34	13158	13203	13180.5	+	34_0	-1	None
0_262	262	0	chrVII	438494	438533	4135607	4135647	C	TY2	solo	34	33472	33512	33492.0	+	34_1	-1	None
0_263	263	0	chrVII	529206	529254	4226319	4226368	+	TY3_1p	solo	34	126862	126911	126886.5	+	34_2	1	None
0_264	264	0	chrVII	529255	529532	4226368	4226646	C	TY1	solo	34	126911	127201	127056.0	+	34_2	-1	None
0_265	265	0	chrVII	529540	529909	4226653	4227023	C	TY4	solo	34	127211	127581	127396.0	+	34_2	-1	None
0_266	266	0	chrVII	529946	530059	4227059	4227173	+	TY3_1p	solo	34	133871	133985	133928.0	+	34_2	1	None
0_267	267	0	chrVII	533655	533752	4230768	4230866	+	TY1	solo	34	144600	144698	144649.0	+	34_3	1	None
1_st19	st19	1	utg11_pilon	417274	417590	4118103	4118420	+	TY1	solo	34	12526	12843	12684.5	+	34_0	1	og332
1_st20	st20	1	utg11_pilon	417691	418044	4118520	4118874	+	TY3_1p	solo	34	13330	13684	13507.0	+	34_0	1	og544
1_s27	s27	1	utg11_pilon	436325	436479	4137154	4137309	C	TY2	solo	34	33356	33512	33434.0	+	34_1	-1	og545
1_s28	s28	1	utg11_pilon	527001	527332	4227830	4228162	C	TY1	solo	34	126912	133829	130370.5	+	34_2	-1	og109
1_s29	s29	1	utg11_pilon	527357	527505	4228186	4228335	+	TY3_1p	solo	34	133853	134004	133928.5	+	34_2	1	og546
1_st21	st21	1	utg11_pilon	531102	531200	4231931	4232030	+	TY1	solo	34	144599	144698	144648.5	+	34_3	1	og229
2_st70	st70	2	utg199_pilon	420166	420482	4102933	4103250	+	TY1	solo	34	12526	12843	12684.5	+	34_0	1	og332
2_s169	s169	2	utg199_pilon	420507	420797	4103274	4103565	C	Tsu4	solo	34	12867	13158	13012.5	+	34_0	-1	og547
2_s170	s170	2	utg199_pilon	420798	420842	4103565	4103610	C	TY3_1p	solo	34	13158	13203	13180.5	+	34_0	-1	og548
2_s171	s171	2	utg199_pilon	439019	439058	4121786	4121826	C	TY2	solo	34	33472	33512	33492.0	+	34_1	-1	og549
2_s172	s172	2	utg199_pilon	529776	530629	4212543	4213397	+	TY3_1p	solo	34	126862	133985	130423.5	+	34_2	1	og107
2_s173	s173	2	utg199_pilon	529825	530102	4212592	4212870	C	TY1	solo	34	126911	127201	127056.0	+	34_2	-1	og109
2_s174	s174	2	utg199_pilon	530110	530479	4212877	4213247	C	TY4	solo	34	127211	127581	127396.0	+	34_2	-1	og110
2_s175	s175	2	utg199_pilon	534228	534325	4216995	4217093	+	TY1	solo	34	144600	144698	144649.0	+	34_3	1	og229
3_st111	st111	3	utg27_pilon	424934	425248	4009945	4010260	+	TY1	solo	34	12526	13242	12884.0	+	34_0	1	og332
3_s222	s222	3	utg27_pilon	443446	443485	4028457	4028497	C	TY2	solo	34	33472	33512	33492.0	+	34_1	-1	og550
3_s223	s223	3	utg27_pilon	534052	534908	4119063	4119920	+	TY3_1p	solo	34	126862	133985	130423.5	+	34_2	1	og107
3_st112	st112	3	utg27_pilon	534101	534417	4119112	4119429	C	TY1	solo	34	126911	127617	127264.0	+	34_2	-1	og109
3_s225	s225	3	utg27_pilon	534572	534774	4119583	4119786	+	Tsu4	solo	34	133595	133809	133702.0	+	34_2	1	og108
3_st113	st113	3	utg27_pilon	538420	538700	4123431	4123712	C	TY1	solo	34	137696	144363	141029.5	+	34_3	-1	og230
3_s227	s227	3	utg27_pilon	538839	538934	4123850	4123946	+	TY1	solo	34	144602	144698	144650.0	+	34_3	1	og229
4_st203	st203	4	utg5_pilon	425613	425927	4463380	4463695	+	TY1	solo	34	12526	13242	12884.0	+	34_0	1	og332
4_s483	s483	4	utg5_pilon	444123	444162	4481890	4481930	C	TY2	solo	34	33472	33512	33492.0	+	34_1	-1	og551
4_s484	s484	4	utg5_pilon	534818	535674	4572585	4573442	+	TY3_1p	solo	34	126862	133985	130423.5	+	34_2	1	og107
4_st204	st204	4	utg5_pilon	534867	535183	4572634	4572951	C	TY1	solo	34	126911	127617	127264.0	+	34_2	-1	og109
4_s486	s486	4	utg5_pilon	535338	535540	4573105	4573308	+	Tsu4	solo	34	133595	133809	133702.0	+	34_2	1	og108
4_st205	st205	4	utg5_pilon	539186	539466	4576953	4577234	C	TY1	solo	34	137696	144363	141029.5	+	34_3	-1	og230
4_s488	s488	4	utg5_pilon	539605	539700	4577372	4577468	+	TY1	solo	34	144602	144698	144650.0	+	34_3	1	og229
5_st244	st244	5	utg99_pilon	417847	418161	4149014	4149329	+	TY1	solo	34	12526	13242	12884.0	+	34_0	1	og332
5_s519	s519	5	utg99_pilon	436357	436396	4167524	4167564	C	TY2	solo	34	33472	33512	33492.0	+	34_1	-1	og552
5_s520	s520	5	utg99_pilon	527016	527872	4258183	4259040	+	TY3_1p	solo	34	126862	133985	130423.5	+	34_2	1	og107
5_st245	st245	5	utg99_pilon	527065	527381	4258232	4258549	C	TY1	solo	34	126911	127617	127264.0	+	34_2	-1	og109
5_s522	s522	5	utg99_pilon	527536	527738	4258703	4258906	+	Tsu4	solo	34	133595	133809	133702.0	+	34_2	1	og108
5_st246	st246	5	utg99_pilon	531384	531664	4262551	4262832	C	TY1	solo	34	137696	144363	141029.5	+	34_3	-1	og230
5_s524	s524	5	utg99_pilon	531803	531898	4262970	4263066	+	TY1	solo	34	144602	144698	144650.0	+	34_3	1	og229
6_st178	st178	6	utg46_pilon	426843	427157	4450154	4450469	+	TY1	solo	34	12526	13242	12884.0	+	34_0	1	og332
6_s369	s369	6	utg46_pilon	445383	445422	4468694	4468734	C	TY2	solo	34	33472	33512	33492.0	+	34_1	-1	og553
6_s370	s370	6	utg46_pilon	536016	542906	4559327	4566218	+	TY3_1p	solo	34	126852	133985	130418.5	+	34_2	1	og107
6_s371	s371	6	utg46_pilon	536075	536359	4559386	4559671	C	TY1	solo	34	126911	127211	127061.0	+	34_2	-1	og109
6_s372	s372	6	utg46_pilon	536360	536729	4559671	4560041	C	TY4	solo	34	127211	127581	127396.0	+	34_2	-1	og110
6_i5	i5	6	utg46_pilon	536740	542761	4560051	4566073	+	Tsu4	complete	34	127776	133798	130787.0	+	34_2	1	og108
6_s373	s373	6	utg46_pilon	546508	546605	4569819	4569917	+	TY1	solo	34	144600	144698	144649.0	+	34_3	1	og229
7_212	212	7	chrVII	529009	529330	4254743	4255065	C	TY1	solo	34	137814	144455	141134.5	+	34_3	-1	None
8_269	269	8	chrVII	535464	535795	4332053	4332385	+	TY1	solo	34	137832	138170	138001.0	+	34_3	1	None
8_270	270	8	chrVII	535797	536012	4332386	4332602	C	TY1	solo	34	138171	138391	138281.0	+	34_3	-1	None
8_271	271	8	chrVII	536013	536350	4332602	4332940	+	TY1	solo	34	138391	138729	138560.0	+	34_3	1	None
8_272	272	8	chrVII	536351	541600	4332940	4338190	+	TY1	internal	34	138729	143979	141354.0	+	34_3	1	None
8_273	273	8	chrVII	541601	541938	4338190	4338528	+	TY1	solo	34	143979	144317	144148.0	+	34_3	1	None
8_274	274	8	chrVII	541939	542035	4338528	4338625	C	TY2	solo	34	144317	144455	144386.0	+	34_3	-1	None
1_s335	s335	1	utg43_pilon	728491	729014	8911828	8912352	C	TY3_1p	solo	35	104467	110300	107383.5	+	35_0	-1	og554
1_s336	s336	1	utg43_pilon	728590	728907	8911927	8912245	C	TY1	solo	35	104629	104947	104788.0	+	35_0	-1	og555
2_u4	u4	2	utg210_pilon	736283	741659	8895223	8900600	+	TY3_1p	complete	35	104467	110297	107382.0	+	35_0	1	og556
7_382	382	7	chrXIII	731031	731130	8941220	8941320	+	TY1	solo	35	104340	104440	104390.0	+	35_0	1	None
8_502	502	8	chrXIII	753803	753902	9157030	9157130	+	TY1	solo	35	104340	104440	104390.0	+	35_0	1	None
0_519	519	0	chrXVI	46134	46286	10952244	10952397	C	TY1	solo	37	41582	41751	41666.5	+	37_0	-1	None
0_520	520	0	chrXVI	46464	46769	10952574	10952880	+	TY3	solo	37	42312	48702	45507.0	+	37_0	1	None
0_521	521	0	chrXVI	46809	47179	10952919	10953290	C	TY4	solo	37	48741	49112	48926.5	+	37_0	-1	None
0_522	522	0	chrXVI	47180	47499	10953290	10953610	+	TY1	solo	37	49112	49908	49510.0	+	37_0	1	None
0_523	523	0	chrXVI	47722	47878	10953832	10953989	C	TY4	solo	37	53658	53815	53736.5	+	37_1	-1	None
0_524	524	0	chrXVI	49919	50005	10956029	10956116	C	TY1	solo	37	55976	56063	56019.5	+	37_2	-1	None
1_st209	st209	1	utg7_pilon	47642	47861	10999705	10999925	C	TY1	solo	37	41596	41832	41714.0	+	37_0	-1	og220
1_st210	st210	1	utg7_pilon	48422	48508	11000485	11000572	C	TY1	solo	37	42451	49683	46067.0	+	37_0	-1	og557
1_s450	s450	1	utg7_pilon	48497	48598	11000560	11000662	+	TY1	solo	37	49671	49773	49722.0	+	37_0	1	og558
1_st211	st211	1	utg7_pilon	49793	49986	11001856	11002050	C	TY1	solo	37	52218	52412	52315.0	+	37_3	-1	og559
2_st169	st169	2	utg675_pilon	46182	46334	10975420	10975573	C	TY1	solo	37	41582	41751	41666.5	+	37_0	-1	og220
2_s388	s388	2	utg675_pilon	46512	46817	10975750	10976056	+	TY3	solo	37	42312	48702	45507.0	+	37_0	1	og219
2_st170	st170	2	utg675_pilon	46857	47227	10976095	10976466	C	TY4	solo	37	48741	49112	48926.5	+	37_0	-1	og222
2_st171	st171	2	utg675_pilon	47228	47547	10976466	10976786	+	TY1	solo	37	49112	49908	49510.0	+	37_0	1	og218
2_st172	st172	2	utg675_pilon	48563	48725	10977801	10977964	+	TY1	solo	37	53271	53434	53352.5	+	37_1	1	og250
2_st173	st173	2	utg675_pilon	48950	49106	10978188	10978345	C	TY4	solo	37	53658	53815	53736.5	+	37_1	-1	og251
2_st174	st174	2	utg675_pilon	51147	51233	10980385	10980472	C	TY1	solo	37	55976	56063	56019.5	+	37_2	-1	og298
3_st224	st224	3	utg87_pilon	46952	47104	11091608	11091761	C	TY1	solo	37	41582	41751	41666.5	+	37_0	-1	og220
3_s523	s523	3	utg87_pilon	47282	47587	11091938	11092244	+	TY3	solo	37	42312	48702	45507.0	+	37_0	1	og219
3_st225	st225	3	utg87_pilon	47627	47997	11092283	11092654	C	TY4	solo	37	48741	49112	48926.5	+	37_0	-1	og560
3_s525	s525	3	utg87_pilon	47998	48317	11092654	11092974	+	TY1	solo	37	49112	49908	49510.0	+	37_0	1	og218
3_st226	st226	3	utg87_pilon	48542	48698	11093198	11093355	C	TY4	solo	37	53658	53815	53736.5	+	37_1	-1	og251
3_st227	st227	3	utg87_pilon	50858	50944	11095514	11095601	C	TY1	solo	37	55976	56063	56019.5	+	37_2	-1	og298
4_st38	st38	4	utg15_pilon	53973	54168	11138702	11138898	C	TY1	solo	37	41517	41812	41664.5	+	37_0	-1	og221
4_s103	s103	4	utg15_pilon	54600	54905	11139329	11139635	+	TY3	solo	37	42312	48702	45507.0	+	37_0	1	og219
4_st39	st39	4	utg15_pilon	54945	55312	11139674	11140042	C	TY4	solo	37	48741	49112	48926.5	+	37_0	-1	og222
4_st40	st40	4	utg15_pilon	55313	55632	11140042	11140362	+	TY1	solo	37	49112	49908	49510.0	+	37_0	1	og218
4_st41	st41	4	utg15_pilon	56647	56809	11141376	11141539	+	TY1	solo	37	53271	53434	53352.5	+	37_1	1	og250
4_st42	st42	4	utg15_pilon	57034	57190	11141763	11141920	C	TY4	solo	37	53658	53815	53736.5	+	37_1	-1	og251
4_st43	st43	4	utg15_pilon	59351	59437	11144080	11144167	C	TY1	solo	37	55976	56063	56019.5	+	37_2	-1	og298
5_st147	st147	5	utg397_pilon	46839	47034	11035730	11035926	C	TY1	solo	37	41517	41812	41664.5	+	37_0	-1	og221
5_s305	s305	5	utg397_pilon	47466	47771	11036357	11036663	+	TY3	solo	37	42312	48702	45507.0	+	37_0	1	og219
5_st148	st148	5	utg397_pilon	47811	48178	11036702	11037070	C	TY4	solo	37	48741	49112	48926.5	+	37_0	-1	og222
5_st149	st149	5	utg397_pilon	48179	48498	11037070	11037390	+	TY1	solo	37	49112	49908	49510.0	+	37_0	1	og218
5_st150	st150	5	utg397_pilon	49513	49675	11038404	11038567	+	TY1	solo	37	53271	53434	53352.5	+	37_1	1	og250
5_st151	st151	5	utg397_pilon	49900	50056	11038791	11038948	C	TY4	solo	37	53658	53815	53736.5	+	37_1	-1	og251
5_st152	st152	5	utg397_pilon	52217	52303	11041108	11041195	C	TY1	solo	37	55976	56063	56019.5	+	37_2	-1	og298
6_st43	st43	6	utg136_pilon	48395	48547	11143305	11143458	C	TY1	solo	37	41582	41751	41666.5	+	37_0	-1	og220
6_s86	s86	6	utg136_pilon	48725	49011	11143635	11143922	+	TY3	solo	37	42312	42709	42510.5	+	37_0	1	og219
6_st44	st44	6	utg136_pilon	49012	49328	11143922	11144239	+	TY1	solo	37	42709	48678	45693.5	+	37_0	1	og561
6_st45	st45	6	utg136_pilon	49392	49762	11144302	11144673	C	TY4	solo	37	48741	49112	48926.5	+	37_0	-1	og222
6_st46	st46	6	utg136_pilon	49763	50082	11144673	11144993	+	TY1	solo	37	49112	49908	49510.0	+	37_0	1	og218
6_st47	st47	6	utg136_pilon	50307	50463	11145217	11145374	C	TY4	solo	37	53658	53815	53736.5	+	37_1	-1	og251
6_st48	st48	6	utg136_pilon	52504	52590	11147414	11147501	C	TY1	solo	37	55976	56063	56019.5	+	37_2	-1	og298
7_464	464	7	chrXVI	53478	53673	11031688	11031884	C	TY1	solo	37	41517	41812	41664.5	+	37_0	-1	None
7_465	465	7	chrXVI	54106	54171	11032316	11032382	+	TY3	solo	37	42313	42389	42351.0	+	37_0	1	None
7_466	466	7	chrXVI	54172	54502	11032382	11032713	+	TY1	solo	37	42389	49908	46148.5	+	37_0	1	None
7_467	467	7	chrXVI	54583	54953	11032793	11033164	C	TY4	solo	37	50619	50990	50804.5	+	37_4	-1	None
7_468	468	7	chrXVI	55932	56262	11034142	11034473	+	TY1	solo	37	53103	53434	53268.5	+	37_1	1	None
7_469	469	7	chrXVI	56487	56643	11034697	11034854	C	TY4	solo	37	53658	53815	53736.5	+	37_1	-1	None
7_470	470	7	chrXVI	58805	58892	11037015	11037103	C	TY1	solo	37	55976	56064	56020.0	+	37_2	-1	None
8_593	593	8	chrXVI	55909	56104	11258600	11258796	C	TY1	solo	37	41517	41812	41664.5	+	37_0	-1	None
8_594	594	8	chrXVI	56536	56602	11259227	11259294	+	TY3	solo	37	42312	42389	42350.5	+	37_0	1	None
8_595	595	8	chrXVI	56603	56654	11259294	11259346	+	TY1	solo	37	42389	42441	42415.0	+	37_0	1	None
8_596	596	8	chrXVI	56655	56697	11259346	11259389	+	TY1	solo	37	42441	42709	42575.0	+	37_0	1	None
8_597	597	8	chrXVI	56698	57034	11259389	11259726	+	TY1	solo	37	42709	43067	42888.0	+	37_0	1	None
8_598	598	8	chrXVI	57035	62284	11259726	11264976	+	TY1	internal	37	43067	48317	45692.0	+	37_0	1	None
8_599	599	8	chrXVI	62285	62621	11264976	11265313	+	TY1	solo	37	48317	48654	48485.5	+	37_0	1	None
8_600	600	8	chrXVI	62635	62966	11265326	11265658	+	TY2	solo	37	48667	49487	49077.0	+	37_0	1	None
8_601	601	8	chrXVI	62967	63252	11265658	11265944	+	TY1	solo	37	49487	49908	49697.5	+	37_0	1	None
0_500	500	0	chrXV	572074	572403	10428298	10428628	+	TY1	solo	38	17843	24268	21055.5	+	38_0	1	None
0_501	501	0	chrXV	635570	635886	10491794	10492111	+	TY1	solo	38	90206	92462	91334.0	+	38_1	1	None
0_502	502	0	chrXV	635887	636104	10492111	10492329	C	TY2	solo	38	92462	92684	92573.0	+	38_1	-1	None
1_st102	st102	1	utg32_pilon	577312	577633	10465523	10465845	+	TY1	solo	38	17618	18033	17825.5	+	38_0	1	og562
1_st103	st103	1	utg32_pilon	577635	577960	10465846	10466172	+	TY1	solo	38	18034	24268	21151.0	+	38_0	1	og286
1_s221	s221	1	utg32_pilon	577961	578103	10466172	10466315	C	TY1	solo	38	24268	24412	24340.0	+	38_0	-1	og563
1_s222	s222	1	utg32_pilon	640866	641542	10529077	10529754	C	TY3_1p	solo	38	89579	91745	90662.0	+	38_1	-1	og564
1_st104	st104	1	utg32_pilon	641040	641357	10529251	10529569	+	TY1	solo	38	90206	91560	90883.0	+	38_1	1	og0
1_st105	st105	1	utg32_pilon	641710	642026	10529921	10530238	+	TY1	solo	38	91912	92229	92070.5	+	38_1	1	og0
1_st106	st106	1	utg32_pilon	642027	642158	10530238	10530370	+	TY1	solo	38	92229	92361	92295.0	+	38_1	1	og565
1_s226	s226	1	utg32_pilon	642174	642478	10530385	10530690	C	TY1	solo	38	92376	92684	92530.0	+	38_1	-1	og1
2_s113	s113	2	utg155_pilon	579840	580169	10443057	10443387	+	TY1	solo	38	17843	24268	21055.5	+	38_0	1	og286
2_s114	s114	2	utg155_pilon	643256	643546	10506473	10506764	+	Tsu4	solo	38	89835	90223	90029.0	+	38_1	1	og566
2_s115	s115	2	utg155_pilon	643547	643846	10506764	10507064	+	TY1	solo	38	90223	92462	91342.5	+	38_1	1	og0
2_s116	s116	2	utg155_pilon	643847	644064	10507064	10507282	C	TY2	solo	38	92462	92684	92573.0	+	38_1	-1	og1
3_s410	s410	3	utg39_pilon	575445	575774	10565558	10565888	+	TY1	solo	38	17843	24268	21055.5	+	38_0	1	og286
3_s411	s411	3	utg39_pilon	575806	575917	10565919	10566031	C	TY1	solo	38	24299	24411	24355.0	+	38_0	-1	og567
3_s412	s412	3	utg39_pilon	638906	639219	10629019	10629333	+	TY1	solo	38	90206	92227	91216.5	+	38_1	1	og0
3_s413	s413	3	utg39_pilon	639384	639672	10629497	10629786	C	TY1	solo	38	92392	92684	92538.0	+	38_1	-1	og1
4_s541	s541	4	utg71_pilon	576752	577081	10599561	10599891	+	TY1	solo	38	17843	24268	21055.5	+	38_0	1	og286
4_s542	s542	4	utg71_pilon	640211	640524	10663020	10663334	+	TY1	solo	38	90206	92227	91216.5	+	38_1	1	og0
4_s543	s543	4	utg71_pilon	640689	640977	10663498	10663787	C	TY1	solo	38	92392	92684	92538.0	+	38_1	-1	og1
5_s222	s222	5	utg26_pilon	566011	566327	10510098	10510415	C	TY1	solo	38	17390	18040	17715.0	+	38_0	-1	og287
5_s223	s223	5	utg26_pilon	566331	566646	10510418	10510734	+	TY1	solo	38	18043	24268	21155.5	+	38_0	1	og286
5_s224	s224	5	utg26_pilon	629800	630116	10573887	10574204	+	TY1	solo	38	90206	92462	91334.0	+	38_1	1	og0
5_s225	s225	5	utg26_pilon	630117	630334	10574204	10574422	C	TY2	solo	38	92462	92684	92573.0	+	38_1	-1	og1
6_s293	s293	6	utg2_pilon	626949	627265	10616220	10616537	C	TY1	solo	38	17390	18040	17715.0	+	38_0	-1	og287
6_s294	s294	6	utg2_pilon	627269	627584	10616540	10616856	+	TY1	solo	38	18043	24268	21155.5	+	38_0	1	og286
6_s295	s295	6	utg2_pilon	690678	690991	10679949	10680263	+	TY1	solo	38	90206	92227	91216.5	+	38_1	1	og0
6_s296	s296	6	utg2_pilon	691156	691444	10680427	10680716	C	TY1	solo	38	92392	92684	92538.0	+	38_1	-1	og1
7_441	441	7	chrXV	596224	596373	10501671	10501821	+	TY1	solo	38	17618	17843	17730.5	+	38_0	1	None
7_442	442	7	chrXV	596374	596706	10501821	10502154	+	TY2	solo	38	17843	24723	21283.0	+	38_0	1	None
7_443	443	7	chrXV	596707	596808	10502154	10502256	+	TY1	solo	38	24723	24825	24774.0	+	38_0	1	None
7_444	444	7	chrXV	660119	660175	10565566	10565623	C	TY1	solo	38	90334	90391	90362.5	+	38_1	-1	None
7_445	445	7	chrXV	660176	660506	10565623	10565954	C	TY1	solo	38	90391	90724	90557.5	+	38_1	-1	None
7_446	446	7	chrXV	660510	660655	10565957	10566103	+	TY1	solo	38	90727	90873	90800.0	+	38_1	1	None
7_447	447	7	chrXV	660960	661047	10566407	10566495	C	TY2	solo	38	91177	92679	91928.0	+	38_1	-1	None
8_565	565	8	chrXV	594544	594843	10705892	10706192	+	TY1	solo	38	17618	18338	17978.0	+	38_0	1	None
8_566	566	8	chrXV	594852	595183	10706200	10706532	+	TY1	solo	38	18346	18678	18512.0	+	38_0	1	None
8_567	567	8	chrXV	595184	600433	10706532	10711782	+	TY1	internal	38	18678	23928	21303.0	+	38_0	1	None
8_568	568	8	chrXV	600434	600765	10711782	10712114	+	TY1	solo	38	23928	24866	24397.0	+	38_0	1	None
8_569	569	8	chrXV	664034	664356	10775382	10775705	C	TY1	solo	38	90400	90724	90562.0	+	38_1	-1	None
8_570	570	8	chrXV	664360	664495	10775708	10775844	+	TY1	solo	38	90727	90863	90795.0	+	38_1	1	None
8_571	571	8	chrXV	664845	665177	10776193	10776526	+	TY2	solo	38	91212	91548	91380.0	+	38_1	1	None
1_s464	s464	1	utg7_pilon	599692	600045	11551755	11552109	+	TY3_1p	solo	39	43233	48882	46057.5	+	39_0	1	og330
5_s322	s322	5	utg397_pilon	603781	604144	11592672	11593036	+	TY3_1p	solo	39	43233	48881	46057.0	+	39_0	1	og330
6_s103	s103	6	utg136_pilon	604153	604516	11699063	11699427	+	TY3_1p	solo	39	43233	48881	46057.0	+	39_0	1	og330
7_483	483	7	chrXVI	617674	618014	11595884	11596225	+	TY3	solo	39	43233	43869	43551.0	+	39_0	1	None
7_484	484	7	chrXVI	618015	622685	11596225	11600896	+	TY3	internal	39	43869	48540	46204.5	+	39_0	1	None
7_485	485	7	chrXVI	622686	623026	11600896	11601237	+	TY3	solo	39	48540	48882	48711.0	+	39_0	1	None
0_210	210	0	chrVI	31903	32009	3432945	3433052	+	TY2	solo	41	12428	12535	12481.5	+	41_0	1	None
0_211	211	0	chrVI	32068	32260	3433110	3433303	C	TY1	solo	41	12595	12798	12696.5	+	41_0	-1	None
0_212	212	0	chrVI	38353	38622	3439395	3439665	+	TY1	solo	41	29504	29780	29642.0	+	41_1	1	None
1_s374	s374	1	utg60_pilon	35663	35921	3447183	3447442	+	TY1	solo	41	29504	29775	29639.5	+	41_1	1	og212
2_st156	st156	2	utg639_pilon	25320	25426	3426627	3426734	+	TY2	solo	41	12428	12535	12481.5	+	41_0	1	og568
2_s371	s371	2	utg639_pilon	25485	25677	3426792	3426985	C	TY1	solo	41	12595	12798	12696.5	+	41_0	-1	og62
2_st157	st157	2	utg639_pilon	31769	32038	3433076	3433346	+	TY1	solo	41	29504	29780	29642.0	+	41_1	1	og212
3_s90	s90	3	utg137_pilon	24874	25068	3321846	3322041	C	TY1	solo	41	12595	12798	12696.5	+	41_0	-1	og62
3_s91	s91	3	utg137_pilon	31146	31412	3328118	3328385	+	TY1	solo	41	29504	29780	29642.0	+	41_1	1	og212
4_s32	s32	4	utg121_pilon	24502	24696	3456992	3457187	C	TY1	solo	41	12595	12798	12696.5	+	41_0	-1	og62
4_s33	s33	4	utg121_pilon	30789	31055	3463279	3463546	+	TY1	solo	41	29504	29780	29642.0	+	41_1	1	og212
5_st116	st116	5	utg310_pilon	24709	24815	3466764	3466871	+	TY2	solo	41	12428	12535	12481.5	+	41_0	1	og569
5_s261	s261	5	utg310_pilon	24874	25066	3466929	3467122	C	TY1	solo	41	12595	12798	12696.5	+	41_0	-1	og62
5_st117	st117	5	utg310_pilon	31213	31409	3473268	3473465	+	TY1	solo	41	29570	29780	29675.0	+	41_1	1	og212
5_s263	s263	5	utg310_pilon	35365	35654	3477420	3477710	C	Tsu4	solo	41	35341	35631	35486.0	+	41_2	-1	og259
6_st13	st13	6	utg109_pilon	24629	24735	3459415	3459522	+	TY2	solo	41	12428	12535	12481.5	+	41_0	1	og570
6_s24	s24	6	utg109_pilon	24794	24986	3459580	3459773	C	TY1	solo	41	12595	12798	12696.5	+	41_0	-1	og62
6_st14	st14	6	utg109_pilon	31133	31329	3465919	3466116	+	TY1	solo	41	29570	29780	29675.0	+	41_1	1	og212
6_s26	s26	6	utg109_pilon	35285	35574	3470071	3470361	C	Tsu4	solo	41	35341	35631	35486.0	+	41_2	-1	og259
0_196	196	0	chrV	485095	485385	3315006	3315297	C	Tsu4	solo	42	69709	70000	69854.5	+	42_0	-1	None
0_197	197	0	chrV	485386	485599	3315297	3315511	C	TY2	solo	42	70000	70508	70254.0	+	42_0	-1	None
0_198	198	0	chrV	485943	486114	3315854	3316026	+	TY4	solo	42	71070	71246	71158.0	+	42_0	1	None
0_199	199	0	chrV	486348	486657	3316259	3316569	+	TY1	solo	42	71479	71789	71634.0	+	42_0	1	None
1_s545	s545	1	utg97_pilon	489274	489386	3334361	3334474	C	TY1	solo	42	66260	70019	68139.5	+	42_0	-1	og235
1_s546	s546	1	utg97_pilon	489387	489757	3334474	3334845	+	TY4	solo	42	70019	71246	70632.5	+	42_0	1	og234
1_s547	s547	1	utg97_pilon	489975	490283	3335062	3335371	+	TY1	solo	42	71479	71789	71634.0	+	42_0	1	og233
2_s464	s464	2	utg69_pilon	497394	497616	3323120	3323343	C	TY2	solo	42	69695	70486	70090.5	+	42_0	-1	og571
2_s465	s465	2	utg69_pilon	497982	498153	3323708	3323880	+	TY4	solo	42	71070	71246	71158.0	+	42_0	1	og234
2_s466	s466	2	utg69_pilon	498387	498696	3324113	3324423	+	TY1	solo	42	71479	71789	71634.0	+	42_0	1	og233
3_s51	s51	3	utg120_pilon	469502	469792	3196374	3196665	C	Tsu4	solo	42	36173	36464	36318.5	+	42_1	-1	og147
3_s52	s52	3	utg120_pilon	492500	492863	3219372	3219736	C	TY3_1p	solo	42	60330	60701	60515.5	+	42_0	-1	og572
3_s53	s53	3	utg120_pilon	492966	493280	3219838	3220153	C	TY1	solo	42	66250	70508	68379.0	+	42_0	-1	og235
3_s54	s54	3	utg120_pilon	493626	493794	3220498	3220667	+	TY4	solo	42	71070	71246	71158.0	+	42_0	1	og234
3_s55	s55	3	utg120_pilon	494028	494337	3220900	3221210	+	TY1	solo	42	71479	71789	71634.0	+	42_0	1	og233
4_s248	s248	4	utg214_pilon	452011	452301	3324179	3324470	C	Tsu4	solo	42	36173	36464	36318.5	+	42_1	-1	og147
4_s249	s249	4	utg214_pilon	475122	475436	3347290	3347605	C	TY1	solo	42	66250	70508	68379.0	+	42_0	-1	og235
4_s250	s250	4	utg214_pilon	475782	475953	3347950	3348122	+	TY4	solo	42	71070	71246	71158.0	+	42_0	1	og234
4_s251	s251	4	utg214_pilon	476187	476496	3348355	3348665	+	TY1	solo	42	71479	71789	71634.0	+	42_0	1	og233
5_s188	s188	5	utg1973_pilon	467862	468152	3330366	3330657	C	Tsu4	solo	42	36173	36464	36318.5	+	42_1	-1	og147
5_i3	i3	5	utg1973_pilon	491042	494386	3353546	3356891	+	TY1	complete	42	66315	69660	67987.5	+	42_0	1	og573
5_s189	s189	5	utg1973_pilon	494389	494641	3356893	3357146	C	TY1	solo	42	69662	70508	70085.0	+	42_0	-1	og574
5_s190	s190	5	utg1973_pilon	494987	495158	3357491	3357663	+	TY4	solo	42	71070	71246	71158.0	+	42_0	1	og234
5_st83	st83	5	utg1973_pilon	495392	495701	3357896	3358206	+	TY1	solo	42	71479	71789	71634.0	+	42_0	1	og233
6_s166	s166	6	utg148_pilon	479299	479589	3326523	3326814	C	Tsu4	solo	42	36173	36464	36318.5	+	42_1	-1	og147
6_s167	s167	6	utg148_pilon	502416	502730	3349640	3349955	C	TY1	solo	42	66250	70508	68379.0	+	42_0	-1	og235
6_s168	s168	6	utg148_pilon	503076	503247	3350300	3350472	+	TY4	solo	42	71070	71246	71158.0	+	42_0	1	og234
6_s169	s169	6	utg148_pilon	503481	503790	3350705	3351015	+	TY1	solo	42	71479	71789	71634.0	+	42_0	1	og233
7_168	168	7	chrV	474545	474607	3335041	3335104	C	TY1	solo	42	36680	36743	36711.5	+	42_1	-1	None
8_213	213	8	chrV	475151	475213	3417109	3417172	C	TY1	solo	42	36680	36743	36711.5	+	42_1	-1	None
8_214	214	8	chrV	493654	493985	3435612	3435944	+	TY2	solo	42	55439	55771	55605.0	+	42_2	1	None
8_215	215	8	chrV	498259	498515	3440217	3440474	C	TY3	solo	42	60330	60862	60596.0	+	42_0	-1	None
8_216	216	8	chrV	498516	498653	3440474	3440612	C	TY1	solo	42	60862	61000	60931.0	+	42_0	-1	None
8_217	217	8	chrV	498654	503903	3440612	3445862	C	TY1	internal	42	61000	66250	63625.0	+	42_0	-1	None
8_218	218	8	chrV	503904	504241	3445862	3446200	C	TY1	solo	42	66250	70559	68404.5	+	42_0	-1	None
8_219	219	8	chrV	504242	504330	3446200	3446289	C	TY3	solo	42	70559	70648	70603.5	+	42_0	-1	None
0_305	305	0	chrVIII	128905	129221	4893236	4893553	C	TY1	solo	44	19396	21351	20373.5	+	44_0	-1	None
1_st237	st237	1	utg8_pilon	129420	129616	4913263	4913460	C	TY1	solo	44	19298	21100	20199.0	+	44_0	-1	og91
1_t270	t270	1	utg8_pilon	129631	129822	4913474	4913666	+	TY4	internal	44	21114	21310	21212.0	+	44_0	1	og575
2_s123	s123	2	utg176_pilon	128804	129120	4869010	4869327	C	TY1	solo	44	19396	21117	20256.5	+	44_0	-1	og91
2_t246	t246	2	utg176_pilon	129122	129308	4869328	4869515	+	TY4	internal	44	21118	21310	21214.0	+	44_0	1	og576
3_s506	s506	3	utg86_pilon	127828	133914	4793456	4799543	C	Tsu4	solo	44	13031	19118	16074.5	+	44_0	-1	og92
3_i6	i6	3	utg86_pilon	127935	133813	4793563	4799442	+	TY1	complete	44	13138	19017	16077.5	+	44_0	1	og577
3_st221	st221	3	utg86_pilon	134120	134332	4799748	4799961	+	TY2	solo	44	19327	19610	19468.5	+	44_0	1	og90
3_s508	s508	3	utg86_pilon	134334	134405	4799962	4800034	C	TY1	solo	44	19611	19800	19705.5	+	44_0	-1	og578
3_t243	t243	3	utg86_pilon	134486	134676	4800114	4800305	+	TY4	internal	44	21114	21310	21212.0	+	44_0	1	og579
4_s340	s340	4	utg32_pilon	143152	143354	5258429	5258632	C	Tsu4	solo	44	13031	19118	16074.5	+	44_0	-1	og92
4_st158	st158	4	utg32_pilon	143560	143772	5258837	5259050	+	TY2	solo	44	19327	19610	19468.5	+	44_0	1	og90
4_st159	st159	4	utg32_pilon	143774	143845	5259051	5259123	C	TY1	solo	44	19611	19800	19705.5	+	44_0	-1	og580
4_t257	t257	4	utg32_pilon	143926	144116	5259203	5259394	+	TY4	internal	44	21114	21310	21212.0	+	44_0	1	og581
5_s343	s343	5	utg454_pilon	127969	128171	4928995	4929198	C	Tsu4	solo	44	13031	19118	16074.5	+	44_0	-1	og92
5_st171	st171	5	utg454_pilon	128377	128589	4929403	4929616	+	TY2	solo	44	19327	19610	19468.5	+	44_0	1	og90
5_st172	st172	5	utg454_pilon	128591	128662	4929617	4929689	C	TY1	solo	44	19611	19800	19705.5	+	44_0	-1	og582
5_t268	t268	5	utg454_pilon	128743	128933	4929769	4929960	+	TY4	internal	44	21114	21310	21212.0	+	44_0	1	og583
6_s253	s253	6	utg253_pilon	137495	137697	5257867	5258070	C	Tsu4	solo	44	13031	19118	16074.5	+	44_0	-1	og92
6_st134	st134	6	utg253_pilon	137903	138115	5258275	5258488	+	TY2	solo	44	19327	19610	19468.5	+	44_0	1	og90
6_st135	st135	6	utg253_pilon	138117	138188	5258489	5258561	C	TY1	solo	44	19611	19800	19705.5	+	44_0	-1	og584
6_t279	t279	6	utg253_pilon	138269	138459	5258641	5258832	+	TY4	internal	44	21114	21310	21212.0	+	44_0	1	og585
7_250	250	7	chrVIII	136104	136390	4944117	4944404	+	TY4	solo	44	20374	20661	20517.5	+	44_0	1	None
7_251	251	7	chrVIII	136856	136988	4944869	4945002	+	TY4	internal	44	21126	21474	21300.0	+	44_0	1	None
8_327	327	8	chrVIII	146838	147178	5034965	5035306	C	TY3	solo	44	19877	20218	20047.5	+	44_0	-1	None
8_328	328	8	chrVIII	147351	147621	5035478	5035749	+	TY4	solo	44	20390	20661	20525.5	+	44_0	1	None
8_329	329	8	chrVIII	148087	148219	5036214	5036347	+	TY4	internal	44	21126	21474	21300.0	+	44_0	1	None
0_335	335	0	chrX	483750	483995	6211339	6211585	+	TY3_1p	solo	45	95621	95867	95744.0	+	45_0	1	None
0_336	336	0	chrX	483996	484312	6211585	6211902	+	TY1	solo	45	95867	96913	96390.0	+	45_0	1	None
1_s283	s283	1	utg40_pilon	509178	509484	6241982	6242289	+	TY3_1p	solo	45	96232	96541	96386.5	+	45_0	1	og328
1_st135	st135	1	utg40_pilon	509661	509856	6242465	6242661	+	TY2	solo	45	96717	96913	96815.0	+	45_0	1	og327
2_st107	st107	2	utg245_pilon	508092	508466	6218042	6218417	+	TY3_1p	solo	45	95619	96177	95898.0	+	45_0	1	og329
2_st108	st108	2	utg245_pilon	508620	508819	6218570	6218770	+	TY3_1p	solo	45	96340	96541	96440.5	+	45_0	1	og328
2_st110	st110	2	utg245_pilon	508992	509186	6218942	6219137	+	TY2	solo	45	96717	96913	96815.0	+	45_0	1	og327
3_s125	s125	3	utg154_pilon	499549	499767	6137443	6137662	+	TY3	solo	45	96321	96541	96431.0	+	45_0	1	og328
3_s126	s126	3	utg154_pilon	499941	500136	6137835	6138031	+	TY1	solo	45	96717	96913	96815.0	+	45_0	1	og327
4_s155	s155	4	utg164_pilon	441388	441691	6569010	6569314	+	TY3_1p	solo	45	96235	96541	96388.0	+	45_0	1	og328
4_st63	st63	4	utg164_pilon	441865	442060	6569487	6569683	+	TY2	solo	45	96717	96913	96815.0	+	45_0	1	og327
5_s441	s441	5	utg691_pilon	497495	497693	6284149	6284348	+	TY3_1p	solo	45	96340	96541	96440.5	+	45_0	1	og328
5_st209	st209	5	utg691_pilon	497867	498062	6284521	6284717	+	TY2	solo	45	96717	96913	96815.0	+	45_0	1	og327
6_st260	st260	6	utg86_pilon	493022	493374	6591487	6591840	+	TY3_1p	solo	45	95621	96177	95899.0	+	45_0	1	og329
6_st261	st261	6	utg86_pilon	493528	493727	6591993	6592193	+	TY3_1p	solo	45	96340	96541	96440.5	+	45_0	1	og328
6_st263	st263	6	utg86_pilon	493900	494094	6592365	6592560	+	TY2	solo	45	96717	96913	96815.0	+	45_0	1	og327
7_286	286	7	chrX	497216	497357	6289388	6289530	+	TY2	solo	45	97473	97615	97544.0	+	45_1	1	None
8_376	376	8	chrX	478378	478715	6387590	6387928	+	TY1	solo	45	49899	50237	50068.0	+	45_2	1	None
8_377	377	8	chrX	478716	483965	6387928	6393178	+	TY1	internal	45	50237	55487	52862.0	+	45_2	1	None
8_378	378	8	chrX	483966	484299	6393178	6393512	+	TY1	solo	45	55487	55821	55654.0	+	45_2	1	None
8_379	379	8	chrX	484300	489549	6393512	6398762	+	TY1	internal	45	55821	61071	58446.0	+	45_2	1	None
8_380	380	8	chrX	489550	489887	6398762	6399100	+	TY1	solo	45	61071	61409	61240.0	+	45_2	1	None
8_381	381	8	chrX	523873	524013	6433085	6433226	+	TY2	solo	45	97473	97615	97544.0	+	45_1	1	None
3_s409	s409	3	utg39_pilon	552433	552749	10542546	10542863	+	TY1	solo	46	85910	86227	86068.5	+	46_0	1	og63
4_s540	s540	4	utg71_pilon	553736	554052	10576545	10576862	+	TY1	solo	46	85910	86227	86068.5	+	46_0	1	og63
0_386	386	0	chrXII	93186	93486	7215663	7215964	C	TY1	solo	48	84924	86146	85535.0	+	48_0	-1	None
0_387	387	0	chrXII	93593	93867	7216070	7216345	+	TY3_1p	solo	48	86252	86527	86389.5	+	48_0	1	None
0_388	388	0	chrXII	93868	94158	7216345	7216636	+	Tsu4	solo	48	86527	86818	86672.5	+	48_0	1	None
0_389	389	0	chrXII	94159	94241	7216636	7216719	+	TY3_1p	solo	48	86818	86901	86859.5	+	48_0	1	None
1_s152	s152	1	utg164_pilon	79312	79629	7227164	7227482	C	TY1	solo	48	84877	86068	85472.5	+	48_0	-1	og586
1_s153	s153	1	utg164_pilon	79644	79717	7227496	7227570	+	TY4	solo	48	86082	86156	86119.0	+	48_0	1	og587
2_s4	s4	2	utg110_pilon	93518	93818	7216405	7216706	C	TY1	solo	48	84924	86146	85535.0	+	48_0	-1	og161
2_s5	s5	2	utg110_pilon	93925	94277	7216812	7217165	+	TY3_1p	solo	48	86252	86901	86576.5	+	48_0	1	og588
3_s487	s487	3	utg78_pilon	83933	84249	7301478	7301795	C	TY1	solo	48	84915	86099	85507.0	+	48_0	-1	og161
4_st150	st150	4	utg23_pilon	84015	84160	7590586	7590732	C	TY1	solo	48	84915	85069	84992.0	+	48_0	-1	og161
4_st151	st151	4	utg23_pilon	84174	84490	7590745	7591062	C	TY1	solo	48	85524	86099	85811.5	+	48_0	-1	og161
5_st45	st45	5	utg1603_pilon	84122	84267	7285084	7285230	C	TY1	solo	48	84915	85069	84992.0	+	48_0	-1	og161
5_st46	st46	5	utg1603_pilon	84281	84597	7285243	7285560	C	TY1	solo	48	85524	86099	85811.5	+	48_0	-1	og161
6_st3	st3	6	utg101_pilon	93152	93452	7593674	7593975	C	TY1	solo	48	84924	85238	85081.0	+	48_0	-1	og161
6_s5	s5	6	utg101_pilon	93559	94233	7594081	7594756	+	TY3_1p	solo	48	85344	86901	86122.5	+	48_0	1	og589
6_st4	st4	6	utg101_pilon	93739	94055	7594261	7594578	C	TY1	solo	48	85524	86146	85835.0	+	48_0	-1	og161
7_315	315	7	chrXII	92228	92477	7275260	7275510	C	TY4	solo	48	84212	84462	84337.0	+	48_0	-1	None
7_316	316	7	chrXII	92614	92703	7275646	7275736	C	TY1	solo	48	84931	85524	85227.5	+	48_0	-1	None
7_317	317	7	chrXII	92704	93035	7275736	7276068	C	TY1	solo	48	85524	85866	85695.0	+	48_0	-1	None
7_318	318	7	chrXII	93036	93135	7276068	7276168	C	TY1	solo	48	85866	85966	85916.0	+	48_0	-1	None
8_413	413	8	chrXII	91613	91862	7419298	7419548	C	TY4	solo	48	84212	84462	84337.0	+	48_0	-1	None
8_414	414	8	chrXII	91999	92088	7419684	7419774	C	TY1	solo	48	84598	84913	84755.5	+	48_0	-1	None
8_415	415	8	chrXII	92089	92420	7419774	7420106	C	TY1	solo	48	84913	85866	85389.5	+	48_0	-1	None
8_416	416	8	chrXII	92421	92520	7420106	7420206	C	TY1	solo	48	85866	85966	85916.0	+	48_0	-1	None
0_464	464	0	chrXIV	97517	97686	9184583	9184753	C	TY3_1p	solo	49	81308	81497	81402.5	+	49_0	-1	None
0_465	465	0	chrXIV	97687	97910	9184753	9184977	+	Tsu4	solo	49	81497	82418	81957.5	+	49_0	1	None
0_466	466	0	chrXIV	97911	98227	9184977	9185294	+	TY1	solo	49	82418	89297	85857.5	+	49_0	1	None
1_s241	s241	1	utg34_pilon	94036	94701	9211655	9212321	C	TY3_1p	solo	49	81308	89383	85345.5	+	49_0	-1	og198
1_s242	s242	1	utg34_pilon	94301	94618	9211920	9212238	+	TY1	solo	49	82418	89297	85857.5	+	49_0	1	og197
1_s243	s243	1	utg34_pilon	94708	94782	9212327	9212402	C	TY3	solo	49	89389	89464	89426.5	+	49_0	-1	og590
1_s244	s244	1	utg34_pilon	94796	95000	9212415	9212620	+	TY4	solo	49	89477	89682	89579.5	+	49_0	1	og591
1_s245	s245	1	utg34_pilon	95001	95318	9212620	9212938	C	TY1	solo	49	89682	90001	89841.5	+	49_0	-1	og592
2_s321	s321	2	utg48_pilon	89791	89960	9189054	9189224	C	TY3_1p	solo	49	81308	81497	81402.5	+	49_0	-1	og198
2_s322	s322	2	utg48_pilon	89961	90184	9189224	9189448	+	Tsu4	solo	49	81497	82418	81957.5	+	49_0	1	og593
2_s323	s323	2	utg48_pilon	90185	90501	9189448	9189765	+	TY1	solo	49	82418	89297	85857.5	+	49_0	1	og197
2_s324	s324	2	utg48_pilon	90536	90826	9189799	9190090	C	Tsu4	solo	49	90027	90318	90172.5	+	49_0	-1	og594
3_s414	s414	3	utg69_pilon	91215	91292	9319307	9319385	C	TY3	solo	49	81308	81388	81348.0	+	49_0	-1	og198
3_st174	st174	3	utg69_pilon	91320	91969	9319412	9320062	+	TY2	solo	49	82418	89297	85857.5	+	49_0	1	og197
3_st173	st173	3	utg69_pilon	91464	91780	9319556	9319873	C	TY1	solo	49	88774	89091	88932.5	+	49_0	-1	og595
4_s561	s561	4	utg89_pilon	93182	93545	9322242	9322606	C	TY3_1p	solo	49	81308	81872	81590.0	+	49_0	-1	og198
4_s562	s562	4	utg89_pilon	93552	93629	9322612	9322690	C	TY3	solo	49	81878	81956	81917.0	+	49_0	-1	og596
4_st236	st236	4	utg89_pilon	93657	93973	9322717	9323034	+	TY1	solo	49	82418	89297	85857.5	+	49_0	1	og197
5_s240	s240	5	utg28_pilon	88379	88548	9254264	9254434	C	TY3_1p	solo	49	81308	81497	81402.5	+	49_0	-1	og198
5_s241	s241	5	utg28_pilon	88549	88772	9254434	9254658	+	Tsu4	solo	49	81497	82418	81957.5	+	49_0	1	og597
5_s242	s242	5	utg28_pilon	88773	89089	9254658	9254975	+	TY1	solo	49	82418	89297	85857.5	+	49_0	1	og197
[truncated: 1,048 more rows]
