# Supplementary material for: The effect of hybridization on transposable element accumulation in an undomesticated fungal species
Source: eLife. 2020 Sep 21;9:e60474. doi: 10.7554/eLife.60474 (PMC7584455; doi:10.7554/eLife.60474)
Supplement: Figure 3—source data 3. [file elife-60474-fig3-data3.csv.zip › Figure3c.csv]

	annot	orthogroup	private	complete	dist	rank	strain
0	1_s424	og331	False	False	0.0	1	1
132	1_st104	og0	False	False	0.0	2	1
133	1_s336	og555	True	False	0.0	3	1
134	1_st125		False		0.0	4	1
135	1_st7	og607	True	False	0.0	5	1
136	1_st11	og609	True	False	0.0	6	1
137					0.0	7	1
140					0.0	8	1
143					0.0	9	1
146					0.0	10	1
149					0.0	11	1
131	1_st206	og439	True	False	0.0	12	1
152					0.0	13	1
158					0.0	14	1
161					0.0	15	1
323	1_s119		False		0.0	16	1
166					0.0	17	1
169					0.0	18	1
170					0.0	19	1
171	1_st213		False		0.0	20	1
172	1_st89	og418	True	False	0.0	21	1
173	1_st208	og136	False	False	0.0	22	1
174					0.0	23	1
155					0.0	24	1
177					0.0	25	1
130	1_s509	og688	True	False	0.0	26	1
128	1_s93		False		0.0	27	1
106	1_s456	og479	True	False	0.0	28	1
107	1_st67	og393	True	False	0.0	29	1
108	1_st102	og562	True	False	0.0	30	1
109	1_s277		False		0.0	31	1
110	1_s352	og501	True	False	0.0	32	1
111	1_st23	og465	True	False	0.0	33	1
112	1_s135	og207	False	False	0.0	34	1
113	1_t97	og400	True	False	0.0	35	1
114	1_st153	og15	False	False	0.0	36	1
115	1_s340		False		0.0	37	1
129	1_st209	og220	False	False	0.0	38	1
116	1_st126		False		0.0	39	1
118	1_s486		False		0.0	40	1
119	1_st75	og677	True	False	0.0	41	1
120	1_s549		False		0.0	42	1
121	1_st211	og559	True	False	0.0	43	1
122	1_s94		False		0.0	44	1
123	1_s376	og281	False	False	0.0	45	1
124	1_s66_0		False		0.0	46	1
125	1_s297	og217	False	False	0.0	47	1
126	1_st218		False		0.0	48	1
127	1_s330		False		0.0	49	1
117	1_s525	og135	False	False	0.0	50	1
105	1_st99		False		0.0	51	1
178	1_s214	og55	False	False	0.0	52	1
180					0.0	53	1
254	1_st228	og280	False	False	0.0	54	1
255					0.0	55	1
258					0.0	56	1
259	1_s423	og232	False	False	0.0	57	1
260	1_st252	og180	False	False	0.0	58	1
261					0.0	59	1
262	1_st74	og238	False	False	0.0	60	1
263	1_st112	og114	False	False	0.0	61	1
264					0.0	62	1
280					0.0	63	1
253	1_st227	og296	False	False	0.0	64	1
285					0.0	65	1
296					0.0	66	1
297	1_st10	og349	False	False	0.0	67	1
298	1_st91		False		0.0	68	1
299					0.0	69	1
302					0.0	70	1
306					0.0	71	1
307	1_s306	og77	False	False	0.0	72	1
308	1_s506		False		0.0	73	1
309					0.0	74	1
322					0.0	75	1
291					0.0	76	1
179	1_st226	og300	False	False	0.0	77	1
252					0.0	78	1
250	1_st2		False		0.0	79	1
183					0.0	80	1
188					0.0	81	1
191					0.0	82	1
192	1_st137		False		0.0	83	1
193	1_st159	og46	False	False	0.0	84	1
194					0.0	85	1
195	1_st221	og83	False	False	0.0	86	1
196	1_s339	og344	False	False	0.0	87	1
197					0.0	88	1
200					0.0	89	1
251	1_st39	og302	False	False	0.0	90	1
206					0.0	91	1
221					0.0	92	1
237					0.0	93	1
238	1_s422	og163	False	False	0.0	94	1
239	1_s226	og1	False	False	0.0	95	1
240					0.0	96	1
241	1_s142	og244	False	False	0.0	97	1
242	1_s529		False		0.0	98	1
243					0.0	99	1
246					0.0	100	1
249					0.0	101	1
218					0.0	102	1
104	1_s328	og288	False	False	0.0	103	1
324	1_s338		False		0.0	104	1
102	1_s512	og602	True	False	0.0	105	1
19	1_s418		False		0.0	106	1
18	1_st217	og95	False	False	0.0	107	1
48	1_st235		False		0.0	108	1
17	1_st133	og223	False	False	0.0	109	1
16	1_st262		False		0.0	110	1
49	1_st251		False		0.0	111	1
50	1_s156		False		0.0	112	1
51	1_st258		False		0.0	113	1
52	1_s82		False		0.0	114	1
15	1_st103	og286	False	False	0.0	115	1
14	1_s480	og36	False	False	0.0	116	1
20	1_s185	og68	False	False	0.0	117	1
53	1_st250		False		0.0	118	1
55	1_st224	og623	True	False	0.0	119	1
56	1_s62	og123	False	False	0.0	120	1
57	1_st56	og356	True	False	0.0	121	1
58	1_s501	og165	False	False	0.0	122	1
13	1_st107	og339	False	False	0.0	123	1
12	1_st248	og164	False	False	0.0	124	1
59	1_s353		False		0.0	125	1
11	1_st93	og346	False	False	0.0	126	1
10	1_s310	og146	False	False	0.0	127	1
9	1_st24	og278	False	False	0.0	128	1
60	1_st231		False		0.0	129	1
54	1_st130		False		0.0	130	1
8	1_s133		False		0.0	131	1
21	1_st81	og342	False	False	0.0	132	1
22	1_s157	og47	False	False	0.0	133	1
36	1_s504	og148	False	False	0.0	134	1
103	1_st241		False		0.0	135	1
35	1_s547	og233	False	False	0.0	136	1
34	1_st84		False		0.0	137	1
33	1_s232	og26	False	False	0.0	138	1
32	1_st203		False		0.0	139	1
31	1_s88		False		0.0	140	1
38	1_st78		False		0.0	141	1
30	1_st264		False		0.0	142	1
29	1_s374	og212	False	False	0.0	143	1
28	1_s305	og354	False	False	0.0	144	1
47	1_st199		False		0.0	145	1
27	1_st220	og82	False	False	0.0	146	1
39	1_s365	og268	False	False	0.0	147	1
25	1_s152	og586	True	False	0.0	148	1
24	1_st183	og209	False	False	0.0	149	1
40	1_s326	og338	False	False	0.0	150	1
41	1_st96	og242	False	False	0.0	151	1
42	1_st68	og454	True	False	0.0	152	1
43	1_st33	og640	True	False	0.0	153	1
44	1_s307	og258	False	False	0.0	154	1
45	1_s368		False		0.0	155	1
46	1_st12	og199	False	False	0.0	156	1
23	1_st44		False		0.0	157	1
26	1_st55		False		0.0	158	1
7	1_st266		False		0.0	159	1
61	1_st82		False		0.0	160	1
6	1_s18	og200	False	False	0.0	161	1
78	1_st164		False		0.0	162	1
79	1_st189		False		0.0	163	1
80	1_s110	og65	False	False	0.0	164	1
81	1_st138	og705	True	False	0.0	165	1
82	1_st212		False		0.0	166	1
83	1_st205	og312	False	False	0.0	167	1
84	1_st253	og181	False	False	0.0	168	1
85	1_st259		False		0.0	169	1
86	1_st187		False		0.0	170	1
87	1_st73	og131	False	False	0.0	171	1
88	1_s442	og437	True	False	0.0	172	1
62	1_st41		False		0.0	173	1
89	1_st219		False		0.0	174	1
91	1_st13		False		0.0	175	1
92	1_st48	og118	False	False	0.0	176	1
93	1_s76	og285	False	False	0.0	177	1
94	1_st261		False		0.0	178	1
95	1_st234		False		0.0	179	1
96	1_st186	og620	True	False	0.0	180	1
97	1_s42	og14	False	False	0.0	181	1
98	1_st144		False		0.0	182	1
99	1_st22		False		0.0	183	1
100	1_st54		False		0.0	184	1
101	1_s68		False		0.0	185	1
90	1_st62	og57	False	False	0.0	186	1
76	1_i8		False		0.0	187	1
77	1_i9	og497	True	True	0.0	188	1
74	1_st45	og648	True	False	0.0	189	1
5	1_s87	og43	False	False	0.0	190	1
63	1_s167		False		0.0	191	1
4	1_st60	og56	False	False	0.0	192	1
3	1_s1	og297	False	False	0.0	193	1
64	1_s309	og144	False	False	0.0	194	1
2	1_st72	og132	False	False	0.0	195	1
65	1_st257		False		0.0	196	1
75	1_i7		False		0.0	197	1
66	1_s388		False		0.0	198	1
67	1_s482	og600	True	False	0.0	199	1
37	1_s358	og152	False	False	0.0	200	1
69	1_s488		False		0.0	201	1
73	1_u4		False		0.0	202	1
72	1_st119		False		0.0	203	1
68	1_st182		False		0.0	204	1
71	1_st194		False		0.0	205	1
70	1_st222	og622	True	False	0.0	206	1
1	1_s265		False		0.0	207	1
319					0.047266	208	1
310					0.047266	209	1
314					0.144185	210	1
311					0.144185	211	1
313	1_st136		False		0.221822	212	1
312	1_st105	og0	False	False	0.221822	213	1
210					0.22832	214	1
207					0.22832	215	1
318	1_st184	og111	False	False	0.248076	216	1
315					0.248076	217	1
219	1_s132	og45	False	False	0.271885	218	1
220	1_s85	og100	False	False	0.271885	219	1
214					0.285073	220	1
211					0.285073	221	1
217	1_s148	og13	False	False	0.285073	222	1
216	1_st215	og4	False	False	0.31931299999999996	223	1
215	1_st263		False		0.31931299999999996	224	1
256	1_st101	og249	False	False	0.335459	225	1
257	1_st117		False		0.335459	226	1
284	1_st156		False		0.343592	227	1
283	1_s319	og266	False	False	0.343592	228	1
282	1_s67		False		0.343592	229	1
281					0.343592	230	1
208	1_st110	og262	False	False	0.41156099999999995	231	1
209	1_st256	og512	True	False	0.41156099999999995	232	1
189	1_s53		False		0.4693	233	1
190	1_st34	og301	False	False	0.4693	234	1
204	1_st1		False		0.479409	235	1
201					0.479409	236	1
202	1_s3		False		0.479409	237	1
203	1_t3_2	og703	True	False	0.479409	238	1
205	1_st158	og498	True	False	0.479409	239	1
270					0.508158	240	1
269	1_s317	og318	False	False	0.508158	241	1
278	1_s498	og293	False	False	0.508158	242	1
265					0.508158	243	1
266					0.508158	244	1
277	1_s369		False		0.508158	245	1
279	1_s56	og636	True	False	0.508158	246	1
268	1_s332	og50	False	False	0.528909	247	1
267	1_s333	og490	True	False	0.528909	248	1
316	1_st178		False		0.544532	249	1
317	1_s149	og74	False	False	0.544532	250	1
184					0.561666	251	1
187	1_st128		False		0.561666	252	1
165	1_s84		False		0.567349	253	1
162					0.567349	254	1
199	1_st59	og357	True	False	0.572829	255	1
198	1_st88	og310	False	False	0.572829	256	1
159	1_st202	og337	False	False	0.585034	257	1
160	1_st160	og499	True	False	0.585034	258	1
186	1_st19	og332	False	False	0.59571	259	1
185	1_s344	og495	True	False	0.59571	260	1
154	1_st30	og639	True	False	0.6139	261	1
153	1_st28	og23	False	False	0.6139	262	1
163	1_s203	og397	True	False	0.634442	263	1
164	1_st52		False		0.634442	264	1
212	1_st17		False		0.651334	265	1
213	1_st152	og18	False	False	0.651334	266	1
145	1_st165	og447	True	False	0.653355	267	1
144	1_s360	og531	True	False	0.653355	268	1
275	1_s479	og626	True	False	0.667991	269	1
276	1_s28	og109	False	False	0.667991	270	1
271	1_s363	og448	True	False	0.667991	271	1
272					0.667991	272	1
305	1_s238		False		0.690219	273	1
303	1_st42	og254	False	False	0.690219	274	1
304	1_s121	og214	False	False	0.690219	275	1
141	1_st168		False		0.714934	276	1
142	1_st166	og663	True	False	0.714934	277	1
148	1_st50		False		0.738076	278	1
147	1_s524	og247	False	False	0.738076	279	1
157	1_s180	og158	False	False	0.781599	280	1
156	1_s178	og80	False	False	0.781599	281	1
292					0.793554	282	1
295	1_st25	og38	False	False	0.793554	283	1
168	1_s245	og592	True	False	0.83338	284	1
167	1_st127		False		0.83338	285	1
248	1_s115		False		0.852842	286	1
247	1_s279	og647	True	False	0.852842	287	1
151	1_s298	og464	True	False	0.863777	288	1
150	1_st141		False		0.863777	289	1
244	1_i2		False		0.873431	290	1
245	1_s324		False		0.873431	291	1
222	1_s197		False		0.894808	292	1
233	1_s370		False		0.894808	293	1
229	1_i4	og394	True	True	0.894808	294	1
230	1_i1	og641	True	True	0.894808	295	1
224	1_u2	og375	True	True	0.894808	296	1
234	1_i5		False		0.894808	297	1
236	1_i11	og599	True	True	0.894808	298	1
235	1_u3	og461	True	True	0.894808	299	1
225	1_s130	og304	False	False	0.894808	300	1
226					0.894808	301	1
231	1_t90		False		0.894808	302	1
223	1_t76		False		0.894808	303	1
232	1_s242	og197	False	False	0.894808	304	1
294	1_st118		False		0.8984559999999999	305	1
293	1_st113		False		0.8984559999999999	306	1
289	1_st238	og425	True	False	0.904476	307	1
290	1_st155		False		0.904476	308	1
286					0.904476	309	1
274	1_st87		False		0.9047769999999999	310	1
273	1_st85		False		0.9047769999999999	311	1
288	1_st195		False		0.915187	312	1
287	1_s111		False		0.915187	313	1
138	1_st92		False		0.943795	314	1
139	1_st124		False		0.943795	315	1
227	1_st120		False		0.957515	316	1
228	1_u5	og508	True	True	0.957515	317	1
176	1_s240		False		0.957865	318	1
175	1_s300		False		0.957865	319	1
300	1_st177		False		0.96063	320	1
301	1_s72	og704	True	False	0.96063	321	1
182	1_s459	og482	True	False	0.961345	322	1
181	1_st69	og455	True	False	0.961345	323	1
320	1_s63		False		0.964775	324	1
321	1_s89		False		0.964775	325	1
0	2_st7	og132	False	False	0.0	1	2
159					0.0	2	2
160	2_st14	og337	False	False	0.0	3	2
161	2_s234		False		0.0	4	2
162	2_st199		False		0.0	5	2
163					0.0	6	2
164	2_s247		False		0.0	7	2
165	2_s415	og167	False	False	0.0	8	2
166	2_st5	og615	True	False	0.0	9	2
167	2_st116		False		0.0	10	2
168					0.0	11	2
171					0.0	12	2
174	2_s357	og163	False	False	0.0	13	2
175	2_st59	og231	False	False	0.0	14	2
176	2_s109	og249	False	False	0.0	15	2
177	2_st15		False		0.0	16	2
178					0.0	17	2
181	2_s161	og199	False	False	0.0	18	2
182					0.0	19	2
188					0.0	20	2
191	2_st222		False		0.0	21	2
192					0.0	22	2
197	2_st79	og335	False	False	0.0	23	2
198	2_st102		False		0.0	24	2
199					0.0	25	2
202	2_s365		False		0.0	26	2
203	2_st54		False		0.0	27	2
204					0.0	28	2
158					0.0	29	2
207	2_st99		False		0.0	30	2
157	2_s425	og204	False	False	0.0	31	2
155	2_s221	og146	False	False	0.0	32	2
128	2_s115	og0	False	False	0.0	33	2
129	2_st200		False		0.0	34	2
130	2_st210		False		0.0	35	2
131	2_s223	og318	False	False	0.0	36	2
132	2_s360	og331	False	False	0.0	37	2
133	2_st38	og302	False	False	0.0	38	2
134					0.0	39	2
135	2_st152		False		0.0	40	2
136	2_s237	og50	False	False	0.0	41	2
137	2_s137	og175	False	False	0.0	42	2
138	2_st186	og296	False	False	0.0	43	2
139	2_st201	og180	False	False	0.0	44	2
140	2_s371	og62	False	False	0.0	45	2
141	2_s214	og77	False	False	0.0	46	2
142	2_s359	og232	False	False	0.0	47	2
143	2_st136	og114	False	False	0.0	48	2
144	2_st31	og385	True	False	0.0	49	2
290	2_s248		False		0.0	50	2
146	2_s177	og291	False	False	0.0	51	2
147	2_s108	og55	False	False	0.0	52	2
148	2_st187	og280	False	False	0.0	53	2
149	2_st100		False		0.0	54	2
150	2_s99	og346	False	False	0.0	55	2
151	2_s113	og286	False	False	0.0	56	2
152	2_s213	og354	False	False	0.0	57	2
153	2_s434	og247	False	False	0.0	58	2
154	2_s508	og45	False	False	0.0	59	2
156	2_st110	og327	False	False	0.0	60	2
127	2_st220		False		0.0	61	2
208	2_st221		False		0.0	62	2
212	2_st184	og299	False	False	0.0	63	2
248	2_st80	og645	True	False	0.0	64	2
249	2_st164		False		0.0	65	2
250	2_st112		False		0.0	66	2
251	2_st106		False		0.0	67	2
252	2_s105	og103	False	False	0.0	68	2
253	2_st143		False		0.0	69	2
254	2_st30		False		0.0	70	2
255					0.0	71	2
258					0.0	72	2
267	2_s488	og214	False	False	0.0	73	2
268					0.0	74	2
272					0.0	75	2
275	2_st175		False		0.0	76	2
276	2_s203		False		0.0	77	2
277	2_s146		False		0.0	78	2
278	2_st22	og79	False	False	0.0	79	2
279	2_st121	og125	False	False	0.0	80	2
280	2_st157	og212	False	False	0.0	81	2
281	2_st29		False		0.0	82	2
282	2_st219		False		0.0	83	2
283	2_st238		False		0.0	84	2
284	2_st138		False		0.0	85	2
285	2_st244	og74	False	False	0.0	86	2
286	2_s95		False		0.0	87	2
287	2_st37		False		0.0	88	2
288	2_st42		False		0.0	89	2
289					0.0	90	2
247	2_s68	og353	False	False	0.0	91	2
209					0.0	92	2
246	2_s306	og33	False	False	0.0	93	2
240					0.0	94	2
213	2_s519	og244	False	False	0.0	95	2
214	2_s289	og46	False	False	0.0	96	2
215	2_s466	og233	False	False	0.0	97	2
216	2_st229		False		0.0	98	2
217	2_s7	og47	False	False	0.0	99	2
218	2_st125	og156	False	False	0.0	100	2
219	2_st181	og95	False	False	0.0	101	2
220	2_s198	og112	False	False	0.0	102	2
221	2_st18	og128	False	False	0.0	103	2
222	2_st208		False		0.0	104	2
223	2_s163		False		0.0	105	2
224	2_st70	og332	False	False	0.0	106	2
225	2_st232	og210	False	False	0.0	107	2
226	2_st241	og239	False	False	0.0	108	2
227	2_st182	og627	True	False	0.0	109	2
228	2_s327	og276	False	False	0.0	110	2
229	2_st34	og262	False	False	0.0	111	2
230	2_s251		False		0.0	112	2
231	2_st8	og131	False	False	0.0	113	2
232	2_s323	og197	False	False	0.0	114	2
233	2_st26	og420	True	False	0.0	115	2
234	2_s123	og91	False	False	0.0	116	2
235	2_s481		False		0.0	117	2
236	2_st196	og183	False	False	0.0	118	2
237	2_st40		False		0.0	119	2
238	2_s447	og319	False	False	0.0	120	2
239	2_s6		False		0.0	121	2
243					0.0	122	2
124					0.0	123	2
145	2_st242	og56	False	False	0.0	124	2
122	2_s509	og44	False	False	0.0	125	2
39	2_st176		False		0.0	126	2
40	2_st185	og300	False	False	0.0	127	2
41					0.0	128	2
44	2_s231	og338	False	False	0.0	129	2
45					0.0	130	2
50	2_st149	og209	False	False	0.0	131	2
51	2_st105		False		0.0	132	2
52					0.0	133	2
38	2_s128	og293	False	False	0.0	134	2
57	2_st55		False		0.0	135	2
59					0.0	136	2
123	2_s222	og18	False	False	0.0	137	2
66	2_s249	og352	False	False	0.0	138	2
67	2_st194	og187	False	False	0.0	139	2
68	2_st93	og96	False	False	0.0	140	2
69					0.0	141	2
70	2_s215	og258	False	False	0.0	142	2
71	2_st85		False		0.0	143	2
58	2_s440		False		0.0	144	2
34					0.0	145	2
33	2_st169	og220	False	False	0.0	146	2
32	2_st142		False		0.0	147	2
1	2_s90	og43	False	False	0.0	148	2
2					0.0	149	2
3					0.0	150	2
4	2_st198	og164	False	False	0.0	151	2
5	2_st139		False		0.0	152	2
6	2_s484		False		0.0	153	2
7					0.0	154	2
8	2_st188	og36	False	False	0.0	155	2
9	2_s287	og502	True	False	0.0	156	2
10					0.0	157	2
11	2_s241	og344	False	False	0.0	158	2
12	2_st82	og271	False	False	0.0	159	2
13	2_s405		False		0.0	160	2
14	2_st190	og202	False	False	0.0	161	2
15					0.0	162	2
18	2_s524	og13	False	False	0.0	163	2
19					0.0	164	2
26					0.0	165	2
29					0.0	166	2
72					0.0	167	2
79	2_st168		False		0.0	168	2
291	2_s158	og349	False	False	0.0	169	2
98	2_st148		False		0.0	170	2
94	2_st245	og395	True	False	0.0	171	2
95					0.0	172	2
80	2_s358	og525	True	False	0.0	173	2
88	2_st19	og312	False	False	0.0	174	2
99	2_s283	og217	False	False	0.0	175	2
100					0.0	176	2
103	2_st95		False		0.0	177	2
104	2_s354		False		0.0	178	2
85					0.0	179	2
105					0.0	180	2
108	2_st64		False		0.0	181	2
109	2_st167	og347	False	False	0.0	182	2
113	2_s4	og161	False	False	0.0	183	2
114					0.0	184	2
110					0.0	185	2
82					0.0	186	2
121	2_s493	og42	False	False	0.0	187	2
81	2_st180	og4	False	False	0.0	188	2
120	2_s475	og65	False	False	0.0	189	2
119	2_s242		False		0.0	190	2
118	2_s181	og38	False	False	0.0	191	2
117	2_st53		False		0.0	192	2
89					0.0	193	2
76					0.042243	194	2
73					0.042243	195	2
180	2_st133	og87	False	False	0.077267	196	2
179	2_st94	og265	False	False	0.077267	197	2
65	2_s83	og282	False	False	0.181619	198	2
60					0.181619	199	2
61					0.203426	200	2
64	2_st97	og288	False	False	0.203426	201	2
183					0.20579	202	2
187	2_st178	og178	False	False	0.20579	203	2
186	2_st243	og57	False	False	0.20579	204	2
193					0.209526	205	2
196	2_s48	og68	False	False	0.209526	206	2
77	2_st51	og242	False	False	0.262287	207	2
78	2_st127	og152	False	False	0.262287	208	2
62	2_st117		False		0.280687	209	2
63	2_st35	og26	False	False	0.280687	210	2
75	2_st213		False		0.290737	211	2
74	2_st215		False		0.290737	212	2
49	2_s85	og254	False	False	0.357239	213	2
46					0.357239	214	2
90	2_s491	og211	False	False	0.377679	215	2
91					0.377679	216	2
30	2_st76	og23	False	False	0.399161	217	2
31	2_st73	og14	False	False	0.399161	218	2
242	2_st235	og21	False	False	0.416507	219	2
241	2_s107		False		0.416507	220	2
190	2_s220	og144	False	False	0.425231	221	2
189	2_s294		False		0.425231	222	2
35	2_s527	og70	False	False	0.477431	223	2
36	2_st3	og59	False	False	0.477431	224	2
37	2_s46	og342	False	False	0.477431	225	2
194	2_s157	og350	False	False	0.477454	226	2
195	2_st78	og85	False	False	0.477454	227	2
125	2_st165_0		False		0.482409	228	2
126	2_st113		False		0.482409	229	2
20	2_s35		False		0.504161	230	2
21					0.504161	231	2
184	2_st150	og111	False	False	0.514716	232	2
185	2_st153		False		0.514716	233	2
200	2_s207	og123	False	False	0.519064	234	2
201	2_s131	og165	False	False	0.519064	235	2
47	2_st81	og301	False	False	0.53505	236	2
48	2_st206		False		0.53505	237	2
107	2_s325		False		0.544234	238	2
106	2_s51		False		0.544234	239	2
54					0.576256	240	2
53	2_s373	og281	False	False	0.576256	241	2
25	2_st202	og181	False	False	0.583911	242	2
22					0.583911	243	2
17	2_st172	og250	False	False	0.587268	244	2
16	2_st171	og218	False	False	0.587268	245	2
102	2_s206	og120	False	False	0.608199	246	2
101	2_s266	og223	False	False	0.608199	247	2
28	2_t68		False		0.625618	248	2
27	2_st69		False		0.625618	249	2
211	2_s486	og348	False	False	0.639104	250	2
210	2_st234	og52	False	False	0.639104	251	2
111	2_st147		False		0.660591	252	2
112	2_st135	og326	False	False	0.660591	253	2
244	2_s60		False		0.665945	254	2
245	2_s89	og100	False	False	0.665945	255	2
24	2_st137		False		0.6813	256	2
23	2_s179	og116	False	False	0.6813	257	2
84	2_s173	og109	False	False	0.70798	258	2
83	2_st103		False		0.70798	259	2
87	2_st62	og8	False	False	0.735032	260	2
86	2_s148		False		0.735032	261	2
205	2_st115		False		0.737625	262	2
206	2_st123		False		0.737625	263	2
56	2_st96	og288	False	False	0.77623	264	2
55	2_s374	og54	False	False	0.77623	265	2
116	2_st140	og542	True	False	0.776757	266	2
115	2_s436	og135	False	False	0.776757	267	2
92	2_s313		False		0.778763	268	2
93	2_st131	og269	False	False	0.778763	269	2
43	2_s480		False		0.800136	270	2
42	2_st226		False		0.800136	271	2
170	2_s212	og311	False	False	0.812193	272	2
169	2_st91		False		0.812193	273	2
97	2_s317	og6	False	False	0.815179	274	2
96	2_st134	og652	True	False	0.815179	275	2
259	2_u2	og26	False	True	0.858134	276	2
260					0.858134	277	2
172	2_st90		False		0.863068	278	2
173	2_s471		False		0.863068	279	2
256	2_s413	og150	False	False	0.91188	280	2
257	2_st128		False		0.91188	281	2
263	2_st98		False		0.9506629999999999	282	2
264	2_st65	og610	True	False	0.9506629999999999	283	2
265	2_st21	og79	False	False	0.9506629999999999	284	2
262	2_st28	og421	True	False	0.9506629999999999	285	2
261	2_s187	og671	True	False	0.9506629999999999	286	2
266	2_u1	og377	True	True	0.9506629999999999	287	2
269	2_st225		False		0.954215	288	2
270	2_st23	og158	False	False	0.954215	289	2
271	2_st104		False		0.954215	290	2
274	2_s73	og172	False	False	0.980394	291	2
273	2_st92	og257	False	False	0.980394	292	2
0	3_s454	og331	False	False	0.0	1	3
120					0.0	2	3
123					0.0	3	3
320					0.0	4	3
317					0.0	5	3
126					0.0	6	3
129					0.0	7	3
132					0.0	8	3
314					0.0	9	3
311					0.0	10	3
135					0.0	11	3
136	3_st73	og139	False	False	0.0	12	3
137	3_st37		False		0.0	13	3
138					0.0	14	3
310	3_st211		False		0.0	15	3
307					0.0	16	3
141					0.0	17	3
306					0.0	18	3
303					0.0	19	3
144					0.0	20	3
119	3_s449		False		0.0	21	3
118	3_st153		False		0.0	22	3
117	3_st163	og118	False	False	0.0	23	3
116	3_st131		False		0.0	24	3
96	3_st239	og169	False	False	0.0	25	3
97	3_s317	og243	False	False	0.0	26	3
98	3_s359	og225	False	False	0.0	27	3
99	3_st223		False		0.0	28	3
100	3_st108		False		0.0	29	3
101	3_s280	og67	False	False	0.0	30	3
102	3_st190		False		0.0	31	3
103	3_s490	og345	False	False	0.0	32	3
104	3_s142		False		0.0	33	3
147					0.0	34	3
105	3_st109		False		0.0	35	3
107	3_st135	og214	False	False	0.0	36	3
108	3_st147		False		0.0	37	3
109	3_s329		False		0.0	38	3
110	3_st173	og595	True	False	0.0	39	3
111	3_st215		False		0.0	40	3
112	3_t242		False		0.0	41	3
113	3_st145	og304	False	False	0.0	42	3
251	3_st20	og164	False	False	0.0	43	3
115	3_s258	og120	False	False	0.0	44	3
106	3_st121	og334	False	False	0.0	45	3
150					0.0	46	3
153					0.0	47	3
156					0.0	48	3
197					0.0	49	3
198	3_s230	og291	False	False	0.0	50	3
199	3_s413	og1	False	False	0.0	51	3
200					0.0	52	3
203					0.0	53	3
204	3_st185		False		0.0	54	3
205	3_st83	og339	False	False	0.0	55	3
206					0.0	56	3
279					0.0	57	3
196	3_st161		False		0.0	58	3
276					0.0	59	3
270					0.0	60	3
267					0.0	61	3
264					0.0	62	3
259					0.0	63	3
256					0.0	64	3
255	3_s71	og354	False	False	0.0	65	3
254	3_s549	og280	False	False	0.0	66	3
253					0.0	67	3
252	3_st183		False		0.0	68	3
273					0.0	69	3
95	3_s169		False		0.0	70	3
280	3_s213	og199	False	False	0.0	71	3
193					0.0	72	3
300					0.0	73	3
168					0.0	74	3
294					0.0	75	3
291					0.0	76	3
290	3_s107		False		0.0	77	3
289	3_s82	og146	False	False	0.0	78	3
177					0.0	79	3
178	3_s39	og516	True	False	0.0	80	3
179	3_st127		False		0.0	81	3
281	3_s303	og45	False	False	0.0	82	3
180					0.0	83	3
288					0.0	84	3
282					0.0	85	3
186	3_s263		False		0.0	86	3
187					0.0	87	3
188					0.0	88	3
189	3_st229		False		0.0	89	3
190	3_st129	og89	False	False	0.0	90	3
191	3_s32		False		0.0	91	3
192					0.0	92	3
181					0.0	93	3
94	3_st47	og54	False	False	0.0	94	3
114	3_st210		False		0.0	95	3
92	3_st58	og34	False	False	0.0	96	3
27	3_st87	og262	False	False	0.0	97	3
28	3_st228		False		0.0	98	3
29	3_st181		False		0.0	99	3
30	3_s267	og65	False	False	0.0	100	3
31	3_s367	og156	False	False	0.0	101	3
32	3_st35		False		0.0	102	3
33	3_s464	og318	False	False	0.0	103	3
34	3_s235	og38	False	False	0.0	104	3
35	3_st12	og289	False	False	0.0	105	3
36	3_st44	og76	False	False	0.0	106	3
37	3_st137	og42	False	False	0.0	107	3
38	3_st33		False		0.0	108	3
39	3_st112	og109	False	False	0.0	109	3
40	3_s344		False		0.0	110	3
41	3_st155	og269	False	False	0.0	111	3
42	3_st184		False		0.0	112	3
43	3_st125	og271	False	False	0.0	113	3
44	3_s498	og238	False	False	0.0	114	3
93	3_st56		False		0.0	115	3
45	3_s394	og346	False	False	0.0	116	3
46	3_st236	og299	False	False	0.0	117	3
26	3_s364		False		0.0	118	3
25	3_s451	og162	False	False	0.0	119	3
24	3_st234	og82	False	False	0.0	120	3
23	3_st238	og36	False	False	0.0	121	3
1	3_st122	og333	False	False	0.0	122	3
2	3_st235	og83	False	False	0.0	123	3
3	3_st237	og296	False	False	0.0	124	3
4	3_st217	og132	False	False	0.0	125	3
5	3_st198		False		0.0	126	3
6	3_s90	og62	False	False	0.0	127	3
7	3_st152	og302	False	False	0.0	128	3
8	3_st213		False		0.0	129	3
9	3_s276		False		0.0	130	3
10	3_s211	og349	False	False	0.0	131	3
47	3_s482	og344	False	False	0.0	132	3
11	3_s229	og278	False	False	0.0	133	3
13	3_st36		False		0.0	134	3
14	3_s410	og286	False	False	0.0	135	3
15	3_st103	og200	False	False	0.0	136	3
16	3_s542		False		0.0	137	3
17	3_st149	og56	False	False	0.0	138	3
18	3_st30		False		0.0	139	3
19	3_st171	og249	False	False	0.0	140	3
20	3_s488		False		0.0	141	3
21	3_st143	og308	False	False	0.0	142	3
22	3_st139	og52	False	False	0.0	143	3
12	3_st130		False		0.0	144	3
48	3_s322	og13	False	False	0.0	145	3
250					0.0	146	3
64	3_st118		False		0.0	147	3
58	3_st128	og88	False	False	0.0	148	3
76	3_s525	og218	False	False	0.0	149	3
81	3_st110		False		0.0	150	3
60	3_st113	og230	False	False	0.0	151	3
61	3_st67		False		0.0	152	3
62	3_st216	og59	False	False	0.0	153	3
63	3_st7		False		0.0	154	3
80	3_st233	og95	False	False	0.0	155	3
65	3_s331	og172	False	False	0.0	156	3
66	3_st178	og114	False	False	0.0	157	3
79	3_s472	og338	False	False	0.0	158	3
78	3_st77		False		0.0	159	3
67	3_s349	og43	False	False	0.0	160	3
68	3_s453	og232	False	False	0.0	161	3
69	3_s91	og212	False	False	0.0	162	3
70	3_s73	og77	False	False	0.0	163	3
71	3_s403	og55	False	False	0.0	164	3
72	3_st222	og148	False	False	0.0	165	3
73	3_s29	og247	False	False	0.0	166	3
74	3_st209	og265	False	False	0.0	167	3
75	3_s315	og244	False	False	0.0	168	3
57	3_s489	og47	False	False	0.0	169	3
56	3_st17	og187	False	False	0.0	170	3
59	3_s347	og100	False	False	0.0	171	3
86	3_st224	og220	False	False	0.0	172	3
49	3_st193		False		0.0	173	3
50	3_s30	og180	False	False	0.0	174	3
91	3_s262		False		0.0	175	3
90	3_st116	og14	False	False	0.0	176	3
51	3_st88	og353	False	False	0.0	177	3
89	3_s108		False		0.0	178	3
88	3_st169	og103	False	False	0.0	179	3
52	3_st168	og242	False	False	0.0	180	3
87	3_st97		False		0.0	181	3
53	3_st22		False		0.0	182	3
77	3_s4		False		0.0	183	3
84	3_st8	og312	False	False	0.0	184	3
54	3_s328		False		0.0	185	3
82	3_s412	og0	False	False	0.0	186	3
55	3_s120		False		0.0	187	3
83	3_st100		False		0.0	188	3
85	3_s368	og152	False	False	0.0	189	3
202	3_s9	og128	False	False	0.035616	190	3
201	3_s55	og233	False	False	0.035616	191	3
302	3_s475		False		0.146275	192	3
301	3_st21		False		0.146275	193	3
277	3_s166	og310	False	False	0.185336	194	3
278	3_st89		False		0.185336	195	3
131	3_s182	og26	False	False	0.227657	196	3
130	3_st51	og347	False	False	0.227657	197	3
316	3_s370		False		0.239707	198	3
315	3_s172		False		0.239707	199	3
167	3_s342	og254	False	False	0.277671	200	3
157					0.277671	201	3
166	3_st59	og223	False	False	0.332132	202	3
158					0.332132	203	3
274	3_st120	og23	False	False	0.353619	204	3
275	3_s165		False		0.353619	205	3
161					0.35713300000000003	206	3
159	3_st111	og332	False	False	0.35713300000000003	207	3
160	3_st49		False		0.35713300000000003	208	3
164	3_s248	og301	False	False	0.35713300000000003	209	3
165	3_s140	og217	False	False	0.35713300000000003	210	3
321	3_s340	og282	False	False	0.397489	211	3
322					0.397489	212	3
146	3_st141	og21	False	False	0.438406	213	3
145	3_s402		False		0.438406	214	3
260					0.453963	215	3
263	3_st191		False		0.453963	216	3
262	3_st150	og57	False	False	0.457617	217	3
261	3_s150	og158	False	False	0.457617	218	3
169					0.458289	219	3
176	3_s249	og112	False	False	0.458289	220	3
295					0.459934	221	3
299	3_st70		False		0.459934	222	3
298	3_st175		False		0.459934	223	3
152	3_s81	og144	False	False	0.481699	224	3
151	3_st194	og209	False	False	0.481699	225	3
155	3_s308	og207	False	False	0.484343	226	3
154	3_s53	og235	False	False	0.484343	227	3
287	3_st50		False		0.485344	228	3
283					0.485344	229	3
162	3_st134		False		0.506273	230	3
163	3_s118		False		0.506273	231	3
170					0.548549	232	3
173					0.548549	233	3
266	3_st159		False		0.597859	234	3
265	3_st157	og87	False	False	0.597859	235	3
297	3_s77	og96	False	False	0.611761	236	3
296	3_s75	og258	False	False	0.611761	237	3
324	3_s286	og211	False	False	0.611984	238	3
323	3_s279	og348	False	False	0.611984	239	3
207					0.620575	240	3
247					0.620575	241	3
286	3_s487	og161	False	False	0.6230020000000001	242	3
284	3_s310	og239	False	False	0.6230020000000001	243	3
285	3_s358	og46	False	False	0.6230020000000001	244	3
269	3_s512	og293	False	False	0.652475	245	3
268	3_s515	og165	False	False	0.652475	246	3
208	3_s381		False		0.656731	247	3
209					0.656731	248	3
140	3_s200		False		0.664355	249	3
139	3_st98	og7	False	False	0.664355	250	3
312	3_s109	og352	False	False	0.676258	251	3
313	3_s473	og288	False	False	0.676258	252	3
134	3_st199		False		0.686052	253	3
133	3_st195	og111	False	False	0.686052	254	3
258	3_s409	og63	False	False	0.686138	255	3
257	3_st165	og134	False	False	0.686138	256	3
172	3_st63	og127	False	False	0.695068	257	3
171	3_st68		False		0.695068	258	3
304	3_st174	og197	False	False	0.703861	259	3
305	3_s92	og281	False	False	0.703861	260	3
185	3_st39		False		0.713677	261	3
182					0.713677	262	3
143	3_st232	og4	False	False	0.719351	263	3
142	3_st230	og178	False	False	0.719351	264	3
195	3_s70	og311	False	False	0.730978	265	3
194	3_st42		False		0.730978	266	3
308	3_s106		False		0.735546	267	3
309	3_s352		False		0.735546	268	3
246	3_s153	og143	False	False	0.742518	269	3
210					0.742518	270	3
184	3_st41		False		0.754923	271	3
183	3_st95		False		0.754923	272	3
174	3_s136		False		0.75736	273	3
175	3_st66		False		0.75736	274	3
293	3_s529		False		0.765236	275	3
292	3_st26		False		0.765236	276	3
149	3_st176		False		0.776886	277	3
148	3_st31		False		0.776886	278	3
271	3_s477	og49	False	False	0.796079	279	3
272	3_st220		False		0.796079	280	3
128	3_st123	og85	False	False	0.797164	281	3
127	3_s232	og116	False	False	0.797164	282	3
121	3_st162	og326	False	False	0.800182	283	3
122	3_s387	og6	False	False	0.800182	284	3
245	3_st160		False		0.8050539999999999	285	3
211					0.8050539999999999	286	3
248	3_st104	og201	False	False	0.869888	287	3
249	3_s304	og44	False	False	0.869888	288	3
125	3_st207		False		0.913368	289	3
124	3_st203		False		0.913368	290	3
318	3_st85	og388	True	False	0.952521	291	3
319	3_s348	og101	False	False	0.952521	292	3
234	3_i1	og442	True	True	0.952671	293	3
233	3_u1		False		0.952671	294	3
232	3_s533	og453	True	False	0.952671	295	3
231	3_s505		False		0.952671	296	3
237	3_i4		False		0.952671	297	3
236	3_i2		False		0.952671	298	3
228	3_s180	og389	True	False	0.952671	299	3
227	3_t69		False		0.952671	300	3
221					0.952671	301	3
220	3_u18		False		0.952671	302	3
219	3_u13	og655	True	True	0.952671	303	3
218	3_u12	og504	True	True	0.952671	304	3
217	3_u10		False		0.952671	305	3
235	3_u3		False		0.952671	306	3
244	3_u17		False		0.952671	307	3
215	3_t99		False		0.952671	308	3
216	3_s551	og630	True	False	0.952671	309	3
242	3_i6	og577	True	True	0.952671	310	3
214	3_s111		False		0.952671	311	3
213	3_i3	og68	False	True	0.952671	312	3
212	3_u16		False		0.952671	313	3
229	3_st151	og539	True	False	0.952671	314	3
241	3_u15	og632	True	True	0.952671	315	3
240	3_u14	og405	True	True	0.952671	316	3
239	3_u8		False		0.952671	317	3
238	3_u7	og638	True	True	0.952671	318	3
243	3_i7		False		0.952671	319	3
230	3_s440		False		0.952671	320	3
222	3_st55		False		0.9809749999999999	321	3
223	3_u4	og664	True	True	0.9809749999999999	322	3
224	3_u6	og380	True	True	0.9809749999999999	323	3
225	3_u11		False		0.9809749999999999	324	3
226	3_i5	og403	True	True	0.9809749999999999	325	3
0	4_s292	og331	False	False	0.0	1	4
120	4_s359	og207	False	False	0.0	2	4
121	4_s226		False		0.0	3	4
122	4_s188	og156	False	False	0.0	4	4
123	4_st208	og38	False	False	0.0	5	4
124	4_st83	og289	False	False	0.0	6	4
125	4_s291	og232	False	False	0.0	7	4
126	4_s78	og318	False	False	0.0	8	4
127	4_st178	og214	False	False	0.0	9	4
128	4_st174		False		0.0	10	4
129	4_s287		False		0.0	11	4
130	4_s408	og101	False	False	0.0	12	4
131	4_st88	og185	False	False	0.0	13	4
132	4_st29	og76	False	False	0.0	14	4
133					0.0	15	4
136					0.0	16	4
318					0.0	17	4
139					0.0	18	4
315					0.0	19	4
310					0.0	20	4
119	4_st123		False		0.0	21	4
118	4_st15	og54	False	False	0.0	22	4
117	4_st55	og169	False	False	0.0	23	4
116	4_s381	og326	False	False	0.0	24	4
96	4_st163		False		0.0	25	4
97	4_s140	og352	False	False	0.0	26	4
98	4_st34	og288	False	False	0.0	27	4
240					0.0	28	4
100	4_st237		False		0.0	29	4
101	4_s110		False		0.0	30	4
102	4_s380	og6	False	False	0.0	31	4
103	4_st111		False		0.0	32	4
104	4_s223	og247	False	False	0.0	33	4
142					0.0	34	4
105	4_s26		False		0.0	35	4
107	4_st204	og109	False	False	0.0	36	4
108	4_s540	og63	False	False	0.0	37	4
109	4_s473	og349	False	False	0.0	38	4
110	4_st196		False		0.0	39	4
111	4_st100		False		0.0	40	4
112	4_s450		False		0.0	41	4
113	4_st205	og230	False	False	0.0	42	4
114	4_s311		False		0.0	43	4
115	4_st222	og88	False	False	0.0	44	4
106	4_s404		False		0.0	45	4
95	4_st212		False		0.0	46	4
309	4_st114		False		0.0	47	4
145					0.0	48	4
174					0.0	49	4
175	4_s409	og43	False	False	0.0	50	4
176					0.0	51	4
259					0.0	52	4
258	4_st239	og115	False	False	0.0	53	4
179					0.0	54	4
257	4_st165	og56	False	False	0.0	55	4
256					0.0	56	4
182					0.0	57	4
253					0.0	58	4
252					0.0	59	4
185					0.0	60	4
188					0.0	61	4
191					0.0	62	4
247					0.0	63	4
244					0.0	64	4
243	4_s304		False		0.0	65	4
242	4_s490	og278	False	False	0.0	66	4
241	4_st24		False		0.0	67	4
171					0.0	68	4
168					0.0	69	4
268					0.0	70	4
271					0.0	71	4
307					0.0	72	4
300					0.0	73	4
148					0.0	74	4
293					0.0	75	4
292	4_st44		False		0.0	76	4
151					0.0	77	4
291	4_st135		False		0.0	78	4
286					0.0	79	4
154					0.0	80	4
308	4_st3	og139	False	False	0.0	81	4
155	4_s415		False		0.0	82	4
285	4_st226	og242	False	False	0.0	83	4
282					0.0	84	4
159					0.0	85	4
281	4_s372	og13	False	False	0.0	86	4
280					0.0	87	4
162					0.0	88	4
279					0.0	89	4
278					0.0	90	4
165					0.0	91	4
156					0.0	92	4
94	4_st76	og269	False	False	0.0	93	4
99	4_s9	og143	False	False	0.0	94	4
92	4_st224	og134	False	False	0.0	95	4
26	4_st219	og271	False	False	0.0	96	4
27	4_st45		False		0.0	97	4
28	4_s70	og146	False	False	0.0	98	4
29	4_st251		False		0.0	99	4
30	4_st223	og89	False	False	0.0	100	4
31	4_s251	og233	False	False	0.0	101	4
32	4_s44		False		0.0	102	4
33	4_st38	og221	False	False	0.0	103	4
34	4_s541	og286	False	False	0.0	104	4
25	4_s428		False		0.0	105	4
35	4_st229	og339	False	False	0.0	106	4
37	4_st113		False		0.0	107	4
38	4_st63	og327	False	False	0.0	108	4
39	4_s453	og45	False	False	0.0	109	4
40	4_s352	og175	False	False	0.0	110	4
41	4_s321		False		0.0	111	4
42	4_s60	og77	False	False	0.0	112	4
93	4_s361	og239	False	False	0.0	113	4
44	4_s191		False		0.0	114	4
45	4_s33	og212	False	False	0.0	115	4
36	4_st160	og148	False	False	0.0	116	4
24	4_st129		False		0.0	117	4
23	4_s543	og1	False	False	0.0	118	4
22	4_st167	og302	False	False	0.0	119	4
1	4_st51	og83	False	False	0.0	120	4
2	4_s534	og55	False	False	0.0	121	4
3	4_s524	og346	False	False	0.0	122	4
4	4_st87	og164	False	False	0.0	123	4
5	4_st52	og299	False	False	0.0	124	4
6	4_s48	og344	False	False	0.0	125	4
7	4_s224	og180	False	False	0.0	126	4
8	4_s122		False		0.0	127	4
9	4_s24	og310	False	False	0.0	128	4
10	4_s475	og199	False	False	0.0	129	4
11	4_s407	og100	False	False	0.0	130	4
12	4_st147	og128	False	False	0.0	131	4
13	4_st152	og59	False	False	0.0	132	4
14	4_s331	og238	False	False	0.0	133	4
15	4_s32	og62	False	False	0.0	134	4
16	4_st240	og114	False	False	0.0	135	4
17	4_st53	og296	False	False	0.0	136	4
18	4_st216	og333	False	False	0.0	137	4
19	4_s491	og291	False	False	0.0	138	4
20	4_s128	og280	False	False	0.0	139	4
21	4_st153	og132	False	False	0.0	140	4
46	4_s58	og354	False	False	0.0	141	4
47	4_st233	og353	False	False	0.0	142	4
43	4_s365	og244	False	False	0.0	143	4
49	4_st50	og82	False	False	0.0	144	4
48	4_st32	og265	False	False	0.0	145	4
72	4_s69	og144	False	False	0.0	146	4
73	4_st161		False		0.0	147	4
74	4_s346	og293	False	False	0.0	148	4
75	4_st108		False		0.0	149	4
76	4_s419	og65	False	False	0.0	150	4
77	4_st210	og14	False	False	0.0	151	4
78	4_st250		False		0.0	152	4
79	4_st177		False		0.0	153	4
80	4_st244		False		0.0	154	4
81	4_st58		False		0.0	155	4
82	4_st246		False		0.0	156	4
83	4_s178	og505	True	False	0.0	157	4
84	4_st22		False		0.0	158	4
85	4_st60	og34	False	False	0.0	159	4
86	4_st169		False		0.0	160	4
87	4_s367	og243	False	False	0.0	161	4
88	4_st36		False		0.0	162	4
89	4_st33		False		0.0	163	4
90	4_st180	og42	False	False	0.0	164	4
91	4_s389	og172	False	False	0.0	165	4
71	4_st186	og308	False	False	0.0	166	4
70	4_st6		False		0.0	167	4
237					0.0	168	4
68	4_st148	og312	False	False	0.0	169	4
50	4_st125	og209	False	False	0.0	170	4
51	4_st106		False		0.0	171	4
52	4_st228	og249	False	False	0.0	172	4
53	4_st49	og95	False	False	0.0	173	4
54	4_s85	og338	False	False	0.0	174	4
55	4_s249	og235	False	False	0.0	175	4
69	4_st194		False		0.0	176	4
57	4_st202		False		0.0	177	4
58	4_s63	og258	False	False	0.0	178	4
59	4_s542	og0	False	False	0.0	179	4
56	4_s150		False		0.0	180	4
61	4_st54	og36	False	False	0.0	181	4
62	4_s6	og158	False	False	0.0	182	4
63	4_st203	og332	False	False	0.0	183	4
64	4_st86		False		0.0	184	4
65	4_s322	og47	False	False	0.0	185	4
60	4_st232	og262	False	False	0.0	186	4
67	4_st166	og57	False	False	0.0	187	4
66	4_s180	og225	False	False	0.0	188	4
251	4_st124		False		0.03172	189	4
248					0.03172	190	4
173	4_s139		False		0.047801	191	4
172	4_s100	og669	True	False	0.047801	192	4
169	4_st21	og347	False	False	0.16032	193	4
170	4_s550	og26	False	False	0.16032	194	4
250	4_s233	og519	True	False	0.164107	195	4
249	4_st221		False		0.164107	196	4
319	4_st214	og23	False	False	0.199031	197	4
323					0.199031	198	4
320					0.199031	199	4
326	4_st182	og52	False	False	0.199031	200	4
322	4_s23		False		0.235624	201	4
321	4_st5	og68	False	False	0.235624	202	4
290	4_s189	og152	False	False	0.305709	203	4
287					0.305709	204	4
246	4_st235		False		0.318374	205	4
245	4_st103		False		0.318374	206	4
161	4_s401	og254	False	False	0.378406	207	4
160	4_st173		False		0.378406	208	4
294	4_st19_0		False		0.427911	209	4
295	4_s510	og301	False	False	0.427911	210	4
296					0.427911	211	4
299	4_st61	og223	False	False	0.427911	212	4
239	4_st35	og288	False	False	0.444897	213	4
238	4_s399	og282	False	False	0.444897	214	4
164	4_s349	og165	False	False	0.49206	215	4
163	4_s386		False		0.49206	216	4
180	4_s289	og162	False	False	0.524573	217	4
181	4_st155		False		0.524573	218	4
298	4_s148		False		0.548362	219	4
297	4_s172	og217	False	False	0.548362	220	4
277	4_s511	og112	False	False	0.552481	221	4
272					0.552481	222	4
270	4_s179	og46	False	False	0.554461	223	4
269	4_s531	og103	False	False	0.554461	224	4
158	4_st116		False		0.565935	225	4
157	4_st192		False		0.565935	226	4
311					0.577238	227	4
314	4_s185		False		0.577238	228	4
317	4_st79		False		0.577371	229	4
316	4_st78	og87	False	False	0.577371	230	4
183	4_st184	og21	False	False	0.588409	231	4
184	4_s533		False		0.588409	232	4
313	4_s65	og96	False	False	0.6102000000000001	233	4
312	4_s1		False		0.6102000000000001	234	4
289	4_st126	og111	False	False	0.612136	235	4
288	4_st130		False		0.612136	236	4
189	4_s414		False		0.642441	237	4
190	4_s520	og120	False	False	0.642441	238	4
284	4_st46	og178	False	False	0.646185	239	4
283	4_st48	og4	False	False	0.646185	240	4
273					0.6550009999999999	241	4
276	4_st66		False		0.6550009999999999	242	4
166	4_st195	og7	False	False	0.665219	243	4
167	4_s464		False		0.665219	244	4
147	4_st68	og127	False	False	0.666169	245	4
146	4_st74		False		0.666169	246	4
325	4_s437	og211	False	False	0.670072	247	4
324	4_s430	og348	False	False	0.670072	248	4
187	4_st93		False		0.696343	249	4
186	4_st91	og187	False	False	0.696343	250	4
306	4_st80	og494	True	False	0.750686	251	4
301					0.750686	252	4
137	4_s96		False		0.75463	253	4
138	4_s99		False		0.75463	254	4
302					0.768085	255	4
305	4_st199	og201	False	False	0.768085	256	4
149	4_s493	og116	False	False	0.777583	257	4
150	4_st217	og85	False	False	0.777583	258	4
135	4_st41	og250	False	False	0.779487	259	4
134	4_st40	og218	False	False	0.779487	260	4
303	4_s92	og49	False	False	0.7799349999999999	261	4
304	4_s454	og44	False	False	0.7799349999999999	262	4
263					0.786496	263	4
260					0.786496	264	4
227					0.806525	265	4
226					0.806525	266	4
230	4_st201		False		0.806525	267	4
231	4_s387		False		0.806525	268	4
232	4_st172		False		0.806525	269	4
233	4_st26		False		0.806525	270	4
234	4_s323	og345	False	False	0.806525	271	4
236	4_s449	og304	False	False	0.806525	272	4
193					0.806525	273	4
192	4_s95		False		0.806525	274	4
235	4_st122		False		0.806525	275	4
254	4_s56		False		0.839559	276	4
255	4_s57	og311	False	False	0.839559	277	4
275	4_st71		False		0.84311	278	4
274	4_st64		False		0.84311	279	4
224	4_s34	og281	False	False	0.850364	280	4
223	4_s431	og67	False	False	0.850364	281	4
225	4_st215	og334	False	False	0.850364	282	4
221					0.850364	283	4
194					0.850364	284	4
222					0.850364	285	4
228	4_st236	og197	False	False	0.850457	286	4
229	4_s564		False		0.850457	287	4
153	4_st107		False		0.881118	288	4
152	4_st97		False		0.881118	289	4
141	4_st249		False		0.914353	290	4
140	4_st247		False		0.914353	291	4
264	4_st109		False		0.933237	292	4
265					0.933237	293	4
202	4_u2		False		0.9496690000000001	294	4
203	4_st151	og161	False	False	0.9496690000000001	295	4
204	4_i3		False		0.9496690000000001	296	4
205	4_i5		False		0.9496690000000001	297	4
209	4_u10		False		0.9496690000000001	298	4
208	4_st9		False		0.9496690000000001	299	4
207	4_u11		False		0.9496690000000001	300	4
206	4_u7	og541	True	True	0.9496690000000001	301	4
210	4_s278	og256	False	False	0.9496690000000001	302	4
211	4_st154		False		0.9496690000000001	303	4
212	4_st162		False		0.9496690000000001	304	4
213	4_s452		False		0.9496690000000001	305	4
201	4_u8	og325	False	True	0.9496690000000001	306	4
214	4_st207	og38	False	False	0.9496690000000001	307	4
200	4_st12	og174	False	False	0.9496690000000001	308	4
197					0.9496690000000001	309	4
216	4_u1	og666	True	True	0.9496690000000001	310	4
217	4_u3		False		0.9496690000000001	311	4
218	4_u4		False		0.9496690000000001	312	4
219	4_i1		False		0.9496690000000001	313	4
220	4_i2		False		0.9496690000000001	314	4
215	4_st234	og353	False	False	0.9496690000000001	315	4
196	4_st134		False		0.9496690000000001	316	4
195					0.9496690000000001	317	4
266	4_st81		False		0.973047	318	4
267	4_st118		False		0.973047	319	4
262	4_s203		False		0.979837	320	4
261	4_s266		False		0.979837	321	4
199	4_u5		False		0.979992	322	4
198	4_u50		False		0.979992	323	4
143	4_s29		False		0.980832	324	4
144	4_s53		False		0.980832	325	4
178	4_st117		False		0.981059	326	4
177	4_st82		False		0.981059	327	4
0	5_s386	og331	False	False	0.0	1	5
135					0.0	2	5
138					0.0	3	5
141					0.0	4	5
144					0.0	5	5
147					0.0	6	5
150					0.0	7	5
318	5_st50	og132	False	False	0.0	8	5
166					0.0	9	5
132					0.0	10	5
167	5_st22		False		0.0	11	5
169					0.0	12	5
172					0.0	13	5
175					0.0	14	5
176	5_st108	og114	False	False	0.0	15	5
177	5_s527	og291	False	False	0.0	16	5
178					0.0	17	5
181					0.0	18	5
184					0.0	19	5
168	5_s8	og506	True	False	0.0	20	5
129					0.0	21	5
126					0.0	22	5
123					0.0	23	5
91	5_st253		False		0.0	24	5
92	5_st16		False		0.0	25	5
93	5_s50	og18	False	False	0.0	26	5
94	5_st57	og185	False	False	0.0	27	5
95	5_st242		False		0.0	28	5
96	5_st169		False		0.0	29	5
97	5_s164		False		0.0	30	5
98	5_st103	og26	False	False	0.0	31	5
99	5_st72		False		0.0	32	5
100	5_st153		False		0.0	33	5
101	5_st246	og230	False	False	0.0	34	5
102	5_s489	og326	False	False	0.0	35	5
103	5_st115		False		0.0	36	5
104					0.0	37	5
107					0.0	38	5
110					0.0	39	5
114					0.0	40	5
117					0.0	41	5
120					0.0	42	5
187					0.0	43	5
90	5_s418		False		0.0	44	5
190					0.0	45	5
194					0.0	46	5
254	5_s509	og349	False	False	0.0	47	5
255					0.0	48	5
273					0.0	49	5
282					0.0	50	5
289					0.0	51	5
290	5_st257	og333	False	False	0.0	52	5
291	5_st155		False		0.0	53	5
292					0.0	54	5
253	5_st99	og390	True	False	0.0	55	5
293	5_s261	og62	False	False	0.0	56	5
295					0.0	57	5
298					0.0	58	5
301					0.0	59	5
308					0.0	60	5
312					0.0	61	5
313					0.0	62	5
316	5_st173		False		0.0	63	5
317					0.0	64	5
294	5_st166	og202	False	False	0.0	65	5
252					0.0	66	5
248					0.0	67	5
245					0.0	68	5
195	5_s384	og163	False	False	0.0	69	5
196	5_st82		False		0.0	70	5
197	5_st222	og302	False	False	0.0	71	5
198					0.0	72	5
201					0.0	73	5
204					0.0	74	5
207					0.0	75	5
211					0.0	76	5
212					0.0	77	5
213					0.0	78	5
214					0.0	79	5
221					0.0	80	5
222	5_s63	og50	False	False	0.0	81	5
223	5_st38	og57	False	False	0.0	82	5
224					0.0	83	5
229					0.0	84	5
230					0.0	85	5
236	5_st154		False		0.0	86	5
237					0.0	87	5
193					0.0	88	5
89	5_st263	og88	False	False	0.0	89	5
319	5_s3		False		0.0	90	5
87	5_s26	og33	False	False	0.0	91	5
31	5_st52	og289	False	False	0.0	92	5
32	5_st88		False		0.0	93	5
33	5_s385	og232	False	False	0.0	94	5
34	5_st49	og617	True	False	0.0	95	5
35	5_s329	og280	False	False	0.0	96	5
88	5_s9	og46	False	False	0.0	97	5
37	5_s424		False		0.0	98	5
38	5_st15	og265	False	False	0.0	99	5
39	5_s415		False		0.0	100	5
40	5_s426	og352	False	False	0.0	101	5
41	5_s133	og47	False	False	0.0	102	5
42	5_st207	og223	False	False	0.0	103	5
30	5_st147	og221	False	False	0.0	104	5
43	5_st21		False		0.0	105	5
45	5_s436		False		0.0	106	5
46	5_s110	og239	False	False	0.0	107	5
47	5_s245	og276	False	False	0.0	108	5
48	5_s556	og120	False	False	0.0	109	5
49	5_s397	og79	False	False	0.0	110	5
50	5_st13	og257	False	False	0.0	111	5
51	5_st221		False		0.0	112	5
52	5_st188		False		0.0	113	5
53	5_st4	og535	True	False	0.0	114	5
54	5_st186		False		0.0	115	5
55	5_st174		False		0.0	116	5
56	5_st84		False		0.0	117	5
44	5_s15		False		0.0	118	5
57	5_st226		False		0.0	119	5
29	5_s161	og247	False	False	0.0	120	5
27	5_st19		False		0.0	121	5
1	5_st183		False		0.0	122	5
2	5_st40		False		0.0	123	5
3	5_st163	og296	False	False	0.0	124	5
4	5_s41	og77	False	False	0.0	125	5
5	5_st161	og83	False	False	0.0	126	5
6	5_s203	og346	False	False	0.0	127	5
7	5_st56	og164	False	False	0.0	128	5
8	5_st83	og233	False	False	0.0	129	5
9	5_s67	og344	False	False	0.0	130	5
10	5_s162	og180	False	False	0.0	131	5
11	5_s40	og354	False	False	0.0	132	5
12	5_st105	og353	False	False	0.0	133	5
28	5_st134	og128	False	False	0.0	134	5
13	5_st195		False		0.0	135	5
15	5_s546	og301	False	False	0.0	136	5
16	5_s421		False		0.0	137	5
17	5_s458	og217	False	False	0.0	138	5
18	5_st255	og23	False	False	0.0	139	5
19	5_st98	og249	False	False	0.0	140	5
20	5_s323		False		0.0	141	5
21	5_s171	og522	True	False	0.0	142	5
22	5_s33		False		0.0	143	5
23	5_s224	og0	False	False	0.0	144	5
24	5_s223	og286	False	False	0.0	145	5
25	5_s547	og112	False	False	0.0	146	5
26	5_s475	og282	False	False	0.0	147	5
14	5_st159	og95	False	False	0.0	148	5
58	5_s105	og44	False	False	0.0	149	5
36	5_st89		False		0.0	150	5
72	5_st194	og68	False	False	0.0	151	5
77	5_st244	og332	False	False	0.0	152	5
76	5_st122		False		0.0	153	5
61	5_st260	og271	False	False	0.0	154	5
75	5_s43	og258	False	False	0.0	155	5
74	5_s132		False		0.0	156	5
62	5_s481	og43	False	False	0.0	157	5
73	5_st37	og56	False	False	0.0	158	5
68	5_st164	og36	False	False	0.0	159	5
63	5_st264	og89	False	False	0.0	160	5
71	5_s526	og278	False	False	0.0	161	5
64	5_s82		False		0.0	162	5
65	5_s216	og55	False	False	0.0	163	5
66	5_st61	og188	False	False	0.0	164	5
70	5_s358	og175	False	False	0.0	165	5
67	5_s49	og146	False	False	0.0	166	5
78	5_s353	og165	False	False	0.0	167	5
79	5_st185		False		0.0	168	5
69	5_st162	og299	False	False	0.0	169	5
85	5_st206	og34	False	False	0.0	170	5
60	5_s359		False		0.0	171	5
80	5_st135	og312	False	False	0.0	172	5
81	5_st145		False		0.0	173	5
84	5_st18	og288	False	False	0.0	174	5
82	5_st235		False		0.0	175	5
83	5_st27		False		0.0	176	5
59	5_s85	og214	False	False	0.0	177	5
86	5_st80		False		0.0	178	5
251	5_st8	og87	False	False	0.038628	179	5
249	5_s119	og13	False	False	0.038628	180	5
250	5_st262		False		0.038628	181	5
233					0.062089	182	5
232	5_s104	og45	False	False	0.062089	183	5
231	5_s416	og310	False	False	0.062089	184	5
215					0.086051	185	5
218					0.086051	186	5
206	5_s48	og144	False	False	0.113328	187	5
205	5_s57	og338	False	False	0.113328	188	5
303					0.141466	189	5
302	5_st160	og82	False	False	0.141466	190	5
243	5_st104	og26	False	False	0.143061	191	5
242					0.143061	192	5
244	5_st126	og347	False	False	0.143061	193	5
238	5_st180	og209	False	False	0.143061	194	5
239					0.143061	195	5
130	5_s25		False		0.172982	196	5
131	5_s511	og199	False	False	0.172982	197	5
226					0.180788	198	5
225	5_st190		False		0.180788	199	5
296	5_st117	og212	False	False	0.213296	200	5
297	5_s51	og318	False	False	0.213296	201	5
227	5_s21	og152	False	False	0.288381	202	5
228	5_st94	og242	False	False	0.288381	203	5
173	5_s477	og254	False	False	0.341718	204	5
174	5_st23		False		0.341718	205	5
304	5_s350	og293	False	False	0.368525	206	5
305					0.368525	207	5
234	5_st106		False		0.369877	208	5
235	5_st75		False		0.369877	209	5
283					0.370966	210	5
288	5_st60	og187	False	False	0.370966	211	5
287	5_st62		False		0.376141	212	5
286	5_st17	og288	False	False	0.376141	213	5
285	5_st45	og161	False	False	0.376141	214	5
284					0.376141	215	5
309	5_st121_0		False		0.417979	216	5
310	5_s434		False		0.417979	217	5
311	5_st137		False		0.417979	218	5
246	5_st179		False		0.434231	219	5
247	5_s265	og54	False	False	0.434231	220	5
191	5_st249	og38	False	False	0.455756	221	5
192	5_s425		False		0.455756	222	5
149	5_s73	og65	False	False	0.488123	223	5
148	5_st237		False		0.488123	224	5
116	5_s215		False		0.489017	225	5
115	5_st32	og21	False	False	0.489017	226	5
241	5_s396		False		0.501546	227	5
240	5_st111		False		0.501546	228	5
220	5_st184		False		0.512495	229	5
219	5_st181	og111	False	False	0.512495	230	5
277					0.528913	231	5
274					0.528913	232	5
179	5_st245	og109	False	False	0.545284	233	5
180	5_s480	og100	False	False	0.545284	234	5
306	5_s299		False		0.549044	235	5
307	5_s462		False		0.549044	236	5
208	5_st1	og156	False	False	0.563083	237	5
209	5_st251	og14	False	False	0.563083	238	5
210	5_st243		False		0.563083	239	5
142	5_st127		False		0.571113	240	5
143	5_st178		False		0.571113	241	5
125	5_st28	og348	False	False	0.575013	242	5
124	5_st31	og52	False	False	0.575013	243	5
203	5_st95	og411	True	False	0.590393	244	5
202	5_st24		False		0.590393	245	5
200	5_st204		False		0.594247	246	5
199	5_st86		False		0.594247	247	5
314	5_st12		False		0.610659	248	5
315	5_s39	og311	False	False	0.610659	249	5
105	5_st149	og218	False	False	0.625633	250	5
106	5_st150	og250	False	False	0.625633	251	5
300	5_st114		False		0.627326	252	5
299	5_st14	og96	False	False	0.627326	253	5
275	5_st220		False		0.652385	254	5
276	5_st214	og127	False	False	0.652385	255	5
136	5_st236	og7	False	False	0.670866	256	5
137	5_s500		False		0.670866	257	5
217	5_st158	og4	False	False	0.673489	258	5
216	5_st156	og178	False	False	0.673489	259	5
171	5_s464	og172	False	False	0.67352	260	5
170	5_st224		False		0.67352	261	5
278					0.6871959999999999	262	5
281	5_st212		False		0.6871959999999999	263	5
128	5_st191	og158	False	False	0.688817	264	5
127	5_st165	og169	False	False	0.688817	265	5
188	5_s488	og6	False	False	0.716903	266	5
189	5_st6	og269	False	False	0.716903	267	5
108	5_st233		False		0.75182	268	5
109	5_st91		False		0.75182	269	5
145	5_st47	og59	False	False	0.753146	270	5
146	5_st131		False		0.753146	271	5
119	5_s331	og150	False	False	0.790465	272	5
118	5_s68		False		0.790465	273	5
186	5_s242	og197	False	False	0.819317	274	5
185	5_s243		False		0.819317	275	5
182	5_s363		False		0.827182	276	5
183	5_st41		False		0.827182	277	5
165	5_st35		False		0.836789	278	5
151					0.836789	279	5
258	5_st3	og156	False	False	0.837607	280	5
256					0.837607	281	5
257	5_s264	og281	False	False	0.837607	282	5
260					0.837607	283	5
259	5_st256	og334	False	False	0.837607	284	5
121	5_st81		False		0.848396	285	5
122	5_st69		False		0.848396	286	5
134	5_s529	og116	False	False	0.850571	287	5
133	5_st258	og85	False	False	0.850571	288	5
280	5_st217		False		0.852443	289	5
279	5_st210		False		0.852443	290	5
139	5_st102	og262	False	False	0.901846	291	5
140	5_st240	og201	False	False	0.901846	292	5
164	5_st228		False		0.925539	293	5
152					0.925539	294	5
262					0.947958	295	5
270					0.947958	296	5
269	5_i4	og668	True	True	0.947958	297	5
268	5_i2		False		0.947958	298	5
267	5_st248	og38	False	False	0.947958	299	5
266	5_st77		False		0.947958	300	5
265	5_st68		False		0.947958	301	5
261	5_st46	og161	False	False	0.947958	302	5
158	5_s222	og287	False	False	0.963083	303	5
154					0.963083	304	5
157	5_st96	og413	True	False	0.963083	305	5
153	5_s90	og42	False	False	0.963083	306	5
159	5_s391		False		0.963083	307	5
161	5_u3		False		0.963083	308	5
162	5_u4	og364	True	True	0.963083	309	5
163	5_u8	og64	False	True	0.963083	310	5
160	5_u1	og536	True	True	0.963083	311	5
156	5_u9		False		0.968166	312	5
155	5_st29	og366	True	False	0.968166	313	5
272	5_u6	og543	True	True	0.968715	314	5
271	5_i3	og573	True	True	0.968715	315	5
111	5_st146		False		0.981868	316	5
112	5_s239		False		0.981868	317	5
113	5_s70		False		0.981868	318	5
264	5_st201	og174	False	False	0.982145	319	5
263	5_st198		False		0.982145	320	5
0	6_s210	og331	False	False	0.0	1	6
110	6_st12	og131	False	False	0.0	2	6
111					0.0	3	6
114					0.0	4	6
117					0.0	5	6
120					0.0	6	6
123					0.0	7	6
126					0.0	8	6
129					0.0	9	6
133					0.0	10	6
136					0.0	11	6
144					0.0	12	6
147					0.0	13	6
148					0.0	14	6
151	6_s476		False		0.0	15	6
152					0.0	16	6
158					0.0	17	6
163					0.0	18	6
109	6_s184		False		0.0	19	6
108	6_st39	og288	False	False	0.0	20	6
107	6_s331	og310	False	False	0.0	21	6
106	6_st185		False		0.0	22	6
88	6_st50		False		0.0	23	6
89	6_s371	og109	False	False	0.0	24	6
90	6_st102		False		0.0	25	6
91	6_s496	og42	False	False	0.0	26	6
92	6_s239		False		0.0	27	6
93	6_s412	og276	False	False	0.0	28	6
94	6_s333		False		0.0	29	6
95	6_s241	og100	False	False	0.0	30	6
166					0.0	31	6
96	6_st61	og169	False	False	0.0	32	6
98	6_st273	og125	False	False	0.0	33	6
99	6_st124		False		0.0	34	6
100	6_st220	og337	False	False	0.0	35	6
101	6_st132		False		0.0	36	6
102	6_st248		False		0.0	37	6
103	6_st72	og185	False	False	0.0	38	6
104	6_st252		False		0.0	39	6
105	6_s313	og79	False	False	0.0	40	6
97	6_s220	og326	False	False	0.0	41	6
87	6_s68	og18	False	False	0.0	42	6
171					0.0	43	6
181					0.0	44	6
269					0.0	45	6
272					0.0	46	6
273	6_st118		False		0.0	47	6
274	6_st189	og333	False	False	0.0	48	6
275	6_s288	og55	False	False	0.0	49	6
276					0.0	50	6
277	6_st173	og200	False	False	0.0	51	6
278	6_st213	og152	False	False	0.0	52	6
279					0.0	53	6
284					0.0	54	6
289					0.0	55	6
292					0.0	56	6
293	6_st250	og56	False	False	0.0	57	6
294	6_s359	og349	False	False	0.0	58	6
295					0.0	59	6
304					0.0	60	6
309					0.0	61	6
266					0.0	62	6
260					0.0	63	6
259	6_st78	og180	False	False	0.0	64	6
258	6_s42		False		0.0	65	6
184					0.0	66	6
187					0.0	67	6
191					0.0	68	6
194					0.0	69	6
197					0.0	70	6
200					0.0	71	6
203					0.0	72	6
207					0.0	73	6
174					0.0	74	6
210					0.0	75	6
218					0.0	76	6
221					0.0	77	6
224					0.0	78	6
227					0.0	79	6
252					0.0	80	6
255					0.0	81	6
256	6_s7		False		0.0	82	6
257					0.0	83	6
215					0.0	84	6
86	6_s207	og162	False	False	0.0	85	6
155					0.0	86	6
84	6_st38		False		0.0	87	6
19	6_st217	og87	False	False	0.0	88	6
45	6_st136	og148	False	False	0.0	89	6
46	6_s525	og13	False	False	0.0	90	6
47	6_s509	og45	False	False	0.0	91	6
18	6_s430	og46	False	False	0.0	92	6
48	6_st208		False		0.0	93	6
49	6_st70		False		0.0	94	6
17	6_st58	og299	False	False	0.0	95	6
50	6_s224		False		0.0	96	6
16	6_s74	og338	False	False	0.0	97	6
15	6_s169	og233	False	False	0.0	98	6
14	6_st37	og265	False	False	0.0	99	6
36	6_st265		False		0.0	100	6
12	6_s489		False		0.0	101	6
11	6_s143		False		0.0	102	6
10	6_s278	og346	False	False	0.0	103	6
51	6_s289	og249	False	False	0.0	104	6
9	6_s110	og280	False	False	0.0	105	6
8	6_s296	og1	False	False	0.0	106	6
20	6_st192	og271	False	False	0.0	107	6
21	6_s242	og43	False	False	0.0	108	6
22	6_st57	og83	False	False	0.0	109	6
44	6_st178	og332	False	False	0.0	110	6
37	6_st60	og36	False	False	0.0	111	6
85	6_st3	og161	False	False	0.0	112	6
34	6_st259	og223	False	False	0.0	113	6
38	6_st141	og242	False	False	0.0	114	6
33	6_st56	og82	False	False	0.0	115	6
39	6_s495	og211	False	False	0.0	116	6
40	6_s139	og247	False	False	0.0	117	6
32	6_s268	og175	False	False	0.0	118	6
31	6_s294	og286	False	False	0.0	119	6
52	6_st22		False		0.0	120	6
41	6_st51		False		0.0	121	6
29	6_st30		False		0.0	122	6
42	6_s209	og232	False	False	0.0	123	6
28	6_s275		False		0.0	124	6
27	6_st10	og132	False	False	0.0	125	6
26	6_st71	og164	False	False	0.0	126	6
25	6_st125	og302	False	False	0.0	127	6
43	6_s24	og62	False	False	0.0	128	6
24	6_s58	og77	False	False	0.0	129	6
23	6_st198	og114	False	False	0.0	130	6
30	6_s46	og344	False	False	0.0	131	6
7	6_st113		False		0.0	132	6
13	6_s67	og146	False	False	0.0	133	6
5	6_st59	og296	False	False	0.0	134	6
61	6_st145	og262	False	False	0.0	135	6
62	6_s235	og282	False	False	0.0	136	6
63	6_st137		False		0.0	137	6
6	6_s375	og291	False	False	0.0	138	6
65	6_st251	og57	False	False	0.0	139	6
66	6_st177		False		0.0	140	6
67	6_st151		False		0.0	141	6
68	6_s533	og352	False	False	0.0	142	6
69	6_st225	og312	False	False	0.0	143	6
70	6_st114	og209	False	False	0.0	144	6
71	6_s480	og65	False	False	0.0	145	6
72	6_s104		False		0.0	146	6
73	6_st210	og156	False	False	0.0	147	6
74	6_st40	og288	False	False	0.0	148	6
75	6_st183	og14	False	False	0.0	149	6
76	6_st207		False		0.0	150	6
77	6_s395	og112	False	False	0.0	151	6
78	6_st224	og128	False	False	0.0	152	6
79	6_st258	og34	False	False	0.0	153	6
80	6_s285	og103	False	False	0.0	154	6
81	6_st204		False		0.0	155	6
82	6_st227		False		0.0	156	6
83	6_s542		False		0.0	157	6
60	6_st242	og52	False	False	0.0	158	6
59	6_s295	og0	False	False	0.0	159	6
64	6_st187	og23	False	False	0.0	160	6
35	6_s237	og254	False	False	0.0	161	6
53	6_st195		False		0.0	162	6
4	6_st142	og339	False	False	0.0	163	6
3	6_st66	og289	False	False	0.0	164	6
54	6_s394	og301	False	False	0.0	165	6
55	6_st46	og218	False	False	0.0	166	6
58	6_st55	og95	False	False	0.0	167	6
1	6_st106		False		0.0	168	6
2	6_st103		False		0.0	169	6
57	6_st240		False		0.0	170	6
56	6_st148		False		0.0	171	6
209	6_s361	og199	False	False	0.03751	172	6
208	6_s446		False		0.03751	173	6
121	6_st27	og347	False	False	0.219522	174	6
122	6_s303	og26	False	False	0.219522	175	6
261					0.2273	176	6
264	6_st245	og308	False	False	0.2273	177	6
265	6_st190	og85	False	False	0.2273	178	6
296					0.253244	179	6
301					0.253244	180	6
192	6_st95		False		0.255892	181	6
193	6_st90		False		0.255892	182	6
205	6_s329		False		0.266124	183	6
204	6_st150	og68	False	False	0.266124	184	6
206	6_s358	og350	False	False	0.266124	185	6
263	6_s69	og318	False	False	0.295885	186	6
262	6_st14	og212	False	False	0.295885	187	6
303	6_s263	og165	False	False	0.31131800000000004	188	6
302	6_st181	og38	False	False	0.31131800000000004	189	6
267	6_st256		False		0.317249	190	6
268	6_st41		False		0.317249	191	6
182	6_s287		False		0.33166	192	6
183	6_st243	og21	False	False	0.33166	193	6
306					0.344952	194	6
305	6_s57	og354	False	False	0.344952	195	6
199	6_st36	og96	False	False	0.413701	196	6
198	6_s60	og258	False	False	0.413701	197	6
162	6_s66	og144	False	False	0.419016	198	6
159					0.419016	199	6
190	6_s8	og47	False	False	0.454186	200	6
189	6_s514	og207	False	False	0.454186	201	6
188	6_s167	og235	False	False	0.454186	202	6
271	6_st221		False		0.4587	203	6
270	6_s401		False		0.4587	204	6
178					0.463672	205	6
175					0.463672	206	6
298					0.47706400000000004	207	6
297	6_s16		False		0.47706400000000004	208	6
157	6_st215	og269	False	False	0.479785	209	6
156	6_st269		False		0.479785	210	6
195	6_s453		False		0.508829	211	6
196	6_st112		False		0.508829	212	6
185	6_st28		False		0.517493	213	6
186	6_s516	og239	False	False	0.517493	214	6
179	6_s312		False		0.531469	215	6
180	6_st201		False		0.531469	216	6
153	6_st267		False		0.548719	217	6
154	6_st275		False		0.548719	218	6
173	6_st100		False		0.549431	219	6
172	6_s150	og319	False	False	0.549431	220	6
253	6_st149		False		0.558614	221	6
254	6_st146	og353	False	False	0.558614	222	6
176	6_st79	og181	False	False	0.595449	223	6
177	6_s377	og116	False	False	0.595449	224	6
222	6_s349		False		0.601061	225	6
223	6_st169	og8	False	False	0.601061	226	6
299	6_st171		False		0.625326	227	6
300	6_st29		False		0.625326	228	6
115	6_st237		False		0.635116	229	6
116	6_s485		False		0.635116	230	6
226	6_s404	og120	False	False	0.657657	231	6
225	6_s475		False		0.657657	232	6
112	6_s56	og311	False	False	0.662276	233	6
113	6_st34		False		0.662276	234	6
124	6_st54	og4	False	False	0.666618	235	6
125	6_st52	og178	False	False	0.666618	236	6
134	6_st119		False		0.669796	237	6
135	6_st115	og111	False	False	0.669796	238	6
146	6_s28	og54	False	False	0.683272	239	6
145	6_s27	og281	False	False	0.683272	240	6
217	6_s492	og214	False	False	0.693821	241	6
216	6_s491	og348	False	False	0.693821	242	6
201	6_st75	og187	False	False	0.712296	243	6
202	6_st77		False		0.712296	244	6
170	6_s486		False		0.744021	245	6
167					0.744021	246	6
286	6_i1	og458	True	True	0.748351	247	6
285	6_s347		False		0.748351	248	6
287	6_st35	og257	False	False	0.748351	249	6
288	6_st98		False		0.748351	250	6
168	6_s318	og158	False	False	0.7492880000000001	251	6
169	6_st49		False		0.7492880000000001	252	6
160	6_s431	og224	False	False	0.76309	253	6
161	6_s436		False		0.76309	254	6
283	6_st174	og201	False	False	0.772441	255	6
280					0.772441	256	6
220	6_st87		False		0.772987	257	6
219	6_st6	og59	False	False	0.772987	258	6
310	6_st128		False		0.774779	259	6
311	6_st126		False		0.774779	260	6
165	6_st257		False		0.777803	261	6
164	6_s568	og217	False	False	0.777803	262	6
282	6_s510	og44	False	False	0.781061	263	6
281	6_s80	og49	False	False	0.781061	264	6
214	6_s205		False		0.785089	265	6
211					0.785089	266	6
149	6_st105		False		0.796359	267	6
150	6_st165		False		0.796359	268	6
228					0.819032	269	6
229	6_s83		False		0.819032	270	6
230	6_st176		False		0.819032	271	6
231	6_st32		False		0.819032	272	6
251	6_st111		False		0.819032	273	6
232					0.819032	274	6
250	6_st129		False		0.819032	275	6
213	6_st96		False		0.845955	276	6
212	6_st84		False		0.845955	277	6
127	6_s410		False		0.850177	278	6
128	6_s409	og197	False	False	0.850177	279	6
249	6_st188	og334	False	False	0.866906	280	6
233					0.866906	281	6
119	6_s570		False		0.881998	282	6
118	6_s532		False		0.881998	283	6
131	6_st253		False		0.911824	284	6
130	6_st4	og161	False	False	0.911824	285	6
132	6_st246		False		0.911824	286	6
290	6_s225	og172	False	False	0.937607	287	6
291	6_st107		False		0.937607	288	6
240	6_i4		False		0.939929	289	6
248	6_i3		False		0.939929	290	6
247	6_i2		False		0.939929	291	6
246	6_st180	og38	False	False	0.939929	292	6
234					0.939929	293	6
242	6_st92		False		0.939929	294	6
236	6_st206		False		0.939929	295	6
237	6_st157	og174	False	False	0.939929	296	6
235	6_st123		False		0.939929	297	6
245	6_st154		False		0.939929	298	6
244	6_st127		False		0.939929	299	6
243	6_s196	og256	False	False	0.939929	300	6
238	6_u4	og325	False	True	0.939929	301	6
239	6_s330	og423	True	False	0.939929	302	6
241	6_st83		False		0.939929	303	6
137	6_st21		False		0.969299	304	6
139	6_st139	og415	True	False	0.969299	305	6
140	6_s293	og287	False	False	0.969299	306	6
141	6_u2	og686	True	True	0.969299	307	6
142	6_u5	og64	False	True	0.969299	308	6
143	6_u6		False		0.969299	309	6
138	6_st44	og561	True	False	0.969299	310	6
307	6_s272		False		0.9815389999999999	311	6
308	6_s336		False		0.9815389999999999	312	6
