# Supplementary material for: The effect of hybridization on transposable element accumulation in an undomesticated fungal species
Source: eLife. 2020 Sep 21;9:e60474. doi: 10.7554/eLife.60474 (PMC7584455; doi:10.7554/eLife.60474)
Supplement: Figure 4—source data 1. [file elife-60474-fig4-data1.csv.zip › Figure4a.csv]

	param	pval	family	pc	Dataset	Variance explained	label
0	0.2424653388801379	0.03565511835868022	TY1_I	pc1	Climatic variables	44.106573132430746	All lineages
1	0.12725213848103184	0.07227407490824907	TY1_I	pc2	Climatic variables	20.170833607122603	All lineages
2	-0.23253051052054416	0.001762252130425394	TY1_I	pc3	Climatic variables	11.400884085114486	All lineages
3	0.00593903657407599	0.9576428657259854	TY1_I	pc4	Climatic variables	8.326594037561	All lineages
4	0.6968804263855239	1.9243208247639827e-21	TY1_I	PC1	Genotypes	51.87951326370239	All lineages
5	0.9751347799491028	9.181675436488668e-22	TY1_I	PC2	Genotypes	19.04952824115753	All lineages
6	0.2527339473658382	0.0005625584244697049	TY1_I	PC3	Genotypes	2.3360855877399445	All lineages
7	-0.20684722341900094	0.0037375789151932715	TY1_I	PC4	Genotypes	1.8458710983395576	All lineages
8	-0.7277353669248499	2.1189917853073025e-17	TY1_I	PC5	Genotypes	1.4445445500314236	All lineages
9	-0.1579084065366571	0.020794070045055207	TY1_I	PC6	Genotypes	1.4094289392232895	All lineages
10	1.2256693975017472	3.0178804915700615e-23	TY1_I	PC7	Genotypes	1.2959965504705906	All lineages
11	-0.05848896332877143	0.3644640130805432	TY1_I	PC8	Genotypes	0.9431717917323112	All lineages
12	-0.06660363382068046	0.5512969685622321	TY3_1p_I	pc1	Climatic variables	44.106573132430746	All lineages
13	0.13352554596280647	0.04958673197234068	TY3_1p_I	pc2	Climatic variables	20.170833607122603	All lineages
14	-0.06566021119518013	0.37144014633613354	TY3_1p_I	pc3	Climatic variables	11.400884085114486	All lineages
15	0.029060778489823316	0.7880958786351512	TY3_1p_I	pc4	Climatic variables	8.326594037561	All lineages
16	0.06594460511444886	0.29664244675000445	TY3_1p_I	PC1	Genotypes	51.87951326370239	All lineages
17	0.2847575521295302	0.0014721147223432569	TY3_1p_I	PC2	Genotypes	19.04952824115753	All lineages
18	-0.5275091295841996	2.2477789715605196e-10	TY3_1p_I	PC3	Genotypes	2.3360855877399445	All lineages
19	-0.06946587220555397	0.3180137622513906	TY3_1p_I	PC4	Genotypes	1.8458710983395576	All lineages
20	-0.693409679685359	3.901009006174812e-12	TY3_1p_I	PC5	Genotypes	1.4445445500314236	All lineages
21	-0.10494086041631834	0.13923600482644105	TY3_1p_I	PC6	Genotypes	1.4094289392232895	All lineages
22	0.5267856449545028	1.4034139636590523e-06	TY3_1p_I	PC7	Genotypes	1.2959965504705906	All lineages
23	0.03304733740772273	0.6473371663359042	TY3_1p_I	PC8	Genotypes	0.9431717917323112	All lineages
24	0.23487283390515343	0.14868917222767722	Tsu4_I	pc1	Climatic variables	44.106573132430746	All lineages
25	-0.1456477523006875	0.14495156475702345	Tsu4_I	pc2	Climatic variables	20.170833607122603	All lineages
26	-0.021689068535452452	0.834429638093752	Tsu4_I	pc3	Climatic variables	11.400884085114486	All lineages
27	0.21547687093353948	0.17379528542584374	Tsu4_I	pc4	Climatic variables	8.326594037561	All lineages
28	-0.597537651710185	5.906178918390196e-10	Tsu4_I	PC1	Genotypes	51.87951326370239	All lineages
29	-0.47563279617622045	0.00023589917703383272	Tsu4_I	PC2	Genotypes	19.04952824115753	All lineages
30	0.2687720073045633	0.008993536874231161	Tsu4_I	PC3	Genotypes	2.3360855877399445	All lineages
31	0.06866039532155878	0.491459379250733	Tsu4_I	PC4	Genotypes	1.8458710983395576	All lineages
32	-1.551772988421342	1.4159406672485535e-31	Tsu4_I	PC5	Genotypes	1.4445445500314236	All lineages
33	0.2654756818161437	0.0061074427741022765	Tsu4_I	PC6	Genotypes	1.4094289392232895	All lineages
34	-0.12117421465671747	0.42793184354735214	Tsu4_I	PC7	Genotypes	1.2959965504705906	All lineages
35	0.04203493570649037	0.6444417894742522	Tsu4_I	PC8	Genotypes	0.9431717917323112	All lineages
0	-0.05255923176840949	0.7660267511100411	TY1_I	pc1	Climatic variables	36.219671280635964	SpB
1	0.22751366320428487	3.977794552568831e-08	TY1_I	pc2	Climatic variables	26.72287198711128	SpB
2	-1.3534210432502047	5.056893308793237e-06	TY1_I	pc3	Climatic variables	13.530371948866312	SpB
3	0.9512781868143294	5.475188092327252e-10	TY1_I	pc4	Climatic variables	7.966910615549313	SpB
4	0.5179296992334791	5.4790241051874815e-06	TY1_I	PC1	Genotypes	9.45221558213234	SpB
5	0.2659849118057347	0.007343511816971956	TY1_I	PC2	Genotypes	7.512990385293961	SpB
6	-0.6049887112580763	9.460286541393923e-05	TY1_I	PC3	Genotypes	6.721513718366623	SpB
7	-0.6940504978469698	0.0005844622492674978	TY1_I	PC4	Genotypes	4.557134211063385	SpB
8	-0.2424334188542523	1.8408054391504432e-06	TY1_I	PC5	Genotypes	3.8393810391426086	SpB
9	-0.5054921611825327	3.019436770792441e-05	TY1_I	PC6	Genotypes	3.594627231359482	SpB
10	-0.23125769578540492	0.0021552235291706226	TY1_I	PC7	Genotypes	2.872672863304615	SpB
11	0.406890788748848	1.715259464460756e-09	TY1_I	PC8	Genotypes	2.6033269241452217	SpB
12	-0.2966825907938578	6.33319331769502e-06	TY1_I	PC9	Genotypes	2.5748686864972115	SpB
13	-0.1318899206383649	6.442647316208673e-06	TY1_I	PC10	Genotypes	2.339940145611763	SpB
14	-0.25873387218138844	4.5953260555946414e-12	TY1_I	PC11	Genotypes	2.118864469230175	SpB
15	-0.0884485913101298	0.0252425739191448	TY1_I	PC12	Genotypes	2.0460503175854683	SpB
16	-0.23456769440164105	6.057448038942731e-05	TY1_I	PC13	Genotypes	2.0127225667238235	SpB
17	-0.3968458115852652	4.5951797132330264e-11	TY1_I	PC14	Genotypes	1.9864074885845184	SpB
18	-0.09834023834679348	0.0038912053386263717	TY1_I	PC15	Genotypes	1.9613469019532204	SpB
19	0.1612549009408097	0.00019665885591700638	TY1_I	PC16	Genotypes	1.9102096557617188	SpB
20	0.06962664277032554	0.012369901507188268	TY1_I	PC17	Genotypes	1.8748268485069275	SpB
21	-0.16020347134658966	9.663571082601662e-07	TY1_I	PC18	Genotypes	1.8072167411446571	SpB
22	-0.4952966136022836	0.00011250267776954115	TY1_I	PC19	Genotypes	1.7663437873125076	SpB
23	-0.16238215585553628	4.472652795356962e-06	TY1_I	PC20	Genotypes	1.7483888193964958	SpB
24	0.04492171529915112	0.15381717490599062	TY1_I	PC21	Genotypes	1.7254728823900223	SpB
25	-0.039495630222742495	0.3940201157694754	TY1_I	PC22	Genotypes	1.7053734511137009	SpB
26	0.26615673725494315	3.54893536840542e-10	TY1_I	PC23	Genotypes	1.6072224825620651	SpB
27	-0.0603251267615892	0.07438915389615845	TY1_I	PC24	Genotypes	1.6026420518755913	SpB
28	0.1836319838747971	1.7212747270140343e-07	TY1_I	PC25	Genotypes	1.5421107411384583	SpB
29	-0.37462040175857336	5.4864994094756914e-08	TY1_I	PC26	Genotypes	1.5078052878379822	SpB
30	-0.06370154493188726	0.02251567390384668	TY1_I	PC27	Genotypes	1.473929826170206	SpB
31	0.0025177578066889472	0.9528775336623689	TY1_I	PC28	Genotypes	1.465956773608923	SpB
32	-0.1979771606630521	6.315170990130084e-05	TY1_I	PC29	Genotypes	1.3626440428197384	SpB
33	0.038501212652428854	0.27775577556154507	TY1_I	PC30	Genotypes	1.3276292011141777	SpB
34	-1.0585314838420632	4.489906171301636e-07	TY3_1p_I	pc1	Climatic variables	36.219671280635964	SpB
35	0.10949506677726298	0.06144329418418188	TY3_1p_I	pc2	Climatic variables	26.72287198711128	SpB
36	0.0847493324248112	0.7806309826985577	TY3_1p_I	pc3	Climatic variables	13.530371948866312	SpB
37	-0.12361907298272656	0.4270851006597741	TY3_1p_I	pc4	Climatic variables	7.966910615549313	SpB
38	0.5896496227979467	3.1080609647208113e-06	TY3_1p_I	PC1	Genotypes	9.45221558213234	SpB
39	1.0755540475954362	2.0267787969086734e-09	TY3_1p_I	PC2	Genotypes	7.512990385293961	SpB
40	-0.7884270635572516	0.001729846146489662	TY3_1p_I	PC3	Genotypes	6.721513718366623	SpB
41	0.0836627463347831	0.6917601312818578	TY3_1p_I	PC4	Genotypes	4.557134211063385	SpB
42	0.16146878042803992	0.772421972292063	TY3_1p_I	PC5	Genotypes	3.8393810391426086	SpB
43	-0.016844506100692547	0.9093299179244566	TY3_1p_I	PC6	Genotypes	3.594627231359482	SpB
44	-4.537638404441696	0.00034426694000736456	TY3_1p_I	PC7	Genotypes	2.872672863304615	SpB
45	-4.971954730146259	8.813576729574807e-05	TY3_1p_I	PC8	Genotypes	2.6033269241452217	SpB
46	2.4948578127382826	0.019927082148169847	TY3_1p_I	PC9	Genotypes	2.5748686864972115	SpB
47	8.833649378946099	0.0018268213152896177	TY3_1p_I	PC10	Genotypes	2.339940145611763	SpB
48	-0.3009304939395657	0.00024826315140595736	TY3_1p_I	PC11	Genotypes	2.118864469230175	SpB
49	-1.1290886498705297	9.035624048832917e-05	TY3_1p_I	PC12	Genotypes	2.0460503175854683	SpB
50	-0.5301232587771898	0.1042296826993385	TY3_1p_I	PC13	Genotypes	2.0127225667238235	SpB
51	-2.1916642676594735	0.012660246322159464	TY3_1p_I	PC14	Genotypes	1.9864074885845184	SpB
52	-0.10673837418460214	0.6189649506439019	TY3_1p_I	PC15	Genotypes	1.9613469019532204	SpB
53	0.33452927903932006	0.09737818418478336	TY3_1p_I	PC16	Genotypes	1.9102096557617188	SpB
54	1.7436922836757947	0.00046881168308400583	TY3_1p_I	PC17	Genotypes	1.8748268485069275	SpB
55	0.12073060819073042	0.14283859529641152	TY3_1p_I	PC18	Genotypes	1.8072167411446571	SpB
56	-1.5911816797634035	0.00018358925810400728	TY3_1p_I	PC19	Genotypes	1.7663437873125076	SpB
57	4.497298679648349	0.003269428371394745	TY3_1p_I	PC20	Genotypes	1.7483888193964958	SpB
58	-0.18342705587952857	0.17745323501146526	TY3_1p_I	PC21	Genotypes	1.7254728823900223	SpB
59	0.08381487650781694	0.5210716569520836	TY3_1p_I	PC22	Genotypes	1.7053734511137009	SpB
60	-0.46364811406998097	0.26622757106908373	TY3_1p_I	PC23	Genotypes	1.6072224825620651	SpB
61	-0.454645377430115	0.296928009785308	TY3_1p_I	PC24	Genotypes	1.6026420518755913	SpB
62	0.9677579907258045	0.2925608099059783	TY3_1p_I	PC25	Genotypes	1.5421107411384583	SpB
63	0.063360195858252	0.4164922611280927	TY3_1p_I	PC26	Genotypes	1.5078052878379822	SpB
64	0.14490527962747046	0.5183603600800242	TY3_1p_I	PC27	Genotypes	1.473929826170206	SpB
65	-0.02489491254087217	0.7578487120715822	TY3_1p_I	PC28	Genotypes	1.465956773608923	SpB
66	0.07236673234386844	0.22329232888529227	TY3_1p_I	PC29	Genotypes	1.3626440428197384	SpB
67	0.2904286908390704	7.982855278346317e-08	TY3_1p_I	PC30	Genotypes	1.3276292011141777	SpB
68	0.08333907291098708	0.7985942489126185	Tsu4_I	pc1	Climatic variables	36.219671280635964	SpB
69	-0.04765196054324787	0.5062880132530602	Tsu4_I	pc2	Climatic variables	26.72287198711128	SpB
70	-1.410987925938433	0.007996183447068336	Tsu4_I	pc3	Climatic variables	13.530371948866312	SpB
71	0.6632513433035933	0.011894771715038414	Tsu4_I	pc4	Climatic variables	7.966910615549313	SpB
72	0.24228111612184167	0.23017721044040668	Tsu4_I	PC1	Genotypes	9.45221558213234	SpB
73	1.2541369038598713	2.2386308327375782e-10	Tsu4_I	PC2	Genotypes	7.512990385293961	SpB
74	1.0328557313527278	0.0002930976207306074	Tsu4_I	PC3	Genotypes	6.721513718366623	SpB
75	-1.3629514159494815	0.00027251184203329245	Tsu4_I	PC4	Genotypes	4.557134211063385	SpB
76	-0.5655591322437089	4.598282216213286e-09	Tsu4_I	PC5	Genotypes	3.8393810391426086	SpB
77	-0.1047301450310737	0.6273269077502758	Tsu4_I	PC6	Genotypes	3.594627231359482	SpB
78	-0.20565979839499413	0.13391516247957358	Tsu4_I	PC7	Genotypes	2.872672863304615	SpB
79	0.40687142002158705	0.0005787915202656203	Tsu4_I	PC8	Genotypes	2.6033269241452217	SpB
80	-0.5023795723067784	3.145366297309245e-05	Tsu4_I	PC9	Genotypes	2.5748686864972115	SpB
81	0.08498948517700933	0.10206897697984624	Tsu4_I	PC10	Genotypes	2.339940145611763	SpB
82	-0.09076323953024348	0.14561964526866805	Tsu4_I	PC11	Genotypes	2.118864469230175	SpB
83	0.06447594127749212	0.3733255807885898	Tsu4_I	PC12	Genotypes	2.0460503175854683	SpB
84	-0.2434871842044602	0.021134236727853355	Tsu4_I	PC13	Genotypes	2.0127225667238235	SpB
85	-0.38191844778714346	0.0002454837304031099	Tsu4_I	PC14	Genotypes	1.9864074885845184	SpB
86	0.021910542524182543	0.7232333781932515	Tsu4_I	PC15	Genotypes	1.9613469019532204	SpB
87	-0.02666858275214206	0.7314333960363901	Tsu4_I	PC16	Genotypes	1.9102096557617188	SpB
88	-0.08311696217128858	0.10361209249403563	Tsu4_I	PC17	Genotypes	1.8748268485069275	SpB
89	-0.15345293235050678	0.00839957376626799	Tsu4_I	PC18	Genotypes	1.8072167411446571	SpB
90	-0.4682464905036019	0.04316021113222485	Tsu4_I	PC19	Genotypes	1.7663437873125076	SpB
91	-0.172022764678258	0.006731752919221489	Tsu4_I	PC20	Genotypes	1.7483888193964958	SpB
92	-0.14148910400338316	0.015992534267035296	Tsu4_I	PC21	Genotypes	1.7254728823900223	SpB
93	0.08358498713504238	0.32957790819317134	Tsu4_I	PC22	Genotypes	1.7053734511137009	SpB
94	0.2302592995975719	0.0017078170329726857	Tsu4_I	PC23	Genotypes	1.6072224825620651	SpB
95	-0.00784799332701009	0.8994216427123654	Tsu4_I	PC24	Genotypes	1.6026420518755913	SpB
96	0.06206373767128194	0.3110819135766102	Tsu4_I	PC25	Genotypes	1.5421107411384583	SpB
97	-0.36659525639170876	0.002603309236780426	Tsu4_I	PC26	Genotypes	1.5078052878379822	SpB
98	0.032040491581856304	0.5305692498977359	Tsu4_I	PC27	Genotypes	1.473929826170206	SpB
99	-0.11176337433824841	0.15784814377314377	Tsu4_I	PC28	Genotypes	1.465956773608923	SpB
100	-0.3648045993770313	6.680048567322002e-05	Tsu4_I	PC29	Genotypes	1.3626440428197384	SpB
101	0.04429650750236255	0.4988271354808296	Tsu4_I	PC30	Genotypes	1.3276292011141777	SpB
0	-0.6164994980876688	0.04917593917376411	TY1_I	pc1	Climatic variables	45.52736994019311	SpC
1	-0.3547140566625595	0.04269483250723951	TY1_I	pc2	Climatic variables	21.767803307413004	SpC
2	0.3262454156747552	0.0058699455009612106	TY1_I	pc3	Climatic variables	8.224656348553626	SpC
3	0.13296128256042428	0.479704840069226	TY1_I	pc4	Climatic variables	7.712486858196183	SpC
4	1.2267928565196489	4.853411207433885e-05	TY1_I	PC1	Genotypes	35.54818034172058	SpC
5	0.09921140928644985	0.22070093254228573	TY1_I	PC2	Genotypes	10.011894255876541	SpC
6	0.13667945136539497	0.0484594733865635	TY1_I	PC3	Genotypes	5.789029970765114	SpC
7	-0.31855274092482844	0.001009373578927283	TY1_I	PC4	Genotypes	5.513223260641098	SpC
8	-0.03427088248587561	0.7766509548739526	TY1_I	PC5	Genotypes	5.27874082326889	SpC
9	-0.5817714335143318	0.013632914225182194	TY1_I	PC6	Genotypes	4.731711372733116	SpC
10	-0.43617875575073983	0.06501721685766683	TY1_I	PC7	Genotypes	4.448506608605385	SpC
11	-0.01783066655403376	0.8147126758745838	TY1_I	PC8	Genotypes	4.3782442808151245	SpC
12	-0.11481629757995959	0.2131646674550161	TY1_I	PC9	Genotypes	3.880610689520836	SpC
13	0.10449982832850535	0.07822175441413219	TY1_I	PC10	Genotypes	3.751092404127121	SpC
14	0.5166632288818376	0.6684383809409411	TY3_1p_I	pc1	Climatic variables	45.52736994019311	SpC
15	0.18335666374322934	0.781993259879885	TY3_1p_I	pc2	Climatic variables	21.767803307413004	SpC
16	0.12458287523299982	0.739802212834767	TY3_1p_I	pc3	Climatic variables	8.224656348553626	SpC
17	0.03654507354959929	0.965393920467508	TY3_1p_I	pc4	Climatic variables	7.712486858196183	SpC
18	1.0417076513865737	0.10429867472707836	TY3_1p_I	PC1	Genotypes	35.54818034172058	SpC
19	-0.5772151230526591	0.13311932715856292	TY3_1p_I	PC2	Genotypes	10.011894255876541	SpC
20	-0.0035399291668071	0.9893057869694353	TY3_1p_I	PC3	Genotypes	5.789029970765114	SpC
21	0.10619739437268755	0.6800874329506998	TY3_1p_I	PC4	Genotypes	5.513223260641098	SpC
22	-0.49617460520478684	0.3842699886550745	TY3_1p_I	PC5	Genotypes	5.27874082326889	SpC
23	0.1532901992336968	0.8491825770230137	TY3_1p_I	PC6	Genotypes	4.731711372733116	SpC
24	0.3098740177477044	0.7384103806358019	TY3_1p_I	PC7	Genotypes	4.448506608605385	SpC
25	-0.4110876556212139	0.26368445108527166	TY3_1p_I	PC8	Genotypes	4.3782442808151245	SpC
26	0.2929702507921564	0.46719347230601804	TY3_1p_I	PC9	Genotypes	3.880610689520836	SpC
27	-0.02586992478248956	0.9124601489344422	TY3_1p_I	PC10	Genotypes	3.751092404127121	SpC
28	1.8500163473000264	0.1413861053186104	Tsu4_I	pc1	Climatic variables	45.52736994019311	SpC
29	1.0318451125849428	0.13792780877184155	Tsu4_I	pc2	Climatic variables	21.767803307413004	SpC
30	-0.02697634412536426	0.9395000928749211	Tsu4_I	pc3	Climatic variables	8.224656348553626	SpC
31	4.551134262464496	0.0010378116869865213	Tsu4_I	pc4	Climatic variables	7.712486858196183	SpC
32	-0.590517244266674	0.29809825964963416	Tsu4_I	PC1	Genotypes	35.54818034172058	SpC
33	-2.374916709745576	0.00028924586204048	Tsu4_I	PC2	Genotypes	10.011894255876541	SpC
34	0.5584760971735445	0.05981877210454576	Tsu4_I	PC3	Genotypes	5.789029970765114	SpC
35	-0.24885069500191193	0.32739493137757203	Tsu4_I	PC4	Genotypes	5.513223260641098	SpC
36	-3.153245263736032	0.0007682008398865115	Tsu4_I	PC5	Genotypes	5.27874082326889	SpC
37	-0.005685873094136706	0.9940785109958885	Tsu4_I	PC6	Genotypes	4.731711372733116	SpC
38	2.5974327632975767	0.02164937021889214	Tsu4_I	PC7	Genotypes	4.448506608605385	SpC
39	-1.2585720658052373	0.0074046936256686345	Tsu4_I	PC8	Genotypes	4.3782442808151245	SpC
40	1.1449505678790435	0.018931472041030347	Tsu4_I	PC9	Genotypes	3.880610689520836	SpC
41	1.3857804939900271	0.0006568496880303422	Tsu4_I	PC10	Genotypes	3.751092404127121	SpC
