# Supplementary material for: The effect of hybridization on transposable element accumulation in an undomesticated fungal species
Source: eLife. 2020 Sep 21;9:e60474. doi: 10.7554/eLife.60474 (PMC7584455; doi:10.7554/eLife.60474)
Supplement: Figure 4—source data 2. [file elife-60474-fig4-data2.csv.zip › Figure4b.csv]

	TY1_I	TY3_1p_I	Tsu4_I	group	C	c	label
14_045Ci	2.958142326341963	0.276318286368217	-1.25	1	1	2	All lineages
14_055Ci	3.6314373253106336	0.1962816387908619	-1.25	1	1	5	All lineages
14_057Ci	4.165572551631538	2.880415334899604	3.6680728921607226	3	2	5	All lineages
14_067Ci	3.3652314953480174	-1.25	-0.07771200050071148	4	4	1	All lineages
14_076B	2.2543919166466733	1.6915683931947667	5.065990062471618	2	5	1	All lineages
14_092Ci	3.3770718967427262	-1.25	-1.25	4	4	1	All lineages
14_100C	4.453073147465299	1.6428847808814204	1.5113250766481432	3	2	1	All lineages
14_101B	0.23175832342533909	-1.25	0.07276879966418281	2	8	1	All lineages
14_103Ci	4.528545998726945	2.398237976381214	-1.25	3	2	7	All lineages
14_121Ci	3.64936009727149	-1.25	-0.06041730778695875	4	4	1	All lineages
14_123B	2.237718045809631	1.1298027066427432	5.253873814200671	2	5	1	All lineages
14_136B	2.541934116409994	1.7428468103359895	4.837082880181756	2	5	1	All lineages
14_152B	0.16312091526938932	-1.25	-0.11518024721771436	2	8	1	All lineages
14_161Ci	2.8486859105480224	-1.25	1.9045391452815403	4	4	1	All lineages
14_164C	3.921982355192644	1.2062952425301932	-1.25	3	2	1	All lineages
14_169C	3.8625266771340865	0.1650592908007802	-1.25	3	2	1	All lineages
14_177C	3.97764262965895	1.3653481469665998	-1.25	3	2	1	All lineages
14_178Ci	2.965492647905827	-1.25	0.05593286552132337	4	4	1	All lineages
15_004B	3.4599929217552026	1.1815664655044262	4.1435748082601185	2	5	9	All lineages
15_005C	4.20291030911849	1.433960550107761	-1.25	3	2	9	All lineages
16_004B	3.709267529796155	2.408649941154205	1.9079113483599937	2	5	2	All lineages
16_007B	2.668817949149079	0.18603584323440092	0.18603584323440092	2	6	2	All lineages
16_018B	3.4426527090696144	3.264634025580964	1.5829050968602383	2	5	2	All lineages
16_020B	3.46910539515377	3.340889639796181	1.461319650187174	2	5	2	All lineages
16_022B	3.5357379768308697	3.4281486688412457	1.4821885085541355	2	5	2	All lineages
16_023B	3.473399663318437	3.2573955699445367	1.5482536580026514	2	5	2	All lineages
16_025B	0.05125550008981694	-1.25	0.11179704202486818	2	5	2	All lineages
16_033B	0.09703293143839531	-1.25	2.779985222850647	2	5	2	All lineages
16_035C	-1.25	-1.25	-1.25	3	2	2	All lineages
16_036B	-0.0050934805065390165	-1.25	-1.25	2	5	2	All lineages
16_037B	4.075690609631266	0.08362188326748488	3.38515818932367	2	5	2	All lineages
16_043B	0.09943518307134891	-1.25	-1.25	2	5	2	All lineages
16_045B	4.145009793833514	2.1633416166057717	2.7628036870220427	2	5	2	All lineages
16_046B	-0.0887552462384491	-1.25	-1.25	2	5	2	All lineages
16_047C	4.695937762737913	2.091460248932128	-1.25	3	2	2	All lineages
16_055B	3.7403615710798377	2.0817838755983473	1.510627174402221	2	5	2	All lineages
16_058B	3.441201700164611	3.305318272082837	1.4979633500252332	2	5	2	All lineages
16_065B	3.78303345780873	2.141225096682864	1.6090040580336806	2	5	2	All lineages
16_066B	2.3655364967404866	-1.25	1.8400750077679913	2	5	2	All lineages
16_067C	4.389902380611108	2.8230020255583703	-1.25	3	2	2	All lineages
16_073B	-0.05742349494884369	-1.25	-1.25	2	5	2	All lineages
16_088B	-1.25	0.10716506029929374	2.770130073021723	2	9	0	All lineages
16_097B	-1.25	-1.25	-1.25	2	6	0	All lineages
16_103B	-1.25	-1.25	-1.25	2	7	0	All lineages
16_119A	3.235588171379778	0.16505079124946143	-1.25	1	1	0	All lineages
16_134A	3.2010133161148175	0.23507515218844954	-1.25	1	1	0	All lineages
16_168A	4.091097137220255	0.2001355130297373	-1.25	1	1	0	All lineages
16_183A	3.319653520757268	0.22824888732555504	-1.25	1	1	0	All lineages
16_189B	-1.25	-1.25	-1.25	2	7	0	All lineages
16_190A	3.2414769096073535	0.236918627645049	-1.25	1	1	0	All lineages
16_199C	0.6397926699390668	-1.25	-1.25	4	4	0	All lineages
16_214B	2.640683650892778	1.055721150171622	1.4368113175271278	2	5	4	All lineages
16_217B	2.256564758525979	1.0092015645719767	2.107311650021824	2	5	4	All lineages
16_227B	4.294916984531783	3.0965392476804077	1.0197236506295768	2	5	4	All lineages
16_234B	3.0086653408626214	0.9966926991965455	2.4473541082061105	2	5	4	All lineages
16_236B	3.1684081214423054	1.7496949640200636	2.4837132741359325	2	5	4	All lineages
16_245B	2.576809791194468	1.6709319685590174	1.339481099553148	2	5	4	All lineages
16_248B	3.850542556672253	1.6477617270778948	4.135699773404187	2	5	4	All lineages
16_250B	3.983095922915899	1.1732895218641994	4.100644220032434	2	5	4	All lineages
16_251B	3.946309234032948	1.731166551775889	4.068201539053459	2	5	4	All lineages
16_253B	3.9876393578057225	1.2526788995298936	4.168447646484866	2	5	4	All lineages
16_255B	4.02995072808615	1.6576584160222483	3.9757849407497554	2	5	4	All lineages
16_258B	3.8553783732239726	1.1493305040329664	4.14361232357488	2	5	4	All lineages
16_260B	4.063303107931563	1.4090421640899926	3.968592245638134	2	5	4	All lineages
16_261B	3.8668352260032437	1.6619229250013623	4.060616910827787	2	5	4	All lineages
16_269B	3.886306041241535	1.8624592992871678	2.7683371219226176	2	5	6	All lineages
16_271B	3.830185408489834	1.720623795213669	2.8571968480891137	2	5	6	All lineages
16_277B	3.373260011313403	1.0746016957488873	2.250924468389351	2	5	6	All lineages
16_291B	-1.25	-1.25	-0.2102366948430463	2	6	6	All lineages
16_296A	3.094284510779911	0.22538350105265348	-1.25	1	1	6	All lineages
95-7-1D	-0.1449186315898796	-0.03691658490293026	1.1018474850529216	2	6	0	All lineages
B1	-0.07211350983281761	0.8552411883354178	2.2774573401236733	2	6	0	All lineages
B2	3.2232179944886	-0.08534392138268387	-0.9849769628529135	1	1	0	All lineages
B3	2.926362086055466	-1.0141141680892236	2.046678826540534	6	0	0	All lineages
LL2011_001	4.347865287026865	2.0611624221513223	-1.25	3	2	1	All lineages
LL2011_004	4.806516450692546	1.502634867663347	-0.7492835059762735	3	2	9	All lineages
LL2011_005	3.3554910059512038	-0.7336029208780648	2.792369553769629	4	4	9	All lineages
LL2011_009	4.597322960640814	1.579750331192864	-1.25	3	2	9	All lineages
LL2011_011	4.573738489103666	1.4492564584225205	-0.8895454550292383	3	2	9	All lineages
LL2011_012	4.639523442939646	1.359715782870591	0.26115194838700173	3	2	5	All lineages
LL2012_001	3.6520616362509095	0.025844511328084074	-0.754374280792006	1	3	2	All lineages
LL2012_002	1.6782396071982362	-0.847016647398652	5.281709236872509	2	5	1	All lineages
LL2012_006	4.830469422903888	1.1092897962361636	-1.25	3	2	9	All lineages
LL2012_014	2.9712151838586136	-1.25	0.12492459925406774	2	8	1	All lineages
LL2012_015	2.4633812876195194	1.398728329277266	3.894849757243744	2	5	1	All lineages
LL2012_016	3.8854030397641255	-0.6962158625545563	0.20424846389452966	4	4	1	All lineages
LL2012_018	3.7000004446931047	-0.8180162321182252	0.048717237018310655	4	4	1	All lineages
LL2012_020	3.371682454254527		-1.25	4	4	1	All lineages
LL2012_021	1.6747368810748329	1.3842217388189315	3.5664250700396813	2	5	1	All lineages
LL2012_022	4.330163034867678	-0.0992297573882368	3.3194099785708024	2	5	2	All lineages
LL2012_024	4.200066998738923	0.4696083654852572	1.5983416796074605	2	5	2	All lineages
LL2012_025	2.8815734315300654	0.8282240069371314	5.652071062115751	2	5	1	All lineages
LL2012_026	3.6199076145006774	0.0036504596444277837	-0.6593145530780014	1	3	1	All lineages
LL2012_027	4.025832629133938	2.4946765721085766	2.432187885312982	3	2	1	All lineages
LL2012_030	4.2230967147126774	2.552160990881668	0.6734672871038017	2	5	3	All lineages
LL2013_030	1.9122930057822982		-0.7066168268621951	2	6	6	All lineages
LL2013_043	1.101638302077557		-0.561326710644872	2	6	6	All lineages
LL2013_204	4.0625364458706095	3.4057609229434416	2.8733274733632364	3	2	5	All lineages
LL2013_207	4.283068513319846	3.4390735373223924	3.1379753648574704	3	2	5	All lineages
M1	3.1281376628477044	-1.013676112140736	2.0910364208060397	6	0	0	All lineages
M2	2.9084075238837706	-0.9765559588933108	2.0927775394409807	5	0	0	All lineages
M3	2.9022645651449803	-1.0609375318580625	2.383370952304455	6	0	0	All lineages
MSH-475	1.7199011064812186	-1.25	-0.03909079401498605	2	6	2	All lineages
MSH-578a-4-E	1.8690418361334542	-1.25	-0.8313978820076384	2	6	2	All lineages
MSH-587-1	4.337359561221448	0.9047612339224216	2.0396037762092876	3	2	2	All lineages
MSH-604	1.1249833351404384	0.9004893911587031	2.121829902101565	2	6	2	All lineages
R1	-0.9937508956654604		-0.9937508956654604	2	7	0	All lineages
R10	-0.9768267766683882		-0.9768267766683882	2	7	0	All lineages
R11	-1.0212625179079877		-1.0212625179079877	2	7	0	All lineages
R12	-1.1132171569728744		-1.1132171569728744	2	7	0	All lineages
R13	-0.3752739584981386		-1.1022554640917228	2	7	0	All lineages
R14	-1.0259092871208955		-1.0259092871208955	2	7	0	All lineages
R15	-0.5674749209093779		-1.0719475037701667	2	7	0	All lineages
R16	-1.0734475388198108		-1.0734475388198108	2	7	0	All lineages
R17	-1.0046006948217459		-1.0046006948217459	2	7	0	All lineages
R18	-1.1879057093926635		-1.1879057093926635	2	7	0	All lineages
R19	3.096643050817626		2.155820986752399	6	0	0	All lineages
R2	-1.103305593027871		-1.103305593027871	2	7	0	All lineages
R20	2.4850895901139705		2.1482672799269125	6	0	0	All lineages
R21	2.758497269196493		2.1927852473749336	6	0	0	All lineages
R22	3.0126917924274226		2.18714384607424	5	0	0	All lineages
R23	2.9980664621848963	-1.027359529075901	2.128679946111461	5	0	0	All lineages
R24	3.01114550819276	-0.9774243555040316	2.144763083505458	5	0	0	All lineages
R28	-0.9572218110483455		-0.9572218110483455	2	7	0	All lineages
R29	-1.0768869950805318	1.3372206330472745	2.4589094488367396	2	6	0	All lineages
R3	-1.082558244804992		-1.082558244804992	2	7	0	All lineages
R31	-1.0073165237879982	-0.1963503481780151	3.5467337073715717	2	9	0	All lineages
R32	-0.9992177614971478	-0.0749450876603932	3.5637184328940092	2	9	0	All lineages
R33	-0.9817824211627064	-0.17881926822226024	3.5451121652533297	2	9	0	All lineages
R34	-0.999463820165241	-0.1531732355606943	3.59632929697497	2	9	0	All lineages
R35	-0.9664417191159744	-0.9664417191159744	-0.9664417191159744	2	7	0	All lineages
R36	-0.9697695539015241	-0.20498601559555585	3.7550159164725256	2	9	0	All lineages
R37	-1.020700951149502	-0.21334602909189737	3.7347207835847405	2	9	0	All lineages
R38	-1.024834068292817	-0.1871054971916939	3.754850365336736	2	9	0	All lineages
R39	-0.9943481330078621	-0.22035180789668818	3.757865234857281	2	9	0	All lineages
R4	-0.9752525860500079	-0.9752525860500079	-0.9752525860500079	2	7	0	All lineages
R40	-1.0344908871426046	-0.22930706412662794	3.736616268778147	2	9	0	All lineages
R41	-1.043674754273657	-0.27428768241507395	3.7293145542651214	2	9	0	All lineages
R42	-1.0816645170889263	-0.23018704179901484	3.7401787735718566	2	9	0	All lineages
R43	-1.0382741742497883	-0.21310797607572418	3.8326265643035153	2	9	0	All lineages
R44	-1.0015091867617274	-0.26703314462121774	3.6936590937092495	2	9	0	All lineages
R45	-1.0526583898012696	-0.18871993937729759	3.7318455931282974	2	9	0	All lineages
R46	-0.9864406146175773	-0.23797938161354093	3.8327166090573908	2	9	0	All lineages
R47	-0.9566248850467449	-0.18663049049306935	3.7513880527991468	2	9	0	All lineages
R5	-0.9994192120107313		-0.9994192120107313	2	7	0	All lineages
R6	-1.0403492710998785	-1.0403492710998785	-1.0403492710998785	2	7	0	All lineages
R7	-0.489872412031195		-1.0019728974748991	2	7	0	All lineages
R8	-0.3552526729512415		-1.010842313701401	2	7	0	All lineages
R9	-0.9902766235153457		-0.9902766235153457	2	7	0	All lineages
UTM6	-0.723548114587941	-0.723548114587941	-0.723548114587941	2	7	0	All lineages
UWOPS-80-13	0.8600982548998202	1.1461493134585865	-1.25	2	8	6	All lineages
UWOPS-99-501.1	-1.25		-1.25	2	6	6	All lineages
UWOPS_79-140	0.19869844680637438	-0.7748293418324339	-0.7748293418324339	2	6	4	All lineages
UWOPS_91-202	-0.7671693484366484	-0.7671693484366484	-0.7671693484366484	2	6	6	All lineages
WX1	-1.25	-1.25	-1.25	2	7	0	All lineages
WX10	-1.0474410331319168		-1.0474410331319168	2	7	0	All lineages
WX11	-1.0436720710378529	-1.0436720710378529	-1.0436720710378529	2	7	0	All lineages
WX12	-1.0096184605891478	-1.0096184605891478	-1.0096184605891478	2	7	0	All lineages
WX13	-1.2340026176705408		-1.2340026176705408	2	7	0	All lineages
WX14	-1.122459688020248		-1.122459688020248	2	7	0	All lineages
WX15	-1.1208711425606666	-1.1208711425606666	-1.1208711425606666	2	7	0	All lineages
WX16	-1.0586472197038193	-1.0586472197038193	-1.0586472197038193	2	7	0	All lineages
WX17	-0.34691976602474384	-1.0677656948276733	-1.0677656948276733	2	7	0	All lineages
WX18	-1.0641407267409306		-1.0641407267409306	2	7	0	All lineages
WX19	2.9672492219944404	-1.1355615835893342	2.0049196399604954	6	0	0	All lineages
WX2	-1.25	-1.25	-1.25	2	7	0	All lineages
WX20	3.0194275208757775	-1.0680353203745616	1.9975530212530144	6	0	0	All lineages
WX21	2.9399463429263104	-1.057905190495112	2.5010621016930994	6	0	0	All lineages
WX22	1.9714841614259555	-1.1032836069760172	1.7809193939246057	2	6	0	All lineages
WX25	-1.0468124136214056		-1.0468124136214056	2	7	0	All lineages
WX26	-1.012214425686155	-1.012214425686155	0.09558886384836018	2	6	0	All lineages
WX27	-1.0929423679553363	-0.24822059343324732	3.545013220379704	2	9	0	All lineages
WX28	-1.0711180589089109	-0.1736877925494582	3.5020093053752754	2	9	0	All lineages
WX29	-1.1013347079696558	-0.24507018543110526	3.5234922536294393	2	9	0	All lineages
WX3	-1.25	-1.25	-1.25	2	7	0	All lineages
WX30	-1.0571214050084343	-0.1667458961829329	3.6674756317273527	2	9	0	All lineages
WX31	-1.1052551550271703	-0.20713476904638384	3.6374370501659925	2	9	0	All lineages
WX32	-0.4518745222197724	-0.210792819581334	3.7868933145804196	2	9	0	All lineages
WX33	-1.0807320754615386	-0.2473819448709902	3.7340979671582115	2	9	0	All lineages
WX34	-1.1576506344426214	-0.3937179926761454	3.7895038313796245	2	9	0	All lineages
WX35	-1.147786988766586	-0.3764113638145483	3.744101443502686	2	9	0	All lineages
WX36	-1.1077598665417083	-0.23576747891777927	3.7351241166195903	2	9	0	All lineages
WX37	-1.0738389952168186	-0.3313352175091824	3.898146628613585	2	9	0	All lineages
WX38	-1.1304526756555813	-0.43711401388963367	3.9213636853645664	2	9	0	All lineages
WX39	-1.0739179460233084	-0.3649667280266975	3.7174954321652747	2	9	0	All lineages
WX4	-1.25	-1.25	-1.25	2	7	0	All lineages
WX40	-1.105654275990477	-0.24583193403873693	3.7495602848457183	2	9	0	All lineages
WX41	-1.1172814627649217	-0.2610169402263711	3.790438029758607	2	9	0	All lineages
WX42	-1.02085334784989	-1.02085334784989	-1.02085334784989	2	7	0	All lineages
WX43	-1.111759408029104	-0.22857307301185426	3.7205680422599627	2	9	0	All lineages
WX44	-0.21459402394367721	-0.14420469605227915	3.693498316874595	2	9	0	All lineages
WX5	-1.1197571811954772	-1.1197571811954772	-1.1197571811954772	2	7	0	All lineages
WX6	-0.3039544516682158		-1.0486973964261406	2	7	0	All lineages
WX7	-1.0658950456231517	-1.0658950456231517	-1.0658950456231517	2	7	0	All lineages
WX8	-1.0745366785496788		-1.0745366785496788	2	7	0	All lineages
WX9	-0.6787077059887476	-1.0080153312417073	-1.0080153312417073	2	7	0	All lineages
YPS484	0.11462183138060222	-0.8853781686193978	-0.8853781686193978	2	6	6	All lineages
YPS616	-0.7391197733618471	-0.7391197733618471	1.0840024645540751	2	6	8	All lineages
YPS642	4.002779290013051	-0.01487272834898512	-0.7373387528200759	1	3	6	All lineages
YPS667	-0.7686232046005603	-0.12476701482583596	-0.7686232046005603	3	2	6	All lineages
YPS744	3.8020390312125416	-0.055941819248808144	-0.6788721701689848	1	3	0	All lineages
yHBJ17	3.9439422996870874	2.092265046644189	2.920784578699836	2	5	4	All lineages
yHBJ24	3.531859331477742	0.5409044710807498	2.9147846456028343	2	5	4	All lineages
yHBJ6	2.856714487253967	0.2929494330112794	2.190189858586078	2	5	4	All lineages
yHKS145	2.186513279140142	0.22030159259642534	0.4877819034614115	2	6	0	All lineages
yHKS223	3.9589261395822044	1.4195968676668747	-0.5646358164748086	2	5	2	All lineages
yHKS253	5.180564068501746	3.088901238722122	5.261161076474157	2	5	2	All lineages
14_076B	2.2543919166466733	1.6915683931947667	5.065990062471618	2	2	9	SpB
14_101B	0.23175832342533909	-1.25	0.07276879966418281	2	6	9	SpB
14_123B	2.237718045809631	1.1298027066427432	5.253873814200671	2	2	9	SpB
14_136B	2.541934116409994	1.7428468103359895	4.837082880181756	2	2	9	SpB
14_152B	0.16312091526938932	-1.25	-0.11518024721771436	2	6	9	SpB
15_004B	3.4599929217552026	1.1815664655044262	4.1435748082601185	2	2	9	SpB
16_004B	3.709267529796155	2.408649941154205	1.9079113483599937	2	8	7	SpB
16_007B	2.668817949149079	0.18603584323440092	0.18603584323440092	2	7	7	SpB
16_018B	3.4426527090696144	3.264634025580964	1.5829050968602383	2	8	1	SpB
16_020B	3.46910539515377	3.340889639796181	1.461319650187174	2	8	1	SpB
16_022B	3.5357379768308697	3.4281486688412457	1.4821885085541355	2	8	1	SpB
16_023B	3.473399663318437	3.2573955699445367	1.5482536580026514	2	8	1	SpB
16_025B	0.05125550008981694	-1.25	0.11179704202486818	2	7	1	SpB
16_033B	0.09703293143839531	-1.25	2.779985222850647	2	7	1	SpB
16_036B	-0.0050934805065390165	-1.25	-1.25	2	7	1	SpB
16_037B	4.075690609631266	0.08362188326748488	3.38515818932367	2	8	1	SpB
16_043B	0.09943518307134891	-1.25	-1.25	2	7	1	SpB
16_045B	4.145009793833514	2.1633416166057717	2.7628036870220427	2	8	1	SpB
16_046B	-0.0887552462384491	-1.25	-1.25	2	7	1	SpB
16_055B	3.7403615710798377	2.0817838755983473	1.510627174402221	2	8	7	SpB
16_058B	3.441201700164611	3.305318272082837	1.4979633500252332	2	8	7	SpB
16_065B	3.78303345780873	2.141225096682864	1.6090040580336806	2	8	7	SpB
16_066B	2.3655364967404866	-1.25	1.8400750077679913	2	7	7	SpB
16_073B	-0.05742349494884369	-1.25	-1.25	2	7	7	SpB
16_088B	-1.25	0.10716506029929374	2.770130073021723	2	9	2	SpB
16_097B	-1.25	-1.25	-1.25	2	5	2	SpB
16_103B	-1.25	-1.25	-1.25	2	3	2	SpB
16_189B	-1.25	-1.25	-1.25	2	3	2	SpB
16_214B	2.640683650892778	1.055721150171622	1.4368113175271278	2	8	4	SpB
16_217B	2.256564758525979	1.0092015645719767	2.107311650021824	2	8	4	SpB
16_227B	4.294916984531783	3.0965392476804077	1.0197236506295768	2	8	4	SpB
16_234B	3.0086653408626214	0.9966926991965455	2.4473541082061105	2	8	4	SpB
16_236B	3.1684081214423054	1.7496949640200636	2.4837132741359325	2	8	4	SpB
16_245B	2.576809791194468	1.6709319685590174	1.339481099553148	2	8	4	SpB
16_248B	3.850542556672253	1.6477617270778948	4.135699773404187	2	1	4	SpB
16_250B	3.983095922915899	1.1732895218641994	4.100644220032434	2	1	4	SpB
16_251B	3.946309234032948	1.731166551775889	4.068201539053459	2	1	4	SpB
16_253B	3.9876393578057225	1.2526788995298936	4.168447646484866	2	1	4	SpB
16_255B	4.02995072808615	1.6576584160222483	3.9757849407497554	2	1	4	SpB
16_258B	3.8553783732239726	1.1493305040329664	4.14361232357488	2	1	4	SpB
16_260B	4.063303107931563	1.4090421640899926	3.968592245638134	2	1	4	SpB
16_261B	3.8668352260032437	1.6619229250013623	4.060616910827787	2	1	4	SpB
16_269B	3.886306041241535	1.8624592992871678	2.7683371219226176	2	8	0	SpB
16_271B	3.830185408489834	1.720623795213669	2.8571968480891137	2	8	0	SpB
16_277B	3.373260011313403	1.0746016957488873	2.250924468389351	2	8	0	SpB
16_291B	-1.25	-1.25	-0.2102366948430463	2	5	0	SpB
95-7-1D	-0.1449186315898796	-0.03691658490293026	1.1018474850529216	2	7	2	SpB
B1	-0.07211350983281761	0.8552411883354178	2.2774573401236733	2	7	2	SpB
LL2012_002	1.6782396071982362	-0.847016647398652	5.281709236872509	2	2	9	SpB
LL2012_014	2.9712151838586136	-1.25	0.12492459925406774	2	4	9	SpB
LL2012_015	2.4633812876195194	1.398728329277266	3.894849757243744	2	2	9	SpB
LL2012_021	1.6747368810748329	1.3842217388189315	3.5664250700396813	2	2	9	SpB
LL2012_022	4.330163034867678	-0.0992297573882368	3.3194099785708024	2	8	5	SpB
LL2012_024	4.200066998738923	0.4696083654852572	1.5983416796074605	2	8	5	SpB
LL2012_025	2.8815734315300654	0.8282240069371314	5.652071062115751	2	2	5	SpB
LL2012_030	4.2230967147126774	2.552160990881668	0.6734672871038017	2	8	3	SpB
LL2013_030	1.9122930057822982		-0.7066168268621951	2	7	0	SpB
LL2013_043	1.101638302077557		-0.561326710644872	2	7	0	SpB
MSH-475	1.7199011064812186	-1.25	-0.03909079401498605	2	7	5	SpB
MSH-578a-4-E	1.8690418361334542	-1.25	-0.8313978820076384	2	7	5	SpB
MSH-604	1.1249833351404384	0.9004893911587031	2.121829902101565	2	7	5	SpB
R1	-0.9937508956654604		-0.9937508956654604	2	3	2	SpB
R10	-0.9768267766683882		-0.9768267766683882	2	3	2	SpB
R11	-1.0212625179079877		-1.0212625179079877	2	3	2	SpB
R12	-1.1132171569728744		-1.1132171569728744	2	3	2	SpB
R13	-0.3752739584981386		-1.1022554640917228	2	3	2	SpB
R14	-1.0259092871208955		-1.0259092871208955	2	3	2	SpB
R15	-0.5674749209093779		-1.0719475037701667	2	3	2	SpB
R16	-1.0734475388198108		-1.0734475388198108	2	3	2	SpB
R17	-1.0046006948217459		-1.0046006948217459	2	3	2	SpB
R18	-1.1879057093926635		-1.1879057093926635	2	3	2	SpB
R2	-1.103305593027871		-1.103305593027871	2	3	2	SpB
R28	-0.9572218110483455		-0.9572218110483455	2	3	2	SpB
R29	-1.0768869950805318	1.3372206330472745	2.4589094488367396	2	7	2	SpB
R3	-1.082558244804992		-1.082558244804992	2	3	2	SpB
R31	-1.0073165237879982	-0.1963503481780151	3.5467337073715717	2	9	2	SpB
R32	-0.9992177614971478	-0.0749450876603932	3.5637184328940092	2	9	2	SpB
R33	-0.9817824211627064	-0.17881926822226024	3.5451121652533297	2	9	2	SpB
R34	-0.999463820165241	-0.1531732355606943	3.59632929697497	2	9	2	SpB
R35	-0.9664417191159744	-0.9664417191159744	-0.9664417191159744	2	3	2	SpB
R36	-0.9697695539015241	-0.20498601559555585	3.7550159164725256	2	9	2	SpB
R37	-1.020700951149502	-0.21334602909189737	3.7347207835847405	2	9	2	SpB
R38	-1.024834068292817	-0.1871054971916939	3.754850365336736	2	9	2	SpB
R39	-0.9943481330078621	-0.22035180789668818	3.757865234857281	2	9	2	SpB
R4	-0.9752525860500079	-0.9752525860500079	-0.9752525860500079	2	3	2	SpB
R40	-1.0344908871426046	-0.22930706412662794	3.736616268778147	2	9	2	SpB
R41	-1.043674754273657	-0.27428768241507395	3.7293145542651214	2	9	2	SpB
R42	-1.0816645170889263	-0.23018704179901484	3.7401787735718566	2	9	2	SpB
R43	-1.0382741742497883	-0.21310797607572418	3.8326265643035153	2	9	2	SpB
R44	-1.0015091867617274	-0.26703314462121774	3.6936590937092495	2	9	2	SpB
R45	-1.0526583898012696	-0.18871993937729759	3.7318455931282974	2	9	2	SpB
R46	-0.9864406146175773	-0.23797938161354093	3.8327166090573908	2	9	2	SpB
R47	-0.9566248850467449	-0.18663049049306935	3.7513880527991468	2	9	2	SpB
R5	-0.9994192120107313		-0.9994192120107313	2	3	2	SpB
R6	-1.0403492710998785	-1.0403492710998785	-1.0403492710998785	2	3	2	SpB
R7	-0.489872412031195		-1.0019728974748991	2	3	2	SpB
R8	-0.3552526729512415		-1.010842313701401	2	3	2	SpB
R9	-0.9902766235153457		-0.9902766235153457	2	3	2	SpB
UTM6	-0.723548114587941	-0.723548114587941	-0.723548114587941	2	3	2	SpB
UWOPS-80-13	0.8600982548998202	1.1461493134585865	-1.25	2	6	0	SpB
UWOPS-99-501.1	-1.25		-1.25	2	5	0	SpB
UWOPS_79-140	0.19869844680637438	-0.7748293418324339	-0.7748293418324339	2	7	8	SpB
UWOPS_91-202	-0.7671693484366484	-0.7671693484366484	-0.7671693484366484	2	5	0	SpB
WX1	-1.25	-1.25	-1.25	2	3	2	SpB
WX10	-1.0474410331319168		-1.0474410331319168	2	3	2	SpB
WX11	-1.0436720710378529	-1.0436720710378529	-1.0436720710378529	2	3	2	SpB
WX12	-1.0096184605891478	-1.0096184605891478	-1.0096184605891478	2	3	2	SpB
WX13	-1.2340026176705408		-1.2340026176705408	2	3	2	SpB
WX14	-1.122459688020248		-1.122459688020248	2	3	2	SpB
WX15	-1.1208711425606666	-1.1208711425606666	-1.1208711425606666	2	3	2	SpB
WX16	-1.0586472197038193	-1.0586472197038193	-1.0586472197038193	2	3	2	SpB
WX17	-0.34691976602474384	-1.0677656948276733	-1.0677656948276733	2	3	2	SpB
WX18	-1.0641407267409306		-1.0641407267409306	2	3	2	SpB
WX2	-1.25	-1.25	-1.25	2	3	2	SpB
WX22	1.9714841614259555	-1.1032836069760172	1.7809193939246057	2	7	2	SpB
WX25	-1.0468124136214056		-1.0468124136214056	2	3	2	SpB
WX26	-1.012214425686155	-1.012214425686155	0.09558886384836018	2	7	2	SpB
WX27	-1.0929423679553363	-0.24822059343324732	3.545013220379704	2	9	2	SpB
WX28	-1.0711180589089109	-0.1736877925494582	3.5020093053752754	2	9	2	SpB
WX29	-1.1013347079696558	-0.24507018543110526	3.5234922536294393	2	9	2	SpB
WX3	-1.25	-1.25	-1.25	2	3	2	SpB
WX30	-1.0571214050084343	-0.1667458961829329	3.6674756317273527	2	9	2	SpB
WX31	-1.1052551550271703	-0.20713476904638384	3.6374370501659925	2	9	2	SpB
WX32	-0.4518745222197724	-0.210792819581334	3.7868933145804196	2	9	2	SpB
WX33	-1.0807320754615386	-0.2473819448709902	3.7340979671582115	2	9	2	SpB
WX34	-1.1576506344426214	-0.3937179926761454	3.7895038313796245	2	9	2	SpB
WX35	-1.147786988766586	-0.3764113638145483	3.744101443502686	2	9	2	SpB
WX36	-1.1077598665417083	-0.23576747891777927	3.7351241166195903	2	9	2	SpB
WX37	-1.0738389952168186	-0.3313352175091824	3.898146628613585	2	9	2	SpB
WX38	-1.1304526756555813	-0.43711401388963367	3.9213636853645664	2	9	2	SpB
WX39	-1.0739179460233084	-0.3649667280266975	3.7174954321652747	2	9	2	SpB
WX4	-1.25	-1.25	-1.25	2	3	2	SpB
WX40	-1.105654275990477	-0.24583193403873693	3.7495602848457183	2	9	2	SpB
WX41	-1.1172814627649217	-0.2610169402263711	3.790438029758607	2	9	2	SpB
WX42	-1.02085334784989	-1.02085334784989	-1.02085334784989	2	3	2	SpB
WX43	-1.111759408029104	-0.22857307301185426	3.7205680422599627	2	9	2	SpB
WX44	-0.21459402394367721	-0.14420469605227915	3.693498316874595	2	9	2	SpB
WX5	-1.1197571811954772	-1.1197571811954772	-1.1197571811954772	2	3	2	SpB
WX6	-0.3039544516682158		-1.0486973964261406	2	3	2	SpB
WX7	-1.0658950456231517	-1.0658950456231517	-1.0658950456231517	2	3	2	SpB
WX8	-1.0745366785496788		-1.0745366785496788	2	3	2	SpB
WX9	-0.6787077059887476	-1.0080153312417073	-1.0080153312417073	2	3	2	SpB
YPS484	0.11462183138060222	-0.8853781686193978	-0.8853781686193978	2	0	0	SpB
YPS616	-0.7391197733618471	-0.7391197733618471	1.0840024645540751	2	7	6	SpB
yHBJ17	3.9439422996870874	2.092265046644189	2.920784578699836	2	1	8	SpB
yHBJ24	3.531859331477742	0.5409044710807498	2.9147846456028343	2	1	8	SpB
yHBJ6	2.856714487253967	0.2929494330112794	2.190189858586078	2	1	8	SpB
yHKS145	2.186513279140142	0.22030159259642534	0.4877819034614115	2	0	2	SpB
yHKS223	3.9589261395822044	1.4195968676668747	-0.5646358164748086	2	8	7	SpB
yHKS253	5.180564068501746	3.088901238722122	5.261161076474157	2	8	7	SpB
14_057Ci	4.165572551631538	2.880415334899604	3.6680728921607226	3	6	3	SpC
14_100C	4.453073147465299	1.6428847808814204	1.5113250766481432	3	1	1	SpC
14_103Ci	4.528545998726945	2.398237976381214	-1.25	3	1	0	SpC
14_164C	3.921982355192644	1.2062952425301932	-1.25	3	3	1	SpC
14_169C	3.8625266771340865	0.1650592908007802	-1.25	3	3	1	SpC
14_177C	3.97764262965895	1.3653481469665998	-1.25	3	3	1	SpC
15_005C	4.20291030911849	1.433960550107761	-1.25	3	1	4	SpC
16_035C	-1.25	-1.25	-1.25	3	4	2	SpC
16_047C	4.695937762737913	2.091460248932128	-1.25	3	1	2	SpC
16_067C	4.389902380611108	2.8230020255583703	-1.25	3	1	2	SpC
LL2011_001	4.347865287026865	2.0611624221513223	-1.25	3	1	1	SpC
LL2011_004	4.806516450692546	1.502634867663347	-0.7492835059762735	3	5	6	SpC
LL2011_009	4.597322960640814	1.579750331192864	-1.25	3	5	4	SpC
LL2011_011	4.573738489103666	1.4492564584225205	-0.8895454550292383	3	5	4	SpC
LL2011_012	4.639523442939646	1.359715782870591	0.26115194838700173	3	1	3	SpC
LL2012_006	4.830469422903888	1.1092897962361636	-1.25	3	2	6	SpC
LL2012_027	4.025832629133938	2.4946765721085766	2.432187885312982	3	6	1	SpC
LL2013_204	4.0625364458706095	3.4057609229434416	2.8733274733632364	3	6	3	SpC
LL2013_207	4.283068513319846	3.4390735373223924	3.1379753648574704	3	6	3	SpC
MSH-587-1	4.337359561221448	0.9047612339224216	2.0396037762092876	3	1	2	SpC
YPS667	-0.7686232046005603	-0.12476701482583596	-0.7686232046005603	3	0	5	SpC
