# Supplementary material for: The effect of hybridization on transposable element accumulation in an undomesticated fungal species
Source: eLife. 2020 Sep 21;9:e60474. doi: 10.7554/eLife.60474 (PMC7584455; doi:10.7554/eLife.60474)
Supplement: Figure 5—source data 1. [file elife-60474-fig5-data1.csv.zip › Figure5a-b.csv]

	strain	row	col	array_dest	media	rep	rc_dest	rc_source	array_source	vol	tool	B_ID	DEST	name	lib_mh	lib_ce1	lib_ce2	lib_ce3	pheno	group	color	seq+pheno	time	OD	OD_corr
0	16_271B	2	10	1	SC	0.0	B10	B12	1	40	2		1	16_271B.rep0.SC	16_271B		LL2016_271		s62	B	#EE0000	True	0.0	0.16801	0.0
1	16_271B	2	11	1	As	0.0	B11	B12	1	40	2		1	16_271B.rep0.As	16_271B		LL2016_271		s62	B	#EE0000	True	0.0	0.18036	0.0
2	14_092Ci	2	12	1	SC	0.0	B12	F3	2	40	2		1	14_092Ci.rep0.SC	14_092Ci		LL2014_092		s372	Ci	#912CEE	True	0.0	0.17567	0.0
3	14_092Ci	2	13	1	As	0.0	B13	F3	2	40	2		1	14_092Ci.rep0.As	14_092Ci		LL2014_092		s372	Ci	#912CEE	True	0.0	0.17476	0.0
4	16_037B	2	14	1	SC	0.0	B14	C9	1	40	2		1	16_037B.rep0.SC	16_037B		LL2016_037		s15	B	#EE0000	True	0.0	0.1685	0.0
5	16_037B	2	15	1	As	0.0	B15	C9	1	40	2		1	16_037B.rep0.As	16_037B		LL2016_037		s15	B	#EE0000	True	0.0	0.16548	0.0
6	16_097B	2	16	1	SC	0.0	B16	C10	1	40	2		1	16_097B.rep0.SC	16_097B		LL2016_097		s26	B	#EE0000	True	0.0	0.19016	0.0
7	16_097B	2	17	1	As	0.0	B17	C10	1	40	2		1	16_097B.rep0.As	16_097B		LL2016_097		s26	B	#EE0000	True	0.0	0.17183	0.0
8	LL2013_207	2	18	1	SC	1.0	B18	B1	2	40	2		1	LL2013_207.rep1.SC	LL2013_207		LL13-207		s332	C	#00008B	True	0.0	0.18708	0.0
9	LL2013_207	2	19	1	As	1.0	B19	B1	2	40	2		1	LL2013_207.rep1.As	LL2013_207		LL13-207		s332	C	#00008B	True	0.0	0.19894	0.0
10	yHKS223	2	2	1	SC	0.0	B2	A3	1	40	2		1	yHKS223.rep0.SC	yHKS223		yHKS_223		s237	B	#EE0000	True	0.0	0.18673	0.0
11	UWOPS_79-140	2	20	1	SC	0.0	B20	F4	1	40	2		1	UWOPS_79-140.rep0.SC	UWOPS_79-140				s226	B	#EE0000	True	0.0	0.21389	0.0
12	UWOPS_79-140	2	21	1	As	0.0	B21	F4	1	40	2		1	UWOPS_79-140.rep0.As	UWOPS_79-140				s226	B	#EE0000	True	0.0	0.199	0.0
13	16_245B	2	22	1	SC	1.0	B22	F11	1	40	2		1	16_245B.rep1.SC	16_245B		LL2016_245		s50	B	#EE0000	True	0.0	0.18334	0.0
14	16_245B	2	23	1	As	1.0	B23	F11	1	40	2		1	16_245B.rep1.As	16_245B		LL2016_245		s50	B	#EE0000	True	0.0	0.19405	0.0
15	yHKS223	2	3	1	As	0.0	B3	A3	1	40	2		1	yHKS223.rep0.As	yHKS223		yHKS_223		s237	B	#EE0000	True	0.0	0.16754	0.0
16	LL2012_001	2	4	1	SC	0.0	B4	C1	1	40	2		1	LL2012_001.rep0.SC	LL2012_001		LL12_001		s77	A	#00CD00	True	0.0	0.19202	0.0
17	LL2012_001	2	5	1	As	0.0	B5	C1	1	40	2		1	LL2012_001.rep0.As	LL2012_001		LL12_001		s77	A	#00CD00	True	0.0	0.16176	0.0
18	LL2011_011	2	6	1	SC	0.0	B6	G1	2	40	2		1	LL2011_011.rep0.SC	LL2011_011		LL11_011		s291	C	#00008B	True	0.0	0.22435	0.0
19	LL2011_011	2	7	1	As	0.0	B7	G1	2	40	2		1	LL2011_011.rep0.As	LL2011_011		LL11_011		s291	C	#00008B	True	0.0	0.19526	0.0
20	WX28	2	8	1	SC	1.0	B8	G3	1	40	2		1	WX28.rep1.SC	WX28			WX28B	s282	B	#EE0000	True	0.0	0.18705	0.0
21	WX28	2	9	1	As	1.0	B9	G3	1	40	2		1	WX28.rep1.As	WX28			WX28B	s282	B	#EE0000	True	0.0	0.18915	0.0
22	yHBJ6	3	10	1	SC	1.0	C10	G5	1	40	2		1	yHBJ6.rep1.SC	yHBJ6		yHBJ_6		s261	B	#EE0000	True	0.0	0.16579	0.0
23	yHBJ6	3	11	1	As	1.0	C11	G5	1	40	2		1	yHBJ6.rep1.As	yHBJ6		yHBJ_6		s261	B	#EE0000	True	0.0	0.16265	0.0
24	B3	3	12	1	SC	1.0	C12	G6	2	40	2		1	B3.rep1.SC	B3		B3D		s67	D2	#CDBA96	True	0.0	0.18594	0.0
25	B3	3	13	1	As	1.0	C13	G6	2	40	2		1	B3.rep1.As	B3		B3D		s67	D2	#CDBA96	True	0.0	0.17972	0.0
26	14_121Ci	3	14	1	SC	2.0	C14	G3	2	40	2		1	14_121Ci.rep2.SC	14_121Ci		LL2014_121		s382	Ci	#912CEE	True	0.0	0.21075	0.0
27	14_121Ci	3	15	1	As	2.0	C15	G3	2	40	2		1	14_121Ci.rep2.As	14_121Ci		LL2014_121		s382	Ci	#912CEE	True	0.0	0.19655	0.0
28	WX35	3	16	1	SC	1.0	C16	B4	1	40	2		1	WX35.rep1.SC	WX35			WX35B	s279	B	#EE0000	True	0.0	0.18184	0.0
29	WX35	3	17	1	As	1.0	C17	B4	1	40	2		1	WX35.rep1.As	WX35			WX35B	s279	B	#EE0000	True	0.0	0.17208	0.0
30	16_251B	3	18	1	SC	0.0	C18	C11	1	40	2		1	16_251B.rep0.SC	16_251B		LL2016_251		s43	B	#EE0000	True	0.0	0.17696	0.0
31	16_251B	3	19	1	As	0.0	C19	C11	1	40	2		1	16_251B.rep0.As	16_251B		LL2016_251		s43	B	#EE0000	True	0.0	0.18503	0.0
32	16_004B	3	2	1	SC	0.0	C2	H8	1	40	2		1	16_004B.rep0.SC	16_004B		LL2016_004		s11	B	#EE0000	True	0.0	0.17832	0.0
33	LL2011_012	3	20	1	SC	0.0	C20	A2	2	40	2		1	LL2011_012.rep0.SC	LL2011_012		LL11_012		s292	C	#00008B	True	0.0	0.20115	0.0
34	LL2011_012	3	21	1	As	0.0	C21	A2	2	40	2		1	LL2011_012.rep0.As	LL2011_012		LL11_012		s292	C	#00008B	True	0.0	0.18207	0.0
35	LL2012_016	3	22	1	SC	0.0	C22	D3	2	40	2		1	LL2012_016.rep0.SC	LL2012_016		LL12_016		s359	Ci	#912CEE	True	0.0	0.18427	0.0
36	LL2012_016	3	23	1	As	0.0	C23	D3	2	40	2		1	LL2012_016.rep0.As	LL2012_016		LL12_016		s359	Ci	#912CEE	True	0.0	0.1877	0.0
37	16_004B	3	3	1	As	0.0	C3	H8	1	40	2		1	16_004B.rep0.As	16_004B		LL2016_004		s11	B	#EE0000	True	0.0	0.18354	0.0
38	16_234B	3	4	1	SC	0.0	C4	G10	1	40	2		1	16_234B.rep0.SC	16_234B		LL2016_234		s38	B	#EE0000	True	0.0	0.17575	0.0
39	16_234B	3	5	1	As	0.0	C5	G10	1	40	2		1	16_234B.rep0.As	16_234B		LL2016_234		s38	B	#EE0000	True	0.0	0.17928	0.0
40	16_261B	3	6	1	SC	0.0	C6	H11	1	40	2		1	16_261B.rep0.SC	16_261B		LL2016_261		s52	B	#EE0000	True	0.0	0.15544	0.0
41	16_261B	3	7	1	As	0.0	C7	H11	1	40	2		1	16_261B.rep0.As	16_261B		LL2016_261		s52	B	#EE0000	True	0.0	0.15562	0.0
42	yHBJ17	3	8	1	SC	0.0	C8	E5	1	40	2		1	yHBJ17.rep0.SC	yHBJ17		yHBJ_17		s266	B	#EE0000	True	0.0	0.18141	0.0
43	yHBJ17	3	9	1	As	0.0	C9	E5	1	40	2		1	yHBJ17.rep0.As	yHBJ17		yHBJ_17		s266	B	#EE0000	True	0.0	0.18549	0.0
44	14_123B	4	10	1	SC	1.0	D10	E7	1	40	2		1	14_123B.rep1.SC	14_123B		LL2014_123		s155	B	#EE0000	True	0.0	0.1632	0.0
45	14_123B	4	11	1	As	1.0	D11	E7	1	40	2		1	14_123B.rep1.As	14_123B		LL2014_123		s155	B	#EE0000	True	0.0	0.16775	0.0
46	16_250B	4	12	1	SC	0.0	D12	H10	1	40	2		1	16_250B.rep0.SC	16_250B		LL2016_250		s39	B	#EE0000	True	0.0	0.17398	0.0
47	16_250B	4	13	1	As	0.0	D13	H10	1	40	2		1	16_250B.rep0.As	16_250B		LL2016_250		s39	B	#EE0000	True	0.0	0.16878	0.0
48	14_152B	4	14	1	SC	0.0	D14	H7	1	40	2		1	14_152B.rep0.SC	14_152B		LL2014_152		s173	B	#EE0000	True	0.0	0.19575	0.0
49	14_152B	4	15	1	As	0.0	D15	H7	1	40	2		1	14_152B.rep0.As	14_152B		LL2014_152		s173	B	#EE0000	True	0.0	0.19445	0.0
50	16_097B	4	16	1	SC	1.0	D16	C10	1	40	2		1	16_097B.rep1.SC	16_097B		LL2016_097		s26	B	#EE0000	True	0.0	0.17898	0.0
51	16_097B	4	17	1	As	1.0	D17	C10	1	40	2		1	16_097B.rep1.As	16_097B		LL2016_097		s26	B	#EE0000	True	0.0	0.17499	0.0
52	16_004B	4	18	1	SC	1.0	D18	H8	1	40	2		1	16_004B.rep1.SC	16_004B		LL2016_004		s11	B	#EE0000	True	0.0	0.18275	0.0
53	16_004B	4	19	1	As	1.0	D19	H8	1	40	2		1	16_004B.rep1.As	16_004B		LL2016_004		s11	B	#EE0000	True	0.0	0.19584	0.0
54	WX21	4	2	1	SC	0.0	D2	F6	2	40	2		1	WX21.rep0.SC	WX21			WX21D	s275	D2	#CDBA96	True	0.0	0.18089	0.0
55	14_076B	4	20	1	SC	0.0	D20	D7	1	40	2		1	14_076B.rep0.SC	14_076B		LL2014_076		s151	B	#EE0000	True	0.0	0.23662	0.0
56	14_076B	4	21	1	As	0.0	D21	D7	1	40	2		1	14_076B.rep0.As	14_076B		LL2014_076		s151	B	#EE0000	True	0.0	0.19595	0.0
57	MSH-578a-4-E	4	22	1	SC	1.0	D22	A5	1	40	2		1	MSH-578a-4-E.rep1.SC	MSH-578a-4-E		MSH_578a-4-E		s193	B	#EE0000	True	0.0	0.21074	0.0
58	MSH-578a-4-E	4	23	1	As	1.0	D23	A5	1	40	2		1	MSH-578a-4-E.rep1.As	MSH-578a-4-E		MSH_578a-4-E		s193	B	#EE0000	True	0.0	0.17256	0.0
59	WX21	4	3	1	As	0.0	D3	F6	2	40	2		1	WX21.rep0.As	WX21			WX21D	s275	D2	#CDBA96	True	0.0	0.17757	0.0
60	MSH-578a-4-E	4	4	1	SC	0.0	D4	A5	1	40	2		1	MSH-578a-4-E.rep0.SC	MSH-578a-4-E		MSH_578a-4-E		s193	B	#EE0000	True	0.0	0.17367	0.0
61	MSH-578a-4-E	4	5	1	As	0.0	D5	A5	1	40	2		1	MSH-578a-4-E.rep0.As	MSH-578a-4-E		MSH_578a-4-E		s193	B	#EE0000	True	0.0	0.17675	0.0
62	16_168A	4	6	1	SC	0.0	D6	A2	1	40	2		1	16_168A.rep0.SC	16_168A		LL2016_168		s36	A	#00CD00	True	0.0	0.17759	0.0
63	16_168A	4	7	1	As	0.0	D7	A2	1	40	2		1	16_168A.rep0.As	16_168A		LL2016_168		s36	A	#00CD00	True	0.0	0.16511	0.0
64	16_088B	4	8	1	SC	0.0	D8	B10	1	40	2		1	16_088B.rep0.SC	16_088B		LL2016_088		s25	B	#EE0000	True	0.0	0.17418	0.0
65	16_088B	4	9	1	As	0.0	D9	B10	1	40	2		1	16_088B.rep0.As	16_088B		LL2016_088		s25	B	#EE0000	True	0.0	0.17574	0.0
66	16_103B	5	10	1	SC	0.0	E10	E10	1	40	2		1	16_103B.rep0.SC	16_103B		LL2016_103		s33	B	#EE0000	True	0.0	0.16888	0.0
67	16_103B	5	11	1	As	0.0	E11	E10	1	40	2		1	16_103B.rep0.As	16_103B		LL2016_103		s33	B	#EE0000	True	0.0	0.18023	0.0
68	LL2011_004	5	12	1	SC	1.0	E12	H1	2	40	2		1	LL2011_004.rep1.SC	LL2011_004		LL11_004		s296	C	#00008B	True	0.0	0.1976	0.0
69	LL2011_004	5	13	1	As	1.0	E13	H1	2	40	2		1	LL2011_004.rep1.As	LL2011_004		LL11_004		s296	C	#00008B	True	0.0	0.18427	0.0
70	16_291B	5	14	1	SC	1.0	E14	E12	1	40	2		1	16_291B.rep1.SC	16_291B		LL2016_291		s65	B	#EE0000	True	0.0	0.16174	0.0
71	16_291B	5	15	1	As	1.0	E15	E12	1	40	2		1	16_291B.rep1.As	16_291B		LL2016_291		s65	B	#EE0000	True	0.0	0.16031	0.0
72	LL2012_026	5	16	1	SC	1.0	E16	D1	1	40	2		1	LL2012_026.rep1.SC	LL2012_026		LL12_026		s79	A	#00CD00	True	0.0	0.174	0.0
73	LL2012_026	5	17	1	As	1.0	E17	D1	1	40	2		1	LL2012_026.rep1.As	LL2012_026		LL12_026		s79	A	#00CD00	True	0.0	0.16557	0.0
74	16_025B	5	18	1	SC	2.0	E18	B8	1	40	2		1	16_025B.rep2.SC	16_025B		LL2016_025		s1	B	#EE0000	True	0.0	0.16875	0.0
75	16_025B	5	19	1	As	2.0	E19	B8	1	40	2		1	16_025B.rep2.As	16_025B		LL2016_025		s1	B	#EE0000	True	0.0	0.18136	0.0
76	LL2013_030	5	2	1	SC	0.0	E2	D3	1	40	2		1	LL2013_030.rep0.SC	LL2013_030		LL13-030		s107	B	#EE0000	True	0.0	0.15873	0.0
77	LL2012_024	5	20	1	SC	1.0	E20	A7	1	40	2		1	LL2012_024.rep1.SC	LL2012_024		LL12_024		s88	B	#EE0000	True	0.0	0.16892	0.0
78	LL2012_024	5	21	1	As	1.0	E21	A7	1	40	2		1	LL2012_024.rep1.As	LL2012_024		LL12_024		s88	B	#EE0000	True	0.0	0.19753	0.0
79	LL2012_024	5	22	1	SC	2.0	E22	A7	1	40	2		1	LL2012_024.rep2.SC	LL2012_024		LL12_024		s88	B	#EE0000	True	0.0	0.1793	0.0
80	LL2012_024	5	23	1	As	2.0	E23	A7	1	40	2		1	LL2012_024.rep2.As	LL2012_024		LL12_024		s88	B	#EE0000	True	0.0	0.20904	0.0
81	LL2013_030	5	3	1	As	0.0	E3	D3	1	40	2		1	LL2013_030.rep0.As	LL2013_030		LL13-030		s107	B	#EE0000	True	0.0	0.15198	0.0
82	14_161Ci	5	4	1	SC	0.0	E4	H3	2	40	2		1	14_161Ci.rep0.SC	14_161Ci		LL2014_161		s396	Ci	#912CEE	True	0.0	0.16455	0.0
83	14_161Ci	5	5	1	As	0.0	E5	H3	2	40	2		1	14_161Ci.rep0.As	14_161Ci		LL2014_161		s396	Ci	#912CEE	True	0.0	0.16428	0.0
84	WX19	5	6	1	SC	0.0	E6	C6	2	40	2		1	WX19.rep0.SC	WX19			WX19D	s287	D2	#CDBA96	True	0.0	0.1776	0.0
85	WX19	5	7	1	As	0.0	E7	C6	2	40	2		1	WX19.rep0.As	WX19			WX19D	s287	D2	#CDBA96	True	0.0	0.17695	0.0
86	16_025B	5	8	1	SC	0.0	E8	B8	1	40	2		1	16_025B.rep0.SC	16_025B		LL2016_025		s1	B	#EE0000	True	0.0	0.16503	0.0
87	16_025B	5	9	1	As	0.0	E9	B8	1	40	2		1	16_025B.rep0.As	16_025B		LL2016_025		s1	B	#EE0000	True	0.0	0.16637	0.0
88	LL2011_009	6	10	1	SC	0.0	F10	F1	2	40	2		1	LL2011_009.rep0.SC	LL2011_009		LL11_009		s298	C	#00008B	True	0.0	0.1679	0.0
89	LL2011_009	6	11	1	As	0.0	F11	F1	2	40	2		1	LL2011_009.rep0.As	LL2011_009		LL11_009		s298	C	#00008B	True	0.0	0.17102	0.0
90	LL2013_043	6	12	1	SC	0.0	F12	E3	1	40	2		1	LL2013_043.rep0.SC	LL2013_043		LL13-043		s109	B	#EE0000	True	0.0	0.18825	0.0
91	LL2013_043	6	13	1	As	0.0	F13	E3	1	40	2		1	LL2013_043.rep0.As	LL2013_043		LL13-043		s109	B	#EE0000	True	0.0	0.18933	0.0
92	95-7-1D	6	14	1	SC	0.0	F14	H5	1	40	2		1	95-7-1D.rep0.SC	95-7-1D				s228	B	#EE0000	True	0.0	0.1921	0.0
93	95-7-1D	6	15	1	As	0.0	F15	H5	1	40	2		1	95-7-1D.rep0.As	95-7-1D				s228	B	#EE0000	True	0.0	0.19434	0.0
94	MSH-604	6	16	1	SC	1.0	F16	B5	1	40	2		1	MSH-604.rep1.SC	MSH-604		MSH_604		s196	B	#EE0000	True	0.0	0.18857	0.0
95	MSH-604	6	17	1	As	1.0	F17	B5	1	40	2		1	MSH-604.rep1.As	MSH-604		MSH_604		s196	B	#EE0000	True	0.0	0.1812	0.0
96	16_245B	6	18	1	SC	0.0	F18	F11	1	40	2		1	16_245B.rep0.SC	16_245B		LL2016_245		s50	B	#EE0000	True	0.0	0.1725	0.0
97	16_245B	6	19	1	As	0.0	F19	F11	1	40	2		1	16_245B.rep0.As	16_245B		LL2016_245		s50	B	#EE0000	True	0.0	0.18151	0.0
98	MSH-587-1	6	2	1	SC	0.0	F2	D1	2	40	2		1	MSH-587-1.rep0.SC	MSH-587-1		MSH_587-1		s349	C	#00008B	True	0.0	0.18168	0.0
99	M1	6	20	1	SC	1.0	F20	H6	2	40	2		1	M1.rep1.SC	M1		M1D		s70	D2	#CDBA96	True	0.0	0.1851	0.0
100	M1	6	21	1	As	1.0	F21	H6	2	40	2		1	M1.rep1.As	M1		M1D		s70	D2	#CDBA96	True	0.0	0.19414	0.0
101	LL2012_018	6	22	1	SC	2.0	F22	B3	2	40	2		1	LL2012_018.rep2.SC	LL2012_018		LL12_018		s360	Ci	#912CEE	True	0.0	0.17529	0.0
102	LL2012_018	6	23	1	As	2.0	F23	B3	2	40	2		1	LL2012_018.rep2.As	LL2012_018		LL12_018		s360	Ci	#912CEE	True	0.0	0.17534	0.0
103	MSH-587-1	6	3	1	As	0.0	F3	D1	2	40	2		1	MSH-587-1.rep0.As	MSH-587-1		MSH_587-1		s349	C	#00008B	True	0.0	0.17759	0.0
104	yHBJ6	6	4	1	SC	0.0	F4	G5	1	40	2		1	yHBJ6.rep0.SC	yHBJ6		yHBJ_6		s261	B	#EE0000	True	0.0	0.16215	0.0
105	yHBJ6	6	5	1	As	0.0	F5	G5	1	40	2		1	yHBJ6.rep0.As	yHBJ6		yHBJ_6		s261	B	#EE0000	True	0.0	0.16126	0.0
106	M3	6	6	1	SC	0.0	F6	A7	2	40	2		1	M3.rep0.SC	M3		M3D		s72	D2	#CDBA96	True	0.0	0.18541	0.0
107	M3	6	7	1	As	0.0	F7	A7	2	40	2		1	M3.rep0.As	M3		M3D		s72	D2	#CDBA96	True	0.0	0.19204	0.0
108	16_020B	6	8	1	SC	0.0	F8	A9	1	40	2		1	16_020B.rep0.SC	16_020B		LL2016_020		s12	B	#EE0000	True	0.0	0.15996	0.0
109	16_020B	6	9	1	As	0.0	F9	A9	1	40	2		1	16_020B.rep0.As	16_020B		LL2016_020		s12	B	#EE0000	True	0.0	0.16575	0.0
110	WX26	7	10	1	SC	0.0	G10	E4	1	40	2		1	WX26.rep0.SC	WX26			WX26B	s276	B	#EE0000	True	0.0	0.16781	0.0
111	WX26	7	11	1	As	0.0	G11	E4	1	40	2		1	WX26.rep0.As	WX26			WX26B	s276	B	#EE0000	True	0.0	0.18507	0.0
112	16_269B	7	12	1	SC	0.0	G12	E11	1	40	2		1	16_269B.rep0.SC	16_269B		LL2016_269		s53	B	#EE0000	True	0.0	0.19058	0.0
113	16_269B	7	13	1	As	0.0	G13	E11	1	40	2		1	16_269B.rep0.As	16_269B		LL2016_269		s53	B	#EE0000	True	0.0	0.19231	0.0
114	16_260B	7	14	1	SC	0.0	G14	D11	1	40	2		1	16_260B.rep0.SC	16_260B		LL2016_260		s48	B	#EE0000	True	0.0	0.17581	0.0
115	16_260B	7	15	1	As	0.0	G15	D11	1	40	2		1	16_260B.rep0.As	16_260B		LL2016_260		s48	B	#EE0000	True	0.0	0.16424	0.0
116	WX21	7	16	1	SC	1.0	G16	F6	2	40	2		1	WX21.rep1.SC	WX21			WX21D	s275	D2	#CDBA96	True	0.0	0.17628	0.0
117	WX21	7	17	1	As	1.0	G17	F6	2	40	2		1	WX21.rep1.As	WX21			WX21D	s275	D2	#CDBA96	True	0.0	0.1826	0.0
118	WX15	7	18	1	SC	1.0	G18	H3	1	40	2		1	WX15.rep1.SC	WX15			WX15B	s281	B	#EE0000	True	0.0	0.16157	0.0
119	WX15	7	19	1	As	1.0	G19	H3	1	40	2		1	WX15.rep1.As	WX15			WX15B	s281	B	#EE0000	True	0.0	0.15112	0.0
120	14_121Ci	7	2	1	SC	0.0	G2	G3	2	40	2		1	14_121Ci.rep0.SC	14_121Ci		LL2014_121		s382	Ci	#912CEE	True	0.0	0.19515	0.0
121	16_036B	7	20	1	SC	1.0	G20	B9	1	40	2		1	16_036B.rep1.SC	16_036B		LL2016_036		s14	B	#EE0000	True	0.0	0.16249	0.0
122	16_036B	7	21	1	As	1.0	G21	B9	1	40	2		1	16_036B.rep1.As	16_036B		LL2016_036		s14	B	#EE0000	True	0.0	0.16908	0.0
123	16_258B	7	22	1	SC	2.0	G22	A11	1	40	2		1	16_258B.rep2.SC	16_258B		LL2016_258		s40	B	#EE0000	True	0.0	0.14772	0.0
124	16_258B	7	23	1	As	2.0	G23	A11	1	40	2		1	16_258B.rep2.As	16_258B		LL2016_258		s40	B	#EE0000	True	0.0	0.15596	0.0
125	14_121Ci	7	3	1	As	0.0	G3	G3	2	40	2		1	14_121Ci.rep0.As	14_121Ci		LL2014_121		s382	Ci	#912CEE	True	0.0	0.19485	0.0
126	14_121Ci	7	4	1	SC	1.0	G4	G3	2	40	2		1	14_121Ci.rep1.SC	14_121Ci		LL2014_121		s382	Ci	#912CEE	True	0.0	0.19702	0.0
127	14_121Ci	7	5	1	As	1.0	G5	G3	2	40	2		1	14_121Ci.rep1.As	14_121Ci		LL2014_121		s382	Ci	#912CEE	True	0.0	0.19758	0.0
128	LL2012_006	7	6	1	SC	0.0	G6	C2	2	40	2		1	LL2012_006.rep0.SC	LL2012_006		LL12_006		s304	C	#00008B	True	0.0	0.17545	0.0
129	LL2012_006	7	7	1	As	0.0	G7	C2	2	40	2		1	LL2012_006.rep0.As	LL2012_006		LL12_006		s304	C	#00008B	True	0.0	0.17965	0.0
130	MSH-604	7	8	1	SC	0.0	G8	B5	1	40	2		1	MSH-604.rep0.SC	MSH-604		MSH_604		s196	B	#EE0000	True	0.0	0.17975	0.0
131	MSH-604	7	9	1	As	0.0	G9	B5	1	40	2		1	MSH-604.rep0.As	MSH-604		MSH_604		s196	B	#EE0000	True	0.0	0.1873	0.0
132	16_036B	8	10	1	SC	0.0	H10	B9	1	40	2		1	16_036B.rep0.SC	16_036B		LL2016_036		s14	B	#EE0000	True	0.0	0.16411	0.0
133	16_036B	8	11	1	As	0.0	H11	B9	1	40	2		1	16_036B.rep0.As	16_036B		LL2016_036		s14	B	#EE0000	True	0.0	0.16536	0.0
134	yHBJ24	8	12	1	SC	0.0	H12	F5	1	40	2		1	yHBJ24.rep0.SC	yHBJ24		yHBJ_24		s268	B	#EE0000	True	0.0	0.18234	0.0
135	yHBJ24	8	13	1	As	0.0	H13	F5	1	40	2		1	yHBJ24.rep0.As	yHBJ24		yHBJ_24		s268	B	#EE0000	True	0.0	0.1867	0.0
136	14_152B	8	14	1	SC	1.0	H14	H7	1	40	2		1	14_152B.rep1.SC	14_152B		LL2014_152		s173	B	#EE0000	True	0.0	0.19711	0.0
137	14_152B	8	15	1	As	1.0	H15	H7	1	40	2		1	14_152B.rep1.As	14_152B		LL2014_152		s173	B	#EE0000	True	0.0	0.20005	0.0
138	LL2012_021	8	16	1	SC	0.0	H16	D6	1	40	2		1	LL2012_021.rep0.SC	LL2012_021		LL12_021		s95	B	#EE0000	True	0.0	0.1832	0.0
139	LL2012_021	8	17	1	As	0.0	H17	D6	1	40	2		1	LL2012_021.rep0.As	LL2012_021		LL12_021		s95	B	#EE0000	True	0.0	0.18317	0.0
140	YPS642	8	18	1	SC	1.0	H18	B1	1	40	2		1	YPS642.rep1.SC	YPS642				s78	A	#00CD00	True	0.0	0.20452	0.0
141	YPS642	8	19	1	As	1.0	H19	B1	1	40	2		1	YPS642.rep1.As	YPS642				s78	A	#00CD00	True	0.0	0.20858	0.0
142	LL2012_015	8	2	1	SC	0.0	H2	H6	1	40	2		1	LL2012_015.rep0.SC	LL2012_015		LL12_015		s94	B	#EE0000	True	0.0	0.19613	0.0
143	16_258B	8	20	1	SC	1.0	H20	A11	1	40	2		1	16_258B.rep1.SC	16_258B		LL2016_258		s40	B	#EE0000	True	0.0	0.16455	0.0
144	16_258B	8	21	1	As	1.0	H21	A11	1	40	2		1	16_258B.rep1.As	16_258B		LL2016_258		s40	B	#EE0000	True	0.0	0.1493	0.0
145	14_100C	8	22	1	SC	0.0	H22	D2	2	40	2		1	14_100C.rep0.SC	14_100C		LL2014_100		s333	C	#00008B	True	0.0	0.18483	0.0
146	14_100C	8	23	1	As	0.0	H23	D2	2	40	2		1	14_100C.rep0.As	14_100C		LL2014_100		s333	C	#00008B	True	0.0	0.18072	0.0
147	LL2012_015	8	3	1	As	0.0	H3	H6	1	40	2		1	LL2012_015.rep0.As	LL2012_015		LL12_015		s94	B	#EE0000	True	0.0	0.19664	0.0
148	16_190A	8	4	1	SC	0.0	H4	E1	1	40	2		1	16_190A.rep0.SC	16_190A		LL2016_190		s32	A	#00CD00	True	0.0	0.1778	0.0
149	16_190A	8	5	1	As	0.0	H5	E1	1	40	2		1	16_190A.rep0.As	16_190A		LL2016_190		s32	A	#00CD00	True	0.0	0.17293	0.0
150	MSH-475	8	6	1	SC	0.0	H6	B6	1	40	2		1	MSH-475.rep0.SC	MSH-475		MSH_475		s182	B	#EE0000	True	0.0	0.17929	0.0
151	MSH-475	8	7	1	As	0.0	H7	B6	1	40	2		1	MSH-475.rep0.As	MSH-475		MSH_475		s182	B	#EE0000	True	0.0	0.17582	0.0
152	UWOPS_91-202	8	8	1	SC	0.0	H8	G4	1	40	2		1	UWOPS_91-202.rep0.SC	UWOPS_91-202				s224	B	#EE0000	True	0.0	0.1447	0.0
153	UWOPS_91-202	8	9	1	As	0.0	H9	G4	1	40	2		1	UWOPS_91-202.rep0.As	UWOPS_91-202				s224	B	#EE0000	True	0.0	0.13938	0.0
154	16_291B	9	10	1	SC	0.0	I10	E12	1	40	2		1	16_291B.rep0.SC	16_291B		LL2016_291		s65	B	#EE0000	True	0.0	0.16035	0.0
155	16_291B	9	11	1	As	0.0	I11	E12	1	40	2		1	16_291B.rep0.As	16_291B		LL2016_291		s65	B	#EE0000	True	0.0	0.15393	0.0
156	YPS484	9	12	1	SC	1.0	I12	D5	1	40	2		1	YPS484.rep1.SC	YPS484				s270	B	#EE0000	True	0.0	0.20597	0.0
157	YPS484	9	13	1	As	1.0	I13	D5	1	40	2		1	YPS484.rep1.As	YPS484				s270	B	#EE0000	True	0.0	0.18618	0.0
158	16_250B	9	14	1	SC	1.0	I14	H10	1	40	2		1	16_250B.rep1.SC	16_250B		LL2016_250		s39	B	#EE0000	True	0.0	0.17245	0.0
159	16_250B	9	15	1	As	1.0	I15	H10	1	40	2		1	16_250B.rep1.As	16_250B		LL2016_250		s39	B	#EE0000	True	0.0	0.17547	0.0
160	R13	9	16	1	SC	0.0	I16	A4	1	40	2		1	R13.rep0.SC	R13			R13B	s280	B	#EE0000	True	0.0	0.14913	0.0
161	R13	9	17	1	As	0.0	I17	A4	1	40	2		1	R13.rep0.As	R13			R13B	s280	B	#EE0000	True	0.0	0.15964	0.0
162	16_183A	9	18	1	SC	1.0	I18	G1	1	40	2		1	16_183A.rep1.SC	16_183A		LL2016_183		s35	A	#00CD00	True	0.0	0.18964	0.0
163	16_183A	9	19	1	As	1.0	I19	G1	1	40	2		1	16_183A.rep1.As	16_183A		LL2016_183		s35	A	#00CD00	True	0.0	0.20278	0.0
164	16_066B	9	2	1	SC	0.0	I2	F8	1	40	2		1	16_066B.rep0.SC	16_066B		LL2016_066		s7	B	#EE0000	True	0.0	0.19054	0.0
165	WX20	9	20	1	SC	0.0	I20	B6	2	40	2		1	WX20.rep0.SC	WX20			WX20D	s289	D2	#CDBA96	True	0.0	0.17851	0.0
166	WX20	9	21	1	As	0.0	I21	B6	2	40	2		1	WX20.rep0.As	WX20			WX20D	s289	D2	#CDBA96	True	0.0	0.1762	0.0
167	16_047C	9	22	1	SC	2.0	I22	G2	2	40	2		1	16_047C.rep2.SC	16_047C		LL2016_047		s22	C	#00008B	True	0.0	0.1999	0.0
168	16_047C	9	23	1	As	2.0	I23	G2	2	40	2		1	16_047C.rep2.As	16_047C		LL2016_047		s22	C	#00008B	True	0.0	0.18672	0.0
169	16_066B	9	3	1	As	0.0	I3	F8	1	40	2		1	16_066B.rep0.As	16_066B		LL2016_066		s7	B	#EE0000	True	0.0	0.18187	0.0
172	LL2012_022	9	6	1	SC	0.0	I6	F6	1	40	2		1	LL2012_022.rep0.SC	LL2012_022		LL12_022		s96	B	#EE0000	True	0.0	0.18062	0.0
173	LL2012_022	9	7	1	As	0.0	I7	F6	1	40	2		1	LL2012_022.rep0.As	LL2012_022		LL12_022		s96	B	#EE0000	True	0.0	0.19157	0.0
174	16_296A	9	8	1	SC	0.0	I8	B2	1	40	2		1	16_296A.rep0.SC	16_296A		LL2016_296		s66	A	#00CD00	True	0.0	0.16402	0.0
175	16_296A	9	9	1	As	0.0	I9	B2	1	40	2		1	16_296A.rep0.As	16_296A		LL2016_296		s66	A	#00CD00	True	0.0	0.16214	0.0
176	16_255B	10	10	1	SC	0.0	J10	C12	1	40	2		1	16_255B.rep0.SC	16_255B		LL2016_255		s61	B	#EE0000	True	0.0	0.16178	0.0
177	16_255B	10	11	1	As	0.0	J11	C12	1	40	2		1	16_255B.rep0.As	16_255B		LL2016_255		s61	B	#EE0000	True	0.0	0.1701	0.0
178	LL2012_020	10	12	1	SC	0.0	J12	C3	2	40	2		1	LL2012_020.rep0.SC	LL2012_020		LL12_020		s302	Ci	#912CEE	True	0.0	0.18383	0.0
179	LL2012_020	10	13	1	As	0.0	J13	C3	2	40	2		1	LL2012_020.rep0.As	LL2012_020		LL12_020		s302	Ci	#912CEE	True	0.0	0.17854	0.0
180	WX35	10	14	1	SC	0.0	J14	B4	1	40	2		1	WX35.rep0.SC	WX35			WX35B	s279	B	#EE0000	True	0.0	0.1795	0.0
181	WX35	10	15	1	As	0.0	J15	B4	1	40	2		1	WX35.rep0.As	WX35			WX35B	s279	B	#EE0000	True	0.0	0.2053	0.0
182	14_101B	10	16	1	SC	0.0	J16	F7	1	40	2		1	14_101B.rep0.SC	14_101B		LL2014_101		s160	B	#EE0000	True	0.0	0.16602	0.0
183	14_101B	10	17	1	As	0.0	J17	F7	1	40	2		1	14_101B.rep0.As	14_101B		LL2014_101		s160	B	#EE0000	True	0.0	0.19965	0.0
184	WX35	10	18	1	SC	2.0	J18	B4	1	40	2		1	WX35.rep2.SC	WX35			WX35B	s279	B	#EE0000	True	0.0	0.17635	0.0
185	WX35	10	19	1	As	2.0	J19	B4	1	40	2		1	WX35.rep2.As	WX35			WX35B	s279	B	#EE0000	True	0.0	0.22821	0.0
186	14_136B	10	2	1	SC	0.0	J2	G7	1	40	2		1	14_136B.rep0.SC	14_136B		LL2014_136		s169	B	#EE0000	True	0.0	0.20369	0.0
187	LL2011_012	10	20	1	SC	1.0	J20	A2	2	40	2		1	LL2011_012.rep1.SC	LL2011_012		LL11_012		s292	C	#00008B	True	0.0	0.19061	0.0
188	LL2011_012	10	21	1	As	1.0	J21	A2	2	40	2		1	LL2011_012.rep1.As	LL2011_012		LL11_012		s292	C	#00008B	True	0.0	0.19458	0.0
189	16_261B	10	22	1	SC	1.0	J22	H11	1	40	2		1	16_261B.rep1.SC	16_261B		LL2016_261		s52	B	#EE0000	True	0.0	0.17365	0.0
190	16_261B	10	23	1	As	1.0	J23	H11	1	40	2		1	16_261B.rep1.As	16_261B		LL2016_261		s52	B	#EE0000	True	0.0	0.17836	0.0
191	14_136B	10	3	1	As	0.0	J3	G7	1	40	2		1	14_136B.rep0.As	14_136B		LL2014_136		s169	B	#EE0000	True	0.0	0.20326	0.0
192	16_047C	10	4	1	SC	0.0	J4	G2	2	40	2		1	16_047C.rep0.SC	16_047C		LL2016_047		s22	C	#00008B	True	0.0	0.18346	0.0
193	16_047C	10	5	1	As	0.0	J5	G2	2	40	2		1	16_047C.rep0.As	16_047C		LL2016_047		s22	C	#00008B	True	0.0	0.18679	0.0
194	16_035C	10	6	1	SC	1.0	J6	E2	2	40	2		1	16_035C.rep1.SC	16_035C		LL2016_035		s8	C	#00008B	True	0.0	0.19483	0.0
195	16_035C	10	7	1	As	1.0	J7	E2	2	40	2		1	16_035C.rep1.As	16_035C		LL2016_035		s8	C	#00008B	True	0.0	0.17727	0.0
196	16_047C	10	8	1	SC	1.0	J8	G2	2	40	2		1	16_047C.rep1.SC	16_047C		LL2016_047		s22	C	#00008B	True	0.0	0.18422	0.0
197	16_047C	10	9	1	As	1.0	J9	G2	2	40	2		1	16_047C.rep1.As	16_047C		LL2016_047		s22	C	#00008B	True	0.0	0.18312	0.0
198	16_258B	11	10	1	SC	0.0	K10	A11	1	40	2		1	16_258B.rep0.SC	16_258B		LL2016_258		s40	B	#EE0000	True	0.0	0.14814	0.0
199	16_258B	11	11	1	As	0.0	K11	A11	1	40	2		1	16_258B.rep0.As	16_258B		LL2016_258		s40	B	#EE0000	True	0.0	0.14452	0.0
200	LL2012_018	11	12	1	SC	1.0	K12	B3	2	40	2		1	LL2012_018.rep1.SC	LL2012_018		LL12_018		s360	Ci	#912CEE	True	0.0	0.1875	0.0
201	LL2012_018	11	13	1	As	1.0	K13	B3	2	40	2		1	LL2012_018.rep1.As	LL2012_018		LL12_018		s360	Ci	#912CEE	True	0.0	0.15988	0.0
202	R21	11	14	1	SC	0.0	K14	D6	2	40	2		1	R21.rep0.SC	R21			R21D	s286	D2	#CDBA96	True	0.0	0.17318	0.0
203	R21	11	15	1	As	0.0	K15	D6	2	40	2		1	R21.rep0.As	R21			R21D	s286	D2	#CDBA96	True	0.0	0.17359	0.0
204	WX22	11	16	1	SC	1.0	K16	D4	1	40	2		1	WX22.rep1.SC	WX22			WX22B	s277	B	#EE0000	True	0.0	0.15677	0.0
205	WX22	11	17	1	As	1.0	K17	D4	1	40	2		1	WX22.rep1.As	WX22			WX22B	s277	B	#EE0000	True	0.0	0.16387	0.0
206	LL2011_005	11	18	1	SC	0.0	K18	A3	2	40	2		1	LL2011_005.rep0.SC	LL2011_005		LL11_005		s355	Ci	#912CEE	True	0.0	0.18173	0.0
207	LL2011_005	11	19	1	As	0.0	K19	A3	2	40	2		1	LL2011_005.rep0.As	LL2011_005		LL11_005		s355	Ci	#912CEE	True	0.0	0.18686	0.0
208	16_035C	11	2	1	SC	0.0	K2	E2	2	40	2		1	16_035C.rep0.SC	16_035C		LL2016_035		s8	C	#00008B	True	0.0	0.19423	0.0
211	yHBJ6	11	22	1	SC	2.0	K22	G5	1	40	2		1	yHBJ6.rep2.SC	yHBJ6		yHBJ_6		s261	B	#EE0000	True	0.0	0.17572	0.0
212	yHBJ6	11	23	1	As	2.0	K23	G5	1	40	2		1	yHBJ6.rep2.As	yHBJ6		yHBJ_6		s261	B	#EE0000	True	0.0	0.17428	0.0
213	16_035C	11	3	1	As	0.0	K3	E2	2	40	2		1	16_035C.rep0.As	16_035C		LL2016_035		s8	C	#00008B	True	0.0	0.19904	0.0
214	R33	11	4	1	SC	0.0	K4	C4	1	40	2		1	R33.rep0.SC	R33			R33B	s278	B	#EE0000	True	0.0	0.23757	0.0
215	R33	11	5	1	As	0.0	K5	C4	1	40	2		1	R33.rep0.As	R33			R33B	s278	B	#EE0000	True	0.0	0.18098	0.0
216	15_004B	11	6	1	SC	0.0	K6	C7	1	40	2		1	15_004B.rep0.SC	15_004B		LL2015_004		s181	B	#EE0000	True	0.0	0.19246	0.0
217	15_004B	11	7	1	As	0.0	K7	C7	1	40	2		1	15_004B.rep0.As	15_004B		LL2015_004		s181	B	#EE0000	True	0.0	0.19753	0.0
218	LL2012_018	11	8	1	SC	0.0	K8	B3	2	40	2		1	LL2012_018.rep0.SC	LL2012_018		LL12_018		s360	Ci	#912CEE	True	0.0	0.16074	0.0
219	LL2012_018	11	9	1	As	0.0	K9	B3	2	40	2		1	LL2012_018.rep0.As	LL2012_018		LL12_018		s360	Ci	#912CEE	True	0.0	0.16977	0.0
220	16_025B	12	10	1	SC	1.0	L10	B8	1	40	2		1	16_025B.rep1.SC	16_025B		LL2016_025		s1	B	#EE0000	True	0.0	0.19754	0.0
221	16_025B	12	11	1	As	1.0	L11	B8	1	40	2		1	16_025B.rep1.As	16_025B		LL2016_025		s1	B	#EE0000	True	0.0	0.16737	0.0
222	M1	12	12	1	SC	0.0	L12	H6	2	40	2		1	M1.rep0.SC	M1		M1D		s70	D2	#CDBA96	True	0.0	0.17392	0.0
223	M1	12	13	1	As	0.0	L13	H6	2	40	2		1	M1.rep0.As	M1		M1D		s70	D2	#CDBA96	True	0.0	0.20758	0.0
224	16_260B	12	14	1	SC	1.0	L14	D11	1	40	2		1	16_260B.rep1.SC	16_260B		LL2016_260		s48	B	#EE0000	True	0.0	0.16833	0.0
225	16_260B	12	15	1	As	1.0	L15	D11	1	40	2		1	16_260B.rep1.As	16_260B		LL2016_260		s48	B	#EE0000	True	0.0	0.18917	0.0
226	R20	12	16	1	SC	0.0	L16	E6	2	40	2		1	R20.rep0.SC	R20			R20D	s284	D2	#CDBA96	True	0.0	0.16398	0.0
227	R20	12	17	1	As	0.0	L17	E6	2	40	2		1	R20.rep0.As	R20			R20D	s284	D2	#CDBA96	True	0.0	0.1794	0.0
228	16_248B	12	18	1	SC	0.0	L18	D12	1	40	2		1	16_248B.rep0.SC	16_248B		LL2016_248		s63	B	#EE0000	True	0.0	0.16132	0.0
229	16_248B	12	19	1	As	0.0	L19	D12	1	40	2		1	16_248B.rep0.As	16_248B		LL2016_248		s63	B	#EE0000	True	0.0	0.19061	0.0
230	LL2012_024	12	2	1	SC	0.0	L2	A7	1	40	2		1	LL2012_024.rep0.SC	LL2012_024		LL12_024		s88	B	#EE0000	True	0.0	0.17673	0.0
231	16_234B	12	20	1	SC	2.0	L20	G10	1	40	2		1	16_234B.rep2.SC	16_234B		LL2016_234		s38	B	#EE0000	True	0.0	0.17266	0.0
232	16_234B	12	21	1	As	2.0	L21	G10	1	40	2		1	16_234B.rep2.As	16_234B		LL2016_234		s38	B	#EE0000	True	0.0	0.19324	0.0
233	yHKS253	12	22	1	SC	0.0	L22	B3	1	40	2		1	yHKS253.rep0.SC	yHKS253		yHKS_253		s240	B	#EE0000	True	0.0	0.17829	0.0
234	yHKS253	12	23	1	As	0.0	L23	B3	1	40	2		1	yHKS253.rep0.As	yHKS253		yHKS_253		s240	B	#EE0000	True	0.0	0.18848	0.0
235	LL2012_024	12	3	1	As	0.0	L3	A7	1	40	2		1	LL2012_024.rep0.As	LL2012_024		LL12_024		s88	B	#EE0000	True	0.0	0.18213	0.0
236	YPS484	12	4	1	SC	0.0	L4	D5	1	40	2		1	YPS484.rep0.SC	YPS484				s270	B	#EE0000	True	0.0	0.17922	0.0
237	YPS484	12	5	1	As	0.0	L5	D5	1	40	2		1	YPS484.rep0.As	YPS484				s270	B	#EE0000	True	0.0	0.18228	0.0
238	R28	12	6	1	SC	0.0	L6	F3	1	40	2		1	R28.rep0.SC	R28			R28B	s283	B	#EE0000	True	0.0	0.17366	0.0
239	R28	12	7	1	As	0.0	L7	F3	1	40	2		1	R28.rep0.As	R28			R28B	s283	B	#EE0000	True	0.0	0.16925	0.0
240	LL2012_022	12	8	1	SC	1.0	L8	F6	1	40	2		1	LL2012_022.rep1.SC	LL2012_022		LL12_022		s96	B	#EE0000	True	0.0	0.16514	0.0
241	LL2012_022	12	9	1	As	1.0	L9	F6	1	40	2		1	LL2012_022.rep1.As	LL2012_022		LL12_022		s96	B	#EE0000	True	0.0	0.18495	0.0
242	16_035C	13	10	1	SC	2.0	M10	E2	2	40	2		1	16_035C.rep2.SC	16_035C		LL2016_035		s8	C	#00008B	True	0.0	0.19219	0.0
243	16_035C	13	11	1	As	2.0	M11	E2	2	40	2		1	16_035C.rep2.As	16_035C		LL2016_035		s8	C	#00008B	True	0.0	0.20166	0.0
244	MSH-475	13	12	1	SC	1.0	M12	B6	1	40	2		1	MSH-475.rep1.SC	MSH-475		MSH_475		s182	B	#EE0000	True	0.0	0.17697	0.0
245	MSH-475	13	13	1	As	1.0	M13	B6	1	40	2		1	MSH-475.rep1.As	MSH-475		MSH_475		s182	B	#EE0000	True	0.0	0.1984	0.0
246	14_136B	13	14	1	SC	1.0	M14	G7	1	40	2		1	14_136B.rep1.SC	14_136B		LL2014_136		s169	B	#EE0000	True	0.0	0.20223	0.0
247	14_136B	13	15	1	As	1.0	M15	G7	1	40	2		1	14_136B.rep1.As	14_136B		LL2014_136		s169	B	#EE0000	True	0.0	0.19319	0.0
248	16_045B	13	16	1	SC	0.0	M16	D9	1	40	2		1	16_045B.rep0.SC	16_045B		LL2016_045		s16	B	#EE0000	True	0.0	0.1548	0.0
249	16_045B	13	17	1	As	0.0	M17	D9	1	40	2		1	16_045B.rep0.As	16_045B		LL2016_045		s16	B	#EE0000	True	0.0	0.17672	0.0
250	R24	13	18	1	SC	0.0	M18	B5	2	40	2		1	R24.rep0.SC	R24			R24D	s285	D1	#FFE7BA	True	0.0	0.18408	0.0
251	R24	13	19	1	As	0.0	M19	B5	2	40	2		1	R24.rep0.As	R24			R24D	s285	D1	#FFE7BA	True	0.0	0.194	0.0
252	LL2012_026	13	2	1	SC	0.0	M2	D1	1	40	2		1	LL2012_026.rep0.SC	LL2012_026		LL12_026		s79	A	#00CD00	True	0.0	0.20493	0.0
253	14_123B	13	20	1	SC	2.0	M20	E7	1	40	2		1	14_123B.rep2.SC	14_123B		LL2014_123		s155	B	#EE0000	True	0.0	0.19125	0.0
254	14_123B	13	21	1	As	2.0	M21	E7	1	40	2		1	14_123B.rep2.As	14_123B		LL2014_123		s155	B	#EE0000	True	0.0	0.1713	0.0
257	LL2012_026	13	3	1	As	0.0	M3	D1	1	40	2		1	LL2012_026.rep0.As	LL2012_026		LL12_026		s79	A	#00CD00	True	0.0	0.17565	0.0
258	16_183A	13	4	1	SC	0.0	M4	G1	1	40	2		1	16_183A.rep0.SC	16_183A		LL2016_183		s35	A	#00CD00	True	0.0	0.1842	0.0
259	16_183A	13	5	1	As	0.0	M5	G1	1	40	2		1	16_183A.rep0.As	16_183A		LL2016_183		s35	A	#00CD00	True	0.0	0.18102	0.0
260	16_168A	13	6	1	SC	1.0	M6	A2	1	40	2		1	16_168A.rep1.SC	16_168A		LL2016_168		s36	A	#00CD00	True	0.0	0.17191	0.0
261	16_168A	13	7	1	As	1.0	M7	A2	1	40	2		1	16_168A.rep1.As	16_168A		LL2016_168		s36	A	#00CD00	True	0.0	0.18334	0.0
262	14_123B	13	8	1	SC	0.0	M8	E7	1	40	2		1	14_123B.rep0.SC	14_123B		LL2014_123		s155	B	#EE0000	True	0.0	0.15998	0.0
263	14_123B	13	9	1	As	0.0	M9	E7	1	40	2		1	14_123B.rep0.As	14_123B		LL2014_123		s155	B	#EE0000	True	0.0	0.16508	0.0
264	YPS642	14	10	1	SC	0.0	N10	B1	1	40	2		1	YPS642.rep0.SC	YPS642				s78	A	#00CD00	True	0.0	0.19118	0.0
265	YPS642	14	11	1	As	0.0	N11	B1	1	40	2		1	YPS642.rep0.As	YPS642				s78	A	#00CD00	True	0.0	0.19233	0.0
266	16_227B	14	12	1	SC	0.0	N12	B11	1	40	2		1	16_227B.rep0.SC	16_227B		LL2016_227		s41	B	#EE0000	True	0.0	0.15241	0.0
267	16_227B	14	13	1	As	0.0	N13	B11	1	40	2		1	16_227B.rep0.As	16_227B		LL2016_227		s41	B	#EE0000	True	0.0	0.1592	0.0
268	yHBJ24	14	14	1	SC	1.0	N14	F5	1	40	2		1	yHBJ24.rep1.SC	yHBJ24		yHBJ_24		s268	B	#EE0000	True	0.0	0.18354	0.0
269	yHBJ24	14	15	1	As	1.0	N15	F5	1	40	2		1	yHBJ24.rep1.As	yHBJ24		yHBJ_24		s268	B	#EE0000	True	0.0	0.17049	0.0
270	yHBJ17	14	16	1	SC	1.0	N16	E5	1	40	2		1	yHBJ17.rep1.SC	yHBJ17		yHBJ_17		s266	B	#EE0000	True	0.0	0.18023	0.0
271	yHBJ17	14	17	1	As	1.0	N17	E5	1	40	2		1	yHBJ17.rep1.As	yHBJ17		yHBJ_17		s266	B	#EE0000	True	0.0	0.19009	0.0
272	16_037B	14	18	1	SC	1.0	N18	C9	1	40	2		1	16_037B.rep1.SC	16_037B		LL2016_037		s15	B	#EE0000	True	0.0	0.16506	0.0
273	16_037B	14	19	1	As	1.0	N19	C9	1	40	2		1	16_037B.rep1.As	16_037B		LL2016_037		s15	B	#EE0000	True	0.0	0.16733	0.0
274	WX28	14	2	1	SC	0.0	N2	G3	1	40	2		1	WX28.rep0.SC	WX28			WX28B	s282	B	#EE0000	True	0.0	0.18564	0.0
275	WX22	14	20	1	SC	2.0	N20	D4	1	40	2		1	WX22.rep2.SC	WX22			WX22B	s277	B	#EE0000	True	0.0	0.16704	0.0
276	WX22	14	21	1	As	2.0	N21	D4	1	40	2		1	WX22.rep2.As	WX22			WX22B	s277	B	#EE0000	True	0.0	0.17834	0.0
277	16_018B	14	22	1	SC	0.0	N22	D8	1	40	2		1	16_018B.rep0.SC	16_018B		LL2016_018		s5	B	#EE0000	True	0.0	0.16091	0.0
278	16_018B	14	23	1	As	0.0	N23	D8	1	40	2		1	16_018B.rep0.As	16_018B		LL2016_018		s5	B	#EE0000	True	0.0	0.17532	0.0
279	WX28	14	3	1	As	0.0	N3	G3	1	40	2		1	WX28.rep0.As	WX28			WX28B	s282	B	#EE0000	True	0.0	0.18405	0.0
280	16_043B	14	4	1	SC	0.0	N4	G8	1	40	2		1	16_043B.rep0.SC	16_043B		LL2016_043		s9	B	#EE0000	True	0.0	0.19846	0.0
281	16_043B	14	5	1	As	0.0	N5	G8	1	40	2		1	16_043B.rep0.As	16_043B		LL2016_043		s9	B	#EE0000	True	0.0	0.1971	0.0
282	LL2012_025	14	6	1	SC	0.0	N6	B7	1	40	2		1	LL2012_025.rep0.SC	LL2012_025		LL12_025		s89	B	#EE0000	True	0.0	0.15572	0.0
283	LL2012_025	14	7	1	As	0.0	N7	B7	1	40	2		1	LL2012_025.rep0.As	LL2012_025		LL12_025		s89	B	#EE0000	True	0.0	0.14382	0.0
284	16_234B	14	8	1	SC	1.0	N8	G10	1	40	2		1	16_234B.rep1.SC	16_234B		LL2016_234		s38	B	#EE0000	True	0.0	0.17444	0.0
285	16_234B	14	9	1	As	1.0	N9	G10	1	40	2		1	16_234B.rep1.As	16_234B		LL2016_234		s38	B	#EE0000	True	0.0	0.19097	0.0
286	B3	15	10	1	SC	0.0	O10	G6	2	40	2		1	B3.rep0.SC	B3		B3D		s67	D2	#CDBA96	True	0.0	0.19372	0.0
287	B3	15	11	1	As	0.0	O11	G6	2	40	2		1	B3.rep0.As	B3		B3D		s67	D2	#CDBA96	True	0.0	0.19379	0.0
288	WX22	15	12	1	SC	0.0	O12	D4	1	40	2		1	WX22.rep0.SC	WX22			WX22B	s277	B	#EE0000	True	0.0	0.16984	0.0
289	WX22	15	13	1	As	0.0	O13	D4	1	40	2		1	WX22.rep0.As	WX22			WX22B	s277	B	#EE0000	True	0.0	0.18711	0.0
290	WX15	15	14	1	SC	0.0	O14	H3	1	40	2		1	WX15.rep0.SC	WX15			WX15B	s281	B	#EE0000	True	0.0	0.16027	0.0
291	WX15	15	15	1	As	0.0	O15	H3	1	40	2		1	WX15.rep0.As	WX15			WX15B	s281	B	#EE0000	True	0.0	0.14971	0.0
292	16_250B	15	16	1	SC	2.0	O16	H10	1	40	2		1	16_250B.rep2.SC	16_250B		LL2016_250		s39	B	#EE0000	True	0.0	0.16806	0.0
293	16_250B	15	17	1	As	2.0	O17	H10	1	40	2		1	16_250B.rep2.As	16_250B		LL2016_250		s39	B	#EE0000	True	0.0	0.17703	0.0
294	16_067C	15	18	1	SC	0.0	O18	F2	2	40	2		1	16_067C.rep0.SC	16_067C		LL2016_067		s10	C	#00008B	True	0.0	0.18596	0.0
295	16_067C	15	19	1	As	0.0	O19	F2	2	40	2		1	16_067C.rep0.As	16_067C		LL2016_067		s10	C	#00008B	True	0.0	0.19637	0.0
296	LL2013_207	15	2	1	SC	0.0	O2	B1	2	40	2		1	LL2013_207.rep0.SC	LL2013_207		LL13-207		s332	C	#00008B	True	0.0	0.18405	0.0
297	14_178Ci	15	20	1	SC	0.0	O20	A4	2	40	2		1	14_178Ci.rep0.SC	14_178Ci		LL2014_178		s399	Ci	#912CEE	True	0.0	0.1729	0.0
298	14_178Ci	15	21	1	As	0.0	O21	A4	2	40	2		1	14_178Ci.rep0.As	14_178Ci		LL2014_178		s399	Ci	#912CEE	True	0.0	0.18177	0.0
299	16_227B	15	22	1	SC	1.0	O22	B11	1	40	2		1	16_227B.rep1.SC	16_227B		LL2016_227		s41	B	#EE0000	True	0.0	0.19568	0.0
300	16_227B	15	23	1	As	1.0	O23	B11	1	40	2		1	16_227B.rep1.As	16_227B		LL2016_227		s41	B	#EE0000	True	0.0	0.14325	0.0
301	LL2013_207	15	3	1	As	0.0	O3	B1	2	40	2		1	LL2013_207.rep0.As	LL2013_207		LL13-207		s332	C	#00008B	True	0.0	0.18639	0.0
302	LL2011_004	15	4	1	SC	0.0	O4	H1	2	40	2		1	LL2011_004.rep0.SC	LL2011_004		LL11_004		s296	C	#00008B	True	0.0	0.2004	0.0
303	LL2011_004	15	5	1	As	0.0	O5	H1	2	40	2		1	LL2011_004.rep0.As	LL2011_004		LL11_004		s296	C	#00008B	True	0.0	0.20948	0.0
304	16_217B	15	6	1	SC	0.0	O6	F10	1	40	2		1	16_217B.rep0.SC	16_217B		LL2016_217		s37	B	#EE0000	True	0.0	0.18831	0.0
305	16_217B	15	7	1	As	0.0	O7	F10	1	40	2		1	16_217B.rep0.As	16_217B		LL2016_217		s37	B	#EE0000	True	0.0	0.19643	0.0
306	16_253B	15	8	1	SC	0.0	O8	G11	1	40	2		1	16_253B.rep0.SC	16_253B		LL2016_253		s51	B	#EE0000	True	0.0	0.1616	0.0
307	16_253B	15	9	1	As	0.0	O9	G11	1	40	2		1	16_253B.rep0.As	16_253B		LL2016_253		s51	B	#EE0000	True	0.0	0.16428	0.0
308	16_271B	2	10	1	SC	0.0	B10	B12	1	40	2		1	16_271B.rep0.SC	16_271B		LL2016_271		s62	B	#EE0000	True	0.25	0.17281	0.004799999999999999
309	16_271B	2	11	1	As	0.0	B11	B12	1	40	2		1	16_271B.rep0.As	16_271B		LL2016_271		s62	B	#EE0000	True	0.25	0.18283	0.00247
310	14_092Ci	2	12	1	SC	0.0	B12	F3	2	40	2		1	14_092Ci.rep0.SC	14_092Ci		LL2014_092		s372	Ci	#912CEE	True	0.25	0.1848	0.00913
311	14_092Ci	2	13	1	As	0.0	B13	F3	2	40	2		1	14_092Ci.rep0.As	14_092Ci		LL2014_092		s372	Ci	#912CEE	True	0.25	0.17625	0.0014899999999999913
312	16_037B	2	14	1	SC	0.0	B14	C9	1	40	2		1	16_037B.rep0.SC	16_037B		LL2016_037		s15	B	#EE0000	True	0.25	0.17367	0.00516999999999998
313	16_037B	2	15	1	As	0.0	B15	C9	1	40	2		1	16_037B.rep0.As	16_037B		LL2016_037		s15	B	#EE0000	True	0.25	0.16944	0.003960000000000019
314	16_097B	2	16	1	SC	0.0	B16	C10	1	40	2		1	16_097B.rep0.SC	16_097B		LL2016_097		s26	B	#EE0000	True	0.25	0.19851	0.008349999999999996
315	16_097B	2	17	1	As	0.0	B17	C10	1	40	2		1	16_097B.rep0.As	16_097B		LL2016_097		s26	B	#EE0000	True	0.25	0.1762	0.004369999999999985
316	LL2013_207	2	18	1	SC	1.0	B18	B1	2	40	2		1	LL2013_207.rep1.SC	LL2013_207		LL13-207		s332	C	#00008B	True	0.25	0.19074	0.0036599999999999966
317	LL2013_207	2	19	1	As	1.0	B19	B1	2	40	2		1	LL2013_207.rep1.As	LL2013_207		LL13-207		s332	C	#00008B	True	0.25	0.20487	0.005929999999999991
318	yHKS223	2	2	1	SC	0.0	B2	A3	1	40	2		1	yHKS223.rep0.SC	yHKS223		yHKS_223		s237	B	#EE0000	True	0.25	0.19259	0.005860000000000004
319	UWOPS_79-140	2	20	1	SC	0.0	B20	F4	1	40	2		1	UWOPS_79-140.rep0.SC	UWOPS_79-140				s226	B	#EE0000	True	0.25	0.22324	0.009349999999999997
320	UWOPS_79-140	2	21	1	As	0.0	B21	F4	1	40	2		1	UWOPS_79-140.rep0.As	UWOPS_79-140				s226	B	#EE0000	True	0.25	0.20641	0.00741
321	16_245B	2	22	1	SC	1.0	B22	F11	1	40	2		1	16_245B.rep1.SC	16_245B		LL2016_245		s50	B	#EE0000	True	0.25	0.18987	0.006530000000000008
322	16_245B	2	23	1	As	1.0	B23	F11	1	40	2		1	16_245B.rep1.As	16_245B		LL2016_245		s50	B	#EE0000	True	0.25	0.19647	0.0024200000000000055
323	yHKS223	2	3	1	As	0.0	B3	A3	1	40	2		1	yHKS223.rep0.As	yHKS223		yHKS_223		s237	B	#EE0000	True	0.25	0.17005	0.0025100000000000122
324	LL2012_001	2	4	1	SC	0.0	B4	C1	1	40	2		1	LL2012_001.rep0.SC	LL2012_001		LL12_001		s77	A	#00CD00	True	0.25	0.20287	0.010849999999999999
325	LL2012_001	2	5	1	As	0.0	B5	C1	1	40	2		1	LL2012_001.rep0.As	LL2012_001		LL12_001		s77	A	#00CD00	True	0.25	0.16424	0.00248000000000001
326	LL2011_011	2	6	1	SC	0.0	B6	G1	2	40	2		1	LL2011_011.rep0.SC	LL2011_011		LL11_011		s291	C	#00008B	True	0.25	0.2381	0.013750000000000012
327	LL2011_011	2	7	1	As	0.0	B7	G1	2	40	2		1	LL2011_011.rep0.As	LL2011_011		LL11_011		s291	C	#00008B	True	0.25	0.20194	0.006680000000000019
328	WX28	2	8	1	SC	1.0	B8	G3	1	40	2		1	WX28.rep1.SC	WX28			WX28B	s282	B	#EE0000	True	0.25	0.19605	0.009000000000000008
329	WX28	2	9	1	As	1.0	B9	G3	1	40	2		1	WX28.rep1.As	WX28			WX28B	s282	B	#EE0000	True	0.25	0.19469	0.005539999999999989
330	yHBJ6	3	10	1	SC	1.0	C10	G5	1	40	2		1	yHBJ6.rep1.SC	yHBJ6		yHBJ_6		s261	B	#EE0000	True	0.25	0.17188	0.006090000000000012
331	yHBJ6	3	11	1	As	1.0	C11	G5	1	40	2		1	yHBJ6.rep1.As	yHBJ6		yHBJ_6		s261	B	#EE0000	True	0.25	0.16632	0.0036700000000000066
332	B3	3	12	1	SC	1.0	C12	G6	2	40	2		1	B3.rep1.SC	B3		B3D		s67	D2	#CDBA96	True	0.25	0.19787	0.011929999999999996
333	B3	3	13	1	As	1.0	C13	G6	2	40	2		1	B3.rep1.As	B3		B3D		s67	D2	#CDBA96	True	0.25	0.18387	0.004150000000000015
334	14_121Ci	3	14	1	SC	2.0	C14	G3	2	40	2		1	14_121Ci.rep2.SC	14_121Ci		LL2014_121		s382	Ci	#912CEE	True	0.25	0.22058	0.009830000000000005
335	14_121Ci	3	15	1	As	2.0	C15	G3	2	40	2		1	14_121Ci.rep2.As	14_121Ci		LL2014_121		s382	Ci	#912CEE	True	0.25	0.20822	0.011669999999999986
336	WX35	3	16	1	SC	1.0	C16	B4	1	40	2		1	WX35.rep1.SC	WX35			WX35B	s279	B	#EE0000	True	0.25	0.19052	0.008679999999999993
337	WX35	3	17	1	As	1.0	C17	B4	1	40	2		1	WX35.rep1.As	WX35			WX35B	s279	B	#EE0000	True	0.25	0.17527	0.0031899999999999984
338	16_251B	3	18	1	SC	0.0	C18	C11	1	40	2		1	16_251B.rep0.SC	16_251B		LL2016_251		s43	B	#EE0000	True	0.25	0.18616	0.009199999999999986
339	16_251B	3	19	1	As	0.0	C19	C11	1	40	2		1	16_251B.rep0.As	16_251B		LL2016_251		s43	B	#EE0000	True	0.25	0.19526	0.010229999999999989
340	16_004B	3	2	1	SC	0.0	C2	H8	1	40	2		1	16_004B.rep0.SC	16_004B		LL2016_004		s11	B	#EE0000	True	0.25	0.18965	0.011330000000000007
341	LL2011_012	3	20	1	SC	0.0	C20	A2	2	40	2		1	LL2011_012.rep0.SC	LL2011_012		LL11_012		s292	C	#00008B	True	0.25	0.21706	0.015910000000000007
342	LL2011_012	3	21	1	As	0.0	C21	A2	2	40	2		1	LL2011_012.rep0.As	LL2011_012		LL11_012		s292	C	#00008B	True	0.25	0.18635	0.004279999999999978
343	LL2012_016	3	22	1	SC	0.0	C22	D3	2	40	2		1	LL2012_016.rep0.SC	LL2012_016		LL12_016		s359	Ci	#912CEE	True	0.25	0.19341	0.00914000000000001
344	LL2012_016	3	23	1	As	0.0	C23	D3	2	40	2		1	LL2012_016.rep0.As	LL2012_016		LL12_016		s359	Ci	#912CEE	True	0.25	0.19398	0.006280000000000008
345	16_004B	3	3	1	As	0.0	C3	H8	1	40	2		1	16_004B.rep0.As	16_004B		LL2016_004		s11	B	#EE0000	True	0.25	0.1882	0.0046599999999999975
346	16_234B	3	4	1	SC	0.0	C4	G10	1	40	2		1	16_234B.rep0.SC	16_234B		LL2016_234		s38	B	#EE0000	True	0.25	0.1832	0.007450000000000012
347	16_234B	3	5	1	As	0.0	C5	G10	1	40	2		1	16_234B.rep0.As	16_234B		LL2016_234		s38	B	#EE0000	True	0.25	0.18349	0.0042099999999999915
348	16_261B	3	6	1	SC	0.0	C6	H11	1	40	2		1	16_261B.rep0.SC	16_261B		LL2016_261		s52	B	#EE0000	True	0.25	0.15786	0.0024200000000000055
349	16_261B	3	7	1	As	0.0	C7	H11	1	40	2		1	16_261B.rep0.As	16_261B		LL2016_261		s52	B	#EE0000	True	0.25	0.15859	0.0029700000000000004
350	yHBJ17	3	8	1	SC	0.0	C8	E5	1	40	2		1	yHBJ17.rep0.SC	yHBJ17		yHBJ_17		s266	B	#EE0000	True	0.25	0.18338	0.0019699999999999995
351	yHBJ17	3	9	1	As	0.0	C9	E5	1	40	2		1	yHBJ17.rep0.As	yHBJ17		yHBJ_17		s266	B	#EE0000	True	0.25	0.1838	-0.001689999999999997
352	14_123B	4	10	1	SC	1.0	D10	E7	1	40	2		1	14_123B.rep1.SC	14_123B		LL2014_123		s155	B	#EE0000	True	0.25	0.1668	0.003599999999999992
353	14_123B	4	11	1	As	1.0	D11	E7	1	40	2		1	14_123B.rep1.As	14_123B		LL2014_123		s155	B	#EE0000	True	0.25	0.17134	0.003589999999999982
354	16_250B	4	12	1	SC	0.0	D12	H10	1	40	2		1	16_250B.rep0.SC	16_250B		LL2016_250		s39	B	#EE0000	True	0.25	0.18162	0.007640000000000008
355	16_250B	4	13	1	As	0.0	D13	H10	1	40	2		1	16_250B.rep0.As	16_250B		LL2016_250		s39	B	#EE0000	True	0.25	0.16972	0.0009399999999999964
356	14_152B	4	14	1	SC	0.0	D14	H7	1	40	2		1	14_152B.rep0.SC	14_152B		LL2014_152		s173	B	#EE0000	True	0.25	0.20778	0.012029999999999985
357	14_152B	4	15	1	As	0.0	D15	H7	1	40	2		1	14_152B.rep0.As	14_152B		LL2014_152		s173	B	#EE0000	True	0.25	0.19706	0.002610000000000001
358	16_097B	4	16	1	SC	1.0	D16	C10	1	40	2		1	16_097B.rep1.SC	16_097B		LL2016_097		s26	B	#EE0000	True	0.25	0.1886	0.00961999999999999
359	16_097B	4	17	1	As	1.0	D17	C10	1	40	2		1	16_097B.rep1.As	16_097B		LL2016_097		s26	B	#EE0000	True	0.25	0.17875	0.0037599999999999856
360	16_004B	4	18	1	SC	1.0	D18	H8	1	40	2		1	16_004B.rep1.SC	16_004B		LL2016_004		s11	B	#EE0000	True	0.25	0.18808	0.005330000000000001
361	16_004B	4	19	1	As	1.0	D19	H8	1	40	2		1	16_004B.rep1.As	16_004B		LL2016_004		s11	B	#EE0000	True	0.25	0.19719	0.0013500000000000179
362	WX21	4	2	1	SC	0.0	D2	F6	2	40	2		1	WX21.rep0.SC	WX21			WX21D	s275	D2	#CDBA96	True	0.25	0.18797	0.007080000000000003
363	14_076B	4	20	1	SC	0.0	D20	D7	1	40	2		1	14_076B.rep0.SC	14_076B		LL2014_076		s151	B	#EE0000	True	0.25	0.2536	0.016979999999999995
364	14_076B	4	21	1	As	0.0	D21	D7	1	40	2		1	14_076B.rep0.As	14_076B		LL2014_076		s151	B	#EE0000	True	0.25	0.20379	0.007839999999999986
365	MSH-578a-4-E	4	22	1	SC	1.0	D22	A5	1	40	2		1	MSH-578a-4-E.rep1.SC	MSH-578a-4-E		MSH_578a-4-E		s193	B	#EE0000	True	0.25	0.2267	0.015960000000000002
366	MSH-578a-4-E	4	23	1	As	1.0	D23	A5	1	40	2		1	MSH-578a-4-E.rep1.As	MSH-578a-4-E		MSH_578a-4-E		s193	B	#EE0000	True	0.25	0.17485	0.0022900000000000142
367	WX21	4	3	1	As	0.0	D3	F6	2	40	2		1	WX21.rep0.As	WX21			WX21D	s275	D2	#CDBA96	True	0.25	0.18759	0.010020000000000001
368	MSH-578a-4-E	4	4	1	SC	0.0	D4	A5	1	40	2		1	MSH-578a-4-E.rep0.SC	MSH-578a-4-E		MSH_578a-4-E		s193	B	#EE0000	True	0.25	0.18261	0.008940000000000003
369	MSH-578a-4-E	4	5	1	As	0.0	D5	A5	1	40	2		1	MSH-578a-4-E.rep0.As	MSH-578a-4-E		MSH_578a-4-E		s193	B	#EE0000	True	0.25	0.17766	0.0009100000000000219
370	16_168A	4	6	1	SC	0.0	D6	A2	1	40	2		1	16_168A.rep0.SC	16_168A		LL2016_168		s36	A	#00CD00	True	0.25	0.18323	0.005640000000000006
371	16_168A	4	7	1	As	0.0	D7	A2	1	40	2		1	16_168A.rep0.As	16_168A		LL2016_168		s36	A	#00CD00	True	0.25	0.16813	0.003019999999999995
372	16_088B	4	8	1	SC	0.0	D8	B10	1	40	2		1	16_088B.rep0.SC	16_088B		LL2016_088		s25	B	#EE0000	True	0.25	0.18244	0.00825999999999999
373	16_088B	4	9	1	As	0.0	D9	B10	1	40	2		1	16_088B.rep0.As	16_088B		LL2016_088		s25	B	#EE0000	True	0.25	0.18117	0.00542999999999999
374	16_103B	5	10	1	SC	0.0	E10	E10	1	40	2		1	16_103B.rep0.SC	16_103B		LL2016_103		s33	B	#EE0000	True	0.25	0.16823	-0.0006500000000000117
375	16_103B	5	11	1	As	0.0	E11	E10	1	40	2		1	16_103B.rep0.As	16_103B		LL2016_103		s33	B	#EE0000	True	0.25	0.18598	0.005750000000000005
376	LL2011_004	5	12	1	SC	1.0	E12	H1	2	40	2		1	LL2011_004.rep1.SC	LL2011_004		LL11_004		s296	C	#00008B	True	0.25	0.20243	0.004830000000000001
377	LL2011_004	5	13	1	As	1.0	E13	H1	2	40	2		1	LL2011_004.rep1.As	LL2011_004		LL11_004		s296	C	#00008B	True	0.25	0.19135	0.007080000000000003
378	16_291B	5	14	1	SC	1.0	E14	E12	1	40	2		1	16_291B.rep1.SC	16_291B		LL2016_291		s65	B	#EE0000	True	0.25	0.16934	0.007599999999999996
379	16_291B	5	15	1	As	1.0	E15	E12	1	40	2		1	16_291B.rep1.As	16_291B		LL2016_291		s65	B	#EE0000	True	0.25	0.16228	0.0019699999999999995
380	LL2012_026	5	16	1	SC	1.0	E16	D1	1	40	2		1	LL2012_026.rep1.SC	LL2012_026		LL12_026		s79	A	#00CD00	True	0.25	0.17919	0.00519
381	LL2012_026	5	17	1	As	1.0	E17	D1	1	40	2		1	LL2012_026.rep1.As	LL2012_026		LL12_026		s79	A	#00CD00	True	0.25	0.1676	0.002030000000000004
382	16_025B	5	18	1	SC	2.0	E18	B8	1	40	2		1	16_025B.rep2.SC	16_025B		LL2016_025		s1	B	#EE0000	True	0.25	0.1775	0.00874999999999998
383	16_025B	5	19	1	As	2.0	E19	B8	1	40	2		1	16_025B.rep2.As	16_025B		LL2016_025		s1	B	#EE0000	True	0.25	0.18634	0.004980000000000012
384	LL2013_030	5	2	1	SC	0.0	E2	D3	1	40	2		1	LL2013_030.rep0.SC	LL2013_030		LL13-030		s107	B	#EE0000	True	0.25	0.16521	0.006479999999999986
385	LL2012_024	5	20	1	SC	1.0	E20	A7	1	40	2		1	LL2012_024.rep1.SC	LL2012_024		LL12_024		s88	B	#EE0000	True	0.25	0.17768	0.008760000000000018
386	LL2012_024	5	21	1	As	1.0	E21	A7	1	40	2		1	LL2012_024.rep1.As	LL2012_024		LL12_024		s88	B	#EE0000	True	0.25	0.20287	0.005339999999999984
387	LL2012_024	5	22	1	SC	2.0	E22	A7	1	40	2		1	LL2012_024.rep2.SC	LL2012_024		LL12_024		s88	B	#EE0000	True	0.25	0.1884	0.009100000000000025
388	LL2012_024	5	23	1	As	2.0	E23	A7	1	40	2		1	LL2012_024.rep2.As	LL2012_024		LL12_024		s88	B	#EE0000	True	0.25	0.21459	0.005549999999999999
389	LL2013_030	5	3	1	As	0.0	E3	D3	1	40	2		1	LL2013_030.rep0.As	LL2013_030		LL13-030		s107	B	#EE0000	True	0.25	0.15598	0.0040000000000000036
390	14_161Ci	5	4	1	SC	0.0	E4	H3	2	40	2		1	14_161Ci.rep0.SC	14_161Ci		LL2014_161		s396	Ci	#912CEE	True	0.25	0.16918	0.004629999999999995
391	14_161Ci	5	5	1	As	0.0	E5	H3	2	40	2		1	14_161Ci.rep0.As	14_161Ci		LL2014_161		s396	Ci	#912CEE	True	0.25	0.17183	0.007550000000000001
392	WX19	5	6	1	SC	0.0	E6	C6	2	40	2		1	WX19.rep0.SC	WX19			WX19D	s287	D2	#CDBA96	True	0.25	0.17845	0.0008499999999999897
393	WX19	5	7	1	As	0.0	E7	C6	2	40	2		1	WX19.rep0.As	WX19			WX19D	s287	D2	#CDBA96	True	0.25	0.17883	0.0018799999999999928
394	16_025B	5	8	1	SC	0.0	E8	B8	1	40	2		1	16_025B.rep0.SC	16_025B		LL2016_025		s1	B	#EE0000	True	0.25	0.17159	0.0065599999999999825
395	16_025B	5	9	1	As	0.0	E9	B8	1	40	2		1	16_025B.rep0.As	16_025B		LL2016_025		s1	B	#EE0000	True	0.25	0.17012	0.0037500000000000033
396	LL2011_009	6	10	1	SC	0.0	F10	F1	2	40	2		1	LL2011_009.rep0.SC	LL2011_009		LL11_009		s298	C	#00008B	True	0.25	0.16779	-0.00010999999999999899
397	LL2011_009	6	11	1	As	0.0	F11	F1	2	40	2		1	LL2011_009.rep0.As	LL2011_009		LL11_009		s298	C	#00008B	True	0.25	0.17695	0.005929999999999991
398	LL2013_043	6	12	1	SC	0.0	F12	E3	1	40	2		1	LL2013_043.rep0.SC	LL2013_043		LL13-043		s109	B	#EE0000	True	0.25	0.19349	0.005239999999999995
399	LL2013_043	6	13	1	As	0.0	F13	E3	1	40	2		1	LL2013_043.rep0.As	LL2013_043		LL13-043		s109	B	#EE0000	True	0.25	0.19726	0.007929999999999993
400	95-7-1D	6	14	1	SC	0.0	F14	H5	1	40	2		1	95-7-1D.rep0.SC	95-7-1D				s228	B	#EE0000	True	0.25	0.20051	0.00841
401	95-7-1D	6	15	1	As	0.0	F15	H5	1	40	2		1	95-7-1D.rep0.As	95-7-1D				s228	B	#EE0000	True	0.25	0.20412	0.009779999999999983
402	MSH-604	6	16	1	SC	1.0	F16	B5	1	40	2		1	MSH-604.rep1.SC	MSH-604		MSH_604		s196	B	#EE0000	True	0.25	0.19796	0.00939000000000001
403	MSH-604	6	17	1	As	1.0	F17	B5	1	40	2		1	MSH-604.rep1.As	MSH-604		MSH_604		s196	B	#EE0000	True	0.25	0.18685	0.005649999999999988
404	16_245B	6	18	1	SC	0.0	F18	F11	1	40	2		1	16_245B.rep0.SC	16_245B		LL2016_245		s50	B	#EE0000	True	0.25	0.17838	0.005880000000000024
405	16_245B	6	19	1	As	0.0	F19	F11	1	40	2		1	16_245B.rep0.As	16_245B		LL2016_245		s50	B	#EE0000	True	0.25	0.18755	0.00603999999999999
406	MSH-587-1	6	2	1	SC	0.0	F2	D1	2	40	2		1	MSH-587-1.rep0.SC	MSH-587-1		MSH_587-1		s349	C	#00008B	True	0.25	0.18318	0.0015000000000000013
407	M1	6	20	1	SC	1.0	F20	H6	2	40	2		1	M1.rep1.SC	M1		M1D		s70	D2	#CDBA96	True	0.25	0.18561	0.0005100000000000104
408	M1	6	21	1	As	1.0	F21	H6	2	40	2		1	M1.rep1.As	M1		M1D		s70	D2	#CDBA96	True	0.25	0.19781	0.0036700000000000066
409	LL2012_018	6	22	1	SC	2.0	F22	B3	2	40	2		1	LL2012_018.rep2.SC	LL2012_018		LL12_018		s360	Ci	#912CEE	True	0.25	0.17988	0.004590000000000011
410	LL2012_018	6	23	1	As	2.0	F23	B3	2	40	2		1	LL2012_018.rep2.As	LL2012_018		LL12_018		s360	Ci	#912CEE	True	0.25	0.1771	0.0017600000000000116
411	MSH-587-1	6	3	1	As	0.0	F3	D1	2	40	2		1	MSH-587-1.rep0.As	MSH-587-1		MSH_587-1		s349	C	#00008B	True	0.25	0.18119	0.003599999999999992
412	yHBJ6	6	4	1	SC	0.0	F4	G5	1	40	2		1	yHBJ6.rep0.SC	yHBJ6		yHBJ_6		s261	B	#EE0000	True	0.25	0.16622	0.004070000000000018
413	yHBJ6	6	5	1	As	0.0	F5	G5	1	40	2		1	yHBJ6.rep0.As	yHBJ6		yHBJ_6		s261	B	#EE0000	True	0.25	0.1631	0.0018400000000000083
414	M3	6	6	1	SC	0.0	F6	A7	2	40	2		1	M3.rep0.SC	M3		M3D		s72	D2	#CDBA96	True	0.25	0.19417	0.008760000000000018
415	M3	6	7	1	As	0.0	F7	A7	2	40	2		1	M3.rep0.As	M3		M3D		s72	D2	#CDBA96	True	0.25	0.20131	0.00927
416	16_020B	6	8	1	SC	0.0	F8	A9	1	40	2		1	16_020B.rep0.SC	16_020B		LL2016_020		s12	B	#EE0000	True	0.25	0.16468	0.004720000000000002
417	16_020B	6	9	1	As	0.0	F9	A9	1	40	2		1	16_020B.rep0.As	16_020B		LL2016_020		s12	B	#EE0000	True	0.25	0.16834	0.002589999999999981
418	WX26	7	10	1	SC	0.0	G10	E4	1	40	2		1	WX26.rep0.SC	WX26			WX26B	s276	B	#EE0000	True	0.25	0.16925	0.0014400000000000246
419	WX26	7	11	1	As	0.0	G11	E4	1	40	2		1	WX26.rep0.As	WX26			WX26B	s276	B	#EE0000	True	0.25	0.19015	0.005080000000000001
420	16_269B	7	12	1	SC	0.0	G12	E11	1	40	2		1	16_269B.rep0.SC	16_269B		LL2016_269		s53	B	#EE0000	True	0.25	0.1955	0.004920000000000008
421	16_269B	7	13	1	As	0.0	G13	E11	1	40	2		1	16_269B.rep0.As	16_269B		LL2016_269		s53	B	#EE0000	True	0.25	0.19934	0.007029999999999981
422	16_260B	7	14	1	SC	0.0	G14	D11	1	40	2		1	16_260B.rep0.SC	16_260B		LL2016_260		s48	B	#EE0000	True	0.25	0.18412	0.008310000000000012
423	16_260B	7	15	1	As	0.0	G15	D11	1	40	2		1	16_260B.rep0.As	16_260B		LL2016_260		s48	B	#EE0000	True	0.25	0.16833	0.00409000000000001
424	WX21	7	16	1	SC	1.0	G16	F6	2	40	2		1	WX21.rep1.SC	WX21			WX21D	s275	D2	#CDBA96	True	0.25	0.18537	0.009090000000000015
425	WX21	7	17	1	As	1.0	G17	F6	2	40	2		1	WX21.rep1.As	WX21			WX21D	s275	D2	#CDBA96	True	0.25	0.1932	0.010599999999999998
426	WX15	7	18	1	SC	1.0	G18	H3	1	40	2		1	WX15.rep1.SC	WX15			WX15B	s281	B	#EE0000	True	0.25	0.16688	0.005310000000000009
427	WX15	7	19	1	As	1.0	G19	H3	1	40	2		1	WX15.rep1.As	WX15			WX15B	s281	B	#EE0000	True	0.25	0.15196	0.0008400000000000074
428	14_121Ci	7	2	1	SC	0.0	G2	G3	2	40	2		1	14_121Ci.rep0.SC	14_121Ci		LL2014_121		s382	Ci	#912CEE	True	0.25	0.201	0.005850000000000022
429	16_036B	7	20	1	SC	1.0	G20	B9	1	40	2		1	16_036B.rep1.SC	16_036B		LL2016_036		s14	B	#EE0000	True	0.25	0.17002	0.007530000000000009
430	16_036B	7	21	1	As	1.0	G21	B9	1	40	2		1	16_036B.rep1.As	16_036B		LL2016_036		s14	B	#EE0000	True	0.25	0.17272	0.0036400000000000043
431	16_258B	7	22	1	SC	2.0	G22	A11	1	40	2		1	16_258B.rep2.SC	16_258B		LL2016_258		s40	B	#EE0000	True	0.25	0.1521	0.004380000000000023
432	16_258B	7	23	1	As	2.0	G23	A11	1	40	2		1	16_258B.rep2.As	16_258B		LL2016_258		s40	B	#EE0000	True	0.25	0.15833	0.002370000000000011
433	14_121Ci	7	3	1	As	0.0	G3	G3	2	40	2		1	14_121Ci.rep0.As	14_121Ci		LL2014_121		s382	Ci	#912CEE	True	0.25	0.20386	0.009010000000000018
434	14_121Ci	7	4	1	SC	1.0	G4	G3	2	40	2		1	14_121Ci.rep1.SC	14_121Ci		LL2014_121		s382	Ci	#912CEE	True	0.25	0.19882	0.001799999999999996
435	14_121Ci	7	5	1	As	1.0	G5	G3	2	40	2		1	14_121Ci.rep1.As	14_121Ci		LL2014_121		s382	Ci	#912CEE	True	0.25	0.20422	0.006640000000000007
436	LL2012_006	7	6	1	SC	0.0	G6	C2	2	40	2		1	LL2012_006.rep0.SC	LL2012_006		LL12_006		s304	C	#00008B	True	0.25	0.18317	0.007720000000000005
437	LL2012_006	7	7	1	As	0.0	G7	C2	2	40	2		1	LL2012_006.rep0.As	LL2012_006		LL12_006		s304	C	#00008B	True	0.25	0.18097	0.0013199999999999878
438	MSH-604	7	8	1	SC	0.0	G8	B5	1	40	2		1	MSH-604.rep0.SC	MSH-604		MSH_604		s196	B	#EE0000	True	0.25	0.18661	0.006860000000000005
439	MSH-604	7	9	1	As	0.0	G9	B5	1	40	2		1	MSH-604.rep0.As	MSH-604		MSH_604		s196	B	#EE0000	True	0.25	0.18852	0.0012199999999999989
440	16_036B	8	10	1	SC	0.0	H10	B9	1	40	2		1	16_036B.rep0.SC	16_036B		LL2016_036		s14	B	#EE0000	True	0.25	0.16976	0.005649999999999988
441	16_036B	8	11	1	As	0.0	H11	B9	1	40	2		1	16_036B.rep0.As	16_036B		LL2016_036		s14	B	#EE0000	True	0.25	0.16811	0.0027500000000000024
442	yHBJ24	8	12	1	SC	0.0	H12	F5	1	40	2		1	yHBJ24.rep0.SC	yHBJ24		yHBJ_24		s268	B	#EE0000	True	0.25	0.18779	0.00545000000000001
443	yHBJ24	8	13	1	As	0.0	H13	F5	1	40	2		1	yHBJ24.rep0.As	yHBJ24		yHBJ_24		s268	B	#EE0000	True	0.25	0.19335	0.006649999999999989
444	14_152B	8	14	1	SC	1.0	H14	H7	1	40	2		1	14_152B.rep1.SC	14_152B		LL2014_152		s173	B	#EE0000	True	0.25	0.20152	0.004409999999999997
445	14_152B	8	15	1	As	1.0	H15	H7	1	40	2		1	14_152B.rep1.As	14_152B		LL2014_152		s173	B	#EE0000	True	0.25	0.19261	-0.007440000000000002
446	LL2012_021	8	16	1	SC	0.0	H16	D6	1	40	2		1	LL2012_021.rep0.SC	LL2012_021		LL12_021		s95	B	#EE0000	True	0.25	0.18884	0.005640000000000006
447	LL2012_021	8	17	1	As	0.0	H17	D6	1	40	2		1	LL2012_021.rep0.As	LL2012_021		LL12_021		s95	B	#EE0000	True	0.25	0.18843	0.005259999999999987
448	YPS642	8	18	1	SC	1.0	H18	B1	1	40	2		1	YPS642.rep1.SC	YPS642				s78	A	#00CD00	True	0.25	0.21466	0.010139999999999982
449	YPS642	8	19	1	As	1.0	H19	B1	1	40	2		1	YPS642.rep1.As	YPS642				s78	A	#00CD00	True	0.25	0.21684	0.008260000000000017
450	LL2012_015	8	2	1	SC	0.0	H2	H6	1	40	2		1	LL2012_015.rep0.SC	LL2012_015		LL12_015		s94	B	#EE0000	True	0.25	0.20344	0.007310000000000011
451	16_258B	8	20	1	SC	1.0	H20	A11	1	40	2		1	16_258B.rep1.SC	16_258B		LL2016_258		s40	B	#EE0000	True	0.25	0.16843	0.0038799999999999946
452	16_258B	8	21	1	As	1.0	H21	A11	1	40	2		1	16_258B.rep1.As	16_258B		LL2016_258		s40	B	#EE0000	True	0.25	0.15178	0.00248000000000001
453	14_100C	8	22	1	SC	0.0	H22	D2	2	40	2		1	14_100C.rep0.SC	14_100C		LL2014_100		s333	C	#00008B	True	0.25	0.18726	0.0024300000000000155
454	14_100C	8	23	1	As	0.0	H23	D2	2	40	2		1	14_100C.rep0.As	14_100C		LL2014_100		s333	C	#00008B	True	0.25	0.19305	0.012330000000000008
455	LL2012_015	8	3	1	As	0.0	H3	H6	1	40	2		1	LL2012_015.rep0.As	LL2012_015		LL12_015		s94	B	#EE0000	True	0.25	0.20192	0.005279999999999979
456	16_190A	8	4	1	SC	0.0	H4	E1	1	40	2		1	16_190A.rep0.SC	16_190A		LL2016_190		s32	A	#00CD00	True	0.25	0.18585	0.008049999999999974
457	16_190A	8	5	1	As	0.0	H5	E1	1	40	2		1	16_190A.rep0.As	16_190A		LL2016_190		s32	A	#00CD00	True	0.25	0.17905	0.0061199999999999866
458	MSH-475	8	6	1	SC	0.0	H6	B6	1	40	2		1	MSH-475.rep0.SC	MSH-475		MSH_475		s182	B	#EE0000	True	0.25	0.18752	0.008229999999999987
459	MSH-475	8	7	1	As	0.0	H7	B6	1	40	2		1	MSH-475.rep0.As	MSH-475		MSH_475		s182	B	#EE0000	True	0.25	0.17938	0.0035600000000000076
460	UWOPS_91-202	8	8	1	SC	0.0	H8	G4	1	40	2		1	UWOPS_91-202.rep0.SC	UWOPS_91-202				s224	B	#EE0000	True	0.25	0.14919	0.004489999999999994
461	UWOPS_91-202	8	9	1	As	0.0	H9	G4	1	40	2		1	UWOPS_91-202.rep0.As	UWOPS_91-202				s224	B	#EE0000	True	0.25	0.14067	0.0012899999999999856
462	16_291B	9	10	1	SC	0.0	I10	E12	1	40	2		1	16_291B.rep0.SC	16_291B		LL2016_291		s65	B	#EE0000	True	0.25	0.16403	0.0036800000000000166
463	16_291B	9	11	1	As	0.0	I11	E12	1	40	2		1	16_291B.rep0.As	16_291B		LL2016_291		s65	B	#EE0000	True	0.25	0.1545	0.0005699999999999872
464	YPS484	9	12	1	SC	1.0	I12	D5	1	40	2		1	YPS484.rep1.SC	YPS484				s270	B	#EE0000	True	0.25	0.21474	0.00877
465	YPS484	9	13	1	As	1.0	I13	D5	1	40	2		1	YPS484.rep1.As	YPS484				s270	B	#EE0000	True	0.25	0.18815	0.0019699999999999995
466	16_250B	9	14	1	SC	1.0	I14	H10	1	40	2		1	16_250B.rep1.SC	16_250B		LL2016_250		s39	B	#EE0000	True	0.25	0.17466	0.0022100000000000175
467	16_250B	9	15	1	As	1.0	I15	H10	1	40	2		1	16_250B.rep1.As	16_250B		LL2016_250		s39	B	#EE0000	True	0.25	0.17492	-0.0005499999999999949
468	R13	9	16	1	SC	0.0	I16	A4	1	40	2		1	R13.rep0.SC	R13			R13B	s280	B	#EE0000	True	0.25	0.1541	0.0049699999999999744
469	R13	9	17	1	As	0.0	I17	A4	1	40	2		1	R13.rep0.As	R13			R13B	s280	B	#EE0000	True	0.25	0.16293	0.0032899999999999874
470	16_183A	9	18	1	SC	1.0	I18	G1	1	40	2		1	16_183A.rep1.SC	16_183A		LL2016_183		s35	A	#00CD00	True	0.25	0.19568	0.00603999999999999
471	16_183A	9	19	1	As	1.0	I19	G1	1	40	2		1	16_183A.rep1.As	16_183A		LL2016_183		s35	A	#00CD00	True	0.25	0.20577	0.0029900000000000204
472	16_066B	9	2	1	SC	0.0	I2	F8	1	40	2		1	16_066B.rep0.SC	16_066B		LL2016_066		s7	B	#EE0000	True	0.25	0.19598	0.00544
473	WX20	9	20	1	SC	0.0	I20	B6	2	40	2		1	WX20.rep0.SC	WX20			WX20D	s289	D2	#CDBA96	True	0.25	0.18576	0.0072500000000000064
474	WX20	9	21	1	As	0.0	I21	B6	2	40	2		1	WX20.rep0.As	WX20			WX20D	s289	D2	#CDBA96	True	0.25	0.18016	0.003959999999999991
475	16_047C	9	22	1	SC	2.0	I22	G2	2	40	2		1	16_047C.rep2.SC	16_047C		LL2016_047		s22	C	#00008B	True	0.25	0.20699	0.007090000000000013
476	16_047C	9	23	1	As	2.0	I23	G2	2	40	2		1	16_047C.rep2.As	16_047C		LL2016_047		s22	C	#00008B	True	0.25	0.19758	0.010860000000000009
477	16_066B	9	3	1	As	0.0	I3	F8	1	40	2		1	16_066B.rep0.As	16_066B		LL2016_066		s7	B	#EE0000	True	0.25	0.18676	0.0048900000000000055
480	LL2012_022	9	6	1	SC	0.0	I6	F6	1	40	2		1	LL2012_022.rep0.SC	LL2012_022		LL12_022		s96	B	#EE0000	True	0.25	0.18416	0.0035399999999999876
481	LL2012_022	9	7	1	As	0.0	I7	F6	1	40	2		1	LL2012_022.rep0.As	LL2012_022		LL12_022		s96	B	#EE0000	True	0.25	0.19219	0.0006200000000000094
482	16_296A	9	8	1	SC	0.0	I8	B2	1	40	2		1	16_296A.rep0.SC	16_296A		LL2016_296		s66	A	#00CD00	True	0.25	0.17061	0.0065900000000000125
483	16_296A	9	9	1	As	0.0	I9	B2	1	40	2		1	16_296A.rep0.As	16_296A		LL2016_296		s66	A	#00CD00	True	0.25	0.16438	0.002239999999999992
484	16_255B	10	10	1	SC	0.0	J10	C12	1	40	2		1	16_255B.rep0.SC	16_255B		LL2016_255		s61	B	#EE0000	True	0.25	0.16857	0.0067899999999999905
485	16_255B	10	11	1	As	0.0	J11	C12	1	40	2		1	16_255B.rep0.As	16_255B		LL2016_255		s61	B	#EE0000	True	0.25	0.17232	0.0022199999999999998
486	LL2012_020	10	12	1	SC	0.0	J12	C3	2	40	2		1	LL2012_020.rep0.SC	LL2012_020		LL12_020		s302	Ci	#912CEE	True	0.25	0.18327	-0.0005600000000000049
487	LL2012_020	10	13	1	As	0.0	J13	C3	2	40	2		1	LL2012_020.rep0.As	LL2012_020		LL12_020		s302	Ci	#912CEE	True	0.25	0.17516	-0.003379999999999994
488	WX35	10	14	1	SC	0.0	J14	B4	1	40	2		1	WX35.rep0.SC	WX35			WX35B	s279	B	#EE0000	True	0.25	0.19017	0.010670000000000013
489	WX35	10	15	1	As	0.0	J15	B4	1	40	2		1	WX35.rep0.As	WX35			WX35B	s279	B	#EE0000	True	0.25	0.2099	0.004599999999999993
490	14_101B	10	16	1	SC	0.0	J16	F7	1	40	2		1	14_101B.rep0.SC	14_101B		LL2014_101		s160	B	#EE0000	True	0.25	0.17128	0.005259999999999987
491	14_101B	10	17	1	As	0.0	J17	F7	1	40	2		1	14_101B.rep0.As	14_101B		LL2014_101		s160	B	#EE0000	True	0.25	0.20273	0.0030799999999999994
492	WX35	10	18	1	SC	2.0	J18	B4	1	40	2		1	WX35.rep2.SC	WX35			WX35B	s279	B	#EE0000	True	0.25	0.18652	0.010169999999999985
493	WX35	10	19	1	As	2.0	J19	B4	1	40	2		1	WX35.rep2.As	WX35			WX35B	s279	B	#EE0000	True	0.25	0.24071	0.012500000000000011
494	14_136B	10	2	1	SC	0.0	J2	G7	1	40	2		1	14_136B.rep0.SC	14_136B		LL2014_136		s169	B	#EE0000	True	0.25	0.21064	0.006949999999999984
495	LL2011_012	10	20	1	SC	1.0	J20	A2	2	40	2		1	LL2011_012.rep1.SC	LL2011_012		LL11_012		s292	C	#00008B	True	0.25	0.19755	0.006940000000000002
496	LL2011_012	10	21	1	As	1.0	J21	A2	2	40	2		1	LL2011_012.rep1.As	LL2011_012		LL11_012		s292	C	#00008B	True	0.25	0.20118	0.006599999999999995
497	16_261B	10	22	1	SC	1.0	J22	H11	1	40	2		1	16_261B.rep1.SC	16_261B		LL2016_261		s52	B	#EE0000	True	0.25	0.17785	0.004200000000000009
498	16_261B	10	23	1	As	1.0	J23	H11	1	40	2		1	16_261B.rep1.As	16_261B		LL2016_261		s52	B	#EE0000	True	0.25	0.18567	0.007310000000000011
499	14_136B	10	3	1	As	0.0	J3	G7	1	40	2		1	14_136B.rep0.As	14_136B		LL2014_136		s169	B	#EE0000	True	0.25	0.20903	0.005769999999999997
500	16_047C	10	4	1	SC	0.0	J4	G2	2	40	2		1	16_047C.rep0.SC	16_047C		LL2016_047		s22	C	#00008B	True	0.25	0.18445	0.0009899999999999909
501	16_047C	10	5	1	As	0.0	J5	G2	2	40	2		1	16_047C.rep0.As	16_047C		LL2016_047		s22	C	#00008B	True	0.25	0.19366	0.006869999999999987
502	16_035C	10	6	1	SC	1.0	J6	E2	2	40	2		1	16_035C.rep1.SC	16_035C		LL2016_035		s8	C	#00008B	True	0.25	0.19794	0.0031100000000000017
503	16_035C	10	7	1	As	1.0	J7	E2	2	40	2		1	16_035C.rep1.As	16_035C		LL2016_035		s8	C	#00008B	True	0.25	0.18367	0.006399999999999989
504	16_047C	10	8	1	SC	1.0	J8	G2	2	40	2		1	16_047C.rep1.SC	16_047C		LL2016_047		s22	C	#00008B	True	0.25	0.191	0.006780000000000008
505	16_047C	10	9	1	As	1.0	J9	G2	2	40	2		1	16_047C.rep1.As	16_047C		LL2016_047		s22	C	#00008B	True	0.25	0.18793	0.004810000000000009
506	16_258B	11	10	1	SC	0.0	K10	A11	1	40	2		1	16_258B.rep0.SC	16_258B		LL2016_258		s40	B	#EE0000	True	0.25	0.15186	0.003720000000000001
507	16_258B	11	11	1	As	0.0	K11	A11	1	40	2		1	16_258B.rep0.As	16_258B		LL2016_258		s40	B	#EE0000	True	0.25	0.14612	0.0015999999999999903
508	LL2012_018	11	12	1	SC	1.0	K12	B3	2	40	2		1	LL2012_018.rep1.SC	LL2012_018		LL12_018		s360	Ci	#912CEE	True	0.25	0.18704	-0.0004599999999999882
509	LL2012_018	11	13	1	As	1.0	K13	B3	2	40	2		1	LL2012_018.rep1.As	LL2012_018		LL12_018		s360	Ci	#912CEE	True	0.25	0.15848	-0.0013999999999999846
510	R21	11	14	1	SC	0.0	K14	D6	2	40	2		1	R21.rep0.SC	R21			R21D	s286	D2	#CDBA96	True	0.25	0.17612	0.002939999999999998
511	R21	11	15	1	As	0.0	K15	D6	2	40	2		1	R21.rep0.As	R21			R21D	s286	D2	#CDBA96	True	0.25	0.17814	0.0045499999999999985
512	WX22	11	16	1	SC	1.0	K16	D4	1	40	2		1	WX22.rep1.SC	WX22			WX22B	s277	B	#EE0000	True	0.25	0.16226	0.005489999999999995
513	WX22	11	17	1	As	1.0	K17	D4	1	40	2		1	WX22.rep1.As	WX22			WX22B	s277	B	#EE0000	True	0.25	0.16714	0.003270000000000023
514	LL2011_005	11	18	1	SC	0.0	K18	A3	2	40	2		1	LL2011_005.rep0.SC	LL2011_005		LL11_005		s355	Ci	#912CEE	True	0.25	0.19066	0.008929999999999993
515	LL2011_005	11	19	1	As	0.0	K19	A3	2	40	2		1	LL2011_005.rep0.As	LL2011_005		LL11_005		s355	Ci	#912CEE	True	0.25	0.19556	0.008700000000000013
516	16_035C	11	2	1	SC	0.0	K2	E2	2	40	2		1	16_035C.rep0.SC	16_035C		LL2016_035		s8	C	#00008B	True	0.25	0.19765	0.0034199999999999786
519	yHBJ6	11	22	1	SC	2.0	K22	G5	1	40	2		1	yHBJ6.rep2.SC	yHBJ6		yHBJ_6		s261	B	#EE0000	True	0.25	0.18098	0.005260000000000015
520	yHBJ6	11	23	1	As	2.0	K23	G5	1	40	2		1	yHBJ6.rep2.As	yHBJ6		yHBJ_6		s261	B	#EE0000	True	0.25	0.17864	0.004360000000000003
521	16_035C	11	3	1	As	0.0	K3	E2	2	40	2		1	16_035C.rep0.As	16_035C		LL2016_035		s8	C	#00008B	True	0.25	0.19951	0.0004699999999999982
522	R33	11	4	1	SC	0.0	K4	C4	1	40	2		1	R33.rep0.SC	R33			R33B	s278	B	#EE0000	True	0.25	0.25125	0.01367999999999997
523	R33	11	5	1	As	0.0	K5	C4	1	40	2		1	R33.rep0.As	R33			R33B	s278	B	#EE0000	True	0.25	0.18403	0.003049999999999997
524	15_004B	11	6	1	SC	0.0	K6	C7	1	40	2		1	15_004B.rep0.SC	15_004B		LL2015_004		s181	B	#EE0000	True	0.25	0.20157	0.009110000000000007
525	15_004B	11	7	1	As	0.0	K7	C7	1	40	2		1	15_004B.rep0.As	15_004B		LL2015_004		s181	B	#EE0000	True	0.25	0.20217	0.0046399999999999775
526	LL2012_018	11	8	1	SC	0.0	K8	B3	2	40	2		1	LL2012_018.rep0.SC	LL2012_018		LL12_018		s360	Ci	#912CEE	True	0.25	0.16231	0.0015700000000000158
527	LL2012_018	11	9	1	As	0.0	K9	B3	2	40	2		1	LL2012_018.rep0.As	LL2012_018		LL12_018		s360	Ci	#912CEE	True	0.25	0.16762	-0.002150000000000013
528	16_025B	12	10	1	SC	1.0	L10	B8	1	40	2		1	16_025B.rep1.SC	16_025B		LL2016_025		s1	B	#EE0000	True	0.25	0.204	0.0064599999999999935
529	16_025B	12	11	1	As	1.0	L11	B8	1	40	2		1	16_025B.rep1.As	16_025B		LL2016_025		s1	B	#EE0000	True	0.25	0.16991	0.0025400000000000145
530	M1	12	12	1	SC	0.0	L12	H6	2	40	2		1	M1.rep0.SC	M1		M1D		s70	D2	#CDBA96	True	0.25	0.17335	-0.0005699999999999872
531	M1	12	13	1	As	0.0	L13	H6	2	40	2		1	M1.rep0.As	M1		M1D		s70	D2	#CDBA96	True	0.25	0.21011	0.0025300000000000045
532	16_260B	12	14	1	SC	1.0	L14	D11	1	40	2		1	16_260B.rep1.SC	16_260B		LL2016_260		s48	B	#EE0000	True	0.25	0.17451	0.006179999999999991
533	16_260B	12	15	1	As	1.0	L15	D11	1	40	2		1	16_260B.rep1.As	16_260B		LL2016_260		s48	B	#EE0000	True	0.25	0.1935	0.0043300000000000005
534	R20	12	16	1	SC	0.0	L16	E6	2	40	2		1	R20.rep0.SC	R20			R20D	s284	D2	#CDBA96	True	0.25	0.16887	0.0048900000000000055
535	R20	12	17	1	As	0.0	L17	E6	2	40	2		1	R20.rep0.As	R20			R20D	s284	D2	#CDBA96	True	0.25	0.18722	0.007819999999999994
536	16_248B	12	18	1	SC	0.0	L18	D12	1	40	2		1	16_248B.rep0.SC	16_248B		LL2016_248		s63	B	#EE0000	True	0.25	0.16712	0.0058
537	16_248B	12	19	1	As	0.0	L19	D12	1	40	2		1	16_248B.rep0.As	16_248B		LL2016_248		s63	B	#EE0000	True	0.25	0.19678	0.006170000000000009
538	LL2012_024	12	2	1	SC	0.0	L2	A7	1	40	2		1	LL2012_024.rep0.SC	LL2012_024		LL12_024		s88	B	#EE0000	True	0.25	0.18543	0.008700000000000013
539	16_234B	12	20	1	SC	2.0	L20	G10	1	40	2		1	16_234B.rep2.SC	16_234B		LL2016_234		s38	B	#EE0000	True	0.25	0.17578	0.003119999999999984
540	16_234B	12	21	1	As	2.0	L21	G10	1	40	2		1	16_234B.rep2.As	16_234B		LL2016_234		s38	B	#EE0000	True	0.25	0.19588	0.0026400000000000035
541	yHKS253	12	22	1	SC	0.0	L22	B3	1	40	2		1	yHKS253.rep0.SC	yHKS253		yHKS_253		s240	B	#EE0000	True	0.25	0.1867	0.00841
542	yHKS253	12	23	1	As	0.0	L23	B3	1	40	2		1	yHKS253.rep0.As	yHKS253		yHKS_253		s240	B	#EE0000	True	0.25	0.19688	0.00839999999999999
543	LL2012_024	12	3	1	As	0.0	L3	A7	1	40	2		1	LL2012_024.rep0.As	LL2012_024		LL12_024		s88	B	#EE0000	True	0.25	0.18711	0.004980000000000012
544	YPS484	12	4	1	SC	0.0	L4	D5	1	40	2		1	YPS484.rep0.SC	YPS484				s270	B	#EE0000	True	0.25	0.1867	0.007480000000000014
545	YPS484	12	5	1	As	0.0	L5	D5	1	40	2		1	YPS484.rep0.As	YPS484				s270	B	#EE0000	True	0.25	0.18652	0.004239999999999994
546	R28	12	6	1	SC	0.0	L6	F3	1	40	2		1	R28.rep0.SC	R28			R28B	s283	B	#EE0000	True	0.25	0.18042	0.006759999999999988
547	R28	12	7	1	As	0.0	L7	F3	1	40	2		1	R28.rep0.As	R28			R28B	s283	B	#EE0000	True	0.25	0.17035	0.0010999999999999899
548	LL2012_022	12	8	1	SC	1.0	L8	F6	1	40	2		1	LL2012_022.rep1.SC	LL2012_022		LL12_022		s96	B	#EE0000	True	0.25	0.16824	0.0030999999999999917
549	LL2012_022	12	9	1	As	1.0	L9	F6	1	40	2		1	LL2012_022.rep1.As	LL2012_022		LL12_022		s96	B	#EE0000	True	0.25	0.18587	0.0009200000000000041
550	16_035C	13	10	1	SC	2.0	M10	E2	2	40	2		1	16_035C.rep2.SC	16_035C		LL2016_035		s8	C	#00008B	True	0.25	0.19581	0.003620000000000012
551	16_035C	13	11	1	As	2.0	M11	E2	2	40	2		1	16_035C.rep2.As	16_035C		LL2016_035		s8	C	#00008B	True	0.25	0.21384	0.012179999999999996
552	MSH-475	13	12	1	SC	1.0	M12	B6	1	40	2		1	MSH-475.rep1.SC	MSH-475		MSH_475		s182	B	#EE0000	True	0.25	0.18364	0.006670000000000009
553	MSH-475	13	13	1	As	1.0	M13	B6	1	40	2		1	MSH-475.rep1.As	MSH-475		MSH_475		s182	B	#EE0000	True	0.25	0.20323	0.004830000000000001
554	14_136B	13	14	1	SC	1.0	M14	G7	1	40	2		1	14_136B.rep1.SC	14_136B		LL2014_136		s169	B	#EE0000	True	0.25	0.21304	0.010810000000000014
555	14_136B	13	15	1	As	1.0	M15	G7	1	40	2		1	14_136B.rep1.As	14_136B		LL2014_136		s169	B	#EE0000	True	0.25	0.199	0.00581000000000001
556	16_045B	13	16	1	SC	0.0	M16	D9	1	40	2		1	16_045B.rep0.SC	16_045B		LL2016_045		s16	B	#EE0000	True	0.25	0.16037	0.005570000000000019
557	16_045B	13	17	1	As	0.0	M17	D9	1	40	2		1	16_045B.rep0.As	16_045B		LL2016_045		s16	B	#EE0000	True	0.25	0.18127	0.0045499999999999985
558	R24	13	18	1	SC	0.0	M18	B5	2	40	2		1	R24.rep0.SC	R24			R24D	s285	D1	#FFE7BA	True	0.25	0.1879	0.003820000000000018
559	R24	13	19	1	As	0.0	M19	B5	2	40	2		1	R24.rep0.As	R24			R24D	s285	D1	#FFE7BA	True	0.25	0.19918	0.00517999999999999
560	LL2012_026	13	2	1	SC	0.0	M2	D1	1	40	2		1	LL2012_026.rep0.SC	LL2012_026		LL12_026		s79	A	#00CD00	True	0.25	0.20954	0.004610000000000003
561	14_123B	13	20	1	SC	2.0	M20	E7	1	40	2		1	14_123B.rep2.SC	14_123B		LL2014_123		s155	B	#EE0000	True	0.25	0.19714	0.005890000000000006
562	14_123B	13	21	1	As	2.0	M21	E7	1	40	2		1	14_123B.rep2.As	14_123B		LL2014_123		s155	B	#EE0000	True	0.25	0.17583	0.0045299999999999785
565	LL2012_026	13	3	1	As	0.0	M3	D1	1	40	2		1	LL2012_026.rep0.As	LL2012_026		LL12_026		s79	A	#00CD00	True	0.25	0.1779	0.002250000000000002
566	16_183A	13	4	1	SC	0.0	M4	G1	1	40	2		1	16_183A.rep0.SC	16_183A		LL2016_183		s35	A	#00CD00	True	0.25	0.19021	0.006009999999999988
567	16_183A	13	5	1	As	0.0	M5	G1	1	40	2		1	16_183A.rep0.As	16_183A		LL2016_183		s35	A	#00CD00	True	0.25	0.18537	0.0043500000000000205
568	16_168A	13	6	1	SC	1.0	M6	A2	1	40	2		1	16_168A.rep1.SC	16_168A		LL2016_168		s36	A	#00CD00	True	0.25	0.1786	0.0066900000000000015
569	16_168A	13	7	1	As	1.0	M7	A2	1	40	2		1	16_168A.rep1.As	16_168A		LL2016_168		s36	A	#00CD00	True	0.25	0.18657	0.0032300000000000106
570	14_123B	13	8	1	SC	0.0	M8	E7	1	40	2		1	14_123B.rep0.SC	14_123B		LL2014_123		s155	B	#EE0000	True	0.25	0.16449	0.004509999999999986
571	14_123B	13	9	1	As	0.0	M9	E7	1	40	2		1	14_123B.rep0.As	14_123B		LL2014_123		s155	B	#EE0000	True	0.25	0.16758	0.0025000000000000022
572	YPS642	14	10	1	SC	0.0	N10	B1	1	40	2		1	YPS642.rep0.SC	YPS642				s78	A	#00CD00	True	0.25	0.19931	0.008129999999999998
573	YPS642	14	11	1	As	0.0	N11	B1	1	40	2		1	YPS642.rep0.As	YPS642				s78	A	#00CD00	True	0.25	0.19961	0.007280000000000009
574	16_227B	14	12	1	SC	0.0	N12	B11	1	40	2		1	16_227B.rep0.SC	16_227B		LL2016_227		s41	B	#EE0000	True	0.25	0.15852	0.006110000000000004
575	16_227B	14	13	1	As	0.0	N13	B11	1	40	2		1	16_227B.rep0.As	16_227B		LL2016_227		s41	B	#EE0000	True	0.25	0.16286	0.0036599999999999966
576	yHBJ24	14	14	1	SC	1.0	N14	F5	1	40	2		1	yHBJ24.rep1.SC	yHBJ24		yHBJ_24		s268	B	#EE0000	True	0.25	0.19183	0.008289999999999992
577	yHBJ24	14	15	1	As	1.0	N15	F5	1	40	2		1	yHBJ24.rep1.As	yHBJ24		yHBJ_24		s268	B	#EE0000	True	0.25	0.17615	0.005659999999999998
578	yHBJ17	14	16	1	SC	1.0	N16	E5	1	40	2		1	yHBJ17.rep1.SC	yHBJ17		yHBJ_17		s266	B	#EE0000	True	0.25	0.18796	0.007729999999999987
579	yHBJ17	14	17	1	As	1.0	N17	E5	1	40	2		1	yHBJ17.rep1.As	yHBJ17		yHBJ_17		s266	B	#EE0000	True	0.25	0.19583	0.005739999999999995
580	16_037B	14	18	1	SC	1.0	N18	C9	1	40	2		1	16_037B.rep1.SC	16_037B		LL2016_037		s15	B	#EE0000	True	0.25	0.17121	0.006149999999999989
581	16_037B	14	19	1	As	1.0	N19	C9	1	40	2		1	16_037B.rep1.As	16_037B		LL2016_037		s15	B	#EE0000	True	0.25	0.16874	0.0014099999999999946
582	WX28	14	2	1	SC	0.0	N2	G3	1	40	2		1	WX28.rep0.SC	WX28			WX28B	s282	B	#EE0000	True	0.25	0.19176	0.006120000000000014
583	WX22	14	20	1	SC	2.0	N20	D4	1	40	2		1	WX22.rep2.SC	WX22			WX22B	s277	B	#EE0000	True	0.25	0.17486	0.007819999999999994
584	WX22	14	21	1	As	2.0	N21	D4	1	40	2		1	WX22.rep2.As	WX22			WX22B	s277	B	#EE0000	True	0.25	0.1828	0.004459999999999992
585	16_018B	14	22	1	SC	0.0	N22	D8	1	40	2		1	16_018B.rep0.SC	16_018B		LL2016_018		s5	B	#EE0000	True	0.25	0.16685	0.005940000000000001
586	16_018B	14	23	1	As	0.0	N23	D8	1	40	2		1	16_018B.rep0.As	16_018B		LL2016_018		s5	B	#EE0000	True	0.25	0.18065	0.005330000000000001
587	WX28	14	3	1	As	0.0	N3	G3	1	40	2		1	WX28.rep0.As	WX28			WX28B	s282	B	#EE0000	True	0.25	0.18739	0.0033400000000000096
588	16_043B	14	4	1	SC	0.0	N4	G8	1	40	2		1	16_043B.rep0.SC	16_043B		LL2016_043		s9	B	#EE0000	True	0.25	0.20717	0.008709999999999996
589	16_043B	14	5	1	As	0.0	N5	G8	1	40	2		1	16_043B.rep0.As	16_043B		LL2016_043		s9	B	#EE0000	True	0.25	0.20178	0.00467999999999999
590	LL2012_025	14	6	1	SC	0.0	N6	B7	1	40	2		1	LL2012_025.rep0.SC	LL2012_025		LL12_025		s89	B	#EE0000	True	0.25	0.16164	0.005920000000000009
591	LL2012_025	14	7	1	As	0.0	N7	B7	1	40	2		1	LL2012_025.rep0.As	LL2012_025		LL12_025		s89	B	#EE0000	True	0.25	0.14538	0.0015600000000000058
592	16_234B	14	8	1	SC	1.0	N8	G10	1	40	2		1	16_234B.rep1.SC	16_234B		LL2016_234		s38	B	#EE0000	True	0.25	0.17481	0.00036999999999998145
593	16_234B	14	9	1	As	1.0	N9	G10	1	40	2		1	16_234B.rep1.As	16_234B		LL2016_234		s38	B	#EE0000	True	0.25	0.19058	-0.00039000000000000146
594	B3	15	10	1	SC	0.0	O10	G6	2	40	2		1	B3.rep0.SC	B3		B3D		s67	D2	#CDBA96	True	0.25	0.19533	0.0016100000000000003
595	B3	15	11	1	As	0.0	O11	G6	2	40	2		1	B3.rep0.As	B3		B3D		s67	D2	#CDBA96	True	0.25	0.19951	0.005720000000000003
596	WX22	15	12	1	SC	0.0	O12	D4	1	40	2		1	WX22.rep0.SC	WX22			WX22B	s277	B	#EE0000	True	0.25	0.17671	0.006870000000000015
597	WX22	15	13	1	As	0.0	O13	D4	1	40	2		1	WX22.rep0.As	WX22			WX22B	s277	B	#EE0000	True	0.25	0.19643	0.009319999999999995
598	WX15	15	14	1	SC	0.0	O14	H3	1	40	2		1	WX15.rep0.SC	WX15			WX15B	s281	B	#EE0000	True	0.25	0.16231	0.002040000000000014
599	WX15	15	15	1	As	0.0	O15	H3	1	40	2		1	WX15.rep0.As	WX15			WX15B	s281	B	#EE0000	True	0.25	0.15523	0.005519999999999997
600	16_250B	15	16	1	SC	2.0	O16	H10	1	40	2		1	16_250B.rep2.SC	16_250B		LL2016_250		s39	B	#EE0000	True	0.25	0.17376	0.005700000000000011
601	16_250B	15	17	1	As	2.0	O17	H10	1	40	2		1	16_250B.rep2.As	16_250B		LL2016_250		s39	B	#EE0000	True	0.25	0.1768	-0.00022999999999998022
602	16_067C	15	18	1	SC	0.0	O18	F2	2	40	2		1	16_067C.rep0.SC	16_067C		LL2016_067		s10	C	#00008B	True	0.25	0.19002	0.004060000000000008
603	16_067C	15	19	1	As	0.0	O19	F2	2	40	2		1	16_067C.rep0.As	16_067C		LL2016_067		s10	C	#00008B	True	0.25	0.20007	0.003700000000000009
604	LL2013_207	15	2	1	SC	0.0	O2	B1	2	40	2		1	LL2013_207.rep0.SC	LL2013_207		LL13-207		s332	C	#00008B	True	0.25	0.1925	0.008450000000000013
605	14_178Ci	15	20	1	SC	0.0	O20	A4	2	40	2		1	14_178Ci.rep0.SC	14_178Ci		LL2014_178		s399	Ci	#912CEE	True	0.25	0.18156	0.008660000000000001
606	14_178Ci	15	21	1	As	0.0	O21	A4	2	40	2		1	14_178Ci.rep0.As	14_178Ci		LL2014_178		s399	Ci	#912CEE	True	0.25	0.19096	0.009190000000000004
607	16_227B	15	22	1	SC	1.0	O22	B11	1	40	2		1	16_227B.rep1.SC	16_227B		LL2016_227		s41	B	#EE0000	True	0.25	0.20553	0.009849999999999998
608	16_227B	15	23	1	As	1.0	O23	B11	1	40	2		1	16_227B.rep1.As	16_227B		LL2016_227		s41	B	#EE0000	True	0.25	0.14591	0.0026600000000000235
609	LL2013_207	15	3	1	As	0.0	O3	B1	2	40	2		1	LL2013_207.rep0.As	LL2013_207		LL13-207		s332	C	#00008B	True	0.25	0.19308	0.0066900000000000015
610	LL2011_004	15	4	1	SC	0.0	O4	H1	2	40	2		1	LL2011_004.rep0.SC	LL2011_004		LL11_004		s296	C	#00008B	True	0.25	0.21757	0.01717000000000002
611	LL2011_004	15	5	1	As	0.0	O5	H1	2	40	2		1	LL2011_004.rep0.As	LL2011_004		LL11_004		s296	C	#00008B	True	0.25	0.2252	0.015720000000000012
612	16_217B	15	6	1	SC	0.0	O6	F10	1	40	2		1	16_217B.rep0.SC	16_217B		LL2016_217		s37	B	#EE0000	True	0.25	0.19714	0.008830000000000005
613	16_217B	15	7	1	As	0.0	O7	F10	1	40	2		1	16_217B.rep0.As	16_217B		LL2016_217		s37	B	#EE0000	True	0.25	0.20506	0.008629999999999999
614	16_253B	15	8	1	SC	0.0	O8	G11	1	40	2		1	16_253B.rep0.SC	16_253B		LL2016_253		s51	B	#EE0000	True	0.25	0.16592	0.004320000000000018
615	16_253B	15	9	1	As	0.0	O9	G11	1	40	2		1	16_253B.rep0.As	16_253B		LL2016_253		s51	B	#EE0000	True	0.25	0.16759	0.0033099999999999796
616	16_271B	2	10	1	SC	0.0	B10	B12	1	40	2		1	16_271B.rep0.SC	16_271B		LL2016_271		s62	B	#EE0000	True	0.5	0.17946	0.011450000000000016
617	16_271B	2	11	1	As	0.0	B11	B12	1	40	2		1	16_271B.rep0.As	16_271B		LL2016_271		s62	B	#EE0000	True	0.5	0.18716	0.0068000000000000005
618	14_092Ci	2	12	1	SC	0.0	B12	F3	2	40	2		1	14_092Ci.rep0.SC	14_092Ci		LL2014_092		s372	Ci	#912CEE	True	0.5	0.18677	0.011099999999999999
619	14_092Ci	2	13	1	As	0.0	B13	F3	2	40	2		1	14_092Ci.rep0.As	14_092Ci		LL2014_092		s372	Ci	#912CEE	True	0.5	0.18121	0.006450000000000011
620	16_037B	2	14	1	SC	0.0	B14	C9	1	40	2		1	16_037B.rep0.SC	16_037B		LL2016_037		s15	B	#EE0000	True	0.5	0.18139	0.012889999999999985
621	16_037B	2	15	1	As	0.0	B15	C9	1	40	2		1	16_037B.rep0.As	16_037B		LL2016_037		s15	B	#EE0000	True	0.5	0.17099	0.005510000000000015
622	16_097B	2	16	1	SC	0.0	B16	C10	1	40	2		1	16_097B.rep0.SC	16_097B		LL2016_097		s26	B	#EE0000	True	0.5	0.2102	0.020040000000000002
623	16_097B	2	17	1	As	0.0	B17	C10	1	40	2		1	16_097B.rep0.As	16_097B		LL2016_097		s26	B	#EE0000	True	0.5	0.1792	0.007369999999999988
624	LL2013_207	2	18	1	SC	1.0	B18	B1	2	40	2		1	LL2013_207.rep1.SC	LL2013_207		LL13-207		s332	C	#00008B	True	0.5	0.21285	0.025770000000000015
625	LL2013_207	2	19	1	As	1.0	B19	B1	2	40	2		1	LL2013_207.rep1.As	LL2013_207		LL13-207		s332	C	#00008B	True	0.5	0.21046	0.011520000000000002
626	yHKS223	2	2	1	SC	0.0	B2	A3	1	40	2		1	yHKS223.rep0.SC	yHKS223		yHKS_223		s237	B	#EE0000	True	0.5	0.20478	0.018049999999999983
627	UWOPS_79-140	2	20	1	SC	0.0	B20	F4	1	40	2		1	UWOPS_79-140.rep0.SC	UWOPS_79-140				s226	B	#EE0000	True	0.5	0.23402	0.02013000000000001
628	UWOPS_79-140	2	21	1	As	0.0	B21	F4	1	40	2		1	UWOPS_79-140.rep0.As	UWOPS_79-140				s226	B	#EE0000	True	0.5	0.21007	0.011069999999999997
629	16_245B	2	22	1	SC	1.0	B22	F11	1	40	2		1	16_245B.rep1.SC	16_245B		LL2016_245		s50	B	#EE0000	True	0.5	0.19821	0.014869999999999994
630	16_245B	2	23	1	As	1.0	B23	F11	1	40	2		1	16_245B.rep1.As	16_245B		LL2016_245		s50	B	#EE0000	True	0.5	0.19994	0.005890000000000006
631	yHKS223	2	3	1	As	0.0	B3	A3	1	40	2		1	yHKS223.rep0.As	yHKS223		yHKS_223		s237	B	#EE0000	True	0.5	0.17144	0.0039000000000000146
632	LL2012_001	2	4	1	SC	0.0	B4	C1	1	40	2		1	LL2012_001.rep0.SC	LL2012_001		LL12_001		s77	A	#00CD00	True	0.5	0.21684	0.02482000000000001
633	LL2012_001	2	5	1	As	0.0	B5	C1	1	40	2		1	LL2012_001.rep0.As	LL2012_001		LL12_001		s77	A	#00CD00	True	0.5	0.16807	0.00631000000000001
634	LL2011_011	2	6	1	SC	0.0	B6	G1	2	40	2		1	LL2011_011.rep0.SC	LL2011_011		LL11_011		s291	C	#00008B	True	0.5	0.25603	0.031679999999999986
635	LL2011_011	2	7	1	As	0.0	B7	G1	2	40	2		1	LL2011_011.rep0.As	LL2011_011		LL11_011		s291	C	#00008B	True	0.5	0.21285	0.017590000000000022
636	WX28	2	8	1	SC	1.0	B8	G3	1	40	2		1	WX28.rep1.SC	WX28			WX28B	s282	B	#EE0000	True	0.5	0.20275	0.01570000000000002
637	WX28	2	9	1	As	1.0	B9	G3	1	40	2		1	WX28.rep1.As	WX28			WX28B	s282	B	#EE0000	True	0.5	0.19513	0.005979999999999985
638	yHBJ6	3	10	1	SC	1.0	C10	G5	1	40	2		1	yHBJ6.rep1.SC	yHBJ6		yHBJ_6		s261	B	#EE0000	True	0.5	0.17469	0.008900000000000019
639	yHBJ6	3	11	1	As	1.0	C11	G5	1	40	2		1	yHBJ6.rep1.As	yHBJ6		yHBJ_6		s261	B	#EE0000	True	0.5	0.16753	0.004880000000000023
640	B3	3	12	1	SC	1.0	C12	G6	2	40	2		1	B3.rep1.SC	B3		B3D		s67	D2	#CDBA96	True	0.5	0.21495	0.029010000000000008
641	B3	3	13	1	As	1.0	C13	G6	2	40	2		1	B3.rep1.As	B3		B3D		s67	D2	#CDBA96	True	0.5	0.19203	0.012310000000000015
642	14_121Ci	3	14	1	SC	2.0	C14	G3	2	40	2		1	14_121Ci.rep2.SC	14_121Ci		LL2014_121		s382	Ci	#912CEE	True	0.5	0.24345	0.03270000000000001
643	14_121Ci	3	15	1	As	2.0	C15	G3	2	40	2		1	14_121Ci.rep2.As	14_121Ci		LL2014_121		s382	Ci	#912CEE	True	0.5	0.20923	0.012679999999999997
644	WX35	3	16	1	SC	1.0	C16	B4	1	40	2		1	WX35.rep1.SC	WX35			WX35B	s279	B	#EE0000	True	0.5	0.20055	0.018710000000000004
645	WX35	3	17	1	As	1.0	C17	B4	1	40	2		1	WX35.rep1.As	WX35			WX35B	s279	B	#EE0000	True	0.5	0.1779	0.005819999999999992
646	16_251B	3	18	1	SC	0.0	C18	C11	1	40	2		1	16_251B.rep0.SC	16_251B		LL2016_251		s43	B	#EE0000	True	0.5	0.19632	0.01935999999999999
647	16_251B	3	19	1	As	0.0	C19	C11	1	40	2		1	16_251B.rep0.As	16_251B		LL2016_251		s43	B	#EE0000	True	0.5	0.20178	0.016749999999999987
648	16_004B	3	2	1	SC	0.0	C2	H8	1	40	2		1	16_004B.rep0.SC	16_004B		LL2016_004		s11	B	#EE0000	True	0.5	0.19713	0.018809999999999993
649	LL2011_012	3	20	1	SC	0.0	C20	A2	2	40	2		1	LL2011_012.rep0.SC	LL2011_012		LL11_012		s292	C	#00008B	True	0.5	0.22674	0.02559
650	LL2011_012	3	21	1	As	0.0	C21	A2	2	40	2		1	LL2011_012.rep0.As	LL2011_012		LL11_012		s292	C	#00008B	True	0.5	0.19278	0.010709999999999997
651	LL2012_016	3	22	1	SC	0.0	C22	D3	2	40	2		1	LL2012_016.rep0.SC	LL2012_016		LL12_016		s359	Ci	#912CEE	True	0.5	0.19963	0.015360000000000013
652	LL2012_016	3	23	1	As	0.0	C23	D3	2	40	2		1	LL2012_016.rep0.As	LL2012_016		LL12_016		s359	Ci	#912CEE	True	0.5	0.19475	0.007050000000000001
653	16_004B	3	3	1	As	0.0	C3	H8	1	40	2		1	16_004B.rep0.As	16_004B		LL2016_004		s11	B	#EE0000	True	0.5	0.19359	0.010050000000000003
654	16_234B	3	4	1	SC	0.0	C4	G10	1	40	2		1	16_234B.rep0.SC	16_234B		LL2016_234		s38	B	#EE0000	True	0.5	0.18963	0.013880000000000003
655	16_234B	3	5	1	As	0.0	C5	G10	1	40	2		1	16_234B.rep0.As	16_234B		LL2016_234		s38	B	#EE0000	True	0.5	0.186	0.006720000000000004
656	16_261B	3	6	1	SC	0.0	C6	H11	1	40	2		1	16_261B.rep0.SC	16_261B		LL2016_261		s52	B	#EE0000	True	0.5	0.16206	0.006620000000000015
657	16_261B	3	7	1	As	0.0	C7	H11	1	40	2		1	16_261B.rep0.As	16_261B		LL2016_261		s52	B	#EE0000	True	0.5	0.15842	0.002799999999999997
658	yHBJ17	3	8	1	SC	0.0	C8	E5	1	40	2		1	yHBJ17.rep0.SC	yHBJ17		yHBJ_17		s266	B	#EE0000	True	0.5	0.1958	0.014390000000000014
659	yHBJ17	3	9	1	As	0.0	C9	E5	1	40	2		1	yHBJ17.rep0.As	yHBJ17		yHBJ_17		s266	B	#EE0000	True	0.5	0.18801	0.0025200000000000222
660	14_123B	4	10	1	SC	1.0	D10	E7	1	40	2		1	14_123B.rep1.SC	14_123B		LL2014_123		s155	B	#EE0000	True	0.5	0.17289	0.009689999999999976
661	14_123B	4	11	1	As	1.0	D11	E7	1	40	2		1	14_123B.rep1.As	14_123B		LL2014_123		s155	B	#EE0000	True	0.5	0.17472	0.006969999999999976
662	16_250B	4	12	1	SC	0.0	D12	H10	1	40	2		1	16_250B.rep0.SC	16_250B		LL2016_250		s39	B	#EE0000	True	0.5	0.18622	0.012240000000000001
663	16_250B	4	13	1	As	0.0	D13	H10	1	40	2		1	16_250B.rep0.As	16_250B		LL2016_250		s39	B	#EE0000	True	0.5	0.17034	0.001559999999999978
664	14_152B	4	14	1	SC	0.0	D14	H7	1	40	2		1	14_152B.rep0.SC	14_152B		LL2014_152		s173	B	#EE0000	True	0.5	0.21766	0.021909999999999985
665	14_152B	4	15	1	As	0.0	D15	H7	1	40	2		1	14_152B.rep0.As	14_152B		LL2014_152		s173	B	#EE0000	True	0.5	0.20022	0.005769999999999997
666	16_097B	4	16	1	SC	1.0	D16	C10	1	40	2		1	16_097B.rep1.SC	16_097B		LL2016_097		s26	B	#EE0000	True	0.5	0.19822	0.019240000000000007
667	16_097B	4	17	1	As	1.0	D17	C10	1	40	2		1	16_097B.rep1.As	16_097B		LL2016_097		s26	B	#EE0000	True	0.5	0.1821	0.007110000000000005
668	16_004B	4	18	1	SC	1.0	D18	H8	1	40	2		1	16_004B.rep1.SC	16_004B		LL2016_004		s11	B	#EE0000	True	0.5	0.20374	0.02099000000000001
669	16_004B	4	19	1	As	1.0	D19	H8	1	40	2		1	16_004B.rep1.As	16_004B		LL2016_004		s11	B	#EE0000	True	0.5	0.20473	0.008890000000000009
670	WX21	4	2	1	SC	0.0	D2	F6	2	40	2		1	WX21.rep0.SC	WX21			WX21D	s275	D2	#CDBA96	True	0.5	0.19768	0.01679
671	14_076B	4	20	1	SC	0.0	D20	D7	1	40	2		1	14_076B.rep0.SC	14_076B		LL2014_076		s151	B	#EE0000	True	0.5	0.26905	0.032430000000000014
672	14_076B	4	21	1	As	0.0	D21	D7	1	40	2		1	14_076B.rep0.As	14_076B		LL2014_076		s151	B	#EE0000	True	0.5	0.20831	0.012359999999999982
673	MSH-578a-4-E	4	22	1	SC	1.0	D22	A5	1	40	2		1	MSH-578a-4-E.rep1.SC	MSH-578a-4-E		MSH_578a-4-E		s193	B	#EE0000	True	0.5	0.2403	0.029560000000000003
674	MSH-578a-4-E	4	23	1	As	1.0	D23	A5	1	40	2		1	MSH-578a-4-E.rep1.As	MSH-578a-4-E		MSH_578a-4-E		s193	B	#EE0000	True	0.5	0.17851	0.005950000000000011
675	WX21	4	3	1	As	0.0	D3	F6	2	40	2		1	WX21.rep0.As	WX21			WX21D	s275	D2	#CDBA96	True	0.5	0.1941	0.01652999999999999
676	MSH-578a-4-E	4	4	1	SC	0.0	D4	A5	1	40	2		1	MSH-578a-4-E.rep0.SC	MSH-578a-4-E		MSH_578a-4-E		s193	B	#EE0000	True	0.5	0.19336	0.019690000000000013
677	MSH-578a-4-E	4	5	1	As	0.0	D5	A5	1	40	2		1	MSH-578a-4-E.rep0.As	MSH-578a-4-E		MSH_578a-4-E		s193	B	#EE0000	True	0.5	0.1813	0.0045499999999999985
678	16_168A	4	6	1	SC	0.0	D6	A2	1	40	2		1	16_168A.rep0.SC	16_168A		LL2016_168		s36	A	#00CD00	True	0.5	0.19243	0.014839999999999992
679	16_168A	4	7	1	As	0.0	D7	A2	1	40	2		1	16_168A.rep0.As	16_168A		LL2016_168		s36	A	#00CD00	True	0.5	0.17024	0.005129999999999996
680	16_088B	4	8	1	SC	0.0	D8	B10	1	40	2		1	16_088B.rep0.SC	16_088B		LL2016_088		s25	B	#EE0000	True	0.5	0.19174	0.017559999999999992
681	16_088B	4	9	1	As	0.0	D9	B10	1	40	2		1	16_088B.rep0.As	16_088B		LL2016_088		s25	B	#EE0000	True	0.5	0.18351	0.007769999999999999
682	16_103B	5	10	1	SC	0.0	E10	E10	1	40	2		1	16_103B.rep0.SC	16_103B		LL2016_103		s33	B	#EE0000	True	0.5	0.17752	0.008640000000000009
683	16_103B	5	11	1	As	0.0	E11	E10	1	40	2		1	16_103B.rep0.As	16_103B		LL2016_103		s33	B	#EE0000	True	0.5	0.18849	0.00825999999999999
684	LL2011_004	5	12	1	SC	1.0	E12	H1	2	40	2		1	LL2011_004.rep1.SC	LL2011_004		LL11_004		s296	C	#00008B	True	0.5	0.21813	0.020529999999999993
685	LL2011_004	5	13	1	As	1.0	E13	H1	2	40	2		1	LL2011_004.rep1.As	LL2011_004		LL11_004		s296	C	#00008B	True	0.5	0.19853	0.014260000000000023
686	16_291B	5	14	1	SC	1.0	E14	E12	1	40	2		1	16_291B.rep1.SC	16_291B		LL2016_291		s65	B	#EE0000	True	0.5	0.17392	0.012179999999999996
687	16_291B	5	15	1	As	1.0	E15	E12	1	40	2		1	16_291B.rep1.As	16_291B		LL2016_291		s65	B	#EE0000	True	0.5	0.16486	0.0045499999999999985
688	LL2012_026	5	16	1	SC	1.0	E16	D1	1	40	2		1	LL2012_026.rep1.SC	LL2012_026		LL12_026		s79	A	#00CD00	True	0.5	0.18391	0.009910000000000002
689	LL2012_026	5	17	1	As	1.0	E17	D1	1	40	2		1	LL2012_026.rep1.As	LL2012_026		LL12_026		s79	A	#00CD00	True	0.5	0.16835	0.0027800000000000047
690	16_025B	5	18	1	SC	2.0	E18	B8	1	40	2		1	16_025B.rep2.SC	16_025B		LL2016_025		s1	B	#EE0000	True	0.5	0.18781	0.019059999999999994
691	16_025B	5	19	1	As	2.0	E19	B8	1	40	2		1	16_025B.rep2.As	16_025B		LL2016_025		s1	B	#EE0000	True	0.5	0.19058	0.009220000000000006
692	LL2013_030	5	2	1	SC	0.0	E2	D3	1	40	2		1	LL2013_030.rep0.SC	LL2013_030		LL13-030		s107	B	#EE0000	True	0.5	0.17224	0.013509999999999994
693	LL2012_024	5	20	1	SC	1.0	E20	A7	1	40	2		1	LL2012_024.rep1.SC	LL2012_024		LL12_024		s88	B	#EE0000	True	0.5	0.18719	0.01827000000000001
694	LL2012_024	5	21	1	As	1.0	E21	A7	1	40	2		1	LL2012_024.rep1.As	LL2012_024		LL12_024		s88	B	#EE0000	True	0.5	0.20839	0.01085999999999998
695	LL2012_024	5	22	1	SC	2.0	E22	A7	1	40	2		1	LL2012_024.rep2.SC	LL2012_024		LL12_024		s88	B	#EE0000	True	0.5	0.19836	0.01906000000000002
696	LL2012_024	5	23	1	As	2.0	E23	A7	1	40	2		1	LL2012_024.rep2.As	LL2012_024		LL12_024		s88	B	#EE0000	True	0.5	0.22357	0.014529999999999987
697	LL2013_030	5	3	1	As	0.0	E3	D3	1	40	2		1	LL2013_030.rep0.As	LL2013_030		LL13-030		s107	B	#EE0000	True	0.5	0.15834	0.0063600000000000045
698	14_161Ci	5	4	1	SC	0.0	E4	H3	2	40	2		1	14_161Ci.rep0.SC	14_161Ci		LL2014_161		s396	Ci	#912CEE	True	0.5	0.17054	0.005989999999999995
699	14_161Ci	5	5	1	As	0.0	E5	H3	2	40	2		1	14_161Ci.rep0.As	14_161Ci		LL2014_161		s396	Ci	#912CEE	True	0.5	0.17258	0.008300000000000002
700	WX19	5	6	1	SC	0.0	E6	C6	2	40	2		1	WX19.rep0.SC	WX19			WX19D	s287	D2	#CDBA96	True	0.5	0.18735	0.009749999999999981
701	WX19	5	7	1	As	0.0	E7	C6	2	40	2		1	WX19.rep0.As	WX19			WX19D	s287	D2	#CDBA96	True	0.5	0.18498	0.00803000000000001
702	16_025B	5	8	1	SC	0.0	E8	B8	1	40	2		1	16_025B.rep0.SC	16_025B		LL2016_025		s1	B	#EE0000	True	0.5	0.17993	0.014899999999999997
703	16_025B	5	9	1	As	0.0	E9	B8	1	40	2		1	16_025B.rep0.As	16_025B		LL2016_025		s1	B	#EE0000	True	0.5	0.17225	0.005879999999999996
704	LL2011_009	6	10	1	SC	0.0	F10	F1	2	40	2		1	LL2011_009.rep0.SC	LL2011_009		LL11_009		s298	C	#00008B	True	0.5	0.17967	0.011770000000000003
705	LL2011_009	6	11	1	As	0.0	F11	F1	2	40	2		1	LL2011_009.rep0.As	LL2011_009		LL11_009		s298	C	#00008B	True	0.5	0.17838	0.007360000000000005
706	LL2013_043	6	12	1	SC	0.0	F12	E3	1	40	2		1	LL2013_043.rep0.SC	LL2013_043		LL13-043		s109	B	#EE0000	True	0.5	0.20178	0.013529999999999986
707	LL2013_043	6	13	1	As	0.0	F13	E3	1	40	2		1	LL2013_043.rep0.As	LL2013_043		LL13-043		s109	B	#EE0000	True	0.5	0.20085	0.011520000000000002
708	95-7-1D	6	14	1	SC	0.0	F14	H5	1	40	2		1	95-7-1D.rep0.SC	95-7-1D				s228	B	#EE0000	True	0.5	0.20889	0.01679
709	95-7-1D	6	15	1	As	0.0	F15	H5	1	40	2		1	95-7-1D.rep0.As	95-7-1D				s228	B	#EE0000	True	0.5	0.21145	0.017109999999999986
710	MSH-604	6	16	1	SC	1.0	F16	B5	1	40	2		1	MSH-604.rep1.SC	MSH-604		MSH_604		s196	B	#EE0000	True	0.5	0.21056	0.02199000000000001
711	MSH-604	6	17	1	As	1.0	F17	B5	1	40	2		1	MSH-604.rep1.As	MSH-604		MSH_604		s196	B	#EE0000	True	0.5	0.19197	0.010770000000000002
712	16_245B	6	18	1	SC	0.0	F18	F11	1	40	2		1	16_245B.rep0.SC	16_245B		LL2016_245		s50	B	#EE0000	True	0.5	0.18641	0.013910000000000006
713	16_245B	6	19	1	As	0.0	F19	F11	1	40	2		1	16_245B.rep0.As	16_245B		LL2016_245		s50	B	#EE0000	True	0.5	0.1903	0.008789999999999992
714	MSH-587-1	6	2	1	SC	0.0	F2	D1	2	40	2		1	MSH-587-1.rep0.SC	MSH-587-1		MSH_587-1		s349	C	#00008B	True	0.5	0.19809	0.01640999999999998
715	M1	6	20	1	SC	1.0	F20	H6	2	40	2		1	M1.rep1.SC	M1		M1D		s70	D2	#CDBA96	True	0.5	0.20242	0.017320000000000002
716	M1	6	21	1	As	1.0	F21	H6	2	40	2		1	M1.rep1.As	M1		M1D		s70	D2	#CDBA96	True	0.5	0.2025	0.008360000000000006
717	LL2012_018	6	22	1	SC	2.0	F22	B3	2	40	2		1	LL2012_018.rep2.SC	LL2012_018		LL12_018		s360	Ci	#912CEE	True	0.5	0.18768	0.012390000000000012
718	LL2012_018	6	23	1	As	2.0	F23	B3	2	40	2		1	LL2012_018.rep2.As	LL2012_018		LL12_018		s360	Ci	#912CEE	True	0.5	0.1816	0.0062600000000000156
719	MSH-587-1	6	3	1	As	0.0	F3	D1	2	40	2		1	MSH-587-1.rep0.As	MSH-587-1		MSH_587-1		s349	C	#00008B	True	0.5	0.18444	0.006849999999999995
720	yHBJ6	6	4	1	SC	0.0	F4	G5	1	40	2		1	yHBJ6.rep0.SC	yHBJ6		yHBJ_6		s261	B	#EE0000	True	0.5	0.17294	0.010790000000000022
721	yHBJ6	6	5	1	As	0.0	F5	G5	1	40	2		1	yHBJ6.rep0.As	yHBJ6		yHBJ_6		s261	B	#EE0000	True	0.5	0.165	0.003740000000000021
722	M3	6	6	1	SC	0.0	F6	A7	2	40	2		1	M3.rep0.SC	M3		M3D		s72	D2	#CDBA96	True	0.5	0.20427	0.018860000000000016
723	M3	6	7	1	As	0.0	F7	A7	2	40	2		1	M3.rep0.As	M3		M3D		s72	D2	#CDBA96	True	0.5	0.20855	0.016510000000000025
724	16_020B	6	8	1	SC	0.0	F8	A9	1	40	2		1	16_020B.rep0.SC	16_020B		LL2016_020		s12	B	#EE0000	True	0.5	0.17254	0.012580000000000008
725	16_020B	6	9	1	As	0.0	F9	A9	1	40	2		1	16_020B.rep0.As	16_020B		LL2016_020		s12	B	#EE0000	True	0.5	0.17093	0.00517999999999999
726	WX26	7	10	1	SC	0.0	G10	E4	1	40	2		1	WX26.rep0.SC	WX26			WX26B	s276	B	#EE0000	True	0.5	0.17527	0.007460000000000022
727	WX26	7	11	1	As	0.0	G11	E4	1	40	2		1	WX26.rep0.As	WX26			WX26B	s276	B	#EE0000	True	0.5	0.19306	0.007989999999999997
728	16_269B	7	12	1	SC	0.0	G12	E11	1	40	2		1	16_269B.rep0.SC	16_269B		LL2016_269		s53	B	#EE0000	True	0.5	0.2058	0.015220000000000011
729	16_269B	7	13	1	As	0.0	G13	E11	1	40	2		1	16_269B.rep0.As	16_269B		LL2016_269		s53	B	#EE0000	True	0.5	0.19955	0.0072399999999999964
730	16_260B	7	14	1	SC	0.0	G14	D11	1	40	2		1	16_260B.rep0.SC	16_260B		LL2016_260		s48	B	#EE0000	True	0.5	0.19397	0.01816000000000001
731	16_260B	7	15	1	As	0.0	G15	D11	1	40	2		1	16_260B.rep0.As	16_260B		LL2016_260		s48	B	#EE0000	True	0.5	0.17237	0.008129999999999998
732	WX21	7	16	1	SC	1.0	G16	F6	2	40	2		1	WX21.rep1.SC	WX21			WX21D	s275	D2	#CDBA96	True	0.5	0.19957	0.023290000000000005
733	WX21	7	17	1	As	1.0	G17	F6	2	40	2		1	WX21.rep1.As	WX21			WX21D	s275	D2	#CDBA96	True	0.5	0.20229	0.019689999999999985
734	WX15	7	18	1	SC	1.0	G18	H3	1	40	2		1	WX15.rep1.SC	WX15			WX15B	s281	B	#EE0000	True	0.5	0.17289	0.011319999999999997
735	WX15	7	19	1	As	1.0	G19	H3	1	40	2		1	WX15.rep1.As	WX15			WX15B	s281	B	#EE0000	True	0.5	0.15682	0.005699999999999983
736	14_121Ci	7	2	1	SC	0.0	G2	G3	2	40	2		1	14_121Ci.rep0.SC	14_121Ci		LL2014_121		s382	Ci	#912CEE	True	0.5	0.20674	0.011590000000000017
737	16_036B	7	20	1	SC	1.0	G20	B9	1	40	2		1	16_036B.rep1.SC	16_036B		LL2016_036		s14	B	#EE0000	True	0.5	0.17987	0.017380000000000007
738	16_036B	7	21	1	As	1.0	G21	B9	1	40	2		1	16_036B.rep1.As	16_036B		LL2016_036		s14	B	#EE0000	True	0.5	0.17578	0.006699999999999984
739	16_258B	7	22	1	SC	2.0	G22	A11	1	40	2		1	16_258B.rep2.SC	16_258B		LL2016_258		s40	B	#EE0000	True	0.5	0.15774	0.010020000000000001
740	16_258B	7	23	1	As	2.0	G23	A11	1	40	2		1	16_258B.rep2.As	16_258B		LL2016_258		s40	B	#EE0000	True	0.5	0.16042	0.0044600000000000195
741	14_121Ci	7	3	1	As	0.0	G3	G3	2	40	2		1	14_121Ci.rep0.As	14_121Ci		LL2014_121		s382	Ci	#912CEE	True	0.5	0.20728	0.012429999999999997
742	14_121Ci	7	4	1	SC	1.0	G4	G3	2	40	2		1	14_121Ci.rep1.SC	14_121Ci		LL2014_121		s382	Ci	#912CEE	True	0.5	0.21203	0.015009999999999996
743	14_121Ci	7	5	1	As	1.0	G5	G3	2	40	2		1	14_121Ci.rep1.As	14_121Ci		LL2014_121		s382	Ci	#912CEE	True	0.5	0.20431	0.006729999999999986
744	LL2012_006	7	6	1	SC	0.0	G6	C2	2	40	2		1	LL2012_006.rep0.SC	LL2012_006		LL12_006		s304	C	#00008B	True	0.5	0.1923	0.016850000000000004
745	LL2012_006	7	7	1	As	0.0	G7	C2	2	40	2		1	LL2012_006.rep0.As	LL2012_006		LL12_006		s304	C	#00008B	True	0.5	0.18986	0.010209999999999997
746	MSH-604	7	8	1	SC	0.0	G8	B5	1	40	2		1	MSH-604.rep0.SC	MSH-604		MSH_604		s196	B	#EE0000	True	0.5	0.19766	0.01791000000000001
747	MSH-604	7	9	1	As	0.0	G9	B5	1	40	2		1	MSH-604.rep0.As	MSH-604		MSH_604		s196	B	#EE0000	True	0.5	0.19291	0.005610000000000004
748	16_036B	8	10	1	SC	0.0	H10	B9	1	40	2		1	16_036B.rep0.SC	16_036B		LL2016_036		s14	B	#EE0000	True	0.5	0.17874	0.014630000000000004
749	16_036B	8	11	1	As	0.0	H11	B9	1	40	2		1	16_036B.rep0.As	16_036B		LL2016_036		s14	B	#EE0000	True	0.5	0.17008	0.004720000000000002
750	yHBJ24	8	12	1	SC	0.0	H12	F5	1	40	2		1	yHBJ24.rep0.SC	yHBJ24		yHBJ_24		s268	B	#EE0000	True	0.5	0.19639	0.014050000000000007
751	yHBJ24	8	13	1	As	0.0	H13	F5	1	40	2		1	yHBJ24.rep0.As	yHBJ24		yHBJ_24		s268	B	#EE0000	True	0.5	0.19374	0.007039999999999991
752	14_152B	8	14	1	SC	1.0	H14	H7	1	40	2		1	14_152B.rep1.SC	14_152B		LL2014_152		s173	B	#EE0000	True	0.5	0.21511	0.017999999999999988
753	14_152B	8	15	1	As	1.0	H15	H7	1	40	2		1	14_152B.rep1.As	14_152B		LL2014_152		s173	B	#EE0000	True	0.5	0.19851	-0.0015400000000000136
754	LL2012_021	8	16	1	SC	0.0	H16	D6	1	40	2		1	LL2012_021.rep0.SC	LL2012_021		LL12_021		s95	B	#EE0000	True	0.5	0.20024	0.01704
755	LL2012_021	8	17	1	As	0.0	H17	D6	1	40	2		1	LL2012_021.rep0.As	LL2012_021		LL12_021		s95	B	#EE0000	True	0.5	0.19294	0.009770000000000001
756	YPS642	8	18	1	SC	1.0	H18	B1	1	40	2		1	YPS642.rep1.SC	YPS642				s78	A	#00CD00	True	0.5	0.22763	0.02310999999999999
757	YPS642	8	19	1	As	1.0	H19	B1	1	40	2		1	YPS642.rep1.As	YPS642				s78	A	#00CD00	True	0.5	0.22288	0.014300000000000007
758	LL2012_015	8	2	1	SC	0.0	H2	H6	1	40	2		1	LL2012_015.rep0.SC	LL2012_015		LL12_015		s94	B	#EE0000	True	0.5	0.21755	0.021419999999999995
759	16_258B	8	20	1	SC	1.0	H20	A11	1	40	2		1	16_258B.rep1.SC	16_258B		LL2016_258		s40	B	#EE0000	True	0.5	0.17698	0.012429999999999997
760	16_258B	8	21	1	As	1.0	H21	A11	1	40	2		1	16_258B.rep1.As	16_258B		LL2016_258		s40	B	#EE0000	True	0.5	0.15382	0.004520000000000024
761	14_100C	8	22	1	SC	0.0	H22	D2	2	40	2		1	14_100C.rep0.SC	14_100C		LL2014_100		s333	C	#00008B	True	0.5	0.20399	0.01916000000000001
762	14_100C	8	23	1	As	0.0	H23	D2	2	40	2		1	14_100C.rep0.As	14_100C		LL2014_100		s333	C	#00008B	True	0.5	0.20169	0.020970000000000016
763	LL2012_015	8	3	1	As	0.0	H3	H6	1	40	2		1	LL2012_015.rep0.As	LL2012_015		LL12_015		s94	B	#EE0000	True	0.5	0.21073	0.014089999999999991
764	16_190A	8	4	1	SC	0.0	H4	E1	1	40	2		1	16_190A.rep0.SC	16_190A		LL2016_190		s32	A	#00CD00	True	0.5	0.19294	0.015139999999999987
765	16_190A	8	5	1	As	0.0	H5	E1	1	40	2		1	16_190A.rep0.As	16_190A		LL2016_190		s32	A	#00CD00	True	0.5	0.18173	0.008800000000000002
766	MSH-475	8	6	1	SC	0.0	H6	B6	1	40	2		1	MSH-475.rep0.SC	MSH-475		MSH_475		s182	B	#EE0000	True	0.5	0.19785	0.018559999999999993
767	MSH-475	8	7	1	As	0.0	H7	B6	1	40	2		1	MSH-475.rep0.As	MSH-475		MSH_475		s182	B	#EE0000	True	0.5	0.18307	0.0072500000000000064
768	UWOPS_91-202	8	8	1	SC	0.0	H8	G4	1	40	2		1	UWOPS_91-202.rep0.SC	UWOPS_91-202				s224	B	#EE0000	True	0.5	0.15598	0.011280000000000012
769	UWOPS_91-202	8	9	1	As	0.0	H9	G4	1	40	2		1	UWOPS_91-202.rep0.As	UWOPS_91-202				s224	B	#EE0000	True	0.5	0.14271	0.0033299999999999996
770	16_291B	9	10	1	SC	0.0	I10	E12	1	40	2		1	16_291B.rep0.SC	16_291B		LL2016_291		s65	B	#EE0000	True	0.5	0.1693	0.008950000000000014
771	16_291B	9	11	1	As	0.0	I11	E12	1	40	2		1	16_291B.rep0.As	16_291B		LL2016_291		s65	B	#EE0000	True	0.5	0.15588	0.0019499999999999795
772	YPS484	9	12	1	SC	1.0	I12	D5	1	40	2		1	YPS484.rep1.SC	YPS484				s270	B	#EE0000	True	0.5	0.22714	0.021170000000000022
773	YPS484	9	13	1	As	1.0	I13	D5	1	40	2		1	YPS484.rep1.As	YPS484				s270	B	#EE0000	True	0.5	0.19112	0.00494
774	16_250B	9	14	1	SC	1.0	I14	H10	1	40	2		1	16_250B.rep1.SC	16_250B		LL2016_250		s39	B	#EE0000	True	0.5	0.18194	0.009489999999999998
775	16_250B	9	15	1	As	1.0	I15	H10	1	40	2		1	16_250B.rep1.As	16_250B		LL2016_250		s39	B	#EE0000	True	0.5	0.17665	0.0011800000000000144
776	R13	9	16	1	SC	0.0	I16	A4	1	40	2		1	R13.rep0.SC	R13			R13B	s280	B	#EE0000	True	0.5	0.16079	0.011659999999999976
777	R13	9	17	1	As	0.0	I17	A4	1	40	2		1	R13.rep0.As	R13			R13B	s280	B	#EE0000	True	0.5	0.1655	0.005860000000000004
778	16_183A	9	18	1	SC	1.0	I18	G1	1	40	2		1	16_183A.rep1.SC	16_183A		LL2016_183		s35	A	#00CD00	True	0.5	0.20649	0.016850000000000004
779	16_183A	9	19	1	As	1.0	I19	G1	1	40	2		1	16_183A.rep1.As	16_183A		LL2016_183		s35	A	#00CD00	True	0.5	0.21445	0.011670000000000014
780	16_066B	9	2	1	SC	0.0	I2	F8	1	40	2		1	16_066B.rep0.SC	16_066B		LL2016_066		s7	B	#EE0000	True	0.5	0.2068	0.016260000000000024
781	WX20	9	20	1	SC	0.0	I20	B6	2	40	2		1	WX20.rep0.SC	WX20			WX20D	s289	D2	#CDBA96	True	0.5	0.19565	0.01713999999999999
782	WX20	9	21	1	As	0.0	I21	B6	2	40	2		1	WX20.rep0.As	WX20			WX20D	s289	D2	#CDBA96	True	0.5	0.18726	0.011060000000000014
783	16_047C	9	22	1	SC	2.0	I22	G2	2	40	2		1	16_047C.rep2.SC	16_047C		LL2016_047		s22	C	#00008B	True	0.5	0.22112	0.021220000000000017
784	16_047C	9	23	1	As	2.0	I23	G2	2	40	2		1	16_047C.rep2.As	16_047C		LL2016_047		s22	C	#00008B	True	0.5	0.20339	0.01666999999999999
785	16_066B	9	3	1	As	0.0	I3	F8	1	40	2		1	16_066B.rep0.As	16_066B		LL2016_066		s7	B	#EE0000	True	0.5	0.18787	0.006000000000000005
788	LL2012_022	9	6	1	SC	0.0	I6	F6	1	40	2		1	LL2012_022.rep0.SC	LL2012_022		LL12_022		s96	B	#EE0000	True	0.5	0.19417	0.013550000000000006
789	LL2012_022	9	7	1	As	0.0	I7	F6	1	40	2		1	LL2012_022.rep0.As	LL2012_022		LL12_022		s96	B	#EE0000	True	0.5	0.19716	0.005590000000000012
790	16_296A	9	8	1	SC	0.0	I8	B2	1	40	2		1	16_296A.rep0.SC	16_296A		LL2016_296		s66	A	#00CD00	True	0.5	0.1786	0.01458000000000001
791	16_296A	9	9	1	As	0.0	I9	B2	1	40	2		1	16_296A.rep0.As	16_296A		LL2016_296		s66	A	#00CD00	True	0.5	0.16716	0.005019999999999997
792	16_255B	10	10	1	SC	0.0	J10	C12	1	40	2		1	16_255B.rep0.SC	16_255B		LL2016_255		s61	B	#EE0000	True	0.5	0.176	0.014219999999999983
793	16_255B	10	11	1	As	0.0	J11	C12	1	40	2		1	16_255B.rep0.As	16_255B		LL2016_255		s61	B	#EE0000	True	0.5	0.17619	0.006090000000000012
794	LL2012_020	10	12	1	SC	0.0	J12	C3	2	40	2		1	LL2012_020.rep0.SC	LL2012_020		LL12_020		s302	Ci	#912CEE	True	0.5	0.19502	0.011190000000000005
795	LL2012_020	10	13	1	As	0.0	J13	C3	2	40	2		1	LL2012_020.rep0.As	LL2012_020		LL12_020		s302	Ci	#912CEE	True	0.5	0.17767	-0.0008700000000000097
796	WX35	10	14	1	SC	0.0	J14	B4	1	40	2		1	WX35.rep0.SC	WX35			WX35B	s279	B	#EE0000	True	0.5	0.19985	0.020350000000000007
797	WX35	10	15	1	As	0.0	J15	B4	1	40	2		1	WX35.rep0.As	WX35			WX35B	s279	B	#EE0000	True	0.5	0.21473	0.009429999999999994
798	14_101B	10	16	1	SC	0.0	J16	F7	1	40	2		1	14_101B.rep0.SC	14_101B		LL2014_101		s160	B	#EE0000	True	0.5	0.17915	0.013130000000000003
799	14_101B	10	17	1	As	0.0	J17	F7	1	40	2		1	14_101B.rep0.As	14_101B		LL2014_101		s160	B	#EE0000	True	0.5	0.20754	0.007890000000000008
800	WX35	10	18	1	SC	2.0	J18	B4	1	40	2		1	WX35.rep2.SC	WX35			WX35B	s279	B	#EE0000	True	0.5	0.19597	0.01962
801	WX35	10	19	1	As	2.0	J19	B4	1	40	2		1	WX35.rep2.As	WX35			WX35B	s279	B	#EE0000	True	0.5	0.25317	0.02496000000000001
802	14_136B	10	2	1	SC	0.0	J2	G7	1	40	2		1	14_136B.rep0.SC	14_136B		LL2014_136		s169	B	#EE0000	True	0.5	0.22734	0.023649999999999977
803	LL2011_012	10	20	1	SC	1.0	J20	A2	2	40	2		1	LL2011_012.rep1.SC	LL2011_012		LL11_012		s292	C	#00008B	True	0.5	0.21134	0.02073
804	LL2011_012	10	21	1	As	1.0	J21	A2	2	40	2		1	LL2011_012.rep1.As	LL2011_012		LL11_012		s292	C	#00008B	True	0.5	0.21393	0.019350000000000006
805	16_261B	10	22	1	SC	1.0	J22	H11	1	40	2		1	16_261B.rep1.SC	16_261B		LL2016_261		s52	B	#EE0000	True	0.5	0.1872	0.013550000000000006
806	16_261B	10	23	1	As	1.0	J23	H11	1	40	2		1	16_261B.rep1.As	16_261B		LL2016_261		s52	B	#EE0000	True	0.5	0.1964	0.01804
807	14_136B	10	3	1	As	0.0	J3	G7	1	40	2		1	14_136B.rep0.As	14_136B		LL2014_136		s169	B	#EE0000	True	0.5	0.21404	0.010780000000000012
808	16_047C	10	4	1	SC	0.0	J4	G2	2	40	2		1	16_047C.rep0.SC	16_047C		LL2016_047		s22	C	#00008B	True	0.5	0.19376	0.010299999999999976
809	16_047C	10	5	1	As	0.0	J5	G2	2	40	2		1	16_047C.rep0.As	16_047C		LL2016_047		s22	C	#00008B	True	0.5	0.19529	0.00849999999999998
810	16_035C	10	6	1	SC	1.0	J6	E2	2	40	2		1	16_035C.rep1.SC	16_035C		LL2016_035		s8	C	#00008B	True	0.5	0.20695	0.012119999999999992
811	16_035C	10	7	1	As	1.0	J7	E2	2	40	2		1	16_035C.rep1.As	16_035C		LL2016_035		s8	C	#00008B	True	0.5	0.19129	0.014019999999999977
812	16_047C	10	8	1	SC	1.0	J8	G2	2	40	2		1	16_047C.rep1.SC	16_047C		LL2016_047		s22	C	#00008B	True	0.5	0.1934	0.009179999999999994
813	16_047C	10	9	1	As	1.0	J9	G2	2	40	2		1	16_047C.rep1.As	16_047C		LL2016_047		s22	C	#00008B	True	0.5	0.18939	0.006269999999999998
814	16_258B	11	10	1	SC	0.0	K10	A11	1	40	2		1	16_258B.rep0.SC	16_258B		LL2016_258		s40	B	#EE0000	True	0.5	0.15789	0.009750000000000009
815	16_258B	11	11	1	As	0.0	K11	A11	1	40	2		1	16_258B.rep0.As	16_258B		LL2016_258		s40	B	#EE0000	True	0.5	0.14729	0.0027699999999999947
816	LL2012_018	11	12	1	SC	1.0	K12	B3	2	40	2		1	LL2012_018.rep1.SC	LL2012_018		LL12_018		s360	Ci	#912CEE	True	0.5	0.19902	0.011520000000000002
817	LL2012_018	11	13	1	As	1.0	K13	B3	2	40	2		1	LL2012_018.rep1.As	LL2012_018		LL12_018		s360	Ci	#912CEE	True	0.5	0.15953	-0.0003499999999999892
818	R21	11	14	1	SC	0.0	K14	D6	2	40	2		1	R21.rep0.SC	R21			R21D	s286	D2	#CDBA96	True	0.5	0.1844	0.011220000000000008
819	R21	11	15	1	As	0.0	K15	D6	2	40	2		1	R21.rep0.As	R21			R21D	s286	D2	#CDBA96	True	0.5	0.18447	0.01088
820	WX22	11	16	1	SC	1.0	K16	D4	1	40	2		1	WX22.rep1.SC	WX22			WX22B	s277	B	#EE0000	True	0.5	0.16824	0.011470000000000008
821	WX22	11	17	1	As	1.0	K17	D4	1	40	2		1	WX22.rep1.As	WX22			WX22B	s277	B	#EE0000	True	0.5	0.16969	0.00582000000000002
822	LL2011_005	11	18	1	SC	0.0	K18	A3	2	40	2		1	LL2011_005.rep0.SC	LL2011_005		LL11_005		s355	Ci	#912CEE	True	0.5	0.20141	0.019680000000000003
823	LL2011_005	11	19	1	As	0.0	K19	A3	2	40	2		1	LL2011_005.rep0.As	LL2011_005		LL11_005		s355	Ci	#912CEE	True	0.5	0.20544	0.018580000000000013
824	16_035C	11	2	1	SC	0.0	K2	E2	2	40	2		1	16_035C.rep0.SC	16_035C		LL2016_035		s8	C	#00008B	True	0.5	0.20901	0.014779999999999988
827	yHBJ6	11	22	1	SC	2.0	K22	G5	1	40	2		1	yHBJ6.rep2.SC	yHBJ6		yHBJ_6		s261	B	#EE0000	True	0.5	0.18922	0.013500000000000012
828	yHBJ6	11	23	1	As	2.0	K23	G5	1	40	2		1	yHBJ6.rep2.As	yHBJ6		yHBJ_6		s261	B	#EE0000	True	0.5	0.18384	0.009560000000000013
829	16_035C	11	3	1	As	0.0	K3	E2	2	40	2		1	16_035C.rep0.As	16_035C		LL2016_035		s8	C	#00008B	True	0.5	0.20989	0.010849999999999999
830	R33	11	4	1	SC	0.0	K4	C4	1	40	2		1	R33.rep0.SC	R33			R33B	s278	B	#EE0000	True	0.5	0.27148	0.033909999999999996
831	R33	11	5	1	As	0.0	K5	C4	1	40	2		1	R33.rep0.As	R33			R33B	s278	B	#EE0000	True	0.5	0.18719	0.006209999999999993
832	15_004B	11	6	1	SC	0.0	K6	C7	1	40	2		1	15_004B.rep0.SC	15_004B		LL2015_004		s181	B	#EE0000	True	0.5	0.21427	0.021809999999999996
833	15_004B	11	7	1	As	0.0	K7	C7	1	40	2		1	15_004B.rep0.As	15_004B		LL2015_004		s181	B	#EE0000	True	0.5	0.20638	0.008849999999999997
834	LL2012_018	11	8	1	SC	0.0	K8	B3	2	40	2		1	LL2012_018.rep0.SC	LL2012_018		LL12_018		s360	Ci	#912CEE	True	0.5	0.16865	0.00791
835	LL2012_018	11	9	1	As	0.0	K9	B3	2	40	2		1	LL2012_018.rep0.As	LL2012_018		LL12_018		s360	Ci	#912CEE	True	0.5	0.17142	0.0016499999999999848
836	16_025B	12	10	1	SC	1.0	L10	B8	1	40	2		1	16_025B.rep1.SC	16_025B		LL2016_025		s1	B	#EE0000	True	0.5	0.21717	0.01963000000000001
837	16_025B	12	11	1	As	1.0	L11	B8	1	40	2		1	16_025B.rep1.As	16_025B		LL2016_025		s1	B	#EE0000	True	0.5	0.17355	0.006180000000000019
838	M1	12	12	1	SC	0.0	L12	H6	2	40	2		1	M1.rep0.SC	M1		M1D		s70	D2	#CDBA96	True	0.5	0.18006	0.0061400000000000066
839	M1	12	13	1	As	0.0	L13	H6	2	40	2		1	M1.rep0.As	M1		M1D		s70	D2	#CDBA96	True	0.5	0.20921	0.0016300000000000203
840	16_260B	12	14	1	SC	1.0	L14	D11	1	40	2		1	16_260B.rep1.SC	16_260B		LL2016_260		s48	B	#EE0000	True	0.5	0.18239	0.01405999999999999
841	16_260B	12	15	1	As	1.0	L15	D11	1	40	2		1	16_260B.rep1.As	16_260B		LL2016_260		s48	B	#EE0000	True	0.5	0.19924	0.010069999999999996
842	R20	12	16	1	SC	0.0	L16	E6	2	40	2		1	R20.rep0.SC	R20			R20D	s284	D2	#CDBA96	True	0.5	0.17654	0.012560000000000016
843	R20	12	17	1	As	0.0	L17	E6	2	40	2		1	R20.rep0.As	R20			R20D	s284	D2	#CDBA96	True	0.5	0.19558	0.01618
844	16_248B	12	18	1	SC	0.0	L18	D12	1	40	2		1	16_248B.rep0.SC	16_248B		LL2016_248		s63	B	#EE0000	True	0.5	0.17505	0.01373000000000002
845	16_248B	12	19	1	As	0.0	L19	D12	1	40	2		1	16_248B.rep0.As	16_248B		LL2016_248		s63	B	#EE0000	True	0.5	0.20468	0.01407
846	LL2012_024	12	2	1	SC	0.0	L2	A7	1	40	2		1	LL2012_024.rep0.SC	LL2012_024		LL12_024		s88	B	#EE0000	True	0.5	0.1973	0.020570000000000005
847	16_234B	12	20	1	SC	2.0	L20	G10	1	40	2		1	16_234B.rep2.SC	16_234B		LL2016_234		s38	B	#EE0000	True	0.5	0.18403	0.011369999999999991
848	16_234B	12	21	1	As	2.0	L21	G10	1	40	2		1	16_234B.rep2.As	16_234B		LL2016_234		s38	B	#EE0000	True	0.5	0.20527	0.012030000000000013
849	yHKS253	12	22	1	SC	0.0	L22	B3	1	40	2		1	yHKS253.rep0.SC	yHKS253		yHKS_253		s240	B	#EE0000	True	0.5	0.19612	0.017829999999999985
850	yHKS253	12	23	1	As	0.0	L23	B3	1	40	2		1	yHKS253.rep0.As	yHKS253		yHKS_253		s240	B	#EE0000	True	0.5	0.20293	0.01444999999999999
851	LL2012_024	12	3	1	As	0.0	L3	A7	1	40	2		1	LL2012_024.rep0.As	LL2012_024		LL12_024		s88	B	#EE0000	True	0.5	0.19115	0.00902
852	YPS484	12	4	1	SC	0.0	L4	D5	1	40	2		1	YPS484.rep0.SC	YPS484				s270	B	#EE0000	True	0.5	0.19663	0.01741000000000001
853	YPS484	12	5	1	As	0.0	L5	D5	1	40	2		1	YPS484.rep0.As	YPS484				s270	B	#EE0000	True	0.5	0.19205	0.009770000000000001
854	R28	12	6	1	SC	0.0	L6	F3	1	40	2		1	R28.rep0.SC	R28			R28B	s283	B	#EE0000	True	0.5	0.18959	0.01593
855	R28	12	7	1	As	0.0	L7	F3	1	40	2		1	R28.rep0.As	R28			R28B	s283	B	#EE0000	True	0.5	0.17567	0.006419999999999981
856	LL2012_022	12	8	1	SC	1.0	L8	F6	1	40	2		1	LL2012_022.rep1.SC	LL2012_022		LL12_022		s96	B	#EE0000	True	0.5	0.17631	0.011169999999999985
857	LL2012_022	12	9	1	As	1.0	L9	F6	1	40	2		1	LL2012_022.rep1.As	LL2012_022		LL12_022		s96	B	#EE0000	True	0.5	0.18897	0.004019999999999996
858	16_035C	13	10	1	SC	2.0	M10	E2	2	40	2		1	16_035C.rep2.SC	16_035C		LL2016_035		s8	C	#00008B	True	0.5	0.20397	0.011780000000000013
859	16_035C	13	11	1	As	2.0	M11	E2	2	40	2		1	16_035C.rep2.As	16_035C		LL2016_035		s8	C	#00008B	True	0.5	0.22189	0.020229999999999998
860	MSH-475	13	12	1	SC	1.0	M12	B6	1	40	2		1	MSH-475.rep1.SC	MSH-475		MSH_475		s182	B	#EE0000	True	0.5	0.19353	0.01656000000000002
861	MSH-475	13	13	1	As	1.0	M13	B6	1	40	2		1	MSH-475.rep1.As	MSH-475		MSH_475		s182	B	#EE0000	True	0.5	0.20889	0.01049
862	14_136B	13	14	1	SC	1.0	M14	G7	1	40	2		1	14_136B.rep1.SC	14_136B		LL2014_136		s169	B	#EE0000	True	0.5	0.22576	0.023529999999999995
863	14_136B	13	15	1	As	1.0	M15	G7	1	40	2		1	14_136B.rep1.As	14_136B		LL2014_136		s169	B	#EE0000	True	0.5	0.20435	0.011160000000000003
864	16_045B	13	16	1	SC	0.0	M16	D9	1	40	2		1	16_045B.rep0.SC	16_045B		LL2016_045		s16	B	#EE0000	True	0.5	0.16862	0.013819999999999999
865	16_045B	13	17	1	As	0.0	M17	D9	1	40	2		1	16_045B.rep0.As	16_045B		LL2016_045		s16	B	#EE0000	True	0.5	0.18505	0.008330000000000004
866	R24	13	18	1	SC	0.0	M18	B5	2	40	2		1	R24.rep0.SC	R24			R24D	s285	D1	#FFE7BA	True	0.5	0.19635	0.012270000000000003
867	R24	13	19	1	As	0.0	M19	B5	2	40	2		1	R24.rep0.As	R24			R24D	s285	D1	#FFE7BA	True	0.5	0.20527	0.011270000000000002
868	LL2012_026	13	2	1	SC	0.0	M2	D1	1	40	2		1	LL2012_026.rep0.SC	LL2012_026		LL12_026		s79	A	#00CD00	True	0.5	0.22226	0.017330000000000012
869	14_123B	13	20	1	SC	2.0	M20	E7	1	40	2		1	14_123B.rep2.SC	14_123B		LL2014_123		s155	B	#EE0000	True	0.5	0.21037	0.019119999999999998
870	14_123B	13	21	1	As	2.0	M21	E7	1	40	2		1	14_123B.rep2.As	14_123B		LL2014_123		s155	B	#EE0000	True	0.5	0.18135	0.010050000000000003
873	LL2012_026	13	3	1	As	0.0	M3	D1	1	40	2		1	LL2012_026.rep0.As	LL2012_026		LL12_026		s79	A	#00CD00	True	0.5	0.18171	0.00606000000000001
874	16_183A	13	4	1	SC	0.0	M4	G1	1	40	2		1	16_183A.rep0.SC	16_183A		LL2016_183		s35	A	#00CD00	True	0.5	0.19886	0.014660000000000006
875	16_183A	13	5	1	As	0.0	M5	G1	1	40	2		1	16_183A.rep0.As	16_183A		LL2016_183		s35	A	#00CD00	True	0.5	0.18972	0.008700000000000013
876	16_168A	13	6	1	SC	1.0	M6	A2	1	40	2		1	16_168A.rep1.SC	16_168A		LL2016_168		s36	A	#00CD00	True	0.5	0.18766	0.015749999999999986
877	16_168A	13	7	1	As	1.0	M7	A2	1	40	2		1	16_168A.rep1.As	16_168A		LL2016_168		s36	A	#00CD00	True	0.5	0.19033	0.006989999999999996
878	14_123B	13	8	1	SC	0.0	M8	E7	1	40	2		1	14_123B.rep0.SC	14_123B		LL2014_123		s155	B	#EE0000	True	0.5	0.17133	0.011349999999999999
879	14_123B	13	9	1	As	0.0	M9	E7	1	40	2		1	14_123B.rep0.As	14_123B		LL2014_123		s155	B	#EE0000	True	0.5	0.16968	0.004599999999999993
880	YPS642	14	10	1	SC	0.0	N10	B1	1	40	2		1	YPS642.rep0.SC	YPS642				s78	A	#00CD00	True	0.5	0.21126	0.020080000000000015
881	YPS642	14	11	1	As	0.0	N11	B1	1	40	2		1	YPS642.rep0.As	YPS642				s78	A	#00CD00	True	0.5	0.20541	0.013080000000000008
882	16_227B	14	12	1	SC	0.0	N12	B11	1	40	2		1	16_227B.rep0.SC	16_227B		LL2016_227		s41	B	#EE0000	True	0.5	0.16516	0.012750000000000011
883	16_227B	14	13	1	As	0.0	N13	B11	1	40	2		1	16_227B.rep0.As	16_227B		LL2016_227		s41	B	#EE0000	True	0.5	0.16562	0.006419999999999981
884	yHBJ24	14	14	1	SC	1.0	N14	F5	1	40	2		1	yHBJ24.rep1.SC	yHBJ24		yHBJ_24		s268	B	#EE0000	True	0.5	0.20343	0.01988999999999999
885	yHBJ24	14	15	1	As	1.0	N15	F5	1	40	2		1	yHBJ24.rep1.As	yHBJ24		yHBJ_24		s268	B	#EE0000	True	0.5	0.1798	0.009309999999999985
886	yHBJ17	14	16	1	SC	1.0	N16	E5	1	40	2		1	yHBJ17.rep1.SC	yHBJ17		yHBJ_17		s266	B	#EE0000	True	0.5	0.20058	0.020350000000000007
887	yHBJ17	14	17	1	As	1.0	N17	E5	1	40	2		1	yHBJ17.rep1.As	yHBJ17		yHBJ_17		s266	B	#EE0000	True	0.5	0.20218	0.01208999999999999
888	16_037B	14	18	1	SC	1.0	N18	C9	1	40	2		1	16_037B.rep1.SC	16_037B		LL2016_037		s15	B	#EE0000	True	0.5	0.17943	0.014369999999999994
889	16_037B	14	19	1	As	1.0	N19	C9	1	40	2		1	16_037B.rep1.As	16_037B		LL2016_037		s15	B	#EE0000	True	0.5	0.17108	0.0037500000000000033
890	WX28	14	2	1	SC	0.0	N2	G3	1	40	2		1	WX28.rep0.SC	WX28			WX28B	s282	B	#EE0000	True	0.5	0.20476	0.019119999999999998
891	WX22	14	20	1	SC	2.0	N20	D4	1	40	2		1	WX22.rep2.SC	WX22			WX22B	s277	B	#EE0000	True	0.5	0.18393	0.016890000000000016
892	WX22	14	21	1	As	2.0	N21	D4	1	40	2		1	WX22.rep2.As	WX22			WX22B	s277	B	#EE0000	True	0.5	0.18747	0.00913
893	16_018B	14	22	1	SC	0.0	N22	D8	1	40	2		1	16_018B.rep0.SC	16_018B		LL2016_018		s5	B	#EE0000	True	0.5	0.1756	0.014690000000000009
894	16_018B	14	23	1	As	0.0	N23	D8	1	40	2		1	16_018B.rep0.As	16_018B		LL2016_018		s5	B	#EE0000	True	0.5	0.18831	0.012990000000000002
895	WX28	14	3	1	As	0.0	N3	G3	1	40	2		1	WX28.rep0.As	WX28			WX28B	s282	B	#EE0000	True	0.5	0.19344	0.00939000000000001
896	16_043B	14	4	1	SC	0.0	N4	G8	1	40	2		1	16_043B.rep0.SC	16_043B		LL2016_043		s9	B	#EE0000	True	0.5	0.22207	0.023609999999999992
897	16_043B	14	5	1	As	0.0	N5	G8	1	40	2		1	16_043B.rep0.As	16_043B		LL2016_043		s9	B	#EE0000	True	0.5	0.2088	0.011700000000000016
898	LL2012_025	14	6	1	SC	0.0	N6	B7	1	40	2		1	LL2012_025.rep0.SC	LL2012_025		LL12_025		s89	B	#EE0000	True	0.5	0.16899	0.013270000000000004
899	LL2012_025	14	7	1	As	0.0	N7	B7	1	40	2		1	LL2012_025.rep0.As	LL2012_025		LL12_025		s89	B	#EE0000	True	0.5	0.14698	0.003159999999999996
900	16_234B	14	8	1	SC	1.0	N8	G10	1	40	2		1	16_234B.rep1.SC	16_234B		LL2016_234		s38	B	#EE0000	True	0.5	0.18349	0.009049999999999975
901	16_234B	14	9	1	As	1.0	N9	G10	1	40	2		1	16_234B.rep1.As	16_234B		LL2016_234		s38	B	#EE0000	True	0.5	0.19804	0.007069999999999993
902	B3	15	10	1	SC	0.0	O10	G6	2	40	2		1	B3.rep0.SC	B3		B3D		s67	D2	#CDBA96	True	0.5	0.21026	0.01654
903	B3	15	11	1	As	0.0	O11	G6	2	40	2		1	B3.rep0.As	B3		B3D		s67	D2	#CDBA96	True	0.5	0.20974	0.01595000000000002
904	WX22	15	12	1	SC	0.0	O12	D4	1	40	2		1	WX22.rep0.SC	WX22			WX22B	s277	B	#EE0000	True	0.5	0.18511	0.015270000000000006
905	WX22	15	13	1	As	0.0	O13	D4	1	40	2		1	WX22.rep0.As	WX22			WX22B	s277	B	#EE0000	True	0.5	0.20429	0.01718
906	WX15	15	14	1	SC	0.0	O14	H3	1	40	2		1	WX15.rep0.SC	WX15			WX15B	s281	B	#EE0000	True	0.5	0.17042	0.010149999999999992
907	WX15	15	15	1	As	0.0	O15	H3	1	40	2		1	WX15.rep0.As	WX15			WX15B	s281	B	#EE0000	True	0.5	0.15842	0.008709999999999996
908	16_250B	15	16	1	SC	2.0	O16	H10	1	40	2		1	16_250B.rep2.SC	16_250B		LL2016_250		s39	B	#EE0000	True	0.5	0.18157	0.013510000000000022
909	16_250B	15	17	1	As	2.0	O17	H10	1	40	2		1	16_250B.rep2.As	16_250B		LL2016_250		s39	B	#EE0000	True	0.5	0.18389	0.006860000000000005
910	16_067C	15	18	1	SC	0.0	O18	F2	2	40	2		1	16_067C.rep0.SC	16_067C		LL2016_067		s10	C	#00008B	True	0.5	0.20161	0.015650000000000025
911	16_067C	15	19	1	As	0.0	O19	F2	2	40	2		1	16_067C.rep0.As	16_067C		LL2016_067		s10	C	#00008B	True	0.5	0.21138	0.015010000000000023
912	LL2013_207	15	2	1	SC	0.0	O2	B1	2	40	2		1	LL2013_207.rep0.SC	LL2013_207		LL13-207		s332	C	#00008B	True	0.5	0.2067	0.022650000000000003
913	14_178Ci	15	20	1	SC	0.0	O20	A4	2	40	2		1	14_178Ci.rep0.SC	14_178Ci		LL2014_178		s399	Ci	#912CEE	True	0.5	0.19445	0.021550000000000014
914	14_178Ci	15	21	1	As	0.0	O21	A4	2	40	2		1	14_178Ci.rep0.As	14_178Ci		LL2014_178		s399	Ci	#912CEE	True	0.5	0.19926	0.017490000000000006
915	16_227B	15	22	1	SC	1.0	O22	B11	1	40	2		1	16_227B.rep1.SC	16_227B		LL2016_227		s41	B	#EE0000	True	0.5	0.22202	0.026340000000000002
916	16_227B	15	23	1	As	1.0	O23	B11	1	40	2		1	16_227B.rep1.As	16_227B		LL2016_227		s41	B	#EE0000	True	0.5	0.14818	0.004930000000000018
917	LL2013_207	15	3	1	As	0.0	O3	B1	2	40	2		1	LL2013_207.rep0.As	LL2013_207		LL13-207		s332	C	#00008B	True	0.5	0.20002	0.013630000000000003
918	LL2011_004	15	4	1	SC	0.0	O4	H1	2	40	2		1	LL2011_004.rep0.SC	LL2011_004		LL11_004		s296	C	#00008B	True	0.5	0.23357	0.033170000000000005
919	LL2011_004	15	5	1	As	0.0	O5	H1	2	40	2		1	LL2011_004.rep0.As	LL2011_004		LL11_004		s296	C	#00008B	True	0.5	0.23737	0.027889999999999998
920	16_217B	15	6	1	SC	0.0	O6	F10	1	40	2		1	16_217B.rep0.SC	16_217B		LL2016_217		s37	B	#EE0000	True	0.5	0.21176	0.02345
921	16_217B	15	7	1	As	0.0	O7	F10	1	40	2		1	16_217B.rep0.As	16_217B		LL2016_217		s37	B	#EE0000	True	0.5	0.21142	0.014990000000000003
922	16_253B	15	8	1	SC	0.0	O8	G11	1	40	2		1	16_253B.rep0.SC	16_253B		LL2016_253		s51	B	#EE0000	True	0.5	0.17451	0.012910000000000005
923	16_253B	15	9	1	As	0.0	O9	G11	1	40	2		1	16_253B.rep0.As	16_253B		LL2016_253		s51	B	#EE0000	True	0.5	0.17142	0.00713999999999998
924	16_271B	2	10	1	SC	0.0	B10	B12	1	40	2		1	16_271B.rep0.SC	16_271B		LL2016_271		s62	B	#EE0000	True	0.75	0.18694	0.018930000000000002
925	16_271B	2	11	1	As	0.0	B11	B12	1	40	2		1	16_271B.rep0.As	16_271B		LL2016_271		s62	B	#EE0000	True	0.75	0.19034	0.009980000000000017
926	14_092Ci	2	12	1	SC	0.0	B12	F3	2	40	2		1	14_092Ci.rep0.SC	14_092Ci		LL2014_092		s372	Ci	#912CEE	True	0.75	0.20166	0.025990000000000013
927	14_092Ci	2	13	1	As	0.0	B13	F3	2	40	2		1	14_092Ci.rep0.As	14_092Ci		LL2014_092		s372	Ci	#912CEE	True	0.75	0.18591	0.011149999999999993
928	16_037B	2	14	1	SC	0.0	B14	C9	1	40	2		1	16_037B.rep0.SC	16_037B		LL2016_037		s15	B	#EE0000	True	0.75	0.19039	0.021889999999999993
929	16_037B	2	15	1	As	0.0	B15	C9	1	40	2		1	16_037B.rep0.As	16_037B		LL2016_037		s15	B	#EE0000	True	0.75	0.17393	0.008450000000000013
930	16_097B	2	16	1	SC	0.0	B16	C10	1	40	2		1	16_097B.rep0.SC	16_097B		LL2016_097		s26	B	#EE0000	True	0.75	0.22257	0.032409999999999994
931	16_097B	2	17	1	As	0.0	B17	C10	1	40	2		1	16_097B.rep0.As	16_097B		LL2016_097		s26	B	#EE0000	True	0.75	0.18207	0.010239999999999999
932	LL2013_207	2	18	1	SC	1.0	B18	B1	2	40	2		1	LL2013_207.rep1.SC	LL2013_207		LL13-207		s332	C	#00008B	True	0.75	0.21805	0.030969999999999998
933	LL2013_207	2	19	1	As	1.0	B19	B1	2	40	2		1	LL2013_207.rep1.As	LL2013_207		LL13-207		s332	C	#00008B	True	0.75	0.21655	0.017609999999999987
934	yHKS223	2	2	1	SC	0.0	B2	A3	1	40	2		1	yHKS223.rep0.SC	yHKS223		yHKS_223		s237	B	#EE0000	True	0.75	0.2174	0.030670000000000003
935	UWOPS_79-140	2	20	1	SC	0.0	B20	F4	1	40	2		1	UWOPS_79-140.rep0.SC	UWOPS_79-140				s226	B	#EE0000	True	0.75	0.24672	0.03283
936	UWOPS_79-140	2	21	1	As	0.0	B21	F4	1	40	2		1	UWOPS_79-140.rep0.As	UWOPS_79-140				s226	B	#EE0000	True	0.75	0.21544	0.016439999999999982
937	16_245B	2	22	1	SC	1.0	B22	F11	1	40	2		1	16_245B.rep1.SC	16_245B		LL2016_245		s50	B	#EE0000	True	0.75	0.20892	0.02557999999999999
938	16_245B	2	23	1	As	1.0	B23	F11	1	40	2		1	16_245B.rep1.As	16_245B		LL2016_245		s50	B	#EE0000	True	0.75	0.20539	0.011339999999999989
939	yHKS223	2	3	1	As	0.0	B3	A3	1	40	2		1	yHKS223.rep0.As	yHKS223		yHKS_223		s237	B	#EE0000	True	0.75	0.17313	0.005590000000000012
940	LL2012_001	2	4	1	SC	0.0	B4	C1	1	40	2		1	LL2012_001.rep0.SC	LL2012_001		LL12_001		s77	A	#00CD00	True	0.75	0.23309	0.041069999999999995
941	LL2012_001	2	5	1	As	0.0	B5	C1	1	40	2		1	LL2012_001.rep0.As	LL2012_001		LL12_001		s77	A	#00CD00	True	0.75	0.1708	0.00904000000000002
942	LL2011_011	2	6	1	SC	0.0	B6	G1	2	40	2		1	LL2011_011.rep0.SC	LL2011_011		LL11_011		s291	C	#00008B	True	0.75	0.26329	0.03894000000000003
943	LL2011_011	2	7	1	As	0.0	B7	G1	2	40	2		1	LL2011_011.rep0.As	LL2011_011		LL11_011		s291	C	#00008B	True	0.75	0.21914	0.023880000000000012
944	WX28	2	8	1	SC	1.0	B8	G3	1	40	2		1	WX28.rep1.SC	WX28			WX28B	s282	B	#EE0000	True	0.75	0.21422	0.02717
945	WX28	2	9	1	As	1.0	B9	G3	1	40	2		1	WX28.rep1.As	WX28			WX28B	s282	B	#EE0000	True	0.75	0.20169	0.012539999999999996
946	yHBJ6	3	10	1	SC	1.0	C10	G5	1	40	2		1	yHBJ6.rep1.SC	yHBJ6		yHBJ_6		s261	B	#EE0000	True	0.75	0.18292	0.017130000000000006
947	yHBJ6	3	11	1	As	1.0	C11	G5	1	40	2		1	yHBJ6.rep1.As	yHBJ6		yHBJ_6		s261	B	#EE0000	True	0.75	0.17126	0.008610000000000007
948	B3	3	12	1	SC	1.0	C12	G6	2	40	2		1	B3.rep1.SC	B3		B3D		s67	D2	#CDBA96	True	0.75	0.22315	0.03720999999999999
949	B3	3	13	1	As	1.0	C13	G6	2	40	2		1	B3.rep1.As	B3		B3D		s67	D2	#CDBA96	True	0.75	0.1978	0.018080000000000013
950	14_121Ci	3	14	1	SC	2.0	C14	G3	2	40	2		1	14_121Ci.rep2.SC	14_121Ci		LL2014_121		s382	Ci	#912CEE	True	0.75	0.25086	0.040110000000000035
951	14_121Ci	3	15	1	As	2.0	C15	G3	2	40	2		1	14_121Ci.rep2.As	14_121Ci		LL2014_121		s382	Ci	#912CEE	True	0.75	0.21385	0.01730000000000001
952	WX35	3	16	1	SC	1.0	C16	B4	1	40	2		1	WX35.rep1.SC	WX35			WX35B	s279	B	#EE0000	True	0.75	0.21315	0.031310000000000004
953	WX35	3	17	1	As	1.0	C17	B4	1	40	2		1	WX35.rep1.As	WX35			WX35B	s279	B	#EE0000	True	0.75	0.18178	0.009699999999999986
954	16_251B	3	18	1	SC	0.0	C18	C11	1	40	2		1	16_251B.rep0.SC	16_251B		LL2016_251		s43	B	#EE0000	True	0.75	0.20816	0.031200000000000006
955	16_251B	3	19	1	As	0.0	C19	C11	1	40	2		1	16_251B.rep0.As	16_251B		LL2016_251		s43	B	#EE0000	True	0.75	0.2086	0.023570000000000008
956	16_004B	3	2	1	SC	0.0	C2	H8	1	40	2		1	16_004B.rep0.SC	16_004B		LL2016_004		s11	B	#EE0000	True	0.75	0.20804	0.029719999999999996
957	LL2011_012	3	20	1	SC	0.0	C20	A2	2	40	2		1	LL2011_012.rep0.SC	LL2011_012		LL11_012		s292	C	#00008B	True	0.75	0.24162	0.040470000000000006
958	LL2011_012	3	21	1	As	0.0	C21	A2	2	40	2		1	LL2011_012.rep0.As	LL2011_012		LL11_012		s292	C	#00008B	True	0.75	0.19876	0.016689999999999983
959	LL2012_016	3	22	1	SC	0.0	C22	D3	2	40	2		1	LL2012_016.rep0.SC	LL2012_016		LL12_016		s359	Ci	#912CEE	True	0.75	0.21277	0.028499999999999998
960	LL2012_016	3	23	1	As	0.0	C23	D3	2	40	2		1	LL2012_016.rep0.As	LL2012_016		LL12_016		s359	Ci	#912CEE	True	0.75	0.20441	0.016710000000000003
961	16_004B	3	3	1	As	0.0	C3	H8	1	40	2		1	16_004B.rep0.As	16_004B		LL2016_004		s11	B	#EE0000	True	0.75	0.19809	0.01454999999999998
962	16_234B	3	4	1	SC	0.0	C4	G10	1	40	2		1	16_234B.rep0.SC	16_234B		LL2016_234		s38	B	#EE0000	True	0.75	0.19958	0.023830000000000018
963	16_234B	3	5	1	As	0.0	C5	G10	1	40	2		1	16_234B.rep0.As	16_234B		LL2016_234		s38	B	#EE0000	True	0.75	0.18875	0.009470000000000006
964	16_261B	3	6	1	SC	0.0	C6	H11	1	40	2		1	16_261B.rep0.SC	16_261B		LL2016_261		s52	B	#EE0000	True	0.75	0.16928	0.013840000000000019
965	16_261B	3	7	1	As	0.0	C7	H11	1	40	2		1	16_261B.rep0.As	16_261B		LL2016_261		s52	B	#EE0000	True	0.75	0.16203	0.006409999999999999
966	yHBJ17	3	8	1	SC	0.0	C8	E5	1	40	2		1	yHBJ17.rep0.SC	yHBJ17		yHBJ_17		s266	B	#EE0000	True	0.75	0.20646	0.025050000000000017
967	yHBJ17	3	9	1	As	0.0	C9	E5	1	40	2		1	yHBJ17.rep0.As	yHBJ17		yHBJ_17		s266	B	#EE0000	True	0.75	0.193	0.007510000000000017
968	14_123B	4	10	1	SC	1.0	D10	E7	1	40	2		1	14_123B.rep1.SC	14_123B		LL2014_123		s155	B	#EE0000	True	0.75	0.18104	0.017839999999999995
969	14_123B	4	11	1	As	1.0	D11	E7	1	40	2		1	14_123B.rep1.As	14_123B		LL2014_123		s155	B	#EE0000	True	0.75	0.17827	0.010520000000000002
970	16_250B	4	12	1	SC	0.0	D12	H10	1	40	2		1	16_250B.rep0.SC	16_250B		LL2016_250		s39	B	#EE0000	True	0.75	0.19521	0.02123
971	16_250B	4	13	1	As	0.0	D13	H10	1	40	2		1	16_250B.rep0.As	16_250B		LL2016_250		s39	B	#EE0000	True	0.75	0.17497	0.006189999999999973
972	14_152B	4	14	1	SC	0.0	D14	H7	1	40	2		1	14_152B.rep0.SC	14_152B		LL2014_152		s173	B	#EE0000	True	0.75	0.23094	0.03519
973	14_152B	4	15	1	As	0.0	D15	H7	1	40	2		1	14_152B.rep0.As	14_152B		LL2014_152		s173	B	#EE0000	True	0.75	0.20188	0.007429999999999992
974	16_097B	4	16	1	SC	1.0	D16	C10	1	40	2		1	16_097B.rep1.SC	16_097B		LL2016_097		s26	B	#EE0000	True	0.75	0.20889	0.029909999999999992
975	16_097B	4	17	1	As	1.0	D17	C10	1	40	2		1	16_097B.rep1.As	16_097B		LL2016_097		s26	B	#EE0000	True	0.75	0.18563	0.010639999999999983
976	16_004B	4	18	1	SC	1.0	D18	H8	1	40	2		1	16_004B.rep1.SC	16_004B		LL2016_004		s11	B	#EE0000	True	0.75	0.21298	0.030230000000000007
977	16_004B	4	19	1	As	1.0	D19	H8	1	40	2		1	16_004B.rep1.As	16_004B		LL2016_004		s11	B	#EE0000	True	0.75	0.21257	0.016730000000000023
978	WX21	4	2	1	SC	0.0	D2	F6	2	40	2		1	WX21.rep0.SC	WX21			WX21D	s275	D2	#CDBA96	True	0.75	0.21132	0.030430000000000013
979	14_076B	4	20	1	SC	0.0	D20	D7	1	40	2		1	14_076B.rep0.SC	14_076B		LL2014_076		s151	B	#EE0000	True	0.75	0.29096	0.05434
980	14_076B	4	21	1	As	0.0	D21	D7	1	40	2		1	14_076B.rep0.As	14_076B		LL2014_076		s151	B	#EE0000	True	0.75	0.2143	0.018349999999999977
981	MSH-578a-4-E	4	22	1	SC	1.0	D22	A5	1	40	2		1	MSH-578a-4-E.rep1.SC	MSH-578a-4-E		MSH_578a-4-E		s193	B	#EE0000	True	0.75	0.25547	0.044729999999999964
982	MSH-578a-4-E	4	23	1	As	1.0	D23	A5	1	40	2		1	MSH-578a-4-E.rep1.As	MSH-578a-4-E		MSH_578a-4-E		s193	B	#EE0000	True	0.75	0.18228	0.009720000000000006
983	WX21	4	3	1	As	0.0	D3	F6	2	40	2		1	WX21.rep0.As	WX21			WX21D	s275	D2	#CDBA96	True	0.75	0.20283	0.025260000000000005
984	MSH-578a-4-E	4	4	1	SC	0.0	D4	A5	1	40	2		1	MSH-578a-4-E.rep0.SC	MSH-578a-4-E		MSH_578a-4-E		s193	B	#EE0000	True	0.75	0.20191	0.028240000000000015
985	MSH-578a-4-E	4	5	1	As	0.0	D5	A5	1	40	2		1	MSH-578a-4-E.rep0.As	MSH-578a-4-E		MSH_578a-4-E		s193	B	#EE0000	True	0.75	0.18449	0.007739999999999997
986	16_168A	4	6	1	SC	0.0	D6	A2	1	40	2		1	16_168A.rep0.SC	16_168A		LL2016_168		s36	A	#00CD00	True	0.75	0.20184	0.024249999999999994
987	16_168A	4	7	1	As	0.0	D7	A2	1	40	2		1	16_168A.rep0.As	16_168A		LL2016_168		s36	A	#00CD00	True	0.75	0.17244	0.007330000000000003
988	16_088B	4	8	1	SC	0.0	D8	B10	1	40	2		1	16_088B.rep0.SC	16_088B		LL2016_088		s25	B	#EE0000	True	0.75	0.20194	0.027760000000000007
989	16_088B	4	9	1	As	0.0	D9	B10	1	40	2		1	16_088B.rep0.As	16_088B		LL2016_088		s25	B	#EE0000	True	0.75	0.18638	0.010639999999999983
990	16_103B	5	10	1	SC	0.0	E10	E10	1	40	2		1	16_103B.rep0.SC	16_103B		LL2016_103		s33	B	#EE0000	True	0.75	0.18594	0.017059999999999992
991	16_103B	5	11	1	As	0.0	E11	E10	1	40	2		1	16_103B.rep0.As	16_103B		LL2016_103		s33	B	#EE0000	True	0.75	0.19309	0.01286000000000001
992	LL2011_004	5	12	1	SC	1.0	E12	H1	2	40	2		1	LL2011_004.rep1.SC	LL2011_004		LL11_004		s296	C	#00008B	True	0.75	0.23221	0.03461
993	LL2011_004	5	13	1	As	1.0	E13	H1	2	40	2		1	LL2011_004.rep1.As	LL2011_004		LL11_004		s296	C	#00008B	True	0.75	0.20619	0.021920000000000023
994	16_291B	5	14	1	SC	1.0	E14	E12	1	40	2		1	16_291B.rep1.SC	16_291B		LL2016_291		s65	B	#EE0000	True	0.75	0.18232	0.020580000000000015
995	16_291B	5	15	1	As	1.0	E15	E12	1	40	2		1	16_291B.rep1.As	16_291B		LL2016_291		s65	B	#EE0000	True	0.75	0.16691	0.006599999999999995
996	LL2012_026	5	16	1	SC	1.0	E16	D1	1	40	2		1	LL2012_026.rep1.SC	LL2012_026		LL12_026		s79	A	#00CD00	True	0.75	0.19127	0.017270000000000008
997	LL2012_026	5	17	1	As	1.0	E17	D1	1	40	2		1	LL2012_026.rep1.As	LL2012_026		LL12_026		s79	A	#00CD00	True	0.75	0.17024	0.0046700000000000075
998	16_025B	5	18	1	SC	2.0	E18	B8	1	40	2		1	16_025B.rep2.SC	16_025B		LL2016_025		s1	B	#EE0000	True	0.75	0.19826	0.02950999999999998
999	16_025B	5	19	1	As	2.0	E19	B8	1	40	2		1	16_025B.rep2.As	16_025B		LL2016_025		s1	B	#EE0000	True	0.75	0.19436	0.013000000000000012
1000	LL2013_030	5	2	1	SC	0.0	E2	D3	1	40	2		1	LL2013_030.rep0.SC	LL2013_030		LL13-030		s107	B	#EE0000	True	0.75	0.18105	0.02231999999999998
1001	LL2012_024	5	20	1	SC	1.0	E20	A7	1	40	2		1	LL2012_024.rep1.SC	LL2012_024		LL12_024		s88	B	#EE0000	True	0.75	0.19706	0.028140000000000026
1002	LL2012_024	5	21	1	As	1.0	E21	A7	1	40	2		1	LL2012_024.rep1.As	LL2012_024		LL12_024		s88	B	#EE0000	True	0.75	0.21426	0.016729999999999995
1003	LL2012_024	5	22	1	SC	2.0	E22	A7	1	40	2		1	LL2012_024.rep2.SC	LL2012_024		LL12_024		s88	B	#EE0000	True	0.75	0.20944	0.03014
1004	LL2012_024	5	23	1	As	2.0	E23	A7	1	40	2		1	LL2012_024.rep2.As	LL2012_024		LL12_024		s88	B	#EE0000	True	0.75	0.23152	0.02248
1005	LL2013_030	5	3	1	As	0.0	E3	D3	1	40	2		1	LL2013_030.rep0.As	LL2013_030		LL13-030		s107	B	#EE0000	True	0.75	0.1603	0.008319999999999994
1006	14_161Ci	5	4	1	SC	0.0	E4	H3	2	40	2		1	14_161Ci.rep0.SC	14_161Ci		LL2014_161		s396	Ci	#912CEE	True	0.75	0.18238	0.017829999999999985
1007	14_161Ci	5	5	1	As	0.0	E5	H3	2	40	2		1	14_161Ci.rep0.As	14_161Ci		LL2014_161		s396	Ci	#912CEE	True	0.75	0.17331	0.009029999999999982
1008	WX19	5	6	1	SC	0.0	E6	C6	2	40	2		1	WX19.rep0.SC	WX19			WX19D	s287	D2	#CDBA96	True	0.75	0.19893	0.021329999999999988
1009	WX19	5	7	1	As	0.0	E7	C6	2	40	2		1	WX19.rep0.As	WX19			WX19D	s287	D2	#CDBA96	True	0.75	0.19158	0.014630000000000004
1010	16_025B	5	8	1	SC	0.0	E8	B8	1	40	2		1	16_025B.rep0.SC	16_025B		LL2016_025		s1	B	#EE0000	True	0.75	0.18863	0.023599999999999982
1011	16_025B	5	9	1	As	0.0	E9	B8	1	40	2		1	16_025B.rep0.As	16_025B		LL2016_025		s1	B	#EE0000	True	0.75	0.17434	0.007970000000000005
1012	LL2011_009	6	10	1	SC	0.0	F10	F1	2	40	2		1	LL2011_009.rep0.SC	LL2011_009		LL11_009		s298	C	#00008B	True	0.75	0.18392	0.016020000000000006
1013	LL2011_009	6	11	1	As	0.0	F11	F1	2	40	2		1	LL2011_009.rep0.As	LL2011_009		LL11_009		s298	C	#00008B	True	0.75	0.1809	0.00988
1014	LL2013_043	6	12	1	SC	0.0	F12	E3	1	40	2		1	LL2013_043.rep0.SC	LL2013_043		LL13-043		s109	B	#EE0000	True	0.75	0.21342	0.025169999999999998
1015	LL2013_043	6	13	1	As	0.0	F13	E3	1	40	2		1	LL2013_043.rep0.As	LL2013_043		LL13-043		s109	B	#EE0000	True	0.75	0.20364	0.01430999999999999
1016	95-7-1D	6	14	1	SC	0.0	F14	H5	1	40	2		1	95-7-1D.rep0.SC	95-7-1D				s228	B	#EE0000	True	0.75	0.21997	0.027870000000000006
1017	95-7-1D	6	15	1	As	0.0	F15	H5	1	40	2		1	95-7-1D.rep0.As	95-7-1D				s228	B	#EE0000	True	0.75	0.21555	0.02120999999999998
1018	MSH-604	6	16	1	SC	1.0	F16	B5	1	40	2		1	MSH-604.rep1.SC	MSH-604		MSH_604		s196	B	#EE0000	True	0.75	0.22468	0.03611
1019	MSH-604	6	17	1	As	1.0	F17	B5	1	40	2		1	MSH-604.rep1.As	MSH-604		MSH_604		s196	B	#EE0000	True	0.75	0.19567	0.01447000000000001
1020	16_245B	6	18	1	SC	0.0	F18	F11	1	40	2		1	16_245B.rep0.SC	16_245B		LL2016_245		s50	B	#EE0000	True	0.75	0.19578	0.023280000000000023
1021	16_245B	6	19	1	As	0.0	F19	F11	1	40	2		1	16_245B.rep0.As	16_245B		LL2016_245		s50	B	#EE0000	True	0.75	0.1941	0.01258999999999999
1022	MSH-587-1	6	2	1	SC	0.0	F2	D1	2	40	2		1	MSH-587-1.rep0.SC	MSH-587-1		MSH_587-1		s349	C	#00008B	True	0.75	0.20412	0.022439999999999988
1023	M1	6	20	1	SC	1.0	F20	H6	2	40	2		1	M1.rep1.SC	M1		M1D		s70	D2	#CDBA96	True	0.75	0.20611	0.02101
1024	M1	6	21	1	As	1.0	F21	H6	2	40	2		1	M1.rep1.As	M1		M1D		s70	D2	#CDBA96	True	0.75	0.20959	0.015449999999999992
1025	LL2012_018	6	22	1	SC	2.0	F22	B3	2	40	2		1	LL2012_018.rep2.SC	LL2012_018		LL12_018		s360	Ci	#912CEE	True	0.75	0.19851	0.02321999999999999
1026	LL2012_018	6	23	1	As	2.0	F23	B3	2	40	2		1	LL2012_018.rep2.As	LL2012_018		LL12_018		s360	Ci	#912CEE	True	0.75	0.18797	0.012630000000000002
1027	MSH-587-1	6	3	1	As	0.0	F3	D1	2	40	2		1	MSH-587-1.rep0.As	MSH-587-1		MSH_587-1		s349	C	#00008B	True	0.75	0.18842	0.010830000000000006
1028	yHBJ6	6	4	1	SC	0.0	F4	G5	1	40	2		1	yHBJ6.rep0.SC	yHBJ6		yHBJ_6		s261	B	#EE0000	True	0.75	0.18081	0.01866000000000001
1029	yHBJ6	6	5	1	As	0.0	F5	G5	1	40	2		1	yHBJ6.rep0.As	yHBJ6		yHBJ_6		s261	B	#EE0000	True	0.75	0.16864	0.007380000000000025
1030	M3	6	6	1	SC	0.0	F6	A7	2	40	2		1	M3.rep0.SC	M3		M3D		s72	D2	#CDBA96	True	0.75	0.21845	0.033040000000000014
1031	M3	6	7	1	As	0.0	F7	A7	2	40	2		1	M3.rep0.As	M3		M3D		s72	D2	#CDBA96	True	0.75	0.21834	0.026300000000000018
1032	16_020B	6	8	1	SC	0.0	F8	A9	1	40	2		1	16_020B.rep0.SC	16_020B		LL2016_020		s12	B	#EE0000	True	0.75	0.18095	0.02099000000000001
1033	16_020B	6	9	1	As	0.0	F9	A9	1	40	2		1	16_020B.rep0.As	16_020B		LL2016_020		s12	B	#EE0000	True	0.75	0.17332	0.007569999999999993
1034	WX26	7	10	1	SC	0.0	G10	E4	1	40	2		1	WX26.rep0.SC	WX26			WX26B	s276	B	#EE0000	True	0.75	0.18415	0.01634000000000002
1035	WX26	7	11	1	As	0.0	G11	E4	1	40	2		1	WX26.rep0.As	WX26			WX26B	s276	B	#EE0000	True	0.75	0.1971	0.012029999999999985
1036	16_269B	7	12	1	SC	0.0	G12	E11	1	40	2		1	16_269B.rep0.SC	16_269B		LL2016_269		s53	B	#EE0000	True	0.75	0.21643	0.025850000000000012
1037	16_269B	7	13	1	As	0.0	G13	E11	1	40	2		1	16_269B.rep0.As	16_269B		LL2016_269		s53	B	#EE0000	True	0.75	0.20392	0.011609999999999981
1038	16_260B	7	14	1	SC	0.0	G14	D11	1	40	2		1	16_260B.rep0.SC	16_260B		LL2016_260		s48	B	#EE0000	True	0.75	0.20432	0.028510000000000008
1039	16_260B	7	15	1	As	0.0	G15	D11	1	40	2		1	16_260B.rep0.As	16_260B		LL2016_260		s48	B	#EE0000	True	0.75	0.17545	0.011209999999999998
1040	WX21	7	16	1	SC	1.0	G16	F6	2	40	2		1	WX21.rep1.SC	WX21			WX21D	s275	D2	#CDBA96	True	0.75	0.21109	0.03481000000000001
1041	WX21	7	17	1	As	1.0	G17	F6	2	40	2		1	WX21.rep1.As	WX21			WX21D	s275	D2	#CDBA96	True	0.75	0.21304	0.030439999999999995
1042	WX15	7	18	1	SC	1.0	G18	H3	1	40	2		1	WX15.rep1.SC	WX15			WX15B	s281	B	#EE0000	True	0.75	0.1807	0.019130000000000008
1043	WX15	7	19	1	As	1.0	G19	H3	1	40	2		1	WX15.rep1.As	WX15			WX15B	s281	B	#EE0000	True	0.75	0.16034	0.009220000000000006
1044	14_121Ci	7	2	1	SC	0.0	G2	G3	2	40	2		1	14_121Ci.rep0.SC	14_121Ci		LL2014_121		s382	Ci	#912CEE	True	0.75	0.22315	0.027999999999999997
1045	16_036B	7	20	1	SC	1.0	G20	B9	1	40	2		1	16_036B.rep1.SC	16_036B		LL2016_036		s14	B	#EE0000	True	0.75	0.18801	0.025520000000000015
1046	16_036B	7	21	1	As	1.0	G21	B9	1	40	2		1	16_036B.rep1.As	16_036B		LL2016_036		s14	B	#EE0000	True	0.75	0.17923	0.010149999999999992
1047	16_258B	7	22	1	SC	2.0	G22	A11	1	40	2		1	16_258B.rep2.SC	16_258B		LL2016_258		s40	B	#EE0000	True	0.75	0.16383	0.016110000000000013
1048	16_258B	7	23	1	As	2.0	G23	A11	1	40	2		1	16_258B.rep2.As	16_258B		LL2016_258		s40	B	#EE0000	True	0.75	0.16199	0.006030000000000008
1049	14_121Ci	7	3	1	As	0.0	G3	G3	2	40	2		1	14_121Ci.rep0.As	14_121Ci		LL2014_121		s382	Ci	#912CEE	True	0.75	0.21431	0.019460000000000005
1050	14_121Ci	7	4	1	SC	1.0	G4	G3	2	40	2		1	14_121Ci.rep1.SC	14_121Ci		LL2014_121		s382	Ci	#912CEE	True	0.75	0.22366	0.026639999999999997
1051	14_121Ci	7	5	1	As	1.0	G5	G3	2	40	2		1	14_121Ci.rep1.As	14_121Ci		LL2014_121		s382	Ci	#912CEE	True	0.75	0.21359	0.016009999999999996
1052	LL2012_006	7	6	1	SC	0.0	G6	C2	2	40	2		1	LL2012_006.rep0.SC	LL2012_006		LL12_006		s304	C	#00008B	True	0.75	0.20252	0.02707000000000001
1053	LL2012_006	7	7	1	As	0.0	G7	C2	2	40	2		1	LL2012_006.rep0.As	LL2012_006		LL12_006		s304	C	#00008B	True	0.75	0.19464	0.014990000000000003
1054	MSH-604	7	8	1	SC	0.0	G8	B5	1	40	2		1	MSH-604.rep0.SC	MSH-604		MSH_604		s196	B	#EE0000	True	0.75	0.20872	0.028969999999999996
1055	MSH-604	7	9	1	As	0.0	G9	B5	1	40	2		1	MSH-604.rep0.As	MSH-604		MSH_604		s196	B	#EE0000	True	0.75	0.19756	0.010260000000000019
1056	16_036B	8	10	1	SC	0.0	H10	B9	1	40	2		1	16_036B.rep0.SC	16_036B		LL2016_036		s14	B	#EE0000	True	0.75	0.18762	0.023510000000000003
1057	16_036B	8	11	1	As	0.0	H11	B9	1	40	2		1	16_036B.rep0.As	16_036B		LL2016_036		s14	B	#EE0000	True	0.75	0.17184	0.006479999999999986
1058	yHBJ24	8	12	1	SC	0.0	H12	F5	1	40	2		1	yHBJ24.rep0.SC	yHBJ24		yHBJ_24		s268	B	#EE0000	True	0.75	0.20874	0.026400000000000007
1059	yHBJ24	8	13	1	As	0.0	H13	F5	1	40	2		1	yHBJ24.rep0.As	yHBJ24		yHBJ_24		s268	B	#EE0000	True	0.75	0.19802	0.011319999999999997
1060	14_152B	8	14	1	SC	1.0	H14	H7	1	40	2		1	14_152B.rep1.SC	14_152B		LL2014_152		s173	B	#EE0000	True	0.75	0.2293	0.032189999999999996
1061	14_152B	8	15	1	As	1.0	H15	H7	1	40	2		1	14_152B.rep1.As	14_152B		LL2014_152		s173	B	#EE0000	True	0.75	0.20198	0.0019299999999999873
1062	LL2012_021	8	16	1	SC	0.0	H16	D6	1	40	2		1	LL2012_021.rep0.SC	LL2012_021		LL12_021		s95	B	#EE0000	True	0.75	0.21149	0.02829000000000001
1063	LL2012_021	8	17	1	As	0.0	H17	D6	1	40	2		1	LL2012_021.rep0.As	LL2012_021		LL12_021		s95	B	#EE0000	True	0.75	0.19837	0.015199999999999991
1064	YPS642	8	18	1	SC	1.0	H18	B1	1	40	2		1	YPS642.rep1.SC	YPS642				s78	A	#00CD00	True	0.75	0.24315	0.03863
1065	YPS642	8	19	1	As	1.0	H19	B1	1	40	2		1	YPS642.rep1.As	YPS642				s78	A	#00CD00	True	0.75	0.22988	0.021300000000000013
1066	LL2012_015	8	2	1	SC	0.0	H2	H6	1	40	2		1	LL2012_015.rep0.SC	LL2012_015		LL12_015		s94	B	#EE0000	True	0.75	0.23277	0.036640000000000006
1067	16_258B	8	20	1	SC	1.0	H20	A11	1	40	2		1	16_258B.rep1.SC	16_258B		LL2016_258		s40	B	#EE0000	True	0.75	0.18704	0.02249000000000001
1068	16_258B	8	21	1	As	1.0	H21	A11	1	40	2		1	16_258B.rep1.As	16_258B		LL2016_258		s40	B	#EE0000	True	0.75	0.15522	0.005920000000000009
1069	14_100C	8	22	1	SC	0.0	H22	D2	2	40	2		1	14_100C.rep0.SC	14_100C		LL2014_100		s333	C	#00008B	True	0.75	0.21579	0.030960000000000015
1070	14_100C	8	23	1	As	0.0	H23	D2	2	40	2		1	14_100C.rep0.As	14_100C		LL2014_100		s333	C	#00008B	True	0.75	0.21218	0.031460000000000016
1071	LL2012_015	8	3	1	As	0.0	H3	H6	1	40	2		1	LL2012_015.rep0.As	LL2012_015		LL12_015		s94	B	#EE0000	True	0.75	0.21742	0.020779999999999993
1072	16_190A	8	4	1	SC	0.0	H4	E1	1	40	2		1	16_190A.rep0.SC	16_190A		LL2016_190		s32	A	#00CD00	True	0.75	0.20296	0.025159999999999988
1073	16_190A	8	5	1	As	0.0	H5	E1	1	40	2		1	16_190A.rep0.As	16_190A		LL2016_190		s32	A	#00CD00	True	0.75	0.18413	0.011199999999999988
1074	MSH-475	8	6	1	SC	0.0	H6	B6	1	40	2		1	MSH-475.rep0.SC	MSH-475		MSH_475		s182	B	#EE0000	True	0.75	0.20852	0.029230000000000006
1075	MSH-475	8	7	1	As	0.0	H7	B6	1	40	2		1	MSH-475.rep0.As	MSH-475		MSH_475		s182	B	#EE0000	True	0.75	0.1868	0.01097999999999999
1076	UWOPS_91-202	8	8	1	SC	0.0	H8	G4	1	40	2		1	UWOPS_91-202.rep0.SC	UWOPS_91-202				s224	B	#EE0000	True	0.75	0.16185	0.01715
1077	UWOPS_91-202	8	9	1	As	0.0	H9	G4	1	40	2		1	UWOPS_91-202.rep0.As	UWOPS_91-202				s224	B	#EE0000	True	0.75	0.14512	0.005739999999999995
1078	16_291B	9	10	1	SC	0.0	I10	E12	1	40	2		1	16_291B.rep0.SC	16_291B		LL2016_291		s65	B	#EE0000	True	0.75	0.17659	0.016240000000000004
1079	16_291B	9	11	1	As	0.0	I11	E12	1	40	2		1	16_291B.rep0.As	16_291B		LL2016_291		s65	B	#EE0000	True	0.75	0.15759	0.0036599999999999966
1080	YPS484	9	12	1	SC	1.0	I12	D5	1	40	2		1	YPS484.rep1.SC	YPS484				s270	B	#EE0000	True	0.75	0.24232	0.03635000000000002
1081	YPS484	9	13	1	As	1.0	I13	D5	1	40	2		1	YPS484.rep1.As	YPS484				s270	B	#EE0000	True	0.75	0.19538	0.009199999999999986
1082	16_250B	9	14	1	SC	1.0	I14	H10	1	40	2		1	16_250B.rep1.SC	16_250B		LL2016_250		s39	B	#EE0000	True	0.75	0.19069	0.018240000000000006
1083	16_250B	9	15	1	As	1.0	I15	H10	1	40	2		1	16_250B.rep1.As	16_250B		LL2016_250		s39	B	#EE0000	True	0.75	0.18048	0.0050100000000000144
1084	R13	9	16	1	SC	0.0	I16	A4	1	40	2		1	R13.rep0.SC	R13			R13B	s280	B	#EE0000	True	0.75	0.16729	0.01815999999999998
1085	R13	9	17	1	As	0.0	I17	A4	1	40	2		1	R13.rep0.As	R13			R13B	s280	B	#EE0000	True	0.75	0.16795	0.008309999999999984
1086	16_183A	9	18	1	SC	1.0	I18	G1	1	40	2		1	16_183A.rep1.SC	16_183A		LL2016_183		s35	A	#00CD00	True	0.75	0.21998	0.030340000000000006
1087	16_183A	9	19	1	As	1.0	I19	G1	1	40	2		1	16_183A.rep1.As	16_183A		LL2016_183		s35	A	#00CD00	True	0.75	0.22295	0.02017000000000002
1088	16_066B	9	2	1	SC	0.0	I2	F8	1	40	2		1	16_066B.rep0.SC	16_066B		LL2016_066		s7	B	#EE0000	True	0.75	0.22027	0.029730000000000006
1089	WX20	9	20	1	SC	0.0	I20	B6	2	40	2		1	WX20.rep0.SC	WX20			WX20D	s289	D2	#CDBA96	True	0.75	0.20646	0.027950000000000003
1090	WX20	9	21	1	As	0.0	I21	B6	2	40	2		1	WX20.rep0.As	WX20			WX20D	s289	D2	#CDBA96	True	0.75	0.19504	0.018839999999999996
1091	16_047C	9	22	1	SC	2.0	I22	G2	2	40	2		1	16_047C.rep2.SC	16_047C		LL2016_047		s22	C	#00008B	True	0.75	0.236	0.03609999999999999
1092	16_047C	9	23	1	As	2.0	I23	G2	2	40	2		1	16_047C.rep2.As	16_047C		LL2016_047		s22	C	#00008B	True	0.75	0.21289	0.02617
1093	16_066B	9	3	1	As	0.0	I3	F8	1	40	2		1	16_066B.rep0.As	16_066B		LL2016_066		s7	B	#EE0000	True	0.75	0.1923	0.010429999999999995
1096	LL2012_022	9	6	1	SC	0.0	I6	F6	1	40	2		1	LL2012_022.rep0.SC	LL2012_022		LL12_022		s96	B	#EE0000	True	0.75	0.20692	0.02629999999999999
1097	LL2012_022	9	7	1	As	0.0	I7	F6	1	40	2		1	LL2012_022.rep0.As	LL2012_022		LL12_022		s96	B	#EE0000	True	0.75	0.20356	0.01199
1098	16_296A	9	8	1	SC	0.0	I8	B2	1	40	2		1	16_296A.rep0.SC	16_296A		LL2016_296		s66	A	#00CD00	True	0.75	0.18836	0.02434
1099	16_296A	9	9	1	As	0.0	I9	B2	1	40	2		1	16_296A.rep0.As	16_296A		LL2016_296		s66	A	#00CD00	True	0.75	0.16915	0.0070099999999999885
1100	16_255B	10	10	1	SC	0.0	J10	C12	1	40	2		1	16_255B.rep0.SC	16_255B		LL2016_255		s61	B	#EE0000	True	0.75	0.18331	0.021529999999999994
1101	16_255B	10	11	1	As	0.0	J11	C12	1	40	2		1	16_255B.rep0.As	16_255B		LL2016_255		s61	B	#EE0000	True	0.75	0.17865	0.008550000000000002
1102	LL2012_020	10	12	1	SC	0.0	J12	C3	2	40	2		1	LL2012_020.rep0.SC	LL2012_020		LL12_020		s302	Ci	#912CEE	True	0.75	0.20409	0.02026
1103	LL2012_020	10	13	1	As	0.0	J13	C3	2	40	2		1	LL2012_020.rep0.As	LL2012_020		LL12_020		s302	Ci	#912CEE	True	0.75	0.18106	0.0025199999999999945
1104	WX35	10	14	1	SC	0.0	J14	B4	1	40	2		1	WX35.rep0.SC	WX35			WX35B	s279	B	#EE0000	True	0.75	0.21205	0.032549999999999996
1105	WX35	10	15	1	As	0.0	J15	B4	1	40	2		1	WX35.rep0.As	WX35			WX35B	s279	B	#EE0000	True	0.75	0.2213	0.015999999999999986
1106	14_101B	10	16	1	SC	0.0	J16	F7	1	40	2		1	14_101B.rep0.SC	14_101B		LL2014_101		s160	B	#EE0000	True	0.75	0.18965	0.023630000000000012
1107	14_101B	10	17	1	As	0.0	J17	F7	1	40	2		1	14_101B.rep0.As	14_101B		LL2014_101		s160	B	#EE0000	True	0.75	0.21356	0.013910000000000006
1108	WX35	10	18	1	SC	2.0	J18	B4	1	40	2		1	WX35.rep2.SC	WX35			WX35B	s279	B	#EE0000	True	0.75	0.20851	0.032159999999999994
1109	WX35	10	19	1	As	2.0	J19	B4	1	40	2		1	WX35.rep2.As	WX35			WX35B	s279	B	#EE0000	True	0.75	0.26557	0.03735999999999998
1110	14_136B	10	2	1	SC	0.0	J2	G7	1	40	2		1	14_136B.rep0.SC	14_136B		LL2014_136		s169	B	#EE0000	True	0.75	0.24518	0.04149
1111	LL2011_012	10	20	1	SC	1.0	J20	A2	2	40	2		1	LL2011_012.rep1.SC	LL2011_012		LL11_012		s292	C	#00008B	True	0.75	0.22463	0.034019999999999995
1112	LL2011_012	10	21	1	As	1.0	J21	A2	2	40	2		1	LL2011_012.rep1.As	LL2011_012		LL11_012		s292	C	#00008B	True	0.75	0.22598	0.031399999999999983
1113	16_261B	10	22	1	SC	1.0	J22	H11	1	40	2		1	16_261B.rep1.SC	16_261B		LL2016_261		s52	B	#EE0000	True	0.75	0.19722	0.023570000000000008
1114	16_261B	10	23	1	As	1.0	J23	H11	1	40	2		1	16_261B.rep1.As	16_261B		LL2016_261		s52	B	#EE0000	True	0.75	0.20855	0.030190000000000022
1115	14_136B	10	3	1	As	0.0	J3	G7	1	40	2		1	14_136B.rep0.As	14_136B		LL2014_136		s169	B	#EE0000	True	0.75	0.22237	0.019110000000000016
1116	16_047C	10	4	1	SC	0.0	J4	G2	2	40	2		1	16_047C.rep0.SC	16_047C		LL2016_047		s22	C	#00008B	True	0.75	0.20738	0.023919999999999997
1117	16_047C	10	5	1	As	0.0	J5	G2	2	40	2		1	16_047C.rep0.As	16_047C		LL2016_047		s22	C	#00008B	True	0.75	0.19958	0.012789999999999996
1118	16_035C	10	6	1	SC	1.0	J6	E2	2	40	2		1	16_035C.rep1.SC	16_035C		LL2016_035		s8	C	#00008B	True	0.75	0.22126	0.02643000000000001
1119	16_035C	10	7	1	As	1.0	J7	E2	2	40	2		1	16_035C.rep1.As	16_035C		LL2016_035		s8	C	#00008B	True	0.75	0.19915	0.021879999999999983
1120	16_047C	10	8	1	SC	1.0	J8	G2	2	40	2		1	16_047C.rep1.SC	16_047C		LL2016_047		s22	C	#00008B	True	0.75	0.21125	0.02703
1121	16_047C	10	9	1	As	1.0	J9	G2	2	40	2		1	16_047C.rep1.As	16_047C		LL2016_047		s22	C	#00008B	True	0.75	0.19396	0.010839999999999989
1122	16_258B	11	10	1	SC	0.0	K10	A11	1	40	2		1	16_258B.rep0.SC	16_258B		LL2016_258		s40	B	#EE0000	True	0.75	0.16432	0.01618
1123	16_258B	11	11	1	As	0.0	K11	A11	1	40	2		1	16_258B.rep0.As	16_258B		LL2016_258		s40	B	#EE0000	True	0.75	0.14829	0.0037699999999999956
1124	LL2012_018	11	12	1	SC	1.0	K12	B3	2	40	2		1	LL2012_018.rep1.SC	LL2012_018		LL12_018		s360	Ci	#912CEE	True	0.75	0.20773	0.020229999999999998
1125	LL2012_018	11	13	1	As	1.0	K13	B3	2	40	2		1	LL2012_018.rep1.As	LL2012_018		LL12_018		s360	Ci	#912CEE	True	0.75	0.16181	0.001930000000000015
1126	R21	11	14	1	SC	0.0	K14	D6	2	40	2		1	R21.rep0.SC	R21			R21D	s286	D2	#CDBA96	True	0.75	0.19536	0.022180000000000005
1127	R21	11	15	1	As	0.0	K15	D6	2	40	2		1	R21.rep0.As	R21			R21D	s286	D2	#CDBA96	True	0.75	0.19464	0.021050000000000013
1128	WX22	11	16	1	SC	1.0	K16	D4	1	40	2		1	WX22.rep1.SC	WX22			WX22B	s277	B	#EE0000	True	0.75	0.17662	0.019850000000000007
1129	WX22	11	17	1	As	1.0	K17	D4	1	40	2		1	WX22.rep1.As	WX22			WX22B	s277	B	#EE0000	True	0.75	0.17086	0.006990000000000024
1130	LL2011_005	11	18	1	SC	0.0	K18	A3	2	40	2		1	LL2011_005.rep0.SC	LL2011_005		LL11_005		s355	Ci	#912CEE	True	0.75	0.21383	0.03209999999999999
1131	LL2011_005	11	19	1	As	0.0	K19	A3	2	40	2		1	LL2011_005.rep0.As	LL2011_005		LL11_005		s355	Ci	#912CEE	True	0.75	0.2149	0.02804000000000001
1132	16_035C	11	2	1	SC	0.0	K2	E2	2	40	2		1	16_035C.rep0.SC	16_035C		LL2016_035		s8	C	#00008B	True	0.75	0.22201	0.02778
1135	yHBJ6	11	22	1	SC	2.0	K22	G5	1	40	2		1	yHBJ6.rep2.SC	yHBJ6		yHBJ_6		s261	B	#EE0000	True	0.75	0.20075	0.025030000000000024
1136	yHBJ6	11	23	1	As	2.0	K23	G5	1	40	2		1	yHBJ6.rep2.As	yHBJ6		yHBJ_6		s261	B	#EE0000	True	0.75	0.18968	0.015399999999999997
1137	16_035C	11	3	1	As	0.0	K3	E2	2	40	2		1	16_035C.rep0.As	16_035C		LL2016_035		s8	C	#00008B	True	0.75	0.21879	0.019750000000000018
1138	R33	11	4	1	SC	0.0	K4	C4	1	40	2		1	R33.rep0.SC	R33			R33B	s278	B	#EE0000	True	0.75	0.29403	0.05646000000000001
1139	R33	11	5	1	As	0.0	K5	C4	1	40	2		1	R33.rep0.As	R33			R33B	s278	B	#EE0000	True	0.75	0.19152	0.010539999999999994
1140	15_004B	11	6	1	SC	0.0	K6	C7	1	40	2		1	15_004B.rep0.SC	15_004B		LL2015_004		s181	B	#EE0000	True	0.75	0.22774	0.035280000000000006
1141	15_004B	11	7	1	As	0.0	K7	C7	1	40	2		1	15_004B.rep0.As	15_004B		LL2015_004		s181	B	#EE0000	True	0.75	0.21079	0.013259999999999994
1142	LL2012_018	11	8	1	SC	0.0	K8	B3	2	40	2		1	LL2012_018.rep0.SC	LL2012_018		LL12_018		s360	Ci	#912CEE	True	0.75	0.17779	0.01705000000000001
1143	LL2012_018	11	9	1	As	0.0	K9	B3	2	40	2		1	LL2012_018.rep0.As	LL2012_018		LL12_018		s360	Ci	#912CEE	True	0.75	0.17462	0.004849999999999993
1144	16_025B	12	10	1	SC	1.0	L10	B8	1	40	2		1	16_025B.rep1.SC	16_025B		LL2016_025		s1	B	#EE0000	True	0.75	0.23318	0.035640000000000005
1145	16_025B	12	11	1	As	1.0	L11	B8	1	40	2		1	16_025B.rep1.As	16_025B		LL2016_025		s1	B	#EE0000	True	0.75	0.17713	0.009760000000000019
1146	M1	12	12	1	SC	0.0	L12	H6	2	40	2		1	M1.rep0.SC	M1		M1D		s70	D2	#CDBA96	True	0.75	0.19001	0.01609000000000002
1147	M1	12	13	1	As	0.0	L13	H6	2	40	2		1	M1.rep0.As	M1		M1D		s70	D2	#CDBA96	True	0.75	0.22409	0.016510000000000025
1148	16_260B	12	14	1	SC	1.0	L14	D11	1	40	2		1	16_260B.rep1.SC	16_260B		LL2016_260		s48	B	#EE0000	True	0.75	0.19167	0.02334
1149	16_260B	12	15	1	As	1.0	L15	D11	1	40	2		1	16_260B.rep1.As	16_260B		LL2016_260		s48	B	#EE0000	True	0.75	0.20517	0.015999999999999986
1150	R20	12	16	1	SC	0.0	L16	E6	2	40	2		1	R20.rep0.SC	R20			R20D	s284	D2	#CDBA96	True	0.75	0.18681	0.022830000000000017
1151	R20	12	17	1	As	0.0	L17	E6	2	40	2		1	R20.rep0.As	R20			R20D	s284	D2	#CDBA96	True	0.75	0.20419	0.024790000000000006
1152	16_248B	12	18	1	SC	0.0	L18	D12	1	40	2		1	16_248B.rep0.SC	16_248B		LL2016_248		s63	B	#EE0000	True	0.75	0.18504	0.02372000000000002
1153	16_248B	12	19	1	As	0.0	L19	D12	1	40	2		1	16_248B.rep0.As	16_248B		LL2016_248		s63	B	#EE0000	True	0.75	0.21239	0.021779999999999994
1154	LL2012_024	12	2	1	SC	0.0	L2	A7	1	40	2		1	LL2012_024.rep0.SC	LL2012_024		LL12_024		s88	B	#EE0000	True	0.75	0.2099	0.033170000000000005
1155	16_234B	12	20	1	SC	2.0	L20	G10	1	40	2		1	16_234B.rep2.SC	16_234B		LL2016_234		s38	B	#EE0000	True	0.75	0.19428	0.02162
1156	16_234B	12	21	1	As	2.0	L21	G10	1	40	2		1	16_234B.rep2.As	16_234B		LL2016_234		s38	B	#EE0000	True	0.75	0.2125	0.01926
1157	yHKS253	12	22	1	SC	0.0	L22	B3	1	40	2		1	yHKS253.rep0.SC	yHKS253		yHKS_253		s240	B	#EE0000	True	0.75	0.20837	0.030079999999999996
1158	yHKS253	12	23	1	As	0.0	L23	B3	1	40	2		1	yHKS253.rep0.As	yHKS253		yHKS_253		s240	B	#EE0000	True	0.75	0.2097	0.02121999999999999
1159	LL2012_024	12	3	1	As	0.0	L3	A7	1	40	2		1	LL2012_024.rep0.As	LL2012_024		LL12_024		s88	B	#EE0000	True	0.75	0.1951	0.01297000000000001
1160	YPS484	12	4	1	SC	0.0	L4	D5	1	40	2		1	YPS484.rep0.SC	YPS484				s270	B	#EE0000	True	0.75	0.20846	0.029240000000000016
1161	YPS484	12	5	1	As	0.0	L5	D5	1	40	2		1	YPS484.rep0.As	YPS484				s270	B	#EE0000	True	0.75	0.19682	0.014539999999999997
1162	R28	12	6	1	SC	0.0	L6	F3	1	40	2		1	R28.rep0.SC	R28			R28B	s283	B	#EE0000	True	0.75	0.20064	0.026980000000000004
1163	R28	12	7	1	As	0.0	L7	F3	1	40	2		1	R28.rep0.As	R28			R28B	s283	B	#EE0000	True	0.75	0.18048	0.01122999999999999
1164	LL2012_022	12	8	1	SC	1.0	L8	F6	1	40	2		1	LL2012_022.rep1.SC	LL2012_022		LL12_022		s96	B	#EE0000	True	0.75	0.18551	0.02037
1165	LL2012_022	12	9	1	As	1.0	L9	F6	1	40	2		1	LL2012_022.rep1.As	LL2012_022		LL12_022		s96	B	#EE0000	True	0.75	0.1948	0.009849999999999998
1166	16_035C	13	10	1	SC	2.0	M10	E2	2	40	2		1	16_035C.rep2.SC	16_035C		LL2016_035		s8	C	#00008B	True	0.75	0.21969	0.027499999999999997
1167	16_035C	13	11	1	As	2.0	M11	E2	2	40	2		1	16_035C.rep2.As	16_035C		LL2016_035		s8	C	#00008B	True	0.75	0.23516	0.0335
1168	MSH-475	13	12	1	SC	1.0	M12	B6	1	40	2		1	MSH-475.rep1.SC	MSH-475		MSH_475		s182	B	#EE0000	True	0.75	0.20585	0.028880000000000017
1169	MSH-475	13	13	1	As	1.0	M13	B6	1	40	2		1	MSH-475.rep1.As	MSH-475		MSH_475		s182	B	#EE0000	True	0.75	0.21486	0.016460000000000002
1170	14_136B	13	14	1	SC	1.0	M14	G7	1	40	2		1	14_136B.rep1.SC	14_136B		LL2014_136		s169	B	#EE0000	True	0.75	0.24016	0.03793000000000002
1171	14_136B	13	15	1	As	1.0	M15	G7	1	40	2		1	14_136B.rep1.As	14_136B		LL2014_136		s169	B	#EE0000	True	0.75	0.21038	0.01719000000000001
1172	16_045B	13	16	1	SC	0.0	M16	D9	1	40	2		1	16_045B.rep0.SC	16_045B		LL2016_045		s16	B	#EE0000	True	0.75	0.17616	0.021360000000000018
1173	16_045B	13	17	1	As	0.0	M17	D9	1	40	2		1	16_045B.rep0.As	16_045B		LL2016_045		s16	B	#EE0000	True	0.75	0.19039	0.013670000000000015
1174	R24	13	18	1	SC	0.0	M18	B5	2	40	2		1	R24.rep0.SC	R24			R24D	s285	D1	#FFE7BA	True	0.75	0.20533	0.02125000000000002
1175	R24	13	19	1	As	0.0	M19	B5	2	40	2		1	R24.rep0.As	R24			R24D	s285	D1	#FFE7BA	True	0.75	0.2138	0.019799999999999984
1176	LL2012_026	13	2	1	SC	0.0	M2	D1	1	40	2		1	LL2012_026.rep0.SC	LL2012_026		LL12_026		s79	A	#00CD00	True	0.75	0.23639	0.03145999999999999
1177	14_123B	13	20	1	SC	2.0	M20	E7	1	40	2		1	14_123B.rep2.SC	14_123B		LL2014_123		s155	B	#EE0000	True	0.75	0.2248	0.033549999999999996
1178	14_123B	13	21	1	As	2.0	M21	E7	1	40	2		1	14_123B.rep2.As	14_123B		LL2014_123		s155	B	#EE0000	True	0.75	0.18673	0.01543
1181	LL2012_026	13	3	1	As	0.0	M3	D1	1	40	2		1	LL2012_026.rep0.As	LL2012_026		LL12_026		s79	A	#00CD00	True	0.75	0.1842	0.008550000000000002
1182	16_183A	13	4	1	SC	0.0	M4	G1	1	40	2		1	16_183A.rep0.SC	16_183A		LL2016_183		s35	A	#00CD00	True	0.75	0.21074	0.026540000000000008
1183	16_183A	13	5	1	As	0.0	M5	G1	1	40	2		1	16_183A.rep0.As	16_183A		LL2016_183		s35	A	#00CD00	True	0.75	0.19348	0.012460000000000027
1184	16_168A	13	6	1	SC	1.0	M6	A2	1	40	2		1	16_168A.rep1.SC	16_168A		LL2016_168		s36	A	#00CD00	True	0.75	0.19792	0.026010000000000005
1185	16_168A	13	7	1	As	1.0	M7	A2	1	40	2		1	16_168A.rep1.As	16_168A		LL2016_168		s36	A	#00CD00	True	0.75	0.19433	0.01099
1186	14_123B	13	8	1	SC	0.0	M8	E7	1	40	2		1	14_123B.rep0.SC	14_123B		LL2014_123		s155	B	#EE0000	True	0.75	0.18161	0.021629999999999983
1187	14_123B	13	9	1	As	0.0	M9	E7	1	40	2		1	14_123B.rep0.As	14_123B		LL2014_123		s155	B	#EE0000	True	0.75	0.17328	0.008199999999999985
1188	YPS642	14	10	1	SC	0.0	N10	B1	1	40	2		1	YPS642.rep0.SC	YPS642				s78	A	#00CD00	True	0.75	0.2246	0.033420000000000005
1189	YPS642	14	11	1	As	0.0	N11	B1	1	40	2		1	YPS642.rep0.As	YPS642				s78	A	#00CD00	True	0.75	0.21078	0.018449999999999994
1190	16_227B	14	12	1	SC	0.0	N12	B11	1	40	2		1	16_227B.rep0.SC	16_227B		LL2016_227		s41	B	#EE0000	True	0.75	0.17231	0.0199
1191	16_227B	14	13	1	As	0.0	N13	B11	1	40	2		1	16_227B.rep0.As	16_227B		LL2016_227		s41	B	#EE0000	True	0.75	0.16868	0.009479999999999988
1192	yHBJ24	14	14	1	SC	1.0	N14	F5	1	40	2		1	yHBJ24.rep1.SC	yHBJ24		yHBJ_24		s268	B	#EE0000	True	0.75	0.21593	0.03239
1193	yHBJ24	14	15	1	As	1.0	N15	F5	1	40	2		1	yHBJ24.rep1.As	yHBJ24		yHBJ_24		s268	B	#EE0000	True	0.75	0.18326	0.012770000000000004
1194	yHBJ17	14	16	1	SC	1.0	N16	E5	1	40	2		1	yHBJ17.rep1.SC	yHBJ17		yHBJ_17		s266	B	#EE0000	True	0.75	0.21237	0.03214
1195	yHBJ17	14	17	1	As	1.0	N17	E5	1	40	2		1	yHBJ17.rep1.As	yHBJ17		yHBJ_17		s266	B	#EE0000	True	0.75	0.20976	0.019669999999999993
1196	16_037B	14	18	1	SC	1.0	N18	C9	1	40	2		1	16_037B.rep1.SC	16_037B		LL2016_037		s15	B	#EE0000	True	0.75	0.18859	0.023529999999999995
1197	16_037B	14	19	1	As	1.0	N19	C9	1	40	2		1	16_037B.rep1.As	16_037B		LL2016_037		s15	B	#EE0000	True	0.75	0.17398	0.006649999999999989
1198	WX28	14	2	1	SC	0.0	N2	G3	1	40	2		1	WX28.rep0.SC	WX28			WX28B	s282	B	#EE0000	True	0.75	0.21911	0.03347
1199	WX22	14	20	1	SC	2.0	N20	D4	1	40	2		1	WX22.rep2.SC	WX22			WX22B	s277	B	#EE0000	True	0.75	0.19594	0.02890000000000001
1200	WX22	14	21	1	As	2.0	N21	D4	1	40	2		1	WX22.rep2.As	WX22			WX22B	s277	B	#EE0000	True	0.75	0.19207	0.013729999999999992
1201	16_018B	14	22	1	SC	0.0	N22	D8	1	40	2		1	16_018B.rep0.SC	16_018B		LL2016_018		s5	B	#EE0000	True	0.75	0.18583	0.024919999999999998
1202	16_018B	14	23	1	As	0.0	N23	D8	1	40	2		1	16_018B.rep0.As	16_018B		LL2016_018		s5	B	#EE0000	True	0.75	0.19481	0.019490000000000007
1203	WX28	14	3	1	As	0.0	N3	G3	1	40	2		1	WX28.rep0.As	WX28			WX28B	s282	B	#EE0000	True	0.75	0.20063	0.01658000000000001
1204	16_043B	14	4	1	SC	0.0	N4	G8	1	40	2		1	16_043B.rep0.SC	16_043B		LL2016_043		s9	B	#EE0000	True	0.75	0.23815	0.03969
1205	16_043B	14	5	1	As	0.0	N5	G8	1	40	2		1	16_043B.rep0.As	16_043B		LL2016_043		s9	B	#EE0000	True	0.75	0.21679	0.019690000000000013
1206	LL2012_025	14	6	1	SC	0.0	N6	B7	1	40	2		1	LL2012_025.rep0.SC	LL2012_025		LL12_025		s89	B	#EE0000	True	0.75	0.17754	0.021820000000000006
1207	LL2012_025	14	7	1	As	0.0	N7	B7	1	40	2		1	LL2012_025.rep0.As	LL2012_025		LL12_025		s89	B	#EE0000	True	0.75	0.1486	0.0047800000000000065
1208	16_234B	14	8	1	SC	1.0	N8	G10	1	40	2		1	16_234B.rep1.SC	16_234B		LL2016_234		s38	B	#EE0000	True	0.75	0.19454	0.02009999999999998
1209	16_234B	14	9	1	As	1.0	N9	G10	1	40	2		1	16_234B.rep1.As	16_234B		LL2016_234		s38	B	#EE0000	True	0.75	0.20436	0.013390000000000013
1210	B3	15	10	1	SC	0.0	O10	G6	2	40	2		1	B3.rep0.SC	B3		B3D		s67	D2	#CDBA96	True	0.75	0.22298	0.029260000000000008
1211	B3	15	11	1	As	0.0	O11	G6	2	40	2		1	B3.rep0.As	B3		B3D		s67	D2	#CDBA96	True	0.75	0.22181	0.028020000000000017
1212	WX22	15	12	1	SC	0.0	O12	D4	1	40	2		1	WX22.rep0.SC	WX22			WX22B	s277	B	#EE0000	True	0.75	0.19354	0.0237
1213	WX22	15	13	1	As	0.0	O13	D4	1	40	2		1	WX22.rep0.As	WX22			WX22B	s277	B	#EE0000	True	0.75	0.21177	0.024660000000000015
1214	WX15	15	14	1	SC	0.0	O14	H3	1	40	2		1	WX15.rep0.SC	WX15			WX15B	s281	B	#EE0000	True	0.75	0.17952	0.019250000000000017
1215	WX15	15	15	1	As	0.0	O15	H3	1	40	2		1	WX15.rep0.As	WX15			WX15B	s281	B	#EE0000	True	0.75	0.16166	0.011949999999999988
1216	16_250B	15	16	1	SC	2.0	O16	H10	1	40	2		1	16_250B.rep2.SC	16_250B		LL2016_250		s39	B	#EE0000	True	0.75	0.19001	0.021950000000000025
1217	16_250B	15	17	1	As	2.0	O17	H10	1	40	2		1	16_250B.rep2.As	16_250B		LL2016_250		s39	B	#EE0000	True	0.75	0.1895	0.012470000000000009
1218	16_067C	15	18	1	SC	0.0	O18	F2	2	40	2		1	16_067C.rep0.SC	16_067C		LL2016_067		s10	C	#00008B	True	0.75	0.21364	0.02768000000000001
1219	16_067C	15	19	1	As	0.0	O19	F2	2	40	2		1	16_067C.rep0.As	16_067C		LL2016_067		s10	C	#00008B	True	0.75	0.22231	0.02594000000000002
1220	LL2013_207	15	2	1	SC	0.0	O2	B1	2	40	2		1	LL2013_207.rep0.SC	LL2013_207		LL13-207		s332	C	#00008B	True	0.75	0.22337	0.03932000000000002
1221	14_178Ci	15	20	1	SC	0.0	O20	A4	2	40	2		1	14_178Ci.rep0.SC	14_178Ci		LL2014_178		s399	Ci	#912CEE	True	0.75	0.20718	0.034280000000000005
1222	14_178Ci	15	21	1	As	0.0	O21	A4	2	40	2		1	14_178Ci.rep0.As	14_178Ci		LL2014_178		s399	Ci	#912CEE	True	0.75	0.20724	0.02547000000000002
1223	16_227B	15	22	1	SC	1.0	O22	B11	1	40	2		1	16_227B.rep1.SC	16_227B		LL2016_227		s41	B	#EE0000	True	0.75	0.23951	0.04383000000000001
1224	16_227B	15	23	1	As	1.0	O23	B11	1	40	2		1	16_227B.rep1.As	16_227B		LL2016_227		s41	B	#EE0000	True	0.75	0.15032	0.007070000000000021
1225	LL2013_207	15	3	1	As	0.0	O3	B1	2	40	2		1	LL2013_207.rep0.As	LL2013_207		LL13-207		s332	C	#00008B	True	0.75	0.20513	0.018740000000000007
1226	LL2011_004	15	4	1	SC	0.0	O4	H1	2	40	2		1	LL2011_004.rep0.SC	LL2011_004		LL11_004		s296	C	#00008B	True	0.75	0.24874	0.048339999999999994
1227	LL2011_004	15	5	1	As	0.0	O5	H1	2	40	2		1	LL2011_004.rep0.As	LL2011_004		LL11_004		s296	C	#00008B	True	0.75	0.2513	0.041820000000000024
1228	16_217B	15	6	1	SC	0.0	O6	F10	1	40	2		1	16_217B.rep0.SC	16_217B		LL2016_217		s37	B	#EE0000	True	0.75	0.22557	0.03725999999999999
1229	16_217B	15	7	1	As	0.0	O7	F10	1	40	2		1	16_217B.rep0.As	16_217B		LL2016_217		s37	B	#EE0000	True	0.75	0.21706	0.02063000000000001
1230	16_253B	15	8	1	SC	0.0	O8	G11	1	40	2		1	16_253B.rep0.SC	16_253B		LL2016_253		s51	B	#EE0000	True	0.75	0.18423	0.02263000000000001
1231	16_253B	15	9	1	As	0.0	O9	G11	1	40	2		1	16_253B.rep0.As	16_253B		LL2016_253		s51	B	#EE0000	True	0.75	0.1749	0.01061999999999999
1232	16_271B	2	10	1	SC	0.0	B10	B12	1	40	2		1	16_271B.rep0.SC	16_271B		LL2016_271		s62	B	#EE0000	True	1.0	0.19583	0.02782000000000001
1233	16_271B	2	11	1	As	0.0	B11	B12	1	40	2		1	16_271B.rep0.As	16_271B		LL2016_271		s62	B	#EE0000	True	1.0	0.19342	0.013060000000000016
1234	14_092Ci	2	12	1	SC	0.0	B12	F3	2	40	2		1	14_092Ci.rep0.SC	14_092Ci		LL2014_092		s372	Ci	#912CEE	True	1.0	0.21245	0.03678000000000001
1235	14_092Ci	2	13	1	As	0.0	B13	F3	2	40	2		1	14_092Ci.rep0.As	14_092Ci		LL2014_092		s372	Ci	#912CEE	True	1.0	0.18993	0.015169999999999989
1236	16_037B	2	14	1	SC	0.0	B14	C9	1	40	2		1	16_037B.rep0.SC	16_037B		LL2016_037		s15	B	#EE0000	True	1.0	0.20092	0.03241999999999998
1237	16_037B	2	15	1	As	0.0	B15	C9	1	40	2		1	16_037B.rep0.As	16_037B		LL2016_037		s15	B	#EE0000	True	1.0	0.17643	0.010950000000000015
1238	16_097B	2	16	1	SC	0.0	B16	C10	1	40	2		1	16_097B.rep0.SC	16_097B		LL2016_097		s26	B	#EE0000	True	1.0	0.23784	0.04768
1239	16_097B	2	17	1	As	0.0	B17	C10	1	40	2		1	16_097B.rep0.As	16_097B		LL2016_097		s26	B	#EE0000	True	1.0	0.18511	0.013279999999999986
1240	LL2013_207	2	18	1	SC	1.0	B18	B1	2	40	2		1	LL2013_207.rep1.SC	LL2013_207		LL13-207		s332	C	#00008B	True	1.0	0.23133	0.04425000000000001
1241	LL2013_207	2	19	1	As	1.0	B19	B1	2	40	2		1	LL2013_207.rep1.As	LL2013_207		LL13-207		s332	C	#00008B	True	1.0	0.22205	0.02310999999999999
1242	yHKS223	2	2	1	SC	0.0	B2	A3	1	40	2		1	yHKS223.rep0.SC	yHKS223		yHKS_223		s237	B	#EE0000	True	1.0	0.23131	0.04457999999999998
1243	UWOPS_79-140	2	20	1	SC	0.0	B20	F4	1	40	2		1	UWOPS_79-140.rep0.SC	UWOPS_79-140				s226	B	#EE0000	True	1.0	0.26315	0.04926
1244	UWOPS_79-140	2	21	1	As	0.0	B21	F4	1	40	2		1	UWOPS_79-140.rep0.As	UWOPS_79-140				s226	B	#EE0000	True	1.0	0.22156	0.022559999999999997
1245	16_245B	2	22	1	SC	1.0	B22	F11	1	40	2		1	16_245B.rep1.SC	16_245B		LL2016_245		s50	B	#EE0000	True	1.0	0.22261	0.03927
1246	16_245B	2	23	1	As	1.0	B23	F11	1	40	2		1	16_245B.rep1.As	16_245B		LL2016_245		s50	B	#EE0000	True	1.0	0.2098	0.015749999999999986
1247	yHKS223	2	3	1	As	0.0	B3	A3	1	40	2		1	yHKS223.rep0.As	yHKS223		yHKS_223		s237	B	#EE0000	True	1.0	0.17495	0.00741
1248	LL2012_001	2	4	1	SC	0.0	B4	C1	1	40	2		1	LL2012_001.rep0.SC	LL2012_001		LL12_001		s77	A	#00CD00	True	1.0	0.24886	0.05684
1249	LL2012_001	2	5	1	As	0.0	B5	C1	1	40	2		1	LL2012_001.rep0.As	LL2012_001		LL12_001		s77	A	#00CD00	True	1.0	0.17334	0.011580000000000007
1250	LL2011_011	2	6	1	SC	0.0	B6	G1	2	40	2		1	LL2011_011.rep0.SC	LL2011_011		LL11_011		s291	C	#00008B	True	1.0	0.28775	0.06340000000000001
1251	LL2011_011	2	7	1	As	0.0	B7	G1	2	40	2		1	LL2011_011.rep0.As	LL2011_011		LL11_011		s291	C	#00008B	True	1.0	0.22851	0.03325
1252	WX28	2	8	1	SC	1.0	B8	G3	1	40	2		1	WX28.rep1.SC	WX28			WX28B	s282	B	#EE0000	True	1.0	0.22798	0.040929999999999994
1253	WX28	2	9	1	As	1.0	B9	G3	1	40	2		1	WX28.rep1.As	WX28			WX28B	s282	B	#EE0000	True	1.0	0.20666	0.017509999999999998
1254	yHBJ6	3	10	1	SC	1.0	C10	G5	1	40	2		1	yHBJ6.rep1.SC	yHBJ6		yHBJ_6		s261	B	#EE0000	True	1.0	0.19142	0.025630000000000014
1255	yHBJ6	3	11	1	As	1.0	C11	G5	1	40	2		1	yHBJ6.rep1.As	yHBJ6		yHBJ_6		s261	B	#EE0000	True	1.0	0.17391	0.01126000000000002
1256	B3	3	12	1	SC	1.0	C12	G6	2	40	2		1	B3.rep1.SC	B3		B3D		s67	D2	#CDBA96	True	1.0	0.2378	0.05186000000000002
1257	B3	3	13	1	As	1.0	C13	G6	2	40	2		1	B3.rep1.As	B3		B3D		s67	D2	#CDBA96	True	1.0	0.20668	0.02696000000000001
1258	14_121Ci	3	14	1	SC	2.0	C14	G3	2	40	2		1	14_121Ci.rep2.SC	14_121Ci		LL2014_121		s382	Ci	#912CEE	True	1.0	0.26949	0.058740000000000014
1259	14_121Ci	3	15	1	As	2.0	C15	G3	2	40	2		1	14_121Ci.rep2.As	14_121Ci		LL2014_121		s382	Ci	#912CEE	True	1.0	0.22019	0.023639999999999994
1260	WX35	3	16	1	SC	1.0	C16	B4	1	40	2		1	WX35.rep1.SC	WX35			WX35B	s279	B	#EE0000	True	1.0	0.22785	0.046009999999999995
1261	WX35	3	17	1	As	1.0	C17	B4	1	40	2		1	WX35.rep1.As	WX35			WX35B	s279	B	#EE0000	True	1.0	0.18502	0.01293999999999998
1262	16_251B	3	18	1	SC	0.0	C18	C11	1	40	2		1	16_251B.rep0.SC	16_251B		LL2016_251		s43	B	#EE0000	True	1.0	0.22123	0.044270000000000004
1263	16_251B	3	19	1	As	0.0	C19	C11	1	40	2		1	16_251B.rep0.As	16_251B		LL2016_251		s43	B	#EE0000	True	1.0	0.21395	0.02892
1264	16_004B	3	2	1	SC	0.0	C2	H8	1	40	2		1	16_004B.rep0.SC	16_004B		LL2016_004		s11	B	#EE0000	True	1.0	0.2223	0.04397999999999999
1265	LL2011_012	3	20	1	SC	0.0	C20	A2	2	40	2		1	LL2011_012.rep0.SC	LL2011_012		LL11_012		s292	C	#00008B	True	1.0	0.25864	0.057489999999999986
1266	LL2011_012	3	21	1	As	0.0	C21	A2	2	40	2		1	LL2011_012.rep0.As	LL2011_012		LL11_012		s292	C	#00008B	True	1.0	0.20371	0.021639999999999993
1267	LL2012_016	3	22	1	SC	0.0	C22	D3	2	40	2		1	LL2012_016.rep0.SC	LL2012_016		LL12_016		s359	Ci	#912CEE	True	1.0	0.22599	0.04172000000000001
1268	LL2012_016	3	23	1	As	0.0	C23	D3	2	40	2		1	LL2012_016.rep0.As	LL2012_016		LL12_016		s359	Ci	#912CEE	True	1.0	0.20971	0.022010000000000002
1269	16_004B	3	3	1	As	0.0	C3	H8	1	40	2		1	16_004B.rep0.As	16_004B		LL2016_004		s11	B	#EE0000	True	1.0	0.20358	0.020040000000000002
1270	16_234B	3	4	1	SC	0.0	C4	G10	1	40	2		1	16_234B.rep0.SC	16_234B		LL2016_234		s38	B	#EE0000	True	1.0	0.21161	0.03586
1271	16_234B	3	5	1	As	0.0	C5	G10	1	40	2		1	16_234B.rep0.As	16_234B		LL2016_234		s38	B	#EE0000	True	1.0	0.19252	0.013240000000000002
1272	16_261B	3	6	1	SC	0.0	C6	H11	1	40	2		1	16_261B.rep0.SC	16_261B		LL2016_261		s52	B	#EE0000	True	1.0	0.17749	0.022050000000000014
1273	16_261B	3	7	1	As	0.0	C7	H11	1	40	2		1	16_261B.rep0.As	16_261B		LL2016_261		s52	B	#EE0000	True	1.0	0.16394	0.008319999999999994
1274	yHBJ17	3	8	1	SC	0.0	C8	E5	1	40	2		1	yHBJ17.rep0.SC	yHBJ17		yHBJ_17		s266	B	#EE0000	True	1.0	0.21899	0.03758
1275	yHBJ17	3	9	1	As	0.0	C9	E5	1	40	2		1	yHBJ17.rep0.As	yHBJ17		yHBJ_17		s266	B	#EE0000	True	1.0	0.19784	0.01235
1276	14_123B	4	10	1	SC	1.0	D10	E7	1	40	2		1	14_123B.rep1.SC	14_123B		LL2014_123		s155	B	#EE0000	True	1.0	0.19038	0.027179999999999982
1277	14_123B	4	11	1	As	1.0	D11	E7	1	40	2		1	14_123B.rep1.As	14_123B		LL2014_123		s155	B	#EE0000	True	1.0	0.18186	0.014109999999999984
1278	16_250B	4	12	1	SC	0.0	D12	H10	1	40	2		1	16_250B.rep0.SC	16_250B		LL2016_250		s39	B	#EE0000	True	1.0	0.20614	0.032159999999999994
1279	16_250B	4	13	1	As	0.0	D13	H10	1	40	2		1	16_250B.rep0.As	16_250B		LL2016_250		s39	B	#EE0000	True	1.0	0.17856	0.009779999999999983
1280	14_152B	4	14	1	SC	0.0	D14	H7	1	40	2		1	14_152B.rep0.SC	14_152B		LL2014_152		s173	B	#EE0000	True	1.0	0.24727	0.05151999999999998
1281	14_152B	4	15	1	As	0.0	D15	H7	1	40	2		1	14_152B.rep0.As	14_152B		LL2014_152		s173	B	#EE0000	True	1.0	0.20422	0.009770000000000001
1282	16_097B	4	16	1	SC	1.0	D16	C10	1	40	2		1	16_097B.rep1.SC	16_097B		LL2016_097		s26	B	#EE0000	True	1.0	0.2222	0.04322000000000001
1283	16_097B	4	17	1	As	1.0	D17	C10	1	40	2		1	16_097B.rep1.As	16_097B		LL2016_097		s26	B	#EE0000	True	1.0	0.18866	0.013669999999999988
1284	16_004B	4	18	1	SC	1.0	D18	H8	1	40	2		1	16_004B.rep1.SC	16_004B		LL2016_004		s11	B	#EE0000	True	1.0	0.22524	0.04249
1285	16_004B	4	19	1	As	1.0	D19	H8	1	40	2		1	16_004B.rep1.As	16_004B		LL2016_004		s11	B	#EE0000	True	1.0	0.22004	0.024200000000000027
1286	WX21	4	2	1	SC	0.0	D2	F6	2	40	2		1	WX21.rep0.SC	WX21			WX21D	s275	D2	#CDBA96	True	1.0	0.22514	0.04425000000000001
1287	14_076B	4	20	1	SC	0.0	D20	D7	1	40	2		1	14_076B.rep0.SC	14_076B		LL2014_076		s151	B	#EE0000	True	1.0	0.31612	0.07950000000000002
1288	14_076B	4	21	1	As	0.0	D21	D7	1	40	2		1	14_076B.rep0.As	14_076B		LL2014_076		s151	B	#EE0000	True	1.0	0.21923	0.023279999999999995
1289	MSH-578a-4-E	4	22	1	SC	1.0	D22	A5	1	40	2		1	MSH-578a-4-E.rep1.SC	MSH-578a-4-E		MSH_578a-4-E		s193	B	#EE0000	True	1.0	0.27309	0.06234999999999999
1290	MSH-578a-4-E	4	23	1	As	1.0	D23	A5	1	40	2		1	MSH-578a-4-E.rep1.As	MSH-578a-4-E		MSH_578a-4-E		s193	B	#EE0000	True	1.0	0.18629	0.01373000000000002
1291	WX21	4	3	1	As	0.0	D3	F6	2	40	2		1	WX21.rep0.As	WX21			WX21D	s275	D2	#CDBA96	True	1.0	0.21184	0.034269999999999995
1292	MSH-578a-4-E	4	4	1	SC	0.0	D4	A5	1	40	2		1	MSH-578a-4-E.rep0.SC	MSH-578a-4-E		MSH_578a-4-E		s193	B	#EE0000	True	1.0	0.21412	0.040450000000000014
1293	MSH-578a-4-E	4	5	1	As	0.0	D5	A5	1	40	2		1	MSH-578a-4-E.rep0.As	MSH-578a-4-E		MSH_578a-4-E		s193	B	#EE0000	True	1.0	0.18744	0.010690000000000005
1294	16_168A	4	6	1	SC	0.0	D6	A2	1	40	2		1	16_168A.rep0.SC	16_168A		LL2016_168		s36	A	#00CD00	True	1.0	0.21211	0.034519999999999995
1295	16_168A	4	7	1	As	0.0	D7	A2	1	40	2		1	16_168A.rep0.As	16_168A		LL2016_168		s36	A	#00CD00	True	1.0	0.17492	0.009809999999999985
1296	16_088B	4	8	1	SC	0.0	D8	B10	1	40	2		1	16_088B.rep0.SC	16_088B		LL2016_088		s25	B	#EE0000	True	1.0	0.21435	0.04017000000000001
1297	16_088B	4	9	1	As	0.0	D9	B10	1	40	2		1	16_088B.rep0.As	16_088B		LL2016_088		s25	B	#EE0000	True	1.0	0.18917	0.013429999999999997
1298	16_103B	5	10	1	SC	0.0	E10	E10	1	40	2		1	16_103B.rep0.SC	16_103B		LL2016_103		s33	B	#EE0000	True	1.0	0.19646	0.027579999999999993
1299	16_103B	5	11	1	As	0.0	E11	E10	1	40	2		1	16_103B.rep0.As	16_103B		LL2016_103		s33	B	#EE0000	True	1.0	0.19791	0.01768
1300	LL2011_004	5	12	1	SC	1.0	E12	H1	2	40	2		1	LL2011_004.rep1.SC	LL2011_004		LL11_004		s296	C	#00008B	True	1.0	0.24855	0.050949999999999995
1301	LL2011_004	5	13	1	As	1.0	E13	H1	2	40	2		1	LL2011_004.rep1.As	LL2011_004		LL11_004		s296	C	#00008B	True	1.0	0.21456	0.03029000000000001
1302	16_291B	5	14	1	SC	1.0	E14	E12	1	40	2		1	16_291B.rep1.SC	16_291B		LL2016_291		s65	B	#EE0000	True	1.0	0.19256	0.030820000000000014
1303	16_291B	5	15	1	As	1.0	E15	E12	1	40	2		1	16_291B.rep1.As	16_291B		LL2016_291		s65	B	#EE0000	True	1.0	0.16939	0.009080000000000005
1304	LL2012_026	5	16	1	SC	1.0	E16	D1	1	40	2		1	LL2012_026.rep1.SC	LL2012_026		LL12_026		s79	A	#00CD00	True	1.0	0.19964	0.025640000000000024
1305	LL2012_026	5	17	1	As	1.0	E17	D1	1	40	2		1	LL2012_026.rep1.As	LL2012_026		LL12_026		s79	A	#00CD00	True	1.0	0.17193	0.0063600000000000045
1306	16_025B	5	18	1	SC	2.0	E18	B8	1	40	2		1	16_025B.rep2.SC	16_025B		LL2016_025		s1	B	#EE0000	True	1.0	0.21026	0.04150999999999999
1307	16_025B	5	19	1	As	2.0	E19	B8	1	40	2		1	16_025B.rep2.As	16_025B		LL2016_025		s1	B	#EE0000	True	1.0	0.19803	0.016670000000000018
1308	LL2013_030	5	2	1	SC	0.0	E2	D3	1	40	2		1	LL2013_030.rep0.SC	LL2013_030		LL13-030		s107	B	#EE0000	True	1.0	0.18973	0.031
1309	LL2012_024	5	20	1	SC	1.0	E20	A7	1	40	2		1	LL2012_024.rep1.SC	LL2012_024		LL12_024		s88	B	#EE0000	True	1.0	0.20928	0.04036000000000001
1310	LL2012_024	5	21	1	As	1.0	E21	A7	1	40	2		1	LL2012_024.rep1.As	LL2012_024		LL12_024		s88	B	#EE0000	True	1.0	0.21972	0.022189999999999988
1311	LL2012_024	5	22	1	SC	2.0	E22	A7	1	40	2		1	LL2012_024.rep2.SC	LL2012_024		LL12_024		s88	B	#EE0000	True	1.0	0.2225	0.043200000000000016
1312	LL2012_024	5	23	1	As	2.0	E23	A7	1	40	2		1	LL2012_024.rep2.As	LL2012_024		LL12_024		s88	B	#EE0000	True	1.0	0.23777	0.028730000000000006
1313	LL2013_030	5	3	1	As	0.0	E3	D3	1	40	2		1	LL2013_030.rep0.As	LL2013_030		LL13-030		s107	B	#EE0000	True	1.0	0.1626	0.01061999999999999
1314	14_161Ci	5	4	1	SC	0.0	E4	H3	2	40	2		1	14_161Ci.rep0.SC	14_161Ci		LL2014_161		s396	Ci	#912CEE	True	1.0	0.19371	0.02915999999999999
1315	14_161Ci	5	5	1	As	0.0	E5	H3	2	40	2		1	14_161Ci.rep0.As	14_161Ci		LL2014_161		s396	Ci	#912CEE	True	1.0	0.17514	0.01085999999999998
1316	WX19	5	6	1	SC	0.0	E6	C6	2	40	2		1	WX19.rep0.SC	WX19			WX19D	s287	D2	#CDBA96	True	1.0	0.20994	0.03233999999999998
1317	WX19	5	7	1	As	0.0	E7	C6	2	40	2		1	WX19.rep0.As	WX19			WX19D	s287	D2	#CDBA96	True	1.0	0.19756	0.020610000000000017
1318	16_025B	5	8	1	SC	0.0	E8	B8	1	40	2		1	16_025B.rep0.SC	16_025B		LL2016_025		s1	B	#EE0000	True	1.0	0.19945	0.03441999999999998
1319	16_025B	5	9	1	As	0.0	E9	B8	1	40	2		1	16_025B.rep0.As	16_025B		LL2016_025		s1	B	#EE0000	True	1.0	0.17694	0.010569999999999996
1320	LL2011_009	6	10	1	SC	0.0	F10	F1	2	40	2		1	LL2011_009.rep0.SC	LL2011_009		LL11_009		s298	C	#00008B	True	1.0	0.19398	0.02608000000000002
1321	LL2011_009	6	11	1	As	0.0	F11	F1	2	40	2		1	LL2011_009.rep0.As	LL2011_009		LL11_009		s298	C	#00008B	True	1.0	0.18324	0.012219999999999981
1322	LL2013_043	6	12	1	SC	0.0	F12	E3	1	40	2		1	LL2013_043.rep0.SC	LL2013_043		LL13-043		s109	B	#EE0000	True	1.0	0.22673	0.038479999999999986
1323	LL2013_043	6	13	1	As	0.0	F13	E3	1	40	2		1	LL2013_043.rep0.As	LL2013_043		LL13-043		s109	B	#EE0000	True	1.0	0.20827	0.018940000000000012
1324	95-7-1D	6	14	1	SC	0.0	F14	H5	1	40	2		1	95-7-1D.rep0.SC	95-7-1D				s228	B	#EE0000	True	1.0	0.23331	0.04121
1325	95-7-1D	6	15	1	As	0.0	F15	H5	1	40	2		1	95-7-1D.rep0.As	95-7-1D				s228	B	#EE0000	True	1.0	0.22337	0.02903
1326	MSH-604	6	16	1	SC	1.0	F16	B5	1	40	2		1	MSH-604.rep1.SC	MSH-604		MSH_604		s196	B	#EE0000	True	1.0	0.23876	0.05019000000000001
1327	MSH-604	6	17	1	As	1.0	F17	B5	1	40	2		1	MSH-604.rep1.As	MSH-604		MSH_604		s196	B	#EE0000	True	1.0	0.20049	0.01929
1328	16_245B	6	18	1	SC	0.0	F18	F11	1	40	2		1	16_245B.rep0.SC	16_245B		LL2016_245		s50	B	#EE0000	True	1.0	0.20745	0.03495000000000001
1329	16_245B	6	19	1	As	0.0	F19	F11	1	40	2		1	16_245B.rep0.As	16_245B		LL2016_245		s50	B	#EE0000	True	1.0	0.19757	0.01605999999999999
1330	MSH-587-1	6	2	1	SC	0.0	F2	D1	2	40	2		1	MSH-587-1.rep0.SC	MSH-587-1		MSH_587-1		s349	C	#00008B	True	1.0	0.21718	0.035500000000000004
1331	M1	6	20	1	SC	1.0	F20	H6	2	40	2		1	M1.rep1.SC	M1		M1D		s70	D2	#CDBA96	True	1.0	0.21876	0.03366000000000002
1332	M1	6	21	1	As	1.0	F21	H6	2	40	2		1	M1.rep1.As	M1		M1D		s70	D2	#CDBA96	True	1.0	0.21741	0.023269999999999985
1333	LL2012_018	6	22	1	SC	2.0	F22	B3	2	40	2		1	LL2012_018.rep2.SC	LL2012_018		LL12_018		s360	Ci	#912CEE	True	1.0	0.21004	0.03475
1334	LL2012_018	6	23	1	As	2.0	F23	B3	2	40	2		1	LL2012_018.rep2.As	LL2012_018		LL12_018		s360	Ci	#912CEE	True	1.0	0.19286	0.017520000000000008
1335	MSH-587-1	6	3	1	As	0.0	F3	D1	2	40	2		1	MSH-587-1.rep0.As	MSH-587-1		MSH_587-1		s349	C	#00008B	True	1.0	0.19127	0.013679999999999998
1336	yHBJ6	6	4	1	SC	0.0	F4	G5	1	40	2		1	yHBJ6.rep0.SC	yHBJ6		yHBJ_6		s261	B	#EE0000	True	1.0	0.19	0.027850000000000014
1337	yHBJ6	6	5	1	As	0.0	F5	G5	1	40	2		1	yHBJ6.rep0.As	yHBJ6		yHBJ_6		s261	B	#EE0000	True	1.0	0.17106	0.009800000000000003
1338	M3	6	6	1	SC	0.0	F6	A7	2	40	2		1	M3.rep0.SC	M3		M3D		s72	D2	#CDBA96	True	1.0	0.2323	0.046890000000000015
1339	M3	6	7	1	As	0.0	F7	A7	2	40	2		1	M3.rep0.As	M3		M3D		s72	D2	#CDBA96	True	1.0	0.22624	0.03420000000000001
1340	16_020B	6	8	1	SC	0.0	F8	A9	1	40	2		1	16_020B.rep0.SC	16_020B		LL2016_020		s12	B	#EE0000	True	1.0	0.19068	0.030719999999999997
1341	16_020B	6	9	1	As	0.0	F9	A9	1	40	2		1	16_020B.rep0.As	16_020B		LL2016_020		s12	B	#EE0000	True	1.0	0.17532	0.009569999999999995
1342	WX26	7	10	1	SC	0.0	G10	E4	1	40	2		1	WX26.rep0.SC	WX26			WX26B	s276	B	#EE0000	True	1.0	0.19401	0.0262
1343	WX26	7	11	1	As	0.0	G11	E4	1	40	2		1	WX26.rep0.As	WX26			WX26B	s276	B	#EE0000	True	1.0	0.20207	0.016999999999999987
1344	16_269B	7	12	1	SC	0.0	G12	E11	1	40	2		1	16_269B.rep0.SC	16_269B		LL2016_269		s53	B	#EE0000	True	1.0	0.22878	0.03820000000000001
1345	16_269B	7	13	1	As	0.0	G13	E11	1	40	2		1	16_269B.rep0.As	16_269B		LL2016_269		s53	B	#EE0000	True	1.0	0.20837	0.01605999999999999
1346	16_260B	7	14	1	SC	0.0	G14	D11	1	40	2		1	16_260B.rep0.SC	16_260B		LL2016_260		s48	B	#EE0000	True	1.0	0.21603	0.040220000000000006
1347	16_260B	7	15	1	As	0.0	G15	D11	1	40	2		1	16_260B.rep0.As	16_260B		LL2016_260		s48	B	#EE0000	True	1.0	0.17909	0.014850000000000002
1348	WX21	7	16	1	SC	1.0	G16	F6	2	40	2		1	WX21.rep1.SC	WX21			WX21D	s275	D2	#CDBA96	True	1.0	0.22571	0.04943
1349	WX21	7	17	1	As	1.0	G17	F6	2	40	2		1	WX21.rep1.As	WX21			WX21D	s275	D2	#CDBA96	True	1.0	0.22435	0.04174999999999998
1350	WX15	7	18	1	SC	1.0	G18	H3	1	40	2		1	WX15.rep1.SC	WX15			WX15B	s281	B	#EE0000	True	1.0	0.19014	0.028570000000000012
1351	WX15	7	19	1	As	1.0	G19	H3	1	40	2		1	WX15.rep1.As	WX15			WX15B	s281	B	#EE0000	True	1.0	0.16384	0.012720000000000009
1352	14_121Ci	7	2	1	SC	0.0	G2	G3	2	40	2		1	14_121Ci.rep0.SC	14_121Ci		LL2014_121		s382	Ci	#912CEE	True	1.0	0.23974	0.04459000000000002
1353	16_036B	7	20	1	SC	1.0	G20	B9	1	40	2		1	16_036B.rep1.SC	16_036B		LL2016_036		s14	B	#EE0000	True	1.0	0.19894	0.03645000000000001
1354	16_036B	7	21	1	As	1.0	G21	B9	1	40	2		1	16_036B.rep1.As	16_036B		LL2016_036		s14	B	#EE0000	True	1.0	0.18347	0.014389999999999986
1355	16_258B	7	22	1	SC	2.0	G22	A11	1	40	2		1	16_258B.rep2.SC	16_258B		LL2016_258		s40	B	#EE0000	True	1.0	0.17163	0.023910000000000015
1356	16_258B	7	23	1	As	2.0	G23	A11	1	40	2		1	16_258B.rep2.As	16_258B		LL2016_258		s40	B	#EE0000	True	1.0	0.1643	0.008340000000000014
1357	14_121Ci	7	3	1	As	0.0	G3	G3	2	40	2		1	14_121Ci.rep0.As	14_121Ci		LL2014_121		s382	Ci	#912CEE	True	1.0	0.22149	0.026639999999999997
1358	14_121Ci	7	4	1	SC	1.0	G4	G3	2	40	2		1	14_121Ci.rep1.SC	14_121Ci		LL2014_121		s382	Ci	#912CEE	True	1.0	0.23879	0.04177
1359	14_121Ci	7	5	1	As	1.0	G5	G3	2	40	2		1	14_121Ci.rep1.As	14_121Ci		LL2014_121		s382	Ci	#912CEE	True	1.0	0.22037	0.022790000000000005
1360	LL2012_006	7	6	1	SC	0.0	G6	C2	2	40	2		1	LL2012_006.rep0.SC	LL2012_006		LL12_006		s304	C	#00008B	True	1.0	0.21511	0.03966
1361	LL2012_006	7	7	1	As	0.0	G7	C2	2	40	2		1	LL2012_006.rep0.As	LL2012_006		LL12_006		s304	C	#00008B	True	1.0	0.20075	0.021100000000000008
1362	MSH-604	7	8	1	SC	0.0	G8	B5	1	40	2		1	MSH-604.rep0.SC	MSH-604		MSH_604		s196	B	#EE0000	True	1.0	0.22134	0.041590000000000016
1363	MSH-604	7	9	1	As	0.0	G9	B5	1	40	2		1	MSH-604.rep0.As	MSH-604		MSH_604		s196	B	#EE0000	True	1.0	0.20216	0.014860000000000012
1364	16_036B	8	10	1	SC	0.0	H10	B9	1	40	2		1	16_036B.rep0.SC	16_036B		LL2016_036		s14	B	#EE0000	True	1.0	0.19808	0.03397
1365	16_036B	8	11	1	As	0.0	H11	B9	1	40	2		1	16_036B.rep0.As	16_036B		LL2016_036		s14	B	#EE0000	True	1.0	0.17374	0.008379999999999999
1366	yHBJ24	8	12	1	SC	0.0	H12	F5	1	40	2		1	yHBJ24.rep0.SC	yHBJ24		yHBJ_24		s268	B	#EE0000	True	1.0	0.22165	0.03931000000000001
1367	yHBJ24	8	13	1	As	0.0	H13	F5	1	40	2		1	yHBJ24.rep0.As	yHBJ24		yHBJ_24		s268	B	#EE0000	True	1.0	0.20312	0.01641999999999999
1368	14_152B	8	14	1	SC	1.0	H14	H7	1	40	2		1	14_152B.rep1.SC	14_152B		LL2014_152		s173	B	#EE0000	True	1.0	0.24567	0.04855999999999999
1369	14_152B	8	15	1	As	1.0	H15	H7	1	40	2		1	14_152B.rep1.As	14_152B		LL2014_152		s173	B	#EE0000	True	1.0	0.20528	0.005229999999999985
1370	LL2012_021	8	16	1	SC	0.0	H16	D6	1	40	2		1	LL2012_021.rep0.SC	LL2012_021		LL12_021		s95	B	#EE0000	True	1.0	0.22507	0.04186999999999999
1371	LL2012_021	8	17	1	As	0.0	H17	D6	1	40	2		1	LL2012_021.rep0.As	LL2012_021		LL12_021		s95	B	#EE0000	True	1.0	0.20326	0.020089999999999997
1372	YPS642	8	18	1	SC	1.0	H18	B1	1	40	2		1	YPS642.rep1.SC	YPS642				s78	A	#00CD00	True	1.0	0.25969	0.05516999999999997
1373	YPS642	8	19	1	As	1.0	H19	B1	1	40	2		1	YPS642.rep1.As	YPS642				s78	A	#00CD00	True	1.0	0.23567	0.027090000000000003
1374	LL2012_015	8	2	1	SC	0.0	H2	H6	1	40	2		1	LL2012_015.rep0.SC	LL2012_015		LL12_015		s94	B	#EE0000	True	1.0	0.24986	0.05373
1375	16_258B	8	20	1	SC	1.0	H20	A11	1	40	2		1	16_258B.rep1.SC	16_258B		LL2016_258		s40	B	#EE0000	True	1.0	0.19866	0.03411
1376	16_258B	8	21	1	As	1.0	H21	A11	1	40	2		1	16_258B.rep1.As	16_258B		LL2016_258		s40	B	#EE0000	True	1.0	0.15665	0.007350000000000023
1377	14_100C	8	22	1	SC	0.0	H22	D2	2	40	2		1	14_100C.rep0.SC	14_100C		LL2014_100		s333	C	#00008B	True	1.0	0.23162	0.04679
1378	14_100C	8	23	1	As	0.0	H23	D2	2	40	2		1	14_100C.rep0.As	14_100C		LL2014_100		s333	C	#00008B	True	1.0	0.2216	0.04088
1379	LL2012_015	8	3	1	As	0.0	H3	H6	1	40	2		1	LL2012_015.rep0.As	LL2012_015		LL12_015		s94	B	#EE0000	True	1.0	0.22425	0.027609999999999996
1380	16_190A	8	4	1	SC	0.0	H4	E1	1	40	2		1	16_190A.rep0.SC	16_190A		LL2016_190		s32	A	#00CD00	True	1.0	0.21388	0.03607999999999997
1381	16_190A	8	5	1	As	0.0	H5	E1	1	40	2		1	16_190A.rep0.As	16_190A		LL2016_190		s32	A	#00CD00	True	1.0	0.18523	0.012300000000000005
1382	MSH-475	8	6	1	SC	0.0	H6	B6	1	40	2		1	MSH-475.rep0.SC	MSH-475		MSH_475		s182	B	#EE0000	True	1.0	0.22136	0.042069999999999996
1383	MSH-475	8	7	1	As	0.0	H7	B6	1	40	2		1	MSH-475.rep0.As	MSH-475		MSH_475		s182	B	#EE0000	True	1.0	0.19053	0.01471
1384	UWOPS_91-202	8	8	1	SC	0.0	H8	G4	1	40	2		1	UWOPS_91-202.rep0.SC	UWOPS_91-202				s224	B	#EE0000	True	1.0	0.17051	0.02581
1385	UWOPS_91-202	8	9	1	As	0.0	H9	G4	1	40	2		1	UWOPS_91-202.rep0.As	UWOPS_91-202				s224	B	#EE0000	True	1.0	0.14707	0.007690000000000002
1386	16_291B	9	10	1	SC	0.0	I10	E12	1	40	2		1	16_291B.rep0.SC	16_291B		LL2016_291		s65	B	#EE0000	True	1.0	0.18558	0.025230000000000002
1387	16_291B	9	11	1	As	0.0	I11	E12	1	40	2		1	16_291B.rep0.As	16_291B		LL2016_291		s65	B	#EE0000	True	1.0	0.15955	0.005619999999999986
1388	YPS484	9	12	1	SC	1.0	I12	D5	1	40	2		1	YPS484.rep1.SC	YPS484				s270	B	#EE0000	True	1.0	0.25897	0.05299999999999999
1389	YPS484	9	13	1	As	1.0	I13	D5	1	40	2		1	YPS484.rep1.As	YPS484				s270	B	#EE0000	True	1.0	0.19935	0.013169999999999987
1390	16_250B	9	14	1	SC	1.0	I14	H10	1	40	2		1	16_250B.rep1.SC	16_250B		LL2016_250		s39	B	#EE0000	True	1.0	0.20152	0.029070000000000012
1391	16_250B	9	15	1	As	1.0	I15	H10	1	40	2		1	16_250B.rep1.As	16_250B		LL2016_250		s39	B	#EE0000	True	1.0	0.18406	0.008590000000000014
1392	R13	9	16	1	SC	0.0	I16	A4	1	40	2		1	R13.rep0.SC	R13			R13B	s280	B	#EE0000	True	1.0	0.17508	0.02595
1393	R13	9	17	1	As	0.0	I17	A4	1	40	2		1	R13.rep0.As	R13			R13B	s280	B	#EE0000	True	1.0	0.17048	0.010839999999999989
1394	16_183A	9	18	1	SC	1.0	I18	G1	1	40	2		1	16_183A.rep1.SC	16_183A		LL2016_183		s35	A	#00CD00	True	1.0	0.2347	0.04505999999999999
1395	16_183A	9	19	1	As	1.0	I19	G1	1	40	2		1	16_183A.rep1.As	16_183A		LL2016_183		s35	A	#00CD00	True	1.0	0.23251	0.029730000000000006
1396	16_066B	9	2	1	SC	0.0	I2	F8	1	40	2		1	16_066B.rep0.SC	16_066B		LL2016_066		s7	B	#EE0000	True	1.0	0.23512	0.04458000000000001
1397	WX20	9	20	1	SC	0.0	I20	B6	2	40	2		1	WX20.rep0.SC	WX20			WX20D	s289	D2	#CDBA96	True	1.0	0.2187	0.040190000000000003
1398	WX20	9	21	1	As	0.0	I21	B6	2	40	2		1	WX20.rep0.As	WX20			WX20D	s289	D2	#CDBA96	True	1.0	0.20258	0.026380000000000015
1399	16_047C	9	22	1	SC	2.0	I22	G2	2	40	2		1	16_047C.rep2.SC	16_047C		LL2016_047		s22	C	#00008B	True	1.0	0.25364	0.05373999999999998
1400	16_047C	9	23	1	As	2.0	I23	G2	2	40	2		1	16_047C.rep2.As	16_047C		LL2016_047		s22	C	#00008B	True	1.0	0.2214	0.034680000000000016
1401	16_066B	9	3	1	As	0.0	I3	F8	1	40	2		1	16_066B.rep0.As	16_066B		LL2016_066		s7	B	#EE0000	True	1.0	0.19708	0.015210000000000001
1404	LL2012_022	9	6	1	SC	0.0	I6	F6	1	40	2		1	LL2012_022.rep0.SC	LL2012_022		LL12_022		s96	B	#EE0000	True	1.0	0.21979	0.03917000000000001
1405	LL2012_022	9	7	1	As	0.0	I7	F6	1	40	2		1	LL2012_022.rep0.As	LL2012_022		LL12_022		s96	B	#EE0000	True	1.0	0.20936	0.01779
1406	16_296A	9	8	1	SC	0.0	I8	B2	1	40	2		1	16_296A.rep0.SC	16_296A		LL2016_296		s66	A	#00CD00	True	1.0	0.19823	0.03420999999999999
1407	16_296A	9	9	1	As	0.0	I9	B2	1	40	2		1	16_296A.rep0.As	16_296A		LL2016_296		s66	A	#00CD00	True	1.0	0.17042	0.008279999999999982
1408	16_255B	10	10	1	SC	0.0	J10	C12	1	40	2		1	16_255B.rep0.SC	16_255B		LL2016_255		s61	B	#EE0000	True	1.0	0.19306	0.03128
1409	16_255B	10	11	1	As	0.0	J11	C12	1	40	2		1	16_255B.rep0.As	16_255B		LL2016_255		s61	B	#EE0000	True	1.0	0.18149	0.011390000000000011
1410	LL2012_020	10	12	1	SC	0.0	J12	C3	2	40	2		1	LL2012_020.rep0.SC	LL2012_020		LL12_020		s302	Ci	#912CEE	True	1.0	0.21448	0.03065000000000001
1411	LL2012_020	10	13	1	As	0.0	J13	C3	2	40	2		1	LL2012_020.rep0.As	LL2012_020		LL12_020		s302	Ci	#912CEE	True	1.0	0.18442	0.005879999999999996
1412	WX35	10	14	1	SC	0.0	J14	B4	1	40	2		1	WX35.rep0.SC	WX35			WX35B	s279	B	#EE0000	True	1.0	0.22546	0.04596
1413	WX35	10	15	1	As	0.0	J15	B4	1	40	2		1	WX35.rep0.As	WX35			WX35B	s279	B	#EE0000	True	1.0	0.22839	0.02309
1414	14_101B	10	16	1	SC	0.0	J16	F7	1	40	2		1	14_101B.rep0.SC	14_101B		LL2014_101		s160	B	#EE0000	True	1.0	0.20119	0.03517000000000001
1415	14_101B	10	17	1	As	0.0	J17	F7	1	40	2		1	14_101B.rep0.As	14_101B		LL2014_101		s160	B	#EE0000	True	1.0	0.21808	0.018430000000000002
1416	WX35	10	18	1	SC	2.0	J18	B4	1	40	2		1	WX35.rep2.SC	WX35			WX35B	s279	B	#EE0000	True	1.0	0.22192	0.04557
1417	WX35	10	19	1	As	2.0	J19	B4	1	40	2		1	WX35.rep2.As	WX35			WX35B	s279	B	#EE0000	True	1.0	0.27833	0.050120000000000026
1418	14_136B	10	2	1	SC	0.0	J2	G7	1	40	2		1	14_136B.rep0.SC	14_136B		LL2014_136		s169	B	#EE0000	True	1.0	0.26486	0.061169999999999974
1419	LL2011_012	10	20	1	SC	1.0	J20	A2	2	40	2		1	LL2011_012.rep1.SC	LL2011_012		LL11_012		s292	C	#00008B	True	1.0	0.24157	0.050960000000000005
1420	LL2011_012	10	21	1	As	1.0	J21	A2	2	40	2		1	LL2011_012.rep1.As	LL2011_012		LL11_012		s292	C	#00008B	True	1.0	0.23687	0.042289999999999994
1421	16_261B	10	22	1	SC	1.0	J22	H11	1	40	2		1	16_261B.rep1.SC	16_261B		LL2016_261		s52	B	#EE0000	True	1.0	0.20982	0.03617000000000001
1422	16_261B	10	23	1	As	1.0	J23	H11	1	40	2		1	16_261B.rep1.As	16_261B		LL2016_261		s52	B	#EE0000	True	1.0	0.22115	0.04279000000000002
1423	14_136B	10	3	1	As	0.0	J3	G7	1	40	2		1	14_136B.rep0.As	14_136B		LL2014_136		s169	B	#EE0000	True	1.0	0.23024	0.026980000000000004
1424	16_047C	10	4	1	SC	0.0	J4	G2	2	40	2		1	16_047C.rep0.SC	16_047C		LL2016_047		s22	C	#00008B	True	1.0	0.22085	0.03738999999999998
1425	16_047C	10	5	1	As	0.0	J5	G2	2	40	2		1	16_047C.rep0.As	16_047C		LL2016_047		s22	C	#00008B	True	1.0	0.20523	0.018439999999999984
1426	16_035C	10	6	1	SC	1.0	J6	E2	2	40	2		1	16_035C.rep1.SC	16_035C		LL2016_035		s8	C	#00008B	True	1.0	0.23416	0.039330000000000004
1427	16_035C	10	7	1	As	1.0	J7	E2	2	40	2		1	16_035C.rep1.As	16_035C		LL2016_035		s8	C	#00008B	True	1.0	0.20719	0.029920000000000002
1428	16_047C	10	8	1	SC	1.0	J8	G2	2	40	2		1	16_047C.rep1.SC	16_047C		LL2016_047		s22	C	#00008B	True	1.0	0.22463	0.04041
1429	16_047C	10	9	1	As	1.0	J9	G2	2	40	2		1	16_047C.rep1.As	16_047C		LL2016_047		s22	C	#00008B	True	1.0	0.19803	0.014910000000000007
1430	16_258B	11	10	1	SC	0.0	K10	A11	1	40	2		1	16_258B.rep0.SC	16_258B		LL2016_258		s40	B	#EE0000	True	1.0	0.17208	0.023940000000000017
1431	16_258B	11	11	1	As	0.0	K11	A11	1	40	2		1	16_258B.rep0.As	16_258B		LL2016_258		s40	B	#EE0000	True	1.0	0.14913	0.004610000000000003
1432	LL2012_018	11	12	1	SC	1.0	K12	B3	2	40	2		1	LL2012_018.rep1.SC	LL2012_018		LL12_018		s360	Ci	#912CEE	True	1.0	0.21987	0.03237000000000001
1433	LL2012_018	11	13	1	As	1.0	K13	B3	2	40	2		1	LL2012_018.rep1.As	LL2012_018		LL12_018		s360	Ci	#912CEE	True	1.0	0.16332	0.0034399999999999986
1434	R21	11	14	1	SC	0.0	K14	D6	2	40	2		1	R21.rep0.SC	R21			R21D	s286	D2	#CDBA96	True	1.0	0.20474	0.031560000000000005
1435	R21	11	15	1	As	0.0	K15	D6	2	40	2		1	R21.rep0.As	R21			R21D	s286	D2	#CDBA96	True	1.0	0.20367	0.030079999999999996
1436	WX22	11	16	1	SC	1.0	K16	D4	1	40	2		1	WX22.rep1.SC	WX22			WX22B	s277	B	#EE0000	True	1.0	0.18507	0.02830000000000002
1437	WX22	11	17	1	As	1.0	K17	D4	1	40	2		1	WX22.rep1.As	WX22			WX22B	s277	B	#EE0000	True	1.0	0.17213	0.008260000000000017
1438	LL2011_005	11	18	1	SC	0.0	K18	A3	2	40	2		1	LL2011_005.rep0.SC	LL2011_005		LL11_005		s355	Ci	#912CEE	True	1.0	0.22709	0.045359999999999984
1439	LL2011_005	11	19	1	As	0.0	K19	A3	2	40	2		1	LL2011_005.rep0.As	LL2011_005		LL11_005		s355	Ci	#912CEE	True	1.0	0.22347	0.036610000000000004
1440	16_035C	11	2	1	SC	0.0	K2	E2	2	40	2		1	16_035C.rep0.SC	16_035C		LL2016_035		s8	C	#00008B	True	1.0	0.2368	0.04257
1443	yHBJ6	11	22	1	SC	2.0	K22	G5	1	40	2		1	yHBJ6.rep2.SC	yHBJ6		yHBJ_6		s261	B	#EE0000	True	1.0	0.21288	0.037160000000000026
1444	yHBJ6	11	23	1	As	2.0	K23	G5	1	40	2		1	yHBJ6.rep2.As	yHBJ6		yHBJ_6		s261	B	#EE0000	True	1.0	0.1957	0.021420000000000022
1445	16_035C	11	3	1	As	0.0	K3	E2	2	40	2		1	16_035C.rep0.As	16_035C		LL2016_035		s8	C	#00008B	True	1.0	0.22796	0.02892
1446	R33	11	4	1	SC	0.0	K4	C4	1	40	2		1	R33.rep0.SC	R33			R33B	s278	B	#EE0000	True	1.0	0.31903	0.08145999999999998
1447	R33	11	5	1	As	0.0	K5	C4	1	40	2		1	R33.rep0.As	R33			R33B	s278	B	#EE0000	True	1.0	0.19579	0.01480999999999999
1448	15_004B	11	6	1	SC	0.0	K6	C7	1	40	2		1	15_004B.rep0.SC	15_004B		LL2015_004		s181	B	#EE0000	True	1.0	0.24388	0.05142000000000002
1449	15_004B	11	7	1	As	0.0	K7	C7	1	40	2		1	15_004B.rep0.As	15_004B		LL2015_004		s181	B	#EE0000	True	1.0	0.21539	0.017859999999999987
1450	LL2012_018	11	8	1	SC	0.0	K8	B3	2	40	2		1	LL2012_018.rep0.SC	LL2012_018		LL12_018		s360	Ci	#912CEE	True	1.0	0.18685	0.026109999999999994
1451	LL2012_018	11	9	1	As	0.0	K9	B3	2	40	2		1	LL2012_018.rep0.As	LL2012_018		LL12_018		s360	Ci	#912CEE	True	1.0	0.17702	0.0072500000000000064
1452	16_025B	12	10	1	SC	1.0	L10	B8	1	40	2		1	16_025B.rep1.SC	16_025B		LL2016_025		s1	B	#EE0000	True	1.0	0.25	0.05246000000000001
1453	16_025B	12	11	1	As	1.0	L11	B8	1	40	2		1	16_025B.rep1.As	16_025B		LL2016_025		s1	B	#EE0000	True	1.0	0.18063	0.013260000000000022
1454	M1	12	12	1	SC	0.0	L12	H6	2	40	2		1	M1.rep0.SC	M1		M1D		s70	D2	#CDBA96	True	1.0	0.20023	0.02631
1455	M1	12	13	1	As	0.0	L13	H6	2	40	2		1	M1.rep0.As	M1		M1D		s70	D2	#CDBA96	True	1.0	0.23374	0.026160000000000017
1456	16_260B	12	14	1	SC	1.0	L14	D11	1	40	2		1	16_260B.rep1.SC	16_260B		LL2016_260		s48	B	#EE0000	True	1.0	0.20174	0.033409999999999995
1457	16_260B	12	15	1	As	1.0	L15	D11	1	40	2		1	16_260B.rep1.As	16_260B		LL2016_260		s48	B	#EE0000	True	1.0	0.21083	0.021659999999999985
1458	R20	12	16	1	SC	0.0	L16	E6	2	40	2		1	R20.rep0.SC	R20			R20D	s284	D2	#CDBA96	True	1.0	0.19651	0.03253
1459	R20	12	17	1	As	0.0	L17	E6	2	40	2		1	R20.rep0.As	R20			R20D	s284	D2	#CDBA96	True	1.0	0.21323	0.03383
1460	16_248B	12	18	1	SC	0.0	L18	D12	1	40	2		1	16_248B.rep0.SC	16_248B		LL2016_248		s63	B	#EE0000	True	1.0	0.19462	0.033299999999999996
1461	16_248B	12	19	1	As	0.0	L19	D12	1	40	2		1	16_248B.rep0.As	16_248B		LL2016_248		s63	B	#EE0000	True	1.0	0.22084	0.030230000000000007
1462	LL2012_024	12	2	1	SC	0.0	L2	A7	1	40	2		1	LL2012_024.rep0.SC	LL2012_024		LL12_024		s88	B	#EE0000	True	1.0	0.22433	0.0476
1463	16_234B	12	20	1	SC	2.0	L20	G10	1	40	2		1	16_234B.rep2.SC	16_234B		LL2016_234		s38	B	#EE0000	True	1.0	0.20606	0.033399999999999985
1464	16_234B	12	21	1	As	2.0	L21	G10	1	40	2		1	16_234B.rep2.As	16_234B		LL2016_234		s38	B	#EE0000	True	1.0	0.22005	0.02681
1465	yHKS253	12	22	1	SC	0.0	L22	B3	1	40	2		1	yHKS253.rep0.SC	yHKS253		yHKS_253		s240	B	#EE0000	True	1.0	0.22236	0.04407
1466	yHKS253	12	23	1	As	0.0	L23	B3	1	40	2		1	yHKS253.rep0.As	yHKS253		yHKS_253		s240	B	#EE0000	True	1.0	0.21577	0.02728999999999998
1467	LL2012_024	12	3	1	As	0.0	L3	A7	1	40	2		1	LL2012_024.rep0.As	LL2012_024		LL12_024		s88	B	#EE0000	True	1.0	0.19895	0.01682
1468	YPS484	12	4	1	SC	0.0	L4	D5	1	40	2		1	YPS484.rep0.SC	YPS484				s270	B	#EE0000	True	1.0	0.22163	0.04241
1469	YPS484	12	5	1	As	0.0	L5	D5	1	40	2		1	YPS484.rep0.As	YPS484				s270	B	#EE0000	True	1.0	0.20164	0.019360000000000016
1470	R28	12	6	1	SC	0.0	L6	F3	1	40	2		1	R28.rep0.SC	R28			R28B	s283	B	#EE0000	True	1.0	0.21346	0.0398
1471	R28	12	7	1	As	0.0	L7	F3	1	40	2		1	R28.rep0.As	R28			R28B	s283	B	#EE0000	True	1.0	0.18553	0.01627999999999999
1472	LL2012_022	12	8	1	SC	1.0	L8	F6	1	40	2		1	LL2012_022.rep1.SC	LL2012_022		LL12_022		s96	B	#EE0000	True	1.0	0.19605	0.030909999999999993
1473	LL2012_022	12	9	1	As	1.0	L9	F6	1	40	2		1	LL2012_022.rep1.As	LL2012_022		LL12_022		s96	B	#EE0000	True	1.0	0.20002	0.01507
1474	16_035C	13	10	1	SC	2.0	M10	E2	2	40	2		1	16_035C.rep2.SC	16_035C		LL2016_035		s8	C	#00008B	True	1.0	0.23136	0.03917000000000001
1475	16_035C	13	11	1	As	2.0	M11	E2	2	40	2		1	16_035C.rep2.As	16_035C		LL2016_035		s8	C	#00008B	True	1.0	0.24745	0.04579
1476	MSH-475	13	12	1	SC	1.0	M12	B6	1	40	2		1	MSH-475.rep1.SC	MSH-475		MSH_475		s182	B	#EE0000	True	1.0	0.21898	0.04201000000000002
1477	MSH-475	13	13	1	As	1.0	M13	B6	1	40	2		1	MSH-475.rep1.As	MSH-475		MSH_475		s182	B	#EE0000	True	1.0	0.22173	0.023330000000000017
1478	14_136B	13	14	1	SC	1.0	M14	G7	1	40	2		1	14_136B.rep1.SC	14_136B		LL2014_136		s169	B	#EE0000	True	1.0	0.25612	0.05389000000000002
1479	14_136B	13	15	1	As	1.0	M15	G7	1	40	2		1	14_136B.rep1.As	14_136B		LL2014_136		s169	B	#EE0000	True	1.0	0.2165	0.023309999999999997
1480	16_045B	13	16	1	SC	0.0	M16	D9	1	40	2		1	16_045B.rep0.SC	16_045B		LL2016_045		s16	B	#EE0000	True	1.0	0.18535	0.030549999999999994
1481	16_045B	13	17	1	As	0.0	M17	D9	1	40	2		1	16_045B.rep0.As	16_045B		LL2016_045		s16	B	#EE0000	True	1.0	0.19577	0.01905000000000001
1482	R24	13	18	1	SC	0.0	M18	B5	2	40	2		1	R24.rep0.SC	R24			R24D	s285	D1	#FFE7BA	True	1.0	0.21848	0.034400000000000014
1483	R24	13	19	1	As	0.0	M19	B5	2	40	2		1	R24.rep0.As	R24			R24D	s285	D1	#FFE7BA	True	1.0	0.22167	0.02767
1484	LL2012_026	13	2	1	SC	0.0	M2	D1	1	40	2		1	LL2012_026.rep0.SC	LL2012_026		LL12_026		s79	A	#00CD00	True	1.0	0.25188	0.04694999999999999
1485	14_123B	13	20	1	SC	2.0	M20	E7	1	40	2		1	14_123B.rep2.SC	14_123B		LL2014_123		s155	B	#EE0000	True	1.0	0.24406	0.052809999999999996
1486	14_123B	13	21	1	As	2.0	M21	E7	1	40	2		1	14_123B.rep2.As	14_123B		LL2014_123		s155	B	#EE0000	True	1.0	0.19231	0.02101
1489	LL2012_026	13	3	1	As	0.0	M3	D1	1	40	2		1	LL2012_026.rep0.As	LL2012_026		LL12_026		s79	A	#00CD00	True	1.0	0.18725	0.0116
1490	16_183A	13	4	1	SC	0.0	M4	G1	1	40	2		1	16_183A.rep0.SC	16_183A		LL2016_183		s35	A	#00CD00	True	1.0	0.22374	0.03953999999999999
1491	16_183A	13	5	1	As	0.0	M5	G1	1	40	2		1	16_183A.rep0.As	16_183A		LL2016_183		s35	A	#00CD00	True	1.0	0.19765	0.016630000000000006
1492	16_168A	13	6	1	SC	1.0	M6	A2	1	40	2		1	16_168A.rep1.SC	16_168A		LL2016_168		s36	A	#00CD00	True	1.0	0.20875	0.036839999999999984
1493	16_168A	13	7	1	As	1.0	M7	A2	1	40	2		1	16_168A.rep1.As	16_168A		LL2016_168		s36	A	#00CD00	True	1.0	0.19906	0.015719999999999984
1494	14_123B	13	8	1	SC	0.0	M8	E7	1	40	2		1	14_123B.rep0.SC	14_123B		LL2014_123		s155	B	#EE0000	True	1.0	0.19194	0.03195999999999999
1495	14_123B	13	9	1	As	0.0	M9	E7	1	40	2		1	14_123B.rep0.As	14_123B		LL2014_123		s155	B	#EE0000	True	1.0	0.17648	0.011399999999999993
1496	YPS642	14	10	1	SC	0.0	N10	B1	1	40	2		1	YPS642.rep0.SC	YPS642				s78	A	#00CD00	True	1.0	0.23983	0.04865
1497	YPS642	14	11	1	As	0.0	N11	B1	1	40	2		1	YPS642.rep0.As	YPS642				s78	A	#00CD00	True	1.0	0.21586	0.023529999999999995
1498	16_227B	14	12	1	SC	0.0	N12	B11	1	40	2		1	16_227B.rep0.SC	16_227B		LL2016_227		s41	B	#EE0000	True	1.0	0.18005	0.027639999999999998
1499	16_227B	14	13	1	As	0.0	N13	B11	1	40	2		1	16_227B.rep0.As	16_227B		LL2016_227		s41	B	#EE0000	True	1.0	0.17239	0.01318999999999998
1500	yHBJ24	14	14	1	SC	1.0	N14	F5	1	40	2		1	yHBJ24.rep1.SC	yHBJ24		yHBJ_24		s268	B	#EE0000	True	1.0	0.23031	0.04676999999999998
1501	yHBJ24	14	15	1	As	1.0	N15	F5	1	40	2		1	yHBJ24.rep1.As	yHBJ24		yHBJ_24		s268	B	#EE0000	True	1.0	0.18659	0.016100000000000003
1502	yHBJ17	14	16	1	SC	1.0	N16	E5	1	40	2		1	yHBJ17.rep1.SC	yHBJ17		yHBJ_17		s266	B	#EE0000	True	1.0	0.2258	0.04557
1503	yHBJ17	14	17	1	As	1.0	N17	E5	1	40	2		1	yHBJ17.rep1.As	yHBJ17		yHBJ_17		s266	B	#EE0000	True	1.0	0.21705	0.026959999999999984
1504	16_037B	14	18	1	SC	1.0	N18	C9	1	40	2		1	16_037B.rep1.SC	16_037B		LL2016_037		s15	B	#EE0000	True	1.0	0.20052	0.03545999999999999
1505	16_037B	14	19	1	As	1.0	N19	C9	1	40	2		1	16_037B.rep1.As	16_037B		LL2016_037		s15	B	#EE0000	True	1.0	0.17727	0.009940000000000004
1506	WX28	14	2	1	SC	0.0	N2	G3	1	40	2		1	WX28.rep0.SC	WX28			WX28B	s282	B	#EE0000	True	1.0	0.23436	0.04872000000000001
1507	WX22	14	20	1	SC	2.0	N20	D4	1	40	2		1	WX22.rep2.SC	WX22			WX22B	s277	B	#EE0000	True	1.0	0.20803	0.04099
1508	WX22	14	21	1	As	2.0	N21	D4	1	40	2		1	WX22.rep2.As	WX22			WX22B	s277	B	#EE0000	True	1.0	0.19708	0.018740000000000007
1509	16_018B	14	22	1	SC	0.0	N22	D8	1	40	2		1	16_018B.rep0.SC	16_018B		LL2016_018		s5	B	#EE0000	True	1.0	0.19738	0.03647
1510	16_018B	14	23	1	As	0.0	N23	D8	1	40	2		1	16_018B.rep0.As	16_018B		LL2016_018		s5	B	#EE0000	True	1.0	0.20125	0.02593000000000001
1511	WX28	14	3	1	As	0.0	N3	G3	1	40	2		1	WX28.rep0.As	WX28			WX28B	s282	B	#EE0000	True	1.0	0.20602	0.021970000000000017
1512	16_043B	14	4	1	SC	0.0	N4	G8	1	40	2		1	16_043B.rep0.SC	16_043B		LL2016_043		s9	B	#EE0000	True	1.0	0.2568	0.058339999999999975
1513	16_043B	14	5	1	As	0.0	N5	G8	1	40	2		1	16_043B.rep0.As	16_043B		LL2016_043		s9	B	#EE0000	True	1.0	0.22335	0.026249999999999996
1514	LL2012_025	14	6	1	SC	0.0	N6	B7	1	40	2		1	LL2012_025.rep0.SC	LL2012_025		LL12_025		s89	B	#EE0000	True	1.0	0.18735	0.03162999999999999
1515	LL2012_025	14	7	1	As	0.0	N7	B7	1	40	2		1	LL2012_025.rep0.As	LL2012_025		LL12_025		s89	B	#EE0000	True	1.0	0.14996	0.0061400000000000066
1516	16_234B	14	8	1	SC	1.0	N8	G10	1	40	2		1	16_234B.rep1.SC	16_234B		LL2016_234		s38	B	#EE0000	True	1.0	0.20656	0.03211999999999998
1517	16_234B	14	9	1	As	1.0	N9	G10	1	40	2		1	16_234B.rep1.As	16_234B		LL2016_234		s38	B	#EE0000	True	1.0	0.21183	0.02085999999999999
1518	B3	15	10	1	SC	0.0	O10	G6	2	40	2		1	B3.rep0.SC	B3		B3D		s67	D2	#CDBA96	True	1.0	0.23775	0.044029999999999986
1519	B3	15	11	1	As	0.0	O11	G6	2	40	2		1	B3.rep0.As	B3		B3D		s67	D2	#CDBA96	True	1.0	0.23366	0.03987000000000002
1520	WX22	15	12	1	SC	0.0	O12	D4	1	40	2		1	WX22.rep0.SC	WX22			WX22B	s277	B	#EE0000	True	1.0	0.20367	0.03383
1521	WX22	15	13	1	As	0.0	O13	D4	1	40	2		1	WX22.rep0.As	WX22			WX22B	s277	B	#EE0000	True	1.0	0.22052	0.033409999999999995
1522	WX15	15	14	1	SC	0.0	O14	H3	1	40	2		1	WX15.rep0.SC	WX15			WX15B	s281	B	#EE0000	True	1.0	0.19053	0.03026000000000001
1523	WX15	15	15	1	As	0.0	O15	H3	1	40	2		1	WX15.rep0.As	WX15			WX15B	s281	B	#EE0000	True	1.0	0.16501	0.01529999999999998
1524	16_250B	15	16	1	SC	2.0	O16	H10	1	40	2		1	16_250B.rep2.SC	16_250B		LL2016_250		s39	B	#EE0000	True	1.0	0.20111	0.033050000000000024
1525	16_250B	15	17	1	As	2.0	O17	H10	1	40	2		1	16_250B.rep2.As	16_250B		LL2016_250		s39	B	#EE0000	True	1.0	0.19464	0.017610000000000015
1526	16_067C	15	18	1	SC	0.0	O18	F2	2	40	2		1	16_067C.rep0.SC	16_067C		LL2016_067		s10	C	#00008B	True	1.0	0.22679	0.040830000000000005
1527	16_067C	15	19	1	As	0.0	O19	F2	2	40	2		1	16_067C.rep0.As	16_067C		LL2016_067		s10	C	#00008B	True	1.0	0.23312	0.036750000000000005
1528	LL2013_207	15	2	1	SC	0.0	O2	B1	2	40	2		1	LL2013_207.rep0.SC	LL2013_207		LL13-207		s332	C	#00008B	True	1.0	0.23772	0.053669999999999995
1529	14_178Ci	15	20	1	SC	0.0	O20	A4	2	40	2		1	14_178Ci.rep0.SC	14_178Ci		LL2014_178		s399	Ci	#912CEE	True	1.0	0.22237	0.049470000000000014
1530	14_178Ci	15	21	1	As	0.0	O21	A4	2	40	2		1	14_178Ci.rep0.As	14_178Ci		LL2014_178		s399	Ci	#912CEE	True	1.0	0.21465	0.03288000000000002
1531	16_227B	15	22	1	SC	1.0	O22	B11	1	40	2		1	16_227B.rep1.SC	16_227B		LL2016_227		s41	B	#EE0000	True	1.0	0.25821	0.06253
1532	16_227B	15	23	1	As	1.0	O23	B11	1	40	2		1	16_227B.rep1.As	16_227B		LL2016_227		s41	B	#EE0000	True	1.0	0.15291	0.009660000000000002
1533	LL2013_207	15	3	1	As	0.0	O3	B1	2	40	2		1	LL2013_207.rep0.As	LL2013_207		LL13-207		s332	C	#00008B	True	1.0	0.21054	0.024150000000000005
1534	LL2011_004	15	4	1	SC	0.0	O4	H1	2	40	2		1	LL2011_004.rep0.SC	LL2011_004		LL11_004		s296	C	#00008B	True	1.0	0.26771	0.06731000000000001
1535	LL2011_004	15	5	1	As	0.0	O5	H1	2	40	2		1	LL2011_004.rep0.As	LL2011_004		LL11_004		s296	C	#00008B	True	1.0	0.26533	0.05585000000000001
1536	16_217B	15	6	1	SC	0.0	O6	F10	1	40	2		1	16_217B.rep0.SC	16_217B		LL2016_217		s37	B	#EE0000	True	1.0	0.24116	0.05285000000000001
1537	16_217B	15	7	1	As	0.0	O7	F10	1	40	2		1	16_217B.rep0.As	16_217B		LL2016_217		s37	B	#EE0000	True	1.0	0.22308	0.026650000000000007
1538	16_253B	15	8	1	SC	0.0	O8	G11	1	40	2		1	16_253B.rep0.SC	16_253B		LL2016_253		s51	B	#EE0000	True	1.0	0.19457	0.03297
1539	16_253B	15	9	1	As	0.0	O9	G11	1	40	2		1	16_253B.rep0.As	16_253B		LL2016_253		s51	B	#EE0000	True	1.0	0.17913	0.014850000000000002
1540	16_271B	2	10	1	SC	0.0	B10	B12	1	40	2		1	16_271B.rep0.SC	16_271B		LL2016_271		s62	B	#EE0000	True	1.25	0.20667	0.03866
1541	16_271B	2	11	1	As	0.0	B11	B12	1	40	2		1	16_271B.rep0.As	16_271B		LL2016_271		s62	B	#EE0000	True	1.25	0.19606	0.01570000000000002
1542	14_092Ci	2	12	1	SC	0.0	B12	F3	2	40	2		1	14_092Ci.rep0.SC	14_092Ci		LL2014_092		s372	Ci	#912CEE	True	1.25	0.22473	0.04906000000000002
1543	14_092Ci	2	13	1	As	0.0	B13	F3	2	40	2		1	14_092Ci.rep0.As	14_092Ci		LL2014_092		s372	Ci	#912CEE	True	1.25	0.19388	0.019119999999999998
1544	16_037B	2	14	1	SC	0.0	B14	C9	1	40	2		1	16_037B.rep0.SC	16_037B		LL2016_037		s15	B	#EE0000	True	1.25	0.21288	0.04438
1545	16_037B	2	15	1	As	0.0	B15	C9	1	40	2		1	16_037B.rep0.As	16_037B		LL2016_037		s15	B	#EE0000	True	1.25	0.1784	0.012920000000000015
1546	16_097B	2	16	1	SC	0.0	B16	C10	1	40	2		1	16_097B.rep0.SC	16_097B		LL2016_097		s26	B	#EE0000	True	1.25	0.25413	0.06397000000000003
1547	16_097B	2	17	1	As	0.0	B17	C10	1	40	2		1	16_097B.rep0.As	16_097B		LL2016_097		s26	B	#EE0000	True	1.25	0.18768	0.015850000000000003
1548	LL2013_207	2	18	1	SC	1.0	B18	B1	2	40	2		1	LL2013_207.rep1.SC	LL2013_207		LL13-207		s332	C	#00008B	True	1.25	0.24657	0.059490000000000015
1549	LL2013_207	2	19	1	As	1.0	B19	B1	2	40	2		1	LL2013_207.rep1.As	LL2013_207		LL13-207		s332	C	#00008B	True	1.25	0.22779	0.028849999999999987
1550	yHKS223	2	2	1	SC	0.0	B2	A3	1	40	2		1	yHKS223.rep0.SC	yHKS223		yHKS_223		s237	B	#EE0000	True	1.25	0.24736	0.06062999999999999
1551	UWOPS_79-140	2	20	1	SC	0.0	B20	F4	1	40	2		1	UWOPS_79-140.rep0.SC	UWOPS_79-140				s226	B	#EE0000	True	1.25	0.28065	0.06676000000000001
1552	UWOPS_79-140	2	21	1	As	0.0	B21	F4	1	40	2		1	UWOPS_79-140.rep0.As	UWOPS_79-140				s226	B	#EE0000	True	1.25	0.22764	0.02864
1553	16_245B	2	22	1	SC	1.0	B22	F11	1	40	2		1	16_245B.rep1.SC	16_245B		LL2016_245		s50	B	#EE0000	True	1.25	0.23652	0.053180000000000005
1554	16_245B	2	23	1	As	1.0	B23	F11	1	40	2		1	16_245B.rep1.As	16_245B		LL2016_245		s50	B	#EE0000	True	1.25	0.2149	0.020850000000000007
1555	yHKS223	2	3	1	As	0.0	B3	A3	1	40	2		1	yHKS223.rep0.As	yHKS223		yHKS_223		s237	B	#EE0000	True	1.25	0.17647	0.008929999999999993
1556	LL2012_001	2	4	1	SC	0.0	B4	C1	1	40	2		1	LL2012_001.rep0.SC	LL2012_001		LL12_001		s77	A	#00CD00	True	1.25	0.26709	0.07507
1557	LL2012_001	2	5	1	As	0.0	B5	C1	1	40	2		1	LL2012_001.rep0.As	LL2012_001		LL12_001		s77	A	#00CD00	True	1.25	0.17571	0.013950000000000018
1558	LL2011_011	2	6	1	SC	0.0	B6	G1	2	40	2		1	LL2011_011.rep0.SC	LL2011_011		LL11_011		s291	C	#00008B	True	1.25	0.30778	0.08343
1559	LL2011_011	2	7	1	As	0.0	B7	G1	2	40	2		1	LL2011_011.rep0.As	LL2011_011		LL11_011		s291	C	#00008B	True	1.25	0.23777	0.04251000000000002
1560	WX28	2	8	1	SC	1.0	B8	G3	1	40	2		1	WX28.rep1.SC	WX28			WX28B	s282	B	#EE0000	True	1.25	0.24386	0.05681
1561	WX28	2	9	1	As	1.0	B9	G3	1	40	2		1	WX28.rep1.As	WX28			WX28B	s282	B	#EE0000	True	1.25	0.2115	0.02234999999999998
1562	yHBJ6	3	10	1	SC	1.0	C10	G5	1	40	2		1	yHBJ6.rep1.SC	yHBJ6		yHBJ_6		s261	B	#EE0000	True	1.25	0.202	0.03621000000000002
1563	yHBJ6	3	11	1	As	1.0	C11	G5	1	40	2		1	yHBJ6.rep1.As	yHBJ6		yHBJ_6		s261	B	#EE0000	True	1.25	0.17716	0.014510000000000023
1564	B3	3	12	1	SC	1.0	C12	G6	2	40	2		1	B3.rep1.SC	B3		B3D		s67	D2	#CDBA96	True	1.25	0.25377	0.06783
1565	B3	3	13	1	As	1.0	C13	G6	2	40	2		1	B3.rep1.As	B3		B3D		s67	D2	#CDBA96	True	1.25	0.21468	0.03496000000000002
1566	14_121Ci	3	14	1	SC	2.0	C14	G3	2	40	2		1	14_121Ci.rep2.SC	14_121Ci		LL2014_121		s382	Ci	#912CEE	True	1.25	0.29255	0.08179999999999998
1567	14_121Ci	3	15	1	As	2.0	C15	G3	2	40	2		1	14_121Ci.rep2.As	14_121Ci		LL2014_121		s382	Ci	#912CEE	True	1.25	0.22906	0.03251000000000001
1568	WX35	3	16	1	SC	1.0	C16	B4	1	40	2		1	WX35.rep1.SC	WX35			WX35B	s279	B	#EE0000	True	1.25	0.24387	0.06203
1569	WX35	3	17	1	As	1.0	C17	B4	1	40	2		1	WX35.rep1.As	WX35			WX35B	s279	B	#EE0000	True	1.25	0.18823	0.016149999999999998
1570	16_251B	3	18	1	SC	0.0	C18	C11	1	40	2		1	16_251B.rep0.SC	16_251B		LL2016_251		s43	B	#EE0000	True	1.25	0.23506	0.058099999999999985
1571	16_251B	3	19	1	As	0.0	C19	C11	1	40	2		1	16_251B.rep0.As	16_251B		LL2016_251		s43	B	#EE0000	True	1.25	0.2194	0.03437000000000001
1572	16_004B	3	2	1	SC	0.0	C2	H8	1	40	2		1	16_004B.rep0.SC	16_004B		LL2016_004		s11	B	#EE0000	True	1.25	0.23718	0.058859999999999996
1573	LL2011_012	3	20	1	SC	0.0	C20	A2	2	40	2		1	LL2011_012.rep0.SC	LL2011_012		LL11_012		s292	C	#00008B	True	1.25	0.2802	0.07905000000000001
1574	LL2011_012	3	21	1	As	0.0	C21	A2	2	40	2		1	LL2011_012.rep0.As	LL2011_012		LL11_012		s292	C	#00008B	True	1.25	0.20999	0.02792
1575	LL2012_016	3	22	1	SC	0.0	C22	D3	2	40	2		1	LL2012_016.rep0.SC	LL2012_016		LL12_016		s359	Ci	#912CEE	True	1.25	0.24149	0.05722000000000002
1576	LL2012_016	3	23	1	As	0.0	C23	D3	2	40	2		1	LL2012_016.rep0.As	LL2012_016		LL12_016		s359	Ci	#912CEE	True	1.25	0.21765	0.029950000000000004
1577	16_004B	3	3	1	As	0.0	C3	H8	1	40	2		1	16_004B.rep0.As	16_004B		LL2016_004		s11	B	#EE0000	True	1.25	0.20877	0.025230000000000002
1578	16_234B	3	4	1	SC	0.0	C4	G10	1	40	2		1	16_234B.rep0.SC	16_234B		LL2016_234		s38	B	#EE0000	True	1.25	0.22532	0.04957
1579	16_234B	3	5	1	As	0.0	C5	G10	1	40	2		1	16_234B.rep0.As	16_234B		LL2016_234		s38	B	#EE0000	True	1.25	0.19662	0.017339999999999994
1580	16_261B	3	6	1	SC	0.0	C6	H11	1	40	2		1	16_261B.rep0.SC	16_261B		LL2016_261		s52	B	#EE0000	True	1.25	0.18741	0.03197
1581	16_261B	3	7	1	As	0.0	C7	H11	1	40	2		1	16_261B.rep0.As	16_261B		LL2016_261		s52	B	#EE0000	True	1.25	0.16694	0.011319999999999997
1582	yHBJ17	3	8	1	SC	0.0	C8	E5	1	40	2		1	yHBJ17.rep0.SC	yHBJ17		yHBJ_17		s266	B	#EE0000	True	1.25	0.23315	0.05174000000000001
1583	yHBJ17	3	9	1	As	0.0	C9	E5	1	40	2		1	yHBJ17.rep0.As	yHBJ17		yHBJ_17		s266	B	#EE0000	True	1.25	0.20221	0.016720000000000013
1584	14_123B	4	10	1	SC	1.0	D10	E7	1	40	2		1	14_123B.rep1.SC	14_123B		LL2014_123		s155	B	#EE0000	True	1.25	0.20136	0.03816
1585	14_123B	4	11	1	As	1.0	D11	E7	1	40	2		1	14_123B.rep1.As	14_123B		LL2014_123		s155	B	#EE0000	True	1.25	0.18523	0.017479999999999996
1586	16_250B	4	12	1	SC	0.0	D12	H10	1	40	2		1	16_250B.rep0.SC	16_250B		LL2016_250		s39	B	#EE0000	True	1.25	0.21921	0.04522999999999999
1587	16_250B	4	13	1	As	0.0	D13	H10	1	40	2		1	16_250B.rep0.As	16_250B		LL2016_250		s39	B	#EE0000	True	1.25	0.18233	0.013549999999999979
1588	14_152B	4	14	1	SC	0.0	D14	H7	1	40	2		1	14_152B.rep0.SC	14_152B		LL2014_152		s173	B	#EE0000	True	1.25	0.26579	0.07004000000000002
1589	14_152B	4	15	1	As	0.0	D15	H7	1	40	2		1	14_152B.rep0.As	14_152B		LL2014_152		s173	B	#EE0000	True	1.25	0.20749	0.013039999999999996
1590	16_097B	4	16	1	SC	1.0	D16	C10	1	40	2		1	16_097B.rep1.SC	16_097B		LL2016_097		s26	B	#EE0000	True	1.25	0.23696	0.057980000000000004
1591	16_097B	4	17	1	As	1.0	D17	C10	1	40	2		1	16_097B.rep1.As	16_097B		LL2016_097		s26	B	#EE0000	True	1.25	0.19199	0.016999999999999987
1592	16_004B	4	18	1	SC	1.0	D18	H8	1	40	2		1	16_004B.rep1.SC	16_004B		LL2016_004		s11	B	#EE0000	True	1.25	0.23964	0.056889999999999996
1593	16_004B	4	19	1	As	1.0	D19	H8	1	40	2		1	16_004B.rep1.As	16_004B		LL2016_004		s11	B	#EE0000	True	1.25	0.22702	0.031180000000000013
1594	WX21	4	2	1	SC	0.0	D2	F6	2	40	2		1	WX21.rep0.SC	WX21			WX21D	s275	D2	#CDBA96	True	1.25	0.24184	0.060950000000000004
1595	14_076B	4	20	1	SC	0.0	D20	D7	1	40	2		1	14_076B.rep0.SC	14_076B		LL2014_076		s151	B	#EE0000	True	1.25	0.34505	0.10843000000000003
1596	14_076B	4	21	1	As	0.0	D21	D7	1	40	2		1	14_076B.rep0.As	14_076B		LL2014_076		s151	B	#EE0000	True	1.25	0.22459	0.02864
1597	MSH-578a-4-E	4	22	1	SC	1.0	D22	A5	1	40	2		1	MSH-578a-4-E.rep1.SC	MSH-578a-4-E		MSH_578a-4-E		s193	B	#EE0000	True	1.25	0.29277	0.08202999999999996
1598	MSH-578a-4-E	4	23	1	As	1.0	D23	A5	1	40	2		1	MSH-578a-4-E.rep1.As	MSH-578a-4-E		MSH_578a-4-E		s193	B	#EE0000	True	1.25	0.19103	0.018470000000000014
1599	WX21	4	3	1	As	0.0	D3	F6	2	40	2		1	WX21.rep0.As	WX21			WX21D	s275	D2	#CDBA96	True	1.25	0.21994	0.04236999999999999
1600	MSH-578a-4-E	4	4	1	SC	0.0	D4	A5	1	40	2		1	MSH-578a-4-E.rep0.SC	MSH-578a-4-E		MSH_578a-4-E		s193	B	#EE0000	True	1.25	0.22726	0.05359
1601	MSH-578a-4-E	4	5	1	As	0.0	D5	A5	1	40	2		1	MSH-578a-4-E.rep0.As	MSH-578a-4-E		MSH_578a-4-E		s193	B	#EE0000	True	1.25	0.19105	0.014300000000000007
1602	16_168A	4	6	1	SC	0.0	D6	A2	1	40	2		1	16_168A.rep0.SC	16_168A		LL2016_168		s36	A	#00CD00	True	1.25	0.22421	0.046619999999999995
1603	16_168A	4	7	1	As	0.0	D7	A2	1	40	2		1	16_168A.rep0.As	16_168A		LL2016_168		s36	A	#00CD00	True	1.25	0.17738	0.012270000000000003
1604	16_088B	4	8	1	SC	0.0	D8	B10	1	40	2		1	16_088B.rep0.SC	16_088B		LL2016_088		s25	B	#EE0000	True	1.25	0.22846	0.054279999999999995
1605	16_088B	4	9	1	As	0.0	D9	B10	1	40	2		1	16_088B.rep0.As	16_088B		LL2016_088		s25	B	#EE0000	True	1.25	0.19175	0.016009999999999996
1606	16_103B	5	10	1	SC	0.0	E10	E10	1	40	2		1	16_103B.rep0.SC	16_103B		LL2016_103		s33	B	#EE0000	True	1.25	0.20787	0.03899
1607	16_103B	5	11	1	As	0.0	E11	E10	1	40	2		1	16_103B.rep0.As	16_103B		LL2016_103		s33	B	#EE0000	True	1.25	0.20255	0.022320000000000007
1608	LL2011_004	5	12	1	SC	1.0	E12	H1	2	40	2		1	LL2011_004.rep1.SC	LL2011_004		LL11_004		s296	C	#00008B	True	1.25	0.26687	0.06927
1609	LL2011_004	5	13	1	As	1.0	E13	H1	2	40	2		1	LL2011_004.rep1.As	LL2011_004		LL11_004		s296	C	#00008B	True	1.25	0.22237	0.03810000000000002
1610	16_291B	5	14	1	SC	1.0	E14	E12	1	40	2		1	16_291B.rep1.SC	16_291B		LL2016_291		s65	B	#EE0000	True	1.25	0.20356	0.041819999999999996
1611	16_291B	5	15	1	As	1.0	E15	E12	1	40	2		1	16_291B.rep1.As	16_291B		LL2016_291		s65	B	#EE0000	True	1.25	0.17163	0.011319999999999997
1612	LL2012_026	5	16	1	SC	1.0	E16	D1	1	40	2		1	LL2012_026.rep1.SC	LL2012_026		LL12_026		s79	A	#00CD00	True	1.25	0.20834	0.03434000000000001
1613	LL2012_026	5	17	1	As	1.0	E17	D1	1	40	2		1	LL2012_026.rep1.As	LL2012_026		LL12_026		s79	A	#00CD00	True	1.25	0.17338	0.007810000000000011
1614	16_025B	5	18	1	SC	2.0	E18	B8	1	40	2		1	16_025B.rep2.SC	16_025B		LL2016_025		s1	B	#EE0000	True	1.25	0.22379	0.05503999999999998
1615	16_025B	5	19	1	As	2.0	E19	B8	1	40	2		1	16_025B.rep2.As	16_025B		LL2016_025		s1	B	#EE0000	True	1.25	0.20167	0.020309999999999995
1616	LL2013_030	5	2	1	SC	0.0	E2	D3	1	40	2		1	LL2013_030.rep0.SC	LL2013_030		LL13-030		s107	B	#EE0000	True	1.25	0.19976	0.04102999999999998
1617	LL2012_024	5	20	1	SC	1.0	E20	A7	1	40	2		1	LL2012_024.rep1.SC	LL2012_024		LL12_024		s88	B	#EE0000	True	1.25	0.22251	0.053590000000000027
1618	LL2012_024	5	21	1	As	1.0	E21	A7	1	40	2		1	LL2012_024.rep1.As	LL2012_024		LL12_024		s88	B	#EE0000	True	1.25	0.22531	0.02778
1619	LL2012_024	5	22	1	SC	2.0	E22	A7	1	40	2		1	LL2012_024.rep2.SC	LL2012_024		LL12_024		s88	B	#EE0000	True	1.25	0.23755	0.058250000000000024
1620	LL2012_024	5	23	1	As	2.0	E23	A7	1	40	2		1	LL2012_024.rep2.As	LL2012_024		LL12_024		s88	B	#EE0000	True	1.25	0.24521	0.03617000000000001
1621	LL2013_030	5	3	1	As	0.0	E3	D3	1	40	2		1	LL2013_030.rep0.As	LL2013_030		LL13-030		s107	B	#EE0000	True	1.25	0.16464	0.012660000000000005
1622	14_161Ci	5	4	1	SC	0.0	E4	H3	2	40	2		1	14_161Ci.rep0.SC	14_161Ci		LL2014_161		s396	Ci	#912CEE	True	1.25	0.20504	0.04049
1623	14_161Ci	5	5	1	As	0.0	E5	H3	2	40	2		1	14_161Ci.rep0.As	14_161Ci		LL2014_161		s396	Ci	#912CEE	True	1.25	0.17689	0.012609999999999982
1624	WX19	5	6	1	SC	0.0	E6	C6	2	40	2		1	WX19.rep0.SC	WX19			WX19D	s287	D2	#CDBA96	True	1.25	0.22285	0.045249999999999985
1625	WX19	5	7	1	As	0.0	E7	C6	2	40	2		1	WX19.rep0.As	WX19			WX19D	s287	D2	#CDBA96	True	1.25	0.20315	0.0262
1626	16_025B	5	8	1	SC	0.0	E8	B8	1	40	2		1	16_025B.rep0.SC	16_025B		LL2016_025		s1	B	#EE0000	True	1.25	0.21108	0.04604999999999998
1627	16_025B	5	9	1	As	0.0	E9	B8	1	40	2		1	16_025B.rep0.As	16_025B		LL2016_025		s1	B	#EE0000	True	1.25	0.17905	0.012679999999999997
1628	LL2011_009	6	10	1	SC	0.0	F10	F1	2	40	2		1	LL2011_009.rep0.SC	LL2011_009		LL11_009		s298	C	#00008B	True	1.25	0.20391	0.036010000000000014
1629	LL2011_009	6	11	1	As	0.0	F11	F1	2	40	2		1	LL2011_009.rep0.As	LL2011_009		LL11_009		s298	C	#00008B	True	1.25	0.18697	0.015949999999999992
1630	LL2013_043	6	12	1	SC	0.0	F12	E3	1	40	2		1	LL2013_043.rep0.SC	LL2013_043		LL13-043		s109	B	#EE0000	True	1.25	0.24182	0.053570000000000007
1631	LL2013_043	6	13	1	As	0.0	F13	E3	1	40	2		1	LL2013_043.rep0.As	LL2013_043		LL13-043		s109	B	#EE0000	True	1.25	0.2129	0.023570000000000008
1632	95-7-1D	6	14	1	SC	0.0	F14	H5	1	40	2		1	95-7-1D.rep0.SC	95-7-1D				s228	B	#EE0000	True	1.25	0.24798	0.05588000000000001
1633	95-7-1D	6	15	1	As	0.0	F15	H5	1	40	2		1	95-7-1D.rep0.As	95-7-1D				s228	B	#EE0000	True	1.25	0.23109	0.03674999999999998
1634	MSH-604	6	16	1	SC	1.0	F16	B5	1	40	2		1	MSH-604.rep1.SC	MSH-604		MSH_604		s196	B	#EE0000	True	1.25	0.25575	0.06717999999999999
1635	MSH-604	6	17	1	As	1.0	F17	B5	1	40	2		1	MSH-604.rep1.As	MSH-604		MSH_604		s196	B	#EE0000	True	1.25	0.20527	0.024070000000000008
1636	16_245B	6	18	1	SC	0.0	F18	F11	1	40	2		1	16_245B.rep0.SC	16_245B		LL2016_245		s50	B	#EE0000	True	1.25	0.22101	0.048510000000000025
1637	16_245B	6	19	1	As	0.0	F19	F11	1	40	2		1	16_245B.rep0.As	16_245B		LL2016_245		s50	B	#EE0000	True	1.25	0.20088	0.01937
1638	MSH-587-1	6	2	1	SC	0.0	F2	D1	2	40	2		1	MSH-587-1.rep0.SC	MSH-587-1		MSH_587-1		s349	C	#00008B	True	1.25	0.2306	0.04891999999999999
1639	M1	6	20	1	SC	1.0	F20	H6	2	40	2		1	M1.rep1.SC	M1		M1D		s70	D2	#CDBA96	True	1.25	0.23155	0.04645000000000002
1640	M1	6	21	1	As	1.0	F21	H6	2	40	2		1	M1.rep1.As	M1		M1D		s70	D2	#CDBA96	True	1.25	0.22631	0.032170000000000004
1641	LL2012_018	6	22	1	SC	2.0	F22	B3	2	40	2		1	LL2012_018.rep2.SC	LL2012_018		LL12_018		s360	Ci	#912CEE	True	1.25	0.22301	0.04772000000000001
1642	LL2012_018	6	23	1	As	2.0	F23	B3	2	40	2		1	LL2012_018.rep2.As	LL2012_018		LL12_018		s360	Ci	#912CEE	True	1.25	0.19805	0.022710000000000008
1643	MSH-587-1	6	3	1	As	0.0	F3	D1	2	40	2		1	MSH-587-1.rep0.As	MSH-587-1		MSH_587-1		s349	C	#00008B	True	1.25	0.19368	0.016089999999999993
1644	yHBJ6	6	4	1	SC	0.0	F4	G5	1	40	2		1	yHBJ6.rep0.SC	yHBJ6		yHBJ_6		s261	B	#EE0000	True	1.25	0.20103	0.03888
1645	yHBJ6	6	5	1	As	0.0	F5	G5	1	40	2		1	yHBJ6.rep0.As	yHBJ6		yHBJ_6		s261	B	#EE0000	True	1.25	0.17382	0.012560000000000016
1646	M3	6	6	1	SC	0.0	F6	A7	2	40	2		1	M3.rep0.SC	M3		M3D		s72	D2	#CDBA96	True	1.25	0.24899	0.06358
1647	M3	6	7	1	As	0.0	F7	A7	2	40	2		1	M3.rep0.As	M3		M3D		s72	D2	#CDBA96	True	1.25	0.23425	0.042210000000000025
1648	16_020B	6	8	1	SC	0.0	F8	A9	1	40	2		1	16_020B.rep0.SC	16_020B		LL2016_020		s12	B	#EE0000	True	1.25	0.20138	0.04142000000000001
1649	16_020B	6	9	1	As	0.0	F9	A9	1	40	2		1	16_020B.rep0.As	16_020B		LL2016_020		s12	B	#EE0000	True	1.25	0.17735	0.0116
1650	WX26	7	10	1	SC	0.0	G10	E4	1	40	2		1	WX26.rep0.SC	WX26			WX26B	s276	B	#EE0000	True	1.25	0.20534	0.03753000000000001
1651	WX26	7	11	1	As	0.0	G11	E4	1	40	2		1	WX26.rep0.As	WX26			WX26B	s276	B	#EE0000	True	1.25	0.20715	0.02207999999999999
1652	16_269B	7	12	1	SC	0.0	G12	E11	1	40	2		1	16_269B.rep0.SC	16_269B		LL2016_269		s53	B	#EE0000	True	1.25	0.24199	0.05141000000000001
1653	16_269B	7	13	1	As	0.0	G13	E11	1	40	2		1	16_269B.rep0.As	16_269B		LL2016_269		s53	B	#EE0000	True	1.25	0.21263	0.020320000000000005
1654	16_260B	7	14	1	SC	0.0	G14	D11	1	40	2		1	16_260B.rep0.SC	16_260B		LL2016_260		s48	B	#EE0000	True	1.25	0.22975	0.053940000000000016
1655	16_260B	7	15	1	As	0.0	G15	D11	1	40	2		1	16_260B.rep0.As	16_260B		LL2016_260		s48	B	#EE0000	True	1.25	0.1823	0.018059999999999993
1656	WX21	7	16	1	SC	1.0	G16	F6	2	40	2		1	WX21.rep1.SC	WX21			WX21D	s275	D2	#CDBA96	True	1.25	0.24321	0.06693000000000002
1657	WX21	7	17	1	As	1.0	G17	F6	2	40	2		1	WX21.rep1.As	WX21			WX21D	s275	D2	#CDBA96	True	1.25	0.23651	0.053909999999999986
1658	WX15	7	18	1	SC	1.0	G18	H3	1	40	2		1	WX15.rep1.SC	WX15			WX15B	s281	B	#EE0000	True	1.25	0.20101	0.03944
1659	WX15	7	19	1	As	1.0	G19	H3	1	40	2		1	WX15.rep1.As	WX15			WX15B	s281	B	#EE0000	True	1.25	0.16722	0.016100000000000003
1660	14_121Ci	7	2	1	SC	0.0	G2	G3	2	40	2		1	14_121Ci.rep0.SC	14_121Ci		LL2014_121		s382	Ci	#912CEE	True	1.25	0.25685	0.06170000000000003
1661	16_036B	7	20	1	SC	1.0	G20	B9	1	40	2		1	16_036B.rep1.SC	16_036B		LL2016_036		s14	B	#EE0000	True	1.25	0.21071	0.04822000000000001
1662	16_036B	7	21	1	As	1.0	G21	B9	1	40	2		1	16_036B.rep1.As	16_036B		LL2016_036		s14	B	#EE0000	True	1.25	0.18754	0.018460000000000004
1663	16_258B	7	22	1	SC	2.0	G22	A11	1	40	2		1	16_258B.rep2.SC	16_258B		LL2016_258		s40	B	#EE0000	True	1.25	0.18076	0.033040000000000014
1664	16_258B	7	23	1	As	2.0	G23	A11	1	40	2		1	16_258B.rep2.As	16_258B		LL2016_258		s40	B	#EE0000	True	1.25	0.16628	0.010320000000000024
1665	14_121Ci	7	3	1	As	0.0	G3	G3	2	40	2		1	14_121Ci.rep0.As	14_121Ci		LL2014_121		s382	Ci	#912CEE	True	1.25	0.22896	0.03411
1666	14_121Ci	7	4	1	SC	1.0	G4	G3	2	40	2		1	14_121Ci.rep1.SC	14_121Ci		LL2014_121		s382	Ci	#912CEE	True	1.25	0.25662	0.059600000000000014
1667	14_121Ci	7	5	1	As	1.0	G5	G3	2	40	2		1	14_121Ci.rep1.As	14_121Ci		LL2014_121		s382	Ci	#912CEE	True	1.25	0.22855	0.030969999999999998
1668	LL2012_006	7	6	1	SC	0.0	G6	C2	2	40	2		1	LL2012_006.rep0.SC	LL2012_006		LL12_006		s304	C	#00008B	True	1.25	0.22921	0.05376
1669	LL2012_006	7	7	1	As	0.0	G7	C2	2	40	2		1	LL2012_006.rep0.As	LL2012_006		LL12_006		s304	C	#00008B	True	1.25	0.20843	0.02878
1670	MSH-604	7	8	1	SC	0.0	G8	B5	1	40	2		1	MSH-604.rep0.SC	MSH-604		MSH_604		s196	B	#EE0000	True	1.25	0.23605	0.05630000000000002
1671	MSH-604	7	9	1	As	0.0	G9	B5	1	40	2		1	MSH-604.rep0.As	MSH-604		MSH_604		s196	B	#EE0000	True	1.25	0.20633	0.01903000000000002
1672	16_036B	8	10	1	SC	0.0	H10	B9	1	40	2		1	16_036B.rep0.SC	16_036B		LL2016_036		s14	B	#EE0000	True	1.25	0.20969	0.04557999999999998
1673	16_036B	8	11	1	As	0.0	H11	B9	1	40	2		1	16_036B.rep0.As	16_036B		LL2016_036		s14	B	#EE0000	True	1.25	0.17614	0.010779999999999984
1674	yHBJ24	8	12	1	SC	0.0	H12	F5	1	40	2		1	yHBJ24.rep0.SC	yHBJ24		yHBJ_24		s268	B	#EE0000	True	1.25	0.23589	0.053549999999999986
1675	yHBJ24	8	13	1	As	0.0	H13	F5	1	40	2		1	yHBJ24.rep0.As	yHBJ24		yHBJ_24		s268	B	#EE0000	True	1.25	0.20782	0.02112
1676	14_152B	8	14	1	SC	1.0	H14	H7	1	40	2		1	14_152B.rep1.SC	14_152B		LL2014_152		s173	B	#EE0000	True	1.25	0.26225	0.06513999999999998
1677	14_152B	8	15	1	As	1.0	H15	H7	1	40	2		1	14_152B.rep1.As	14_152B		LL2014_152		s173	B	#EE0000	True	1.25	0.20759	0.007539999999999991
1678	LL2012_021	8	16	1	SC	0.0	H16	D6	1	40	2		1	LL2012_021.rep0.SC	LL2012_021		LL12_021		s95	B	#EE0000	True	1.25	0.24008	0.056879999999999986
1679	LL2012_021	8	17	1	As	0.0	H17	D6	1	40	2		1	LL2012_021.rep0.As	LL2012_021		LL12_021		s95	B	#EE0000	True	1.25	0.20828	0.025109999999999993
1680	YPS642	8	18	1	SC	1.0	H18	B1	1	40	2		1	YPS642.rep1.SC	YPS642				s78	A	#00CD00	True	1.25	0.27697	0.07244999999999999
1681	YPS642	8	19	1	As	1.0	H19	B1	1	40	2		1	YPS642.rep1.As	YPS642				s78	A	#00CD00	True	1.25	0.24227	0.033690000000000025
1682	LL2012_015	8	2	1	SC	0.0	H2	H6	1	40	2		1	LL2012_015.rep0.SC	LL2012_015		LL12_015		s94	B	#EE0000	True	1.25	0.26872	0.07259000000000002
1683	16_258B	8	20	1	SC	1.0	H20	A11	1	40	2		1	16_258B.rep1.SC	16_258B		LL2016_258		s40	B	#EE0000	True	1.25	0.21148	0.04693
1684	16_258B	8	21	1	As	1.0	H21	A11	1	40	2		1	16_258B.rep1.As	16_258B		LL2016_258		s40	B	#EE0000	True	1.25	0.15789	0.008590000000000014
1685	14_100C	8	22	1	SC	0.0	H22	D2	2	40	2		1	14_100C.rep0.SC	14_100C		LL2014_100		s333	C	#00008B	True	1.25	0.24929	0.06446000000000002
1686	14_100C	8	23	1	As	0.0	H23	D2	2	40	2		1	14_100C.rep0.As	14_100C		LL2014_100		s333	C	#00008B	True	1.25	0.23073	0.05001
1687	LL2012_015	8	3	1	As	0.0	H3	H6	1	40	2		1	LL2012_015.rep0.As	LL2012_015		LL12_015		s94	B	#EE0000	True	1.25	0.23115	0.034509999999999985
1688	16_190A	8	4	1	SC	0.0	H4	E1	1	40	2		1	16_190A.rep0.SC	16_190A		LL2016_190		s32	A	#00CD00	True	1.25	0.22589	0.048089999999999994
1689	16_190A	8	5	1	As	0.0	H5	E1	1	40	2		1	16_190A.rep0.As	16_190A		LL2016_190		s32	A	#00CD00	True	1.25	0.18739	0.01446
1690	MSH-475	8	6	1	SC	0.0	H6	B6	1	40	2		1	MSH-475.rep0.SC	MSH-475		MSH_475		s182	B	#EE0000	True	1.25	0.23596	0.05667
1691	MSH-475	8	7	1	As	0.0	H7	B6	1	40	2		1	MSH-475.rep0.As	MSH-475		MSH_475		s182	B	#EE0000	True	1.25	0.19413	0.018309999999999993
1692	UWOPS_91-202	8	8	1	SC	0.0	H8	G4	1	40	2		1	UWOPS_91-202.rep0.SC	UWOPS_91-202				s224	B	#EE0000	True	1.25	0.17883	0.034129999999999994
1693	UWOPS_91-202	8	9	1	As	0.0	H9	G4	1	40	2		1	UWOPS_91-202.rep0.As	UWOPS_91-202				s224	B	#EE0000	True	1.25	0.14896	0.009580000000000005
1694	16_291B	9	10	1	SC	0.0	I10	E12	1	40	2		1	16_291B.rep0.SC	16_291B		LL2016_291		s65	B	#EE0000	True	1.25	0.19497	0.03462000000000001
1695	16_291B	9	11	1	As	0.0	I11	E12	1	40	2		1	16_291B.rep0.As	16_291B		LL2016_291		s65	B	#EE0000	True	1.25	0.16144	0.007509999999999989
1696	YPS484	9	12	1	SC	1.0	I12	D5	1	40	2		1	YPS484.rep1.SC	YPS484				s270	B	#EE0000	True	1.25	0.27724	0.07127
1697	YPS484	9	13	1	As	1.0	I13	D5	1	40	2		1	YPS484.rep1.As	YPS484				s270	B	#EE0000	True	1.25	0.20327	0.017089999999999994
1698	16_250B	9	14	1	SC	1.0	I14	H10	1	40	2		1	16_250B.rep1.SC	16_250B		LL2016_250		s39	B	#EE0000	True	1.25	0.21325	0.0408
1699	16_250B	9	15	1	As	1.0	I15	H10	1	40	2		1	16_250B.rep1.As	16_250B		LL2016_250		s39	B	#EE0000	True	1.25	0.18819	0.012720000000000009
1700	R13	9	16	1	SC	0.0	I16	A4	1	40	2		1	R13.rep0.SC	R13			R13B	s280	B	#EE0000	True	1.25	0.18369	0.03455999999999998
1701	R13	9	17	1	As	0.0	I17	A4	1	40	2		1	R13.rep0.As	R13			R13B	s280	B	#EE0000	True	1.25	0.17322	0.013580000000000009
1702	16_183A	9	18	1	SC	1.0	I18	G1	1	40	2		1	16_183A.rep1.SC	16_183A		LL2016_183		s35	A	#00CD00	True	1.25	0.25053	0.06088999999999997
1703	16_183A	9	19	1	As	1.0	I19	G1	1	40	2		1	16_183A.rep1.As	16_183A		LL2016_183		s35	A	#00CD00	True	1.25	0.24143	0.03865000000000002
1704	16_066B	9	2	1	SC	0.0	I2	F8	1	40	2		1	16_066B.rep0.SC	16_066B		LL2016_066		s7	B	#EE0000	True	1.25	0.25242	0.06187999999999999
1705	WX20	9	20	1	SC	0.0	I20	B6	2	40	2		1	WX20.rep0.SC	WX20			WX20D	s289	D2	#CDBA96	True	1.25	0.23144	0.052930000000000005
1706	WX20	9	21	1	As	0.0	I21	B6	2	40	2		1	WX20.rep0.As	WX20			WX20D	s289	D2	#CDBA96	True	1.25	0.21063	0.034430000000000016
1707	16_047C	9	22	1	SC	2.0	I22	G2	2	40	2		1	16_047C.rep2.SC	16_047C		LL2016_047		s22	C	#00008B	True	1.25	0.27561	0.07571000000000003
1708	16_047C	9	23	1	As	2.0	I23	G2	2	40	2		1	16_047C.rep2.As	16_047C		LL2016_047		s22	C	#00008B	True	1.25	0.22906	0.042340000000000017
1709	16_066B	9	3	1	As	0.0	I3	F8	1	40	2		1	16_066B.rep0.As	16_066B		LL2016_066		s7	B	#EE0000	True	1.25	0.20162	0.01974999999999999
1712	LL2012_022	9	6	1	SC	0.0	I6	F6	1	40	2		1	LL2012_022.rep0.SC	LL2012_022		LL12_022		s96	B	#EE0000	True	1.25	0.23436	0.05374000000000001
1713	LL2012_022	9	7	1	As	0.0	I7	F6	1	40	2		1	LL2012_022.rep0.As	LL2012_022		LL12_022		s96	B	#EE0000	True	1.25	0.21537	0.023800000000000016
1714	16_296A	9	8	1	SC	0.0	I8	B2	1	40	2		1	16_296A.rep0.SC	16_296A		LL2016_296		s66	A	#00CD00	True	1.25	0.20976	0.04574
1715	16_296A	9	9	1	As	0.0	I9	B2	1	40	2		1	16_296A.rep0.As	16_296A		LL2016_296		s66	A	#00CD00	True	1.25	0.17209	0.009949999999999987
1716	16_255B	10	10	1	SC	0.0	J10	C12	1	40	2		1	16_255B.rep0.SC	16_255B		LL2016_255		s61	B	#EE0000	True	1.25	0.20435	0.04257
1717	16_255B	10	11	1	As	0.0	J11	C12	1	40	2		1	16_255B.rep0.As	16_255B		LL2016_255		s61	B	#EE0000	True	1.25	0.18396	0.013860000000000011
1718	LL2012_020	10	12	1	SC	0.0	J12	C3	2	40	2		1	LL2012_020.rep0.SC	LL2012_020		LL12_020		s302	Ci	#912CEE	True	1.25	0.2277	0.04387000000000002
1719	LL2012_020	10	13	1	As	0.0	J13	C3	2	40	2		1	LL2012_020.rep0.As	LL2012_020		LL12_020		s302	Ci	#912CEE	True	1.25	0.1876	0.009059999999999985
1720	WX35	10	14	1	SC	0.0	J14	B4	1	40	2		1	WX35.rep0.SC	WX35			WX35B	s279	B	#EE0000	True	1.25	0.24011	0.06061
1721	WX35	10	15	1	As	0.0	J15	B4	1	40	2		1	WX35.rep0.As	WX35			WX35B	s279	B	#EE0000	True	1.25	0.23551	0.030209999999999987
1722	14_101B	10	16	1	SC	0.0	J16	F7	1	40	2		1	14_101B.rep0.SC	14_101B		LL2014_101		s160	B	#EE0000	True	1.25	0.21508	0.04905999999999999
1723	14_101B	10	17	1	As	0.0	J17	F7	1	40	2		1	14_101B.rep0.As	14_101B		LL2014_101		s160	B	#EE0000	True	1.25	0.22342	0.023770000000000013
1724	WX35	10	18	1	SC	2.0	J18	B4	1	40	2		1	WX35.rep2.SC	WX35			WX35B	s279	B	#EE0000	True	1.25	0.23684	0.06048999999999999
1725	WX35	10	19	1	As	2.0	J19	B4	1	40	2		1	WX35.rep2.As	WX35			WX35B	s279	B	#EE0000	True	1.25	0.29126	0.06305000000000002
1726	14_136B	10	2	1	SC	0.0	J2	G7	1	40	2		1	14_136B.rep0.SC	14_136B		LL2014_136		s169	B	#EE0000	True	1.25	0.28811	0.08441999999999997
1727	LL2011_012	10	20	1	SC	1.0	J20	A2	2	40	2		1	LL2011_012.rep1.SC	LL2011_012		LL11_012		s292	C	#00008B	True	1.25	0.26016	0.06955
1728	LL2011_012	10	21	1	As	1.0	J21	A2	2	40	2		1	LL2011_012.rep1.As	LL2011_012		LL11_012		s292	C	#00008B	True	1.25	0.24574	0.05115999999999998
1729	16_261B	10	22	1	SC	1.0	J22	H11	1	40	2		1	16_261B.rep1.SC	16_261B		LL2016_261		s52	B	#EE0000	True	1.25	0.22472	0.051070000000000004
1730	16_261B	10	23	1	As	1.0	J23	H11	1	40	2		1	16_261B.rep1.As	16_261B		LL2016_261		s52	B	#EE0000	True	1.25	0.23503	0.05667
1731	14_136B	10	3	1	As	0.0	J3	G7	1	40	2		1	14_136B.rep0.As	14_136B		LL2014_136		s169	B	#EE0000	True	1.25	0.23715	0.03389
1732	16_047C	10	4	1	SC	0.0	J4	G2	2	40	2		1	16_047C.rep0.SC	16_047C		LL2016_047		s22	C	#00008B	True	1.25	0.23482	0.05135999999999999
1733	16_047C	10	5	1	As	0.0	J5	G2	2	40	2		1	16_047C.rep0.As	16_047C		LL2016_047		s22	C	#00008B	True	1.25	0.2106	0.023809999999999998
1734	16_035C	10	6	1	SC	1.0	J6	E2	2	40	2		1	16_035C.rep1.SC	16_035C		LL2016_035		s8	C	#00008B	True	1.25	0.24848	0.05365
1735	16_035C	10	7	1	As	1.0	J7	E2	2	40	2		1	16_035C.rep1.As	16_035C		LL2016_035		s8	C	#00008B	True	1.25	0.21478	0.03750999999999999
1736	16_047C	10	8	1	SC	1.0	J8	G2	2	40	2		1	16_047C.rep1.SC	16_047C		LL2016_047		s22	C	#00008B	True	1.25	0.23964	0.05542
1737	16_047C	10	9	1	As	1.0	J9	G2	2	40	2		1	16_047C.rep1.As	16_047C		LL2016_047		s22	C	#00008B	True	1.25	0.20228	0.019159999999999983
1738	16_258B	11	10	1	SC	0.0	K10	A11	1	40	2		1	16_258B.rep0.SC	16_258B		LL2016_258		s40	B	#EE0000	True	1.25	0.18167	0.033530000000000004
1739	16_258B	11	11	1	As	0.0	K11	A11	1	40	2		1	16_258B.rep0.As	16_258B		LL2016_258		s40	B	#EE0000	True	1.25	0.14984	0.005319999999999991
1740	LL2012_018	11	12	1	SC	1.0	K12	B3	2	40	2		1	LL2012_018.rep1.SC	LL2012_018		LL12_018		s360	Ci	#912CEE	True	1.25	0.23484	0.04733999999999999
1741	LL2012_018	11	13	1	As	1.0	K13	B3	2	40	2		1	LL2012_018.rep1.As	LL2012_018		LL12_018		s360	Ci	#912CEE	True	1.25	0.16499	0.005110000000000003
1742	R21	11	14	1	SC	0.0	K14	D6	2	40	2		1	R21.rep0.SC	R21			R21D	s286	D2	#CDBA96	True	1.25	0.21675	0.04357
1743	R21	11	15	1	As	0.0	K15	D6	2	40	2		1	R21.rep0.As	R21			R21D	s286	D2	#CDBA96	True	1.25	0.21279	0.03920000000000001
1744	WX22	11	16	1	SC	1.0	K16	D4	1	40	2		1	WX22.rep1.SC	WX22			WX22B	s277	B	#EE0000	True	1.25	0.19528	0.038510000000000016
1745	WX22	11	17	1	As	1.0	K17	D4	1	40	2		1	WX22.rep1.As	WX22			WX22B	s277	B	#EE0000	True	1.25	0.17402	0.01015000000000002
1746	LL2011_005	11	18	1	SC	0.0	K18	A3	2	40	2		1	LL2011_005.rep0.SC	LL2011_005		LL11_005		s355	Ci	#912CEE	True	1.25	0.24206	0.060329999999999995
1747	LL2011_005	11	19	1	As	0.0	K19	A3	2	40	2		1	LL2011_005.rep0.As	LL2011_005		LL11_005		s355	Ci	#912CEE	True	1.25	0.23216	0.04530000000000001
1748	16_035C	11	2	1	SC	0.0	K2	E2	2	40	2		1	16_035C.rep0.SC	16_035C		LL2016_035		s8	C	#00008B	True	1.25	0.25242	0.058189999999999964
1751	yHBJ6	11	22	1	SC	2.0	K22	G5	1	40	2		1	yHBJ6.rep2.SC	yHBJ6		yHBJ_6		s261	B	#EE0000	True	1.25	0.22712	0.0514
1752	yHBJ6	11	23	1	As	2.0	K23	G5	1	40	2		1	yHBJ6.rep2.As	yHBJ6		yHBJ_6		s261	B	#EE0000	True	1.25	0.20207	0.02779000000000001
1753	16_035C	11	3	1	As	0.0	K3	E2	2	40	2		1	16_035C.rep0.As	16_035C		LL2016_035		s8	C	#00008B	True	1.25	0.23777	0.038730000000000014
1754	R33	11	4	1	SC	0.0	K4	C4	1	40	2		1	R33.rep0.SC	R33			R33B	s278	B	#EE0000	True	1.25	0.34638	0.10881000000000002
1755	R33	11	5	1	As	0.0	K5	C4	1	40	2		1	R33.rep0.As	R33			R33B	s278	B	#EE0000	True	1.25	0.1999	0.018919999999999992
1756	15_004B	11	6	1	SC	0.0	K6	C7	1	40	2		1	15_004B.rep0.SC	15_004B		LL2015_004		s181	B	#EE0000	True	1.25	0.26236	0.06989999999999999
1757	15_004B	11	7	1	As	0.0	K7	C7	1	40	2		1	15_004B.rep0.As	15_004B		LL2015_004		s181	B	#EE0000	True	1.25	0.22027	0.022739999999999982
1758	LL2012_018	11	8	1	SC	0.0	K8	B3	2	40	2		1	LL2012_018.rep0.SC	LL2012_018		LL12_018		s360	Ci	#912CEE	True	1.25	0.19725	0.036510000000000015
1759	LL2012_018	11	9	1	As	0.0	K9	B3	2	40	2		1	LL2012_018.rep0.As	LL2012_018		LL12_018		s360	Ci	#912CEE	True	1.25	0.17959	0.009819999999999995
1760	16_025B	12	10	1	SC	1.0	L10	B8	1	40	2		1	16_025B.rep1.SC	16_025B		LL2016_025		s1	B	#EE0000	True	1.25	0.26866	0.07112000000000002
1761	16_025B	12	11	1	As	1.0	L11	B8	1	40	2		1	16_025B.rep1.As	16_025B		LL2016_025		s1	B	#EE0000	True	1.25	0.18377	0.016399999999999998
1762	M1	12	12	1	SC	0.0	L12	H6	2	40	2		1	M1.rep0.SC	M1		M1D		s70	D2	#CDBA96	True	1.25	0.21156	0.03764000000000001
1763	M1	12	13	1	As	0.0	L13	H6	2	40	2		1	M1.rep0.As	M1		M1D		s70	D2	#CDBA96	True	1.25	0.24406	0.03648000000000001
1764	16_260B	12	14	1	SC	1.0	L14	D11	1	40	2		1	16_260B.rep1.SC	16_260B		LL2016_260		s48	B	#EE0000	True	1.25	0.21301	0.04468
1765	16_260B	12	15	1	As	1.0	L15	D11	1	40	2		1	16_260B.rep1.As	16_260B		LL2016_260		s48	B	#EE0000	True	1.25	0.21546	0.026290000000000008
1766	R20	12	16	1	SC	0.0	L16	E6	2	40	2		1	R20.rep0.SC	R20			R20D	s284	D2	#CDBA96	True	1.25	0.20809	0.04411000000000001
1767	R20	12	17	1	As	0.0	L17	E6	2	40	2		1	R20.rep0.As	R20			R20D	s284	D2	#CDBA96	True	1.25	0.2222	0.042800000000000005
1768	16_248B	12	18	1	SC	0.0	L18	D12	1	40	2		1	16_248B.rep0.SC	16_248B		LL2016_248		s63	B	#EE0000	True	1.25	0.20615	0.04483000000000001
1769	16_248B	12	19	1	As	0.0	L19	D12	1	40	2		1	16_248B.rep0.As	16_248B		LL2016_248		s63	B	#EE0000	True	1.25	0.22919	0.03858
1770	LL2012_024	12	2	1	SC	0.0	L2	A7	1	40	2		1	LL2012_024.rep0.SC	LL2012_024		LL12_024		s88	B	#EE0000	True	1.25	0.23958	0.06284999999999999
1771	16_234B	12	20	1	SC	2.0	L20	G10	1	40	2		1	16_234B.rep2.SC	16_234B		LL2016_234		s38	B	#EE0000	True	1.25	0.21954	0.046880000000000005
1772	16_234B	12	21	1	As	2.0	L21	G10	1	40	2		1	16_234B.rep2.As	16_234B		LL2016_234		s38	B	#EE0000	True	1.25	0.2254	0.032159999999999994
1773	yHKS253	12	22	1	SC	0.0	L22	B3	1	40	2		1	yHKS253.rep0.SC	yHKS253		yHKS_253		s240	B	#EE0000	True	1.25	0.23642	0.05812999999999999
1774	yHKS253	12	23	1	As	0.0	L23	B3	1	40	2		1	yHKS253.rep0.As	yHKS253		yHKS_253		s240	B	#EE0000	True	1.25	0.22154	0.03305999999999998
1775	LL2012_024	12	3	1	As	0.0	L3	A7	1	40	2		1	LL2012_024.rep0.As	LL2012_024		LL12_024		s88	B	#EE0000	True	1.25	0.20299	0.020860000000000017
1776	YPS484	12	4	1	SC	0.0	L4	D5	1	40	2		1	YPS484.rep0.SC	YPS484				s270	B	#EE0000	True	1.25	0.23567	0.05645
1777	YPS484	12	5	1	As	0.0	L5	D5	1	40	2		1	YPS484.rep0.As	YPS484				s270	B	#EE0000	True	1.25	0.20618	0.023900000000000005
1778	R28	12	6	1	SC	0.0	L6	F3	1	40	2		1	R28.rep0.SC	R28			R28B	s283	B	#EE0000	True	1.25	0.22705	0.05338999999999999
1779	R28	12	7	1	As	0.0	L7	F3	1	40	2		1	R28.rep0.As	R28			R28B	s283	B	#EE0000	True	1.25	0.19019	0.020939999999999986
1780	LL2012_022	12	8	1	SC	1.0	L8	F6	1	40	2		1	LL2012_022.rep1.SC	LL2012_022		LL12_022		s96	B	#EE0000	True	1.25	0.20878	0.043639999999999984
1781	LL2012_022	12	9	1	As	1.0	L9	F6	1	40	2		1	LL2012_022.rep1.As	LL2012_022		LL12_022		s96	B	#EE0000	True	1.25	0.20367	0.018719999999999987
1782	16_035C	13	10	1	SC	2.0	M10	E2	2	40	2		1	16_035C.rep2.SC	16_035C		LL2016_035		s8	C	#00008B	True	1.25	0.24556	0.05337
1783	16_035C	13	11	1	As	2.0	M11	E2	2	40	2		1	16_035C.rep2.As	16_035C		LL2016_035		s8	C	#00008B	True	1.25	0.25875	0.057089999999999974
1784	MSH-475	13	12	1	SC	1.0	M12	B6	1	40	2		1	MSH-475.rep1.SC	MSH-475		MSH_475		s182	B	#EE0000	True	1.25	0.23271	0.05574000000000001
1785	MSH-475	13	13	1	As	1.0	M13	B6	1	40	2		1	MSH-475.rep1.As	MSH-475		MSH_475		s182	B	#EE0000	True	1.25	0.22675	0.028350000000000014
1786	14_136B	13	14	1	SC	1.0	M14	G7	1	40	2		1	14_136B.rep1.SC	14_136B		LL2014_136		s169	B	#EE0000	True	1.25	0.2734	0.07116999999999998
1787	14_136B	13	15	1	As	1.0	M15	G7	1	40	2		1	14_136B.rep1.As	14_136B		LL2014_136		s169	B	#EE0000	True	1.25	0.22185	0.02865999999999999
1788	16_045B	13	16	1	SC	0.0	M16	D9	1	40	2		1	16_045B.rep0.SC	16_045B		LL2016_045		s16	B	#EE0000	True	1.25	0.1961	0.0413
1789	16_045B	13	17	1	As	0.0	M17	D9	1	40	2		1	16_045B.rep0.As	16_045B		LL2016_045		s16	B	#EE0000	True	1.25	0.20023	0.023510000000000003
1790	R24	13	18	1	SC	0.0	M18	B5	2	40	2		1	R24.rep0.SC	R24			R24D	s285	D1	#FFE7BA	True	1.25	0.23286	0.04878000000000002
1791	R24	13	19	1	As	0.0	M19	B5	2	40	2		1	R24.rep0.As	R24			R24D	s285	D1	#FFE7BA	True	1.25	0.22825	0.03425
1792	LL2012_026	13	2	1	SC	0.0	M2	D1	1	40	2		1	LL2012_026.rep0.SC	LL2012_026		LL12_026		s79	A	#00CD00	True	1.25	0.26941	0.06447999999999998
1793	14_123B	13	20	1	SC	2.0	M20	E7	1	40	2		1	14_123B.rep2.SC	14_123B		LL2014_123		s155	B	#EE0000	True	1.25	0.25994	0.06869
1794	14_123B	13	21	1	As	2.0	M21	E7	1	40	2		1	14_123B.rep2.As	14_123B		LL2014_123		s155	B	#EE0000	True	1.25	0.19418	0.022879999999999984
1797	LL2012_026	13	3	1	As	0.0	M3	D1	1	40	2		1	LL2012_026.rep0.As	LL2012_026		LL12_026		s79	A	#00CD00	True	1.25	0.18947	0.013819999999999999
1798	16_183A	13	4	1	SC	0.0	M4	G1	1	40	2		1	16_183A.rep0.SC	16_183A		LL2016_183		s35	A	#00CD00	True	1.25	0.23694	0.05274000000000001
1799	16_183A	13	5	1	As	0.0	M5	G1	1	40	2		1	16_183A.rep0.As	16_183A		LL2016_183		s35	A	#00CD00	True	1.25	0.20101	0.019990000000000008
1800	16_168A	13	6	1	SC	1.0	M6	A2	1	40	2		1	16_168A.rep1.SC	16_168A		LL2016_168		s36	A	#00CD00	True	1.25	0.22036	0.04844999999999999
1801	16_168A	13	7	1	As	1.0	M7	A2	1	40	2		1	16_168A.rep1.As	16_168A		LL2016_168		s36	A	#00CD00	True	1.25	0.2027	0.01935999999999999
1802	14_123B	13	8	1	SC	0.0	M8	E7	1	40	2		1	14_123B.rep0.SC	14_123B		LL2014_123		s155	B	#EE0000	True	1.25	0.20233	0.04235
1803	14_123B	13	9	1	As	0.0	M9	E7	1	40	2		1	14_123B.rep0.As	14_123B		LL2014_123		s155	B	#EE0000	True	1.25	0.17944	0.014359999999999984
1804	YPS642	14	10	1	SC	0.0	N10	B1	1	40	2		1	YPS642.rep0.SC	YPS642				s78	A	#00CD00	True	1.25	0.25624	0.06506000000000003
1805	YPS642	14	11	1	As	0.0	N11	B1	1	40	2		1	YPS642.rep0.As	YPS642				s78	A	#00CD00	True	1.25	0.22078	0.028450000000000003
1806	16_227B	14	12	1	SC	0.0	N12	B11	1	40	2		1	16_227B.rep0.SC	16_227B		LL2016_227		s41	B	#EE0000	True	1.25	0.18939	0.03698000000000001
1807	16_227B	14	13	1	As	0.0	N13	B11	1	40	2		1	16_227B.rep0.As	16_227B		LL2016_227		s41	B	#EE0000	True	1.25	0.17559	0.016389999999999988
1808	yHBJ24	14	14	1	SC	1.0	N14	F5	1	40	2		1	yHBJ24.rep1.SC	yHBJ24		yHBJ_24		s268	B	#EE0000	True	1.25	0.24644	0.06289999999999998
1809	yHBJ24	14	15	1	As	1.0	N15	F5	1	40	2		1	yHBJ24.rep1.As	yHBJ24		yHBJ_24		s268	B	#EE0000	True	1.25	0.18995	0.019460000000000005
1810	yHBJ17	14	16	1	SC	1.0	N16	E5	1	40	2		1	yHBJ17.rep1.SC	yHBJ17		yHBJ_17		s266	B	#EE0000	True	1.25	0.2413	0.061069999999999985
1811	yHBJ17	14	17	1	As	1.0	N17	E5	1	40	2		1	yHBJ17.rep1.As	yHBJ17		yHBJ_17		s266	B	#EE0000	True	1.25	0.2244	0.03430999999999998
1812	16_037B	14	18	1	SC	1.0	N18	C9	1	40	2		1	16_037B.rep1.SC	16_037B		LL2016_037		s15	B	#EE0000	True	1.25	0.21356	0.04849999999999999
1813	16_037B	14	19	1	As	1.0	N19	C9	1	40	2		1	16_037B.rep1.As	16_037B		LL2016_037		s15	B	#EE0000	True	1.25	0.18055	0.013219999999999982
1814	WX28	14	2	1	SC	0.0	N2	G3	1	40	2		1	WX28.rep0.SC	WX28			WX28B	s282	B	#EE0000	True	1.25	0.25071	0.06506999999999999
1815	WX22	14	20	1	SC	2.0	N20	D4	1	40	2		1	WX22.rep2.SC	WX22			WX22B	s277	B	#EE0000	True	1.25	0.22048	0.053440000000000015
1816	WX22	14	21	1	As	2.0	N21	D4	1	40	2		1	WX22.rep2.As	WX22			WX22B	s277	B	#EE0000	True	1.25	0.202	0.023660000000000014
1817	16_018B	14	22	1	SC	0.0	N22	D8	1	40	2		1	16_018B.rep0.SC	16_018B		LL2016_018		s5	B	#EE0000	True	1.25	0.21004	0.04913000000000001
1818	16_018B	14	23	1	As	0.0	N23	D8	1	40	2		1	16_018B.rep0.As	16_018B		LL2016_018		s5	B	#EE0000	True	1.25	0.20761	0.032289999999999985
1819	WX28	14	3	1	As	0.0	N3	G3	1	40	2		1	WX28.rep0.As	WX28			WX28B	s282	B	#EE0000	True	1.25	0.21015	0.026100000000000012
1820	16_043B	14	4	1	SC	0.0	N4	G8	1	40	2		1	16_043B.rep0.SC	16_043B		LL2016_043		s9	B	#EE0000	True	1.25	0.27617	0.07771000000000003
1821	16_043B	14	5	1	As	0.0	N5	G8	1	40	2		1	16_043B.rep0.As	16_043B		LL2016_043		s9	B	#EE0000	True	1.25	0.22793	0.030829999999999996
1822	LL2012_025	14	6	1	SC	0.0	N6	B7	1	40	2		1	LL2012_025.rep0.SC	LL2012_025		LL12_025		s89	B	#EE0000	True	1.25	0.19851	0.042789999999999995
1823	LL2012_025	14	7	1	As	0.0	N7	B7	1	40	2		1	LL2012_025.rep0.As	LL2012_025		LL12_025		s89	B	#EE0000	True	1.25	0.15149	0.00767000000000001
1824	16_234B	14	8	1	SC	1.0	N8	G10	1	40	2		1	16_234B.rep1.SC	16_234B		LL2016_234		s38	B	#EE0000	True	1.25	0.22028	0.04583999999999999
1825	16_234B	14	9	1	As	1.0	N9	G10	1	40	2		1	16_234B.rep1.As	16_234B		LL2016_234		s38	B	#EE0000	True	1.25	0.21786	0.026889999999999997
1826	B3	15	10	1	SC	0.0	O10	G6	2	40	2		1	B3.rep0.SC	B3		B3D		s67	D2	#CDBA96	True	1.25	0.25529	0.061570000000000014
1827	B3	15	11	1	As	0.0	O11	G6	2	40	2		1	B3.rep0.As	B3		B3D		s67	D2	#CDBA96	True	1.25	0.24491	0.05112
1828	WX22	15	12	1	SC	0.0	O12	D4	1	40	2		1	WX22.rep0.SC	WX22			WX22B	s277	B	#EE0000	True	1.25	0.21509	0.04525000000000001
1829	WX22	15	13	1	As	0.0	O13	D4	1	40	2		1	WX22.rep0.As	WX22			WX22B	s277	B	#EE0000	True	1.25	0.22924	0.04213
1830	WX15	15	14	1	SC	0.0	O14	H3	1	40	2		1	WX15.rep0.SC	WX15			WX15B	s281	B	#EE0000	True	1.25	0.20262	0.04235
1831	WX15	15	15	1	As	0.0	O15	H3	1	40	2		1	WX15.rep0.As	WX15			WX15B	s281	B	#EE0000	True	1.25	0.16861	0.0189
1832	16_250B	15	16	1	SC	2.0	O16	H10	1	40	2		1	16_250B.rep2.SC	16_250B		LL2016_250		s39	B	#EE0000	True	1.25	0.21408	0.046020000000000005
1833	16_250B	15	17	1	As	2.0	O17	H10	1	40	2		1	16_250B.rep2.As	16_250B		LL2016_250		s39	B	#EE0000	True	1.25	0.1996	0.022570000000000007
1834	16_067C	15	18	1	SC	0.0	O18	F2	2	40	2		1	16_067C.rep0.SC	16_067C		LL2016_067		s10	C	#00008B	True	1.25	0.24199	0.056030000000000024
1835	16_067C	15	19	1	As	0.0	O19	F2	2	40	2		1	16_067C.rep0.As	16_067C		LL2016_067		s10	C	#00008B	True	1.25	0.24206	0.04569000000000001
1836	LL2013_207	15	2	1	SC	0.0	O2	B1	2	40	2		1	LL2013_207.rep0.SC	LL2013_207		LL13-207		s332	C	#00008B	True	1.25	0.25339	0.06934000000000001
1837	14_178Ci	15	20	1	SC	0.0	O20	A4	2	40	2		1	14_178Ci.rep0.SC	14_178Ci		LL2014_178		s399	Ci	#912CEE	True	1.25	0.23882	0.06592
1838	14_178Ci	15	21	1	As	0.0	O21	A4	2	40	2		1	14_178Ci.rep0.As	14_178Ci		LL2014_178		s399	Ci	#912CEE	True	1.25	0.22213	0.04036000000000001
1839	16_227B	15	22	1	SC	1.0	O22	B11	1	40	2		1	16_227B.rep1.SC	16_227B		LL2016_227		s41	B	#EE0000	True	1.25	0.28145	0.08576999999999999
1840	16_227B	15	23	1	As	1.0	O23	B11	1	40	2		1	16_227B.rep1.As	16_227B		LL2016_227		s41	B	#EE0000	True	1.25	0.1554	0.012150000000000022
1841	LL2013_207	15	3	1	As	0.0	O3	B1	2	40	2		1	LL2013_207.rep0.As	LL2013_207		LL13-207		s332	C	#00008B	True	1.25	0.21548	0.029090000000000005
1842	LL2011_004	15	4	1	SC	0.0	O4	H1	2	40	2		1	LL2011_004.rep0.SC	LL2011_004		LL11_004		s296	C	#00008B	True	1.25	0.28702	0.08662
1843	LL2011_004	15	5	1	As	0.0	O5	H1	2	40	2		1	LL2011_004.rep0.As	LL2011_004		LL11_004		s296	C	#00008B	True	1.25	0.27635	0.06686999999999999
1844	16_217B	15	6	1	SC	0.0	O6	F10	1	40	2		1	16_217B.rep0.SC	16_217B		LL2016_217		s37	B	#EE0000	True	1.25	0.25758	0.06926999999999997
1845	16_217B	15	7	1	As	0.0	O7	F10	1	40	2		1	16_217B.rep0.As	16_217B		LL2016_217		s37	B	#EE0000	True	1.25	0.22753	0.031100000000000017
1846	16_253B	15	8	1	SC	0.0	O8	G11	1	40	2		1	16_253B.rep0.SC	16_253B		LL2016_253		s51	B	#EE0000	True	1.25	0.20627	0.044670000000000015
1847	16_253B	15	9	1	As	0.0	O9	G11	1	40	2		1	16_253B.rep0.As	16_253B		LL2016_253		s51	B	#EE0000	True	1.25	0.18248	0.018199999999999994
1848	16_271B	2	10	1	SC	0.0	B10	B12	1	40	2		1	16_271B.rep0.SC	16_271B		LL2016_271		s62	B	#EE0000	True	1.5	0.21913	0.05112
1849	16_271B	2	11	1	As	0.0	B11	B12	1	40	2		1	16_271B.rep0.As	16_271B		LL2016_271		s62	B	#EE0000	True	1.5	0.1982	0.017839999999999995
1850	14_092Ci	2	12	1	SC	0.0	B12	F3	2	40	2		1	14_092Ci.rep0.SC	14_092Ci		LL2014_092		s372	Ci	#912CEE	True	1.5	0.23934	0.06367
1851	14_092Ci	2	13	1	As	0.0	B13	F3	2	40	2		1	14_092Ci.rep0.As	14_092Ci		LL2014_092		s372	Ci	#912CEE	True	1.5	0.19733	0.022570000000000007
1852	16_037B	2	14	1	SC	0.0	B14	C9	1	40	2		1	16_037B.rep0.SC	16_037B		LL2016_037		s15	B	#EE0000	True	1.5	0.22619	0.05768999999999999
1853	16_037B	2	15	1	As	0.0	B15	C9	1	40	2		1	16_037B.rep0.As	16_037B		LL2016_037		s15	B	#EE0000	True	1.5	0.18027	0.014790000000000025
1854	16_097B	2	16	1	SC	0.0	B16	C10	1	40	2		1	16_097B.rep0.SC	16_097B		LL2016_097		s26	B	#EE0000	True	1.5	0.27258	0.08242
1855	16_097B	2	17	1	As	0.0	B17	C10	1	40	2		1	16_097B.rep0.As	16_097B		LL2016_097		s26	B	#EE0000	True	1.5	0.19038	0.018549999999999983
1856	LL2013_207	2	18	1	SC	1.0	B18	B1	2	40	2		1	LL2013_207.rep1.SC	LL2013_207		LL13-207		s332	C	#00008B	True	1.5	0.26353	0.07644999999999999
1857	LL2013_207	2	19	1	As	1.0	B19	B1	2	40	2		1	LL2013_207.rep1.As	LL2013_207		LL13-207		s332	C	#00008B	True	1.5	0.23108	0.03214
1858	yHKS223	2	2	1	SC	0.0	B2	A3	1	40	2		1	yHKS223.rep0.SC	yHKS223		yHKS_223		s237	B	#EE0000	True	1.5	0.26492	0.07818999999999998
1859	UWOPS_79-140	2	20	1	SC	0.0	B20	F4	1	40	2		1	UWOPS_79-140.rep0.SC	UWOPS_79-140				s226	B	#EE0000	True	1.5	0.29979	0.0859
1860	UWOPS_79-140	2	21	1	As	0.0	B21	F4	1	40	2		1	UWOPS_79-140.rep0.As	UWOPS_79-140				s226	B	#EE0000	True	1.5	0.23352	0.034519999999999995
1861	16_245B	2	22	1	SC	1.0	B22	F11	1	40	2		1	16_245B.rep1.SC	16_245B		LL2016_245		s50	B	#EE0000	True	1.5	0.25289	0.06955
1862	16_245B	2	23	1	As	1.0	B23	F11	1	40	2		1	16_245B.rep1.As	16_245B		LL2016_245		s50	B	#EE0000	True	1.5	0.21905	0.024999999999999994
1863	yHKS223	2	3	1	As	0.0	B3	A3	1	40	2		1	yHKS223.rep0.As	yHKS223		yHKS_223		s237	B	#EE0000	True	1.5	0.17796	0.010420000000000013
1864	LL2012_001	2	4	1	SC	0.0	B4	C1	1	40	2		1	LL2012_001.rep0.SC	LL2012_001		LL12_001		s77	A	#00CD00	True	1.5	0.28774	0.09572
1865	LL2012_001	2	5	1	As	0.0	B5	C1	1	40	2		1	LL2012_001.rep0.As	LL2012_001		LL12_001		s77	A	#00CD00	True	1.5	0.17782	0.01606000000000002
1866	LL2011_011	2	6	1	SC	0.0	B6	G1	2	40	2		1	LL2011_011.rep0.SC	LL2011_011		LL11_011		s291	C	#00008B	True	1.5	0.33361	0.10926000000000002
1867	LL2011_011	2	7	1	As	0.0	B7	G1	2	40	2		1	LL2011_011.rep0.As	LL2011_011		LL11_011		s291	C	#00008B	True	1.5	0.24589	0.05063000000000001
1868	WX28	2	8	1	SC	1.0	B8	G3	1	40	2		1	WX28.rep1.SC	WX28			WX28B	s282	B	#EE0000	True	1.5	0.26112	0.07407000000000002
1869	WX28	2	9	1	As	1.0	B9	G3	1	40	2		1	WX28.rep1.As	WX28			WX28B	s282	B	#EE0000	True	1.5	0.21584	0.02668999999999999
1870	yHBJ6	3	10	1	SC	1.0	C10	G5	1	40	2		1	yHBJ6.rep1.SC	yHBJ6		yHBJ_6		s261	B	#EE0000	True	1.5	0.2137	0.04791000000000001
1871	yHBJ6	3	11	1	As	1.0	C11	G5	1	40	2		1	yHBJ6.rep1.As	yHBJ6		yHBJ_6		s261	B	#EE0000	True	1.5	0.17966	0.017009999999999997
1872	B3	3	12	1	SC	1.0	C12	G6	2	40	2		1	B3.rep1.SC	B3		B3D		s67	D2	#CDBA96	True	1.5	0.27223	0.08629000000000003
1873	B3	3	13	1	As	1.0	C13	G6	2	40	2		1	B3.rep1.As	B3		B3D		s67	D2	#CDBA96	True	1.5	0.2214	0.04168000000000002
1874	14_121Ci	3	14	1	SC	2.0	C14	G3	2	40	2		1	14_121Ci.rep2.SC	14_121Ci		LL2014_121		s382	Ci	#912CEE	True	1.5	0.3163	0.10555000000000003
1875	14_121Ci	3	15	1	As	2.0	C15	G3	2	40	2		1	14_121Ci.rep2.As	14_121Ci		LL2014_121		s382	Ci	#912CEE	True	1.5	0.23471	0.03816
1876	WX35	3	16	1	SC	1.0	C16	B4	1	40	2		1	WX35.rep1.SC	WX35			WX35B	s279	B	#EE0000	True	1.5	0.26186	0.08001999999999998
1877	WX35	3	17	1	As	1.0	C17	B4	1	40	2		1	WX35.rep1.As	WX35			WX35B	s279	B	#EE0000	True	1.5	0.19136	0.01927999999999999
1878	16_251B	3	18	1	SC	0.0	C18	C11	1	40	2		1	16_251B.rep0.SC	16_251B		LL2016_251		s43	B	#EE0000	True	1.5	0.25108	0.07412000000000002
1879	16_251B	3	19	1	As	0.0	C19	C11	1	40	2		1	16_251B.rep0.As	16_251B		LL2016_251		s43	B	#EE0000	True	1.5	0.22489	0.03986000000000001
1880	16_004B	3	2	1	SC	0.0	C2	H8	1	40	2		1	16_004B.rep0.SC	16_004B		LL2016_004		s11	B	#EE0000	True	1.5	0.25401	0.07569000000000001
1881	LL2011_012	3	20	1	SC	0.0	C20	A2	2	40	2		1	LL2011_012.rep0.SC	LL2011_012		LL11_012		s292	C	#00008B	True	1.5	0.30292	0.10177000000000003
1882	LL2011_012	3	21	1	As	0.0	C21	A2	2	40	2		1	LL2011_012.rep0.As	LL2011_012		LL11_012		s292	C	#00008B	True	1.5	0.21377	0.03169999999999998
1883	LL2012_016	3	22	1	SC	0.0	C22	D3	2	40	2		1	LL2012_016.rep0.SC	LL2012_016		LL12_016		s359	Ci	#912CEE	True	1.5	0.25843	0.07416
1884	LL2012_016	3	23	1	As	0.0	C23	D3	2	40	2		1	LL2012_016.rep0.As	LL2012_016		LL12_016		s359	Ci	#912CEE	True	1.5	0.22373	0.036030000000000006
1885	16_004B	3	3	1	As	0.0	C3	H8	1	40	2		1	16_004B.rep0.As	16_004B		LL2016_004		s11	B	#EE0000	True	1.5	0.2135	0.029959999999999987
1886	16_234B	3	4	1	SC	0.0	C4	G10	1	40	2		1	16_234B.rep0.SC	16_234B		LL2016_234		s38	B	#EE0000	True	1.5	0.2402	0.06445000000000001
1887	16_234B	3	5	1	As	0.0	C5	G10	1	40	2		1	16_234B.rep0.As	16_234B		LL2016_234		s38	B	#EE0000	True	1.5	0.19982	0.020540000000000003
1888	16_261B	3	6	1	SC	0.0	C6	H11	1	40	2		1	16_261B.rep0.SC	16_261B		LL2016_261		s52	B	#EE0000	True	1.5	0.1981	0.042660000000000003
1889	16_261B	3	7	1	As	0.0	C7	H11	1	40	2		1	16_261B.rep0.As	16_261B		LL2016_261		s52	B	#EE0000	True	1.5	0.16987	0.014249999999999985
1890	yHBJ17	3	8	1	SC	0.0	C8	E5	1	40	2		1	yHBJ17.rep0.SC	yHBJ17		yHBJ_17		s266	B	#EE0000	True	1.5	0.24928	0.06787000000000001
1891	yHBJ17	3	9	1	As	0.0	C9	E5	1	40	2		1	yHBJ17.rep0.As	yHBJ17		yHBJ_17		s266	B	#EE0000	True	1.5	0.20584	0.020350000000000007
1892	14_123B	4	10	1	SC	1.0	D10	E7	1	40	2		1	14_123B.rep1.SC	14_123B		LL2014_123		s155	B	#EE0000	True	1.5	0.21346	0.05026
1893	14_123B	4	11	1	As	1.0	D11	E7	1	40	2		1	14_123B.rep1.As	14_123B		LL2014_123		s155	B	#EE0000	True	1.5	0.18871	0.02095999999999998
1894	16_250B	4	12	1	SC	0.0	D12	H10	1	40	2		1	16_250B.rep0.SC	16_250B		LL2016_250		s39	B	#EE0000	True	1.5	0.23328	0.05929999999999999
1895	16_250B	4	13	1	As	0.0	D13	H10	1	40	2		1	16_250B.rep0.As	16_250B		LL2016_250		s39	B	#EE0000	True	1.5	0.18583	0.017049999999999982
1896	14_152B	4	14	1	SC	0.0	D14	H7	1	40	2		1	14_152B.rep0.SC	14_152B		LL2014_152		s173	B	#EE0000	True	1.5	0.28561	0.08985999999999997
1897	14_152B	4	15	1	As	0.0	D15	H7	1	40	2		1	14_152B.rep0.As	14_152B		LL2014_152		s173	B	#EE0000	True	1.5	0.20999	0.015539999999999998
1898	16_097B	4	16	1	SC	1.0	D16	C10	1	40	2		1	16_097B.rep1.SC	16_097B		LL2016_097		s26	B	#EE0000	True	1.5	0.25396	0.07498000000000002
1899	16_097B	4	17	1	As	1.0	D17	C10	1	40	2		1	16_097B.rep1.As	16_097B		LL2016_097		s26	B	#EE0000	True	1.5	0.19508	0.020089999999999997
1900	16_004B	4	18	1	SC	1.0	D18	H8	1	40	2		1	16_004B.rep1.SC	16_004B		LL2016_004		s11	B	#EE0000	True	1.5	0.25621	0.07346
1901	16_004B	4	19	1	As	1.0	D19	H8	1	40	2		1	16_004B.rep1.As	16_004B		LL2016_004		s11	B	#EE0000	True	1.5	0.2336	0.037760000000000016
1902	WX21	4	2	1	SC	0.0	D2	F6	2	40	2		1	WX21.rep0.SC	WX21			WX21D	s275	D2	#CDBA96	True	1.5	0.26076	0.07987
1903	14_076B	4	20	1	SC	0.0	D20	D7	1	40	2		1	14_076B.rep0.SC	14_076B		LL2014_076		s151	B	#EE0000	True	1.5	0.37706	0.14044
1904	14_076B	4	21	1	As	0.0	D21	D7	1	40	2		1	14_076B.rep0.As	14_076B		LL2014_076		s151	B	#EE0000	True	1.5	0.23013	0.03417999999999999
1905	MSH-578a-4-E	4	22	1	SC	1.0	D22	A5	1	40	2		1	MSH-578a-4-E.rep1.SC	MSH-578a-4-E		MSH_578a-4-E		s193	B	#EE0000	True	1.5	0.31445	0.10371
1906	MSH-578a-4-E	4	23	1	As	1.0	D23	A5	1	40	2		1	MSH-578a-4-E.rep1.As	MSH-578a-4-E		MSH_578a-4-E		s193	B	#EE0000	True	1.5	0.19553	0.022970000000000018
1907	WX21	4	3	1	As	0.0	D3	F6	2	40	2		1	WX21.rep0.As	WX21			WX21D	s275	D2	#CDBA96	True	1.5	0.22678	0.049210000000000004
1908	MSH-578a-4-E	4	4	1	SC	0.0	D4	A5	1	40	2		1	MSH-578a-4-E.rep0.SC	MSH-578a-4-E		MSH_578a-4-E		s193	B	#EE0000	True	1.5	0.24279	0.06912000000000001
1909	MSH-578a-4-E	4	5	1	As	0.0	D5	A5	1	40	2		1	MSH-578a-4-E.rep0.As	MSH-578a-4-E		MSH_578a-4-E		s193	B	#EE0000	True	1.5	0.19481	0.01806000000000002
1910	16_168A	4	6	1	SC	0.0	D6	A2	1	40	2		1	16_168A.rep0.SC	16_168A		LL2016_168		s36	A	#00CD00	True	1.5	0.23742	0.059829999999999994
1911	16_168A	4	7	1	As	0.0	D7	A2	1	40	2		1	16_168A.rep0.As	16_168A		LL2016_168		s36	A	#00CD00	True	1.5	0.17959	0.014479999999999993
1912	16_088B	4	8	1	SC	0.0	D8	B10	1	40	2		1	16_088B.rep0.SC	16_088B		LL2016_088		s25	B	#EE0000	True	1.5	0.24387	0.06969
1913	16_088B	4	9	1	As	0.0	D9	B10	1	40	2		1	16_088B.rep0.As	16_088B		LL2016_088		s25	B	#EE0000	True	1.5	0.19444	0.018699999999999994
1914	16_103B	5	10	1	SC	0.0	E10	E10	1	40	2		1	16_103B.rep0.SC	16_103B		LL2016_103		s33	B	#EE0000	True	1.5	0.2211	0.05221999999999999
1915	16_103B	5	11	1	As	0.0	E11	E10	1	40	2		1	16_103B.rep0.As	16_103B		LL2016_103		s33	B	#EE0000	True	1.5	0.20744	0.027210000000000012
1916	LL2011_004	5	12	1	SC	1.0	E12	H1	2	40	2		1	LL2011_004.rep1.SC	LL2011_004		LL11_004		s296	C	#00008B	True	1.5	0.28685	0.08925
1917	LL2011_004	5	13	1	As	1.0	E13	H1	2	40	2		1	LL2011_004.rep1.As	LL2011_004		LL11_004		s296	C	#00008B	True	1.5	0.22905	0.044780000000000014
1918	16_291B	5	14	1	SC	1.0	E14	E12	1	40	2		1	16_291B.rep1.SC	16_291B		LL2016_291		s65	B	#EE0000	True	1.5	0.21734	0.05560000000000001
1919	16_291B	5	15	1	As	1.0	E15	E12	1	40	2		1	16_291B.rep1.As	16_291B		LL2016_291		s65	B	#EE0000	True	1.5	0.17358	0.013270000000000004
1920	LL2012_026	5	16	1	SC	1.0	E16	D1	1	40	2		1	LL2012_026.rep1.SC	LL2012_026		LL12_026		s79	A	#00CD00	True	1.5	0.21852	0.044520000000000004
1921	LL2012_026	5	17	1	As	1.0	E17	D1	1	40	2		1	LL2012_026.rep1.As	LL2012_026		LL12_026		s79	A	#00CD00	True	1.5	0.17469	0.009120000000000017
1922	16_025B	5	18	1	SC	2.0	E18	B8	1	40	2		1	16_025B.rep2.SC	16_025B		LL2016_025		s1	B	#EE0000	True	1.5	0.23896	0.07021
1923	16_025B	5	19	1	As	2.0	E19	B8	1	40	2		1	16_025B.rep2.As	16_025B		LL2016_025		s1	B	#EE0000	True	1.5	0.20475	0.023389999999999994
1924	LL2013_030	5	2	1	SC	0.0	E2	D3	1	40	2		1	LL2013_030.rep0.SC	LL2013_030		LL13-030		s107	B	#EE0000	True	1.5	0.21126	0.05252999999999999
1925	LL2012_024	5	20	1	SC	1.0	E20	A7	1	40	2		1	LL2012_024.rep1.SC	LL2012_024		LL12_024		s88	B	#EE0000	True	1.5	0.238	0.06908
1926	LL2012_024	5	21	1	As	1.0	E21	A7	1	40	2		1	LL2012_024.rep1.As	LL2012_024		LL12_024		s88	B	#EE0000	True	1.5	0.23056	0.033029999999999976
1927	LL2012_024	5	22	1	SC	2.0	E22	A7	1	40	2		1	LL2012_024.rep2.SC	LL2012_024		LL12_024		s88	B	#EE0000	True	1.5	0.25401	0.07471000000000003
1928	LL2012_024	5	23	1	As	2.0	E23	A7	1	40	2		1	LL2012_024.rep2.As	LL2012_024		LL12_024		s88	B	#EE0000	True	1.5	0.25159	0.04254999999999998
1929	LL2013_030	5	3	1	As	0.0	E3	D3	1	40	2		1	LL2013_030.rep0.As	LL2013_030		LL13-030		s107	B	#EE0000	True	1.5	0.16672	0.014740000000000003
1930	14_161Ci	5	4	1	SC	0.0	E4	H3	2	40	2		1	14_161Ci.rep0.SC	14_161Ci		LL2014_161		s396	Ci	#912CEE	True	1.5	0.21868	0.05413000000000001
1931	14_161Ci	5	5	1	As	0.0	E5	H3	2	40	2		1	14_161Ci.rep0.As	14_161Ci		LL2014_161		s396	Ci	#912CEE	True	1.5	0.17929	0.015009999999999996
1932	WX19	5	6	1	SC	0.0	E6	C6	2	40	2		1	WX19.rep0.SC	WX19			WX19D	s287	D2	#CDBA96	True	1.5	0.23766	0.06006
1933	WX19	5	7	1	As	0.0	E7	C6	2	40	2		1	WX19.rep0.As	WX19			WX19D	s287	D2	#CDBA96	True	1.5	0.20923	0.03228
1934	16_025B	5	8	1	SC	0.0	E8	B8	1	40	2		1	16_025B.rep0.SC	16_025B		LL2016_025		s1	B	#EE0000	True	1.5	0.22386	0.05882999999999999
1935	16_025B	5	9	1	As	0.0	E9	B8	1	40	2		1	16_025B.rep0.As	16_025B		LL2016_025		s1	B	#EE0000	True	1.5	0.18122	0.014850000000000002
1936	LL2011_009	6	10	1	SC	0.0	F10	F1	2	40	2		1	LL2011_009.rep0.SC	LL2011_009		LL11_009		s298	C	#00008B	True	1.5	0.21596	0.04806000000000002
1937	LL2011_009	6	11	1	As	0.0	F11	F1	2	40	2		1	LL2011_009.rep0.As	LL2011_009		LL11_009		s298	C	#00008B	True	1.5	0.18914	0.018119999999999997
1938	LL2013_043	6	12	1	SC	0.0	F12	E3	1	40	2		1	LL2013_043.rep0.SC	LL2013_043		LL13-043		s109	B	#EE0000	True	1.5	0.25859	0.07033999999999999
1939	LL2013_043	6	13	1	As	0.0	F13	E3	1	40	2		1	LL2013_043.rep0.As	LL2013_043		LL13-043		s109	B	#EE0000	True	1.5	0.21684	0.027510000000000007
1940	95-7-1D	6	14	1	SC	0.0	F14	H5	1	40	2		1	95-7-1D.rep0.SC	95-7-1D				s228	B	#EE0000	True	1.5	0.26482	0.07272
1941	95-7-1D	6	15	1	As	0.0	F15	H5	1	40	2		1	95-7-1D.rep0.As	95-7-1D				s228	B	#EE0000	True	1.5	0.23728	0.04293999999999998
1942	MSH-604	6	16	1	SC	1.0	F16	B5	1	40	2		1	MSH-604.rep1.SC	MSH-604		MSH_604		s196	B	#EE0000	True	1.5	0.27541	0.08684
1943	MSH-604	6	17	1	As	1.0	F17	B5	1	40	2		1	MSH-604.rep1.As	MSH-604		MSH_604		s196	B	#EE0000	True	1.5	0.21016	0.028960000000000014
1944	16_245B	6	18	1	SC	0.0	F18	F11	1	40	2		1	16_245B.rep0.SC	16_245B		LL2016_245		s50	B	#EE0000	True	1.5	0.23664	0.06414
1945	16_245B	6	19	1	As	0.0	F19	F11	1	40	2		1	16_245B.rep0.As	16_245B		LL2016_245		s50	B	#EE0000	True	1.5	0.20436	0.02285000000000001
1946	MSH-587-1	6	2	1	SC	0.0	F2	D1	2	40	2		1	MSH-587-1.rep0.SC	MSH-587-1		MSH_587-1		s349	C	#00008B	True	1.5	0.24644	0.06475999999999998
1947	M1	6	20	1	SC	1.0	F20	H6	2	40	2		1	M1.rep1.SC	M1		M1D		s70	D2	#CDBA96	True	1.5	0.24728	0.06218000000000001
1948	M1	6	21	1	As	1.0	F21	H6	2	40	2		1	M1.rep1.As	M1		M1D		s70	D2	#CDBA96	True	1.5	0.23541	0.04127
1949	LL2012_018	6	22	1	SC	2.0	F22	B3	2	40	2		1	LL2012_018.rep2.SC	LL2012_018		LL12_018		s360	Ci	#912CEE	True	1.5	0.23902	0.06373000000000001
1950	LL2012_018	6	23	1	As	2.0	F23	B3	2	40	2		1	LL2012_018.rep2.As	LL2012_018		LL12_018		s360	Ci	#912CEE	True	1.5	0.2015	0.026160000000000017
1951	MSH-587-1	6	3	1	As	0.0	F3	D1	2	40	2		1	MSH-587-1.rep0.As	MSH-587-1		MSH_587-1		s349	C	#00008B	True	1.5	0.19592	0.018330000000000013
1952	yHBJ6	6	4	1	SC	0.0	F4	G5	1	40	2		1	yHBJ6.rep0.SC	yHBJ6		yHBJ_6		s261	B	#EE0000	True	1.5	0.21261	0.050460000000000005
1953	yHBJ6	6	5	1	As	0.0	F5	G5	1	40	2		1	yHBJ6.rep0.As	yHBJ6		yHBJ_6		s261	B	#EE0000	True	1.5	0.17652	0.015260000000000024
1954	M3	6	6	1	SC	0.0	F6	A7	2	40	2		1	M3.rep0.SC	M3		M3D		s72	D2	#CDBA96	True	1.5	0.26645	0.08104000000000003
1955	M3	6	7	1	As	0.0	F7	A7	2	40	2		1	M3.rep0.As	M3		M3D		s72	D2	#CDBA96	True	1.5	0.24176	0.049720000000000014
1956	16_020B	6	8	1	SC	0.0	F8	A9	1	40	2		1	16_020B.rep0.SC	16_020B		LL2016_020		s12	B	#EE0000	True	1.5	0.21479	0.05483000000000002
1957	16_020B	6	9	1	As	0.0	F9	A9	1	40	2		1	16_020B.rep0.As	16_020B		LL2016_020		s12	B	#EE0000	True	1.5	0.17904	0.013289999999999996
1958	WX26	7	10	1	SC	0.0	G10	E4	1	40	2		1	WX26.rep0.SC	WX26			WX26B	s276	B	#EE0000	True	1.5	0.21765	0.04984000000000002
1959	WX26	7	11	1	As	0.0	G11	E4	1	40	2		1	WX26.rep0.As	WX26			WX26B	s276	B	#EE0000	True	1.5	0.21101	0.02593999999999999
1960	16_269B	7	12	1	SC	0.0	G12	E11	1	40	2		1	16_269B.rep0.SC	16_269B		LL2016_269		s53	B	#EE0000	True	1.5	0.25621	0.06563
1961	16_269B	7	13	1	As	0.0	G13	E11	1	40	2		1	16_269B.rep0.As	16_269B		LL2016_269		s53	B	#EE0000	True	1.5	0.21704	0.024730000000000002
1962	16_260B	7	14	1	SC	0.0	G14	D11	1	40	2		1	16_260B.rep0.SC	16_260B		LL2016_260		s48	B	#EE0000	True	1.5	0.24507	0.06926000000000002
1963	16_260B	7	15	1	As	0.0	G15	D11	1	40	2		1	16_260B.rep0.As	16_260B		LL2016_260		s48	B	#EE0000	True	1.5	0.18455	0.020309999999999995
1964	WX21	7	16	1	SC	1.0	G16	F6	2	40	2		1	WX21.rep1.SC	WX21			WX21D	s275	D2	#CDBA96	True	1.5	0.26157	0.08529000000000003
1965	WX21	7	17	1	As	1.0	G17	F6	2	40	2		1	WX21.rep1.As	WX21			WX21D	s275	D2	#CDBA96	True	1.5	0.24616	0.06355999999999998
1966	WX15	7	18	1	SC	1.0	G18	H3	1	40	2		1	WX15.rep1.SC	WX15			WX15B	s281	B	#EE0000	True	1.5	0.2133	0.05173
1967	WX15	7	19	1	As	1.0	G19	H3	1	40	2		1	WX15.rep1.As	WX15			WX15B	s281	B	#EE0000	True	1.5	0.17005	0.018930000000000002
1968	14_121Ci	7	2	1	SC	0.0	G2	G3	2	40	2		1	14_121Ci.rep0.SC	14_121Ci		LL2014_121		s382	Ci	#912CEE	True	1.5	0.27613	0.08098
1969	16_036B	7	20	1	SC	1.0	G20	B9	1	40	2		1	16_036B.rep1.SC	16_036B		LL2016_036		s14	B	#EE0000	True	1.5	0.22413	0.06164
1970	16_036B	7	21	1	As	1.0	G21	B9	1	40	2		1	16_036B.rep1.As	16_036B		LL2016_036		s14	B	#EE0000	True	1.5	0.19013	0.021049999999999985
1971	16_258B	7	22	1	SC	2.0	G22	A11	1	40	2		1	16_258B.rep2.SC	16_258B		LL2016_258		s40	B	#EE0000	True	1.5	0.19146	0.04374
1972	16_258B	7	23	1	As	2.0	G23	A11	1	40	2		1	16_258B.rep2.As	16_258B		LL2016_258		s40	B	#EE0000	True	1.5	0.16746	0.01150000000000001
1973	14_121Ci	7	3	1	As	0.0	G3	G3	2	40	2		1	14_121Ci.rep0.As	14_121Ci		LL2014_121		s382	Ci	#912CEE	True	1.5	0.23403	0.03917999999999999
1974	14_121Ci	7	4	1	SC	1.0	G4	G3	2	40	2		1	14_121Ci.rep1.SC	14_121Ci		LL2014_121		s382	Ci	#912CEE	True	1.5	0.27596	0.07893999999999998
1975	14_121Ci	7	5	1	As	1.0	G5	G3	2	40	2		1	14_121Ci.rep1.As	14_121Ci		LL2014_121		s382	Ci	#912CEE	True	1.5	0.23363	0.03605
1976	LL2012_006	7	6	1	SC	0.0	G6	C2	2	40	2		1	LL2012_006.rep0.SC	LL2012_006		LL12_006		s304	C	#00008B	True	1.5	0.24437	0.06892000000000001
1977	LL2012_006	7	7	1	As	0.0	G7	C2	2	40	2		1	LL2012_006.rep0.As	LL2012_006		LL12_006		s304	C	#00008B	True	1.5	0.21508	0.03542999999999999
1978	MSH-604	7	8	1	SC	0.0	G8	B5	1	40	2		1	MSH-604.rep0.SC	MSH-604		MSH_604		s196	B	#EE0000	True	1.5	0.25226	0.07250999999999999
1979	MSH-604	7	9	1	As	0.0	G9	B5	1	40	2		1	MSH-604.rep0.As	MSH-604		MSH_604		s196	B	#EE0000	True	1.5	0.21082	0.023520000000000013
1980	16_036B	8	10	1	SC	0.0	H10	B9	1	40	2		1	16_036B.rep0.SC	16_036B		LL2016_036		s14	B	#EE0000	True	1.5	0.22284	0.058730000000000004
1981	16_036B	8	11	1	As	0.0	H11	B9	1	40	2		1	16_036B.rep0.As	16_036B		LL2016_036		s14	B	#EE0000	True	1.5	0.17725	0.011889999999999984
1982	yHBJ24	8	12	1	SC	0.0	H12	F5	1	40	2		1	yHBJ24.rep0.SC	yHBJ24		yHBJ_24		s268	B	#EE0000	True	1.5	0.2512	0.06885999999999998
1983	yHBJ24	8	13	1	As	0.0	H13	F5	1	40	2		1	yHBJ24.rep0.As	yHBJ24		yHBJ_24		s268	B	#EE0000	True	1.5	0.21214	0.02543999999999999
1984	14_152B	8	14	1	SC	1.0	H14	H7	1	40	2		1	14_152B.rep1.SC	14_152B		LL2014_152		s173	B	#EE0000	True	1.5	0.27941	0.08229999999999998
1985	14_152B	8	15	1	As	1.0	H15	H7	1	40	2		1	14_152B.rep1.As	14_152B		LL2014_152		s173	B	#EE0000	True	1.5	0.21054	0.01049
1986	LL2012_021	8	16	1	SC	0.0	H16	D6	1	40	2		1	LL2012_021.rep0.SC	LL2012_021		LL12_021		s95	B	#EE0000	True	1.5	0.25633	0.07313
1987	LL2012_021	8	17	1	As	0.0	H17	D6	1	40	2		1	LL2012_021.rep0.As	LL2012_021		LL12_021		s95	B	#EE0000	True	1.5	0.21343	0.03026000000000001
1988	YPS642	8	18	1	SC	1.0	H18	B1	1	40	2		1	YPS642.rep1.SC	YPS642				s78	A	#00CD00	True	1.5	0.29522	0.09069999999999998
1989	YPS642	8	19	1	As	1.0	H19	B1	1	40	2		1	YPS642.rep1.As	YPS642				s78	A	#00CD00	True	1.5	0.2473	0.038720000000000004
1990	LL2012_015	8	2	1	SC	0.0	H2	H6	1	40	2		1	LL2012_015.rep0.SC	LL2012_015		LL12_015		s94	B	#EE0000	True	1.5	0.28896	0.09283
1991	16_258B	8	20	1	SC	1.0	H20	A11	1	40	2		1	16_258B.rep1.SC	16_258B		LL2016_258		s40	B	#EE0000	True	1.5	0.22728	0.06273000000000001
1992	16_258B	8	21	1	As	1.0	H21	A11	1	40	2		1	16_258B.rep1.As	16_258B		LL2016_258		s40	B	#EE0000	True	1.5	0.15886	0.009560000000000013
1993	14_100C	8	22	1	SC	0.0	H22	D2	2	40	2		1	14_100C.rep0.SC	14_100C		LL2014_100		s333	C	#00008B	True	1.5	0.269	0.08417000000000002
1994	14_100C	8	23	1	As	0.0	H23	D2	2	40	2		1	14_100C.rep0.As	14_100C		LL2014_100		s333	C	#00008B	True	1.5	0.2367	0.05598
1995	LL2012_015	8	3	1	As	0.0	H3	H6	1	40	2		1	LL2012_015.rep0.As	LL2012_015		LL12_015		s94	B	#EE0000	True	1.5	0.23829	0.04164999999999999
1996	16_190A	8	4	1	SC	0.0	H4	E1	1	40	2		1	16_190A.rep0.SC	16_190A		LL2016_190		s32	A	#00CD00	True	1.5	0.2392	0.06139999999999998
1997	16_190A	8	5	1	As	0.0	H5	E1	1	40	2		1	16_190A.rep0.As	16_190A		LL2016_190		s32	A	#00CD00	True	1.5	0.18865	0.015720000000000012
1998	MSH-475	8	6	1	SC	0.0	H6	B6	1	40	2		1	MSH-475.rep0.SC	MSH-475		MSH_475		s182	B	#EE0000	True	1.5	0.25145	0.07216
1999	MSH-475	8	7	1	As	0.0	H7	B6	1	40	2		1	MSH-475.rep0.As	MSH-475		MSH_475		s182	B	#EE0000	True	1.5	0.19681	0.02099000000000001
2000	UWOPS_91-202	8	8	1	SC	0.0	H8	G4	1	40	2		1	UWOPS_91-202.rep0.SC	UWOPS_91-202				s224	B	#EE0000	True	1.5	0.18827	0.04357
2001	UWOPS_91-202	8	9	1	As	0.0	H9	G4	1	40	2		1	UWOPS_91-202.rep0.As	UWOPS_91-202				s224	B	#EE0000	True	1.5	0.15002	0.010639999999999983
2002	16_291B	9	10	1	SC	0.0	I10	E12	1	40	2		1	16_291B.rep0.SC	16_291B		LL2016_291		s65	B	#EE0000	True	1.5	0.20605	0.04570000000000002
2003	16_291B	9	11	1	As	0.0	I11	E12	1	40	2		1	16_291B.rep0.As	16_291B		LL2016_291		s65	B	#EE0000	True	1.5	0.16261	0.008679999999999993
2004	YPS484	9	12	1	SC	1.0	I12	D5	1	40	2		1	YPS484.rep1.SC	YPS484				s270	B	#EE0000	True	1.5	0.29772	0.09175
2005	YPS484	9	13	1	As	1.0	I13	D5	1	40	2		1	YPS484.rep1.As	YPS484				s270	B	#EE0000	True	1.5	0.20667	0.02048999999999998
2006	16_250B	9	14	1	SC	1.0	I14	H10	1	40	2		1	16_250B.rep1.SC	16_250B		LL2016_250		s39	B	#EE0000	True	1.5	0.22651	0.05406
2007	16_250B	9	15	1	As	1.0	I15	H10	1	40	2		1	16_250B.rep1.As	16_250B		LL2016_250		s39	B	#EE0000	True	1.5	0.19156	0.01609000000000002
2008	R13	9	16	1	SC	0.0	I16	A4	1	40	2		1	R13.rep0.SC	R13			R13B	s280	B	#EE0000	True	1.5	0.19398	0.04485
2009	R13	9	17	1	As	0.0	I17	A4	1	40	2		1	R13.rep0.As	R13			R13B	s280	B	#EE0000	True	1.5	0.17624	0.016600000000000004
2010	16_183A	9	18	1	SC	1.0	I18	G1	1	40	2		1	16_183A.rep1.SC	16_183A		LL2016_183		s35	A	#00CD00	True	1.5	0.26793	0.07829
2011	16_183A	9	19	1	As	1.0	I19	G1	1	40	2		1	16_183A.rep1.As	16_183A		LL2016_183		s35	A	#00CD00	True	1.5	0.24957	0.04679
2012	16_066B	9	2	1	SC	0.0	I2	F8	1	40	2		1	16_066B.rep0.SC	16_066B		LL2016_066		s7	B	#EE0000	True	1.5	0.27004	0.07950000000000002
2013	WX20	9	20	1	SC	0.0	I20	B6	2	40	2		1	WX20.rep0.SC	WX20			WX20D	s289	D2	#CDBA96	True	1.5	0.24518	0.06667000000000001
2014	WX20	9	21	1	As	0.0	I21	B6	2	40	2		1	WX20.rep0.As	WX20			WX20D	s289	D2	#CDBA96	True	1.5	0.21891	0.04271
2015	16_047C	9	22	1	SC	2.0	I22	G2	2	40	2		1	16_047C.rep2.SC	16_047C		LL2016_047		s22	C	#00008B	True	1.5	0.29838	0.09847999999999998
2016	16_047C	9	23	1	As	2.0	I23	G2	2	40	2		1	16_047C.rep2.As	16_047C		LL2016_047		s22	C	#00008B	True	1.5	0.23309	0.046369999999999995
2017	16_066B	9	3	1	As	0.0	I3	F8	1	40	2		1	16_066B.rep0.As	16_066B		LL2016_066		s7	B	#EE0000	True	1.5	0.20545	0.02357999999999999
2020	LL2012_022	9	6	1	SC	0.0	I6	F6	1	40	2		1	LL2012_022.rep0.SC	LL2012_022		LL12_022		s96	B	#EE0000	True	1.5	0.24977	0.06914999999999999
2021	LL2012_022	9	7	1	As	0.0	I7	F6	1	40	2		1	LL2012_022.rep0.As	LL2012_022		LL12_022		s96	B	#EE0000	True	1.5	0.21985	0.02828
2022	16_296A	9	8	1	SC	0.0	I8	B2	1	40	2		1	16_296A.rep0.SC	16_296A		LL2016_296		s66	A	#00CD00	True	1.5	0.22241	0.05839
2023	16_296A	9	9	1	As	0.0	I9	B2	1	40	2		1	16_296A.rep0.As	16_296A		LL2016_296		s66	A	#00CD00	True	1.5	0.17384	0.011699999999999988
2024	16_255B	10	10	1	SC	0.0	J10	C12	1	40	2		1	16_255B.rep0.SC	16_255B		LL2016_255		s61	B	#EE0000	True	1.5	0.21682	0.055040000000000006
2025	16_255B	10	11	1	As	0.0	J11	C12	1	40	2		1	16_255B.rep0.As	16_255B		LL2016_255		s61	B	#EE0000	True	1.5	0.18633	0.016229999999999994
2026	LL2012_020	10	12	1	SC	0.0	J12	C3	2	40	2		1	LL2012_020.rep0.SC	LL2012_020		LL12_020		s302	Ci	#912CEE	True	1.5	0.24281	0.058980000000000005
2027	LL2012_020	10	13	1	As	0.0	J13	C3	2	40	2		1	LL2012_020.rep0.As	LL2012_020		LL12_020		s302	Ci	#912CEE	True	1.5	0.19042	0.011880000000000002
2028	WX35	10	14	1	SC	0.0	J14	B4	1	40	2		1	WX35.rep0.SC	WX35			WX35B	s279	B	#EE0000	True	1.5	0.25732	0.07782
2029	WX35	10	15	1	As	0.0	J15	B4	1	40	2		1	WX35.rep0.As	WX35			WX35B	s279	B	#EE0000	True	1.5	0.24224	0.03694
2030	14_101B	10	16	1	SC	0.0	J16	F7	1	40	2		1	14_101B.rep0.SC	14_101B		LL2014_101		s160	B	#EE0000	True	1.5	0.22952	0.0635
2031	14_101B	10	17	1	As	0.0	J17	F7	1	40	2		1	14_101B.rep0.As	14_101B		LL2014_101		s160	B	#EE0000	True	1.5	0.22784	0.028189999999999993
2032	WX35	10	18	1	SC	2.0	J18	B4	1	40	2		1	WX35.rep2.SC	WX35			WX35B	s279	B	#EE0000	True	1.5	0.25336	0.07700999999999997
2033	WX35	10	19	1	As	2.0	J19	B4	1	40	2		1	WX35.rep2.As	WX35			WX35B	s279	B	#EE0000	True	1.5	0.303	0.07479
2034	14_136B	10	2	1	SC	0.0	J2	G7	1	40	2		1	14_136B.rep0.SC	14_136B		LL2014_136		s169	B	#EE0000	True	1.5	0.31094	0.10724999999999998
2035	LL2011_012	10	20	1	SC	1.0	J20	A2	2	40	2		1	LL2011_012.rep1.SC	LL2011_012		LL11_012		s292	C	#00008B	True	1.5	0.28142	0.09081
2036	LL2011_012	10	21	1	As	1.0	J21	A2	2	40	2		1	LL2011_012.rep1.As	LL2011_012		LL11_012		s292	C	#00008B	True	1.5	0.25125	0.05666999999999997
[truncated: 339,395 more rows]
