# Supplementary material for: The effect of hybridization on transposable element accumulation in an undomesticated fungal species
Source: eLife. 2020 Sep 21;9:e60474. doi: 10.7554/eLife.60474 (PMC7584455; doi:10.7554/eLife.60474)
Supplement: Figure 5—source data 2. [file elife-60474-fig5-data2.csv.zip]

Archive with 1 entries (1 files):
- Figure5c-g.csv
