# Supplementary material for: The effect of hybridization on transposable element accumulation in an undomesticated fungal species
Source: eLife. 2020 Sep 21;9:e60474. doi: 10.7554/eLife.60474 (PMC7584455; doi:10.7554/eLife.60474)
Supplement: Figure 5—source data 2. [file elife-60474-fig5-data2.csv.zip › Figure5c-g.csv]

	strain	orthogroup	family	gene_BY	syst_id	or_tag	essential	private	deltaK	omega	degree	log_omega	diff_tig	dist	orient
0	1	og0	TY1	S288c_15G03100	YOR177C	5prime	no		-19.04705091472818	0.14895	6	-0.8269594924489376	True
1	2	og0	TY1	S288c_15G03100	YOR177C	5prime	no		-19.04705091472818	0.14895	6	-0.8269594924489376	True	1011.0	3-3
2	3	og0	TY1	S288c_15G03100	YOR177C	5prime	no		-19.04705091472818	0.14895	6	-0.8269594924489376	True	1243.0	3-3
3	4	og0	TY1	S288c_15G03100	YOR177C	5prime	no		-19.04705091472818	0.14895	6	-0.8269594924489376	True	1243.0	3-3
4	5	og0	TY1	S288c_15G03100	YOR177C	5prime	no		-19.04705091472818	0.14895	6	-0.8269594924489376	True	1011.0	3-3
5	6	og0	TY1	S288c_15G03100	YOR177C	5prime	no		-19.04705091472818	0.14895	6	-0.8269594924489376	True	1243.0	3-3
6	1	og0	TY1	S288c_15G03090	YOR176W	3prime	yes		0.028386577635782118	0.11129	4	-0.9535438575874082	True
7	2	og0	TY1	S288c_15G03090	YOR176W	3prime	yes		0.028386577635782118	0.11129	4	-0.9535438575874082	True	690.0	5-3
8	3	og0	TY1	S288c_15G03090	YOR176W	3prime	yes		0.028386577635782118	0.11129	4	-0.9535438575874082	True	475.0	5-3
9	4	og0	TY1	S288c_15G03090	YOR176W	3prime	yes		0.028386577635782118	0.11129	4	-0.9535438575874082	True	475.0	5-3
10	5	og0	TY1	S288c_15G03090	YOR176W	3prime	yes		0.028386577635782118	0.11129	4	-0.9535438575874082	True	479.0	5-3
11	6	og0	TY1	S288c_15G03090	YOR176W	3prime	yes		0.028386577635782118	0.11129	4	-0.9535438575874082	True	475.0	5-3
12	1	og1	TY1	S288c_15G03100	YOR177C	5prime	no	conserved	-19.04705091472818	0.14895	6	-0.8269594924489376	True	788.0	5-3
13	2	og1	TY1	S288c_15G03100	YOR177C	5prime	no	conserved	-19.04705091472818	0.14895	6	-0.8269594924489376	True	793.0	5-3
14	3	og1	TY1	S288c_15G03100	YOR177C	5prime	no	conserved	-19.04705091472818	0.14895	6	-0.8269594924489376	True	790.0	5-3
15	4	og1	TY1	S288c_15G03100	YOR177C	5prime	no	conserved	-19.04705091472818	0.14895	6	-0.8269594924489376	True	790.0	5-3
16	5	og1	TY1	S288c_15G03100	YOR177C	5prime	no	conserved	-19.04705091472818	0.14895	6	-0.8269594924489376	True	793.0	5-3
17	6	og1	TY1	S288c_15G03100	YOR177C	5prime	no	conserved	-19.04705091472818	0.14895	6	-0.8269594924489376	True	790.0	5-3
18	1	og1	TY1	S288c_15G03090	YOR176W	3prime	yes	conserved	0.028386577635782118	0.11129	4	-0.9535438575874082	True	1627.0	3-3
19	2	og1	TY1	S288c_15G03090	YOR176W	3prime	yes	conserved	0.028386577635782118	0.11129	4	-0.9535438575874082	True	990.0	3-3
20	3	og1	TY1	S288c_15G03090	YOR176W	3prime	yes	conserved	0.028386577635782118	0.11129	4	-0.9535438575874082	True	953.0	3-3
21	4	og1	TY1	S288c_15G03090	YOR176W	3prime	yes	conserved	0.028386577635782118	0.11129	4	-0.9535438575874082	True	953.0	3-3
22	5	og1	TY1	S288c_15G03090	YOR176W	3prime	yes	conserved	0.028386577635782118	0.11129	4	-0.9535438575874082	True	796.0	3-3
23	6	og1	TY1	S288c_15G03090	YOR176W	3prime	yes	conserved	0.028386577635782118	0.11129	4	-0.9535438575874082	True	953.0	3-3
24	2	og10	TY3_1p	S288c_07G00570	YGL202W	5prime	no		33.829670143089054	0.0716	3	-1.1450869776921444	True	592.0	5-5
25	6	og10	TY3_1p	S288c_07G00570	YGL202W	5prime	no		33.829670143089054	0.0716	3	-1.1450869776921444	True	594.0	5-5
26	2	og10	TY3_1p	S288c_07G00560	YGL203C	3prime	no		-13.25394094086715	0.20739	4	-0.6832121883979042	True	860.0	3-5
27	6	og10	TY3_1p	S288c_07G00560	YGL203C	3prime	no		-13.25394094086715	0.20739	4	-0.6832121883979042	True	860.0	3-5
28	1	og100	TY1	S288c_02G01500	YBR057C	5prime	no	conserved	0.560712549655008	0.21695	6	-0.6636403455347692	True	1556.0	3-3
29	2	og100	TY1	S288c_02G01500	YBR057C	5prime	no	conserved	0.560712549655008	0.21695	6	-0.6636403455347692	True	1455.0	3-3
30	3	og100	TY1	S288c_02G01500	YBR057C	5prime	no	conserved	0.560712549655008	0.21695	6	-0.6636403455347692	True	1788.0	3-3
31	4	og100	TY1	S288c_02G01500	YBR057C	5prime	no	conserved	0.560712549655008	0.21695	6	-0.6636403455347692	True	1795.0	3-3
32	5	og100	TY1	S288c_02G01500	YBR057C	5prime	no	conserved	0.560712549655008	0.21695	6	-0.6636403455347692	True	1464.0	3-3
33	6	og100	TY1	S288c_02G01500	YBR057C	5prime	no	conserved	0.560712549655008	0.21695	6	-0.6636403455347692	True	1463.0	3-3
34	1	og100	TY1	S288c_02G01490	YBR056W	3prime	no	conserved	-1.414652252160018	0.16809	0	-0.7744581228127693	True	1373.0	5-3
35	2	og100	TY1	S288c_02G01490	YBR056W	3prime	no	conserved	-1.414652252160018	0.16809	0	-0.7744581228127693	True	1354.0	5-3
36	3	og100	TY1	S288c_02G01490	YBR056W	3prime	no	conserved	-1.414652252160018	0.16809	0	-0.7744581228127693	True	1703.0	5-3
37	4	og100	TY1	S288c_02G01490	YBR056W	3prime	no	conserved	-1.414652252160018	0.16809	0	-0.7744581228127693	True	1700.0	5-3
38	5	og100	TY1	S288c_02G01490	YBR056W	3prime	no	conserved	-1.414652252160018	0.16809	0	-0.7744581228127693	True	1318.0	5-3
39	6	og100	TY1	S288c_02G01490	YBR056W	3prime	no	conserved	-1.414652252160018	0.16809	0	-0.7744581228127693	True	1366.0	5-3
40	3	og101	TY1	S288c_02G01500	YBR057C	5prime	no		0.560712549655008	0.21695	6	-0.6636403455347692	True	1466.0	5-3
41	4	og101	TY1	S288c_02G01500	YBR057C	5prime	no		0.560712549655008	0.21695	6	-0.6636403455347692	True	1473.0	5-3
42	3	og101	TY1	S288c_02G01490	YBR056W	3prime	no		-1.414652252160018	0.16809	0	-0.7744581228127693	True	2002.0	3-3
43	4	og101	TY1	S288c_02G01490	YBR056W	3prime	no		-1.414652252160018	0.16809	0	-0.7744581228127693	True	1999.0	3-3
44	3	og102	Tsu4	S288c_02G01500	YBR057C	5prime	no		0.560712549655008	0.21695	6	-0.6636403455347692	True	2082.0	5-3
45	4	og102	Tsu4	S288c_02G01500	YBR057C	5prime	no		0.560712549655008	0.21695	6	-0.6636403455347692	True	2089.0	5-3
46	3	og102	Tsu4	S288c_02G01490	YBR056W	3prime	no		-1.414652252160018	0.16809	0	-0.7744581228127693	True	1421.0	3-3
47	4	og102	Tsu4	S288c_02G01490	YBR056W	3prime	no		-1.414652252160018	0.16809	0	-0.7744581228127693	True	1418.0	3-3
48	2	og103	TY1	S288c_15G01030	YOL054W	5prime	no		10.176154961039675	0.19387	21	-0.7124893896962545	True	544.0	3-5
49	3	og103	TY1	S288c_15G01030	YOL054W	5prime	no		10.176154961039675	0.19387	21	-0.7124893896962545	True	6565.0	3-5
50	4	og103	TY1	S288c_15G01030	YOL054W	5prime	no		10.176154961039675	0.19387	21	-0.7124893896962545	True	682.0	3-5
51	6	og103	TY1	S288c_15G01030	YOL054W	5prime	no		10.176154961039675	0.19387	21	-0.7124893896962545	True	543.0	3-5
52	2	og103	TY1	S288c_15G01020	YOL055C	3prime	no		-0.23406342085970966	0.03988	0	-1.3992448503603818	True	1387.0	5-5
53	3	og103	TY1	S288c_15G01020	YOL055C	3prime	no		-0.23406342085970966	0.03988	0	-1.3992448503603818	True	1444.0	5-5
54	4	og103	TY1	S288c_15G01020	YOL055C	3prime	no		-0.23406342085970966	0.03988	0	-1.3992448503603818	True	7475.0	5-5
55	6	og103	TY1	S288c_15G01020	YOL055C	3prime	no		-0.23406342085970966	0.03988	0	-1.3992448503603818	True	1387.0	5-5
56	2	og104	TY3_1p	S288c_15G01030	YOL054W	5prime	no		10.176154961039675	0.19387	21	-0.7124893896962545	True	1211.0	3-5
57	5	og104	TY3_1p	S288c_15G01030	YOL054W	5prime	no		10.176154961039675	0.19387	21	-0.7124893896962545	True	1857.0	3-5
58	6	og104	TY3_1p	S288c_15G01030	YOL054W	5prime	no		10.176154961039675	0.19387	21	-0.7124893896962545	True	1210.0	3-5
59	2	og104	TY3_1p	S288c_15G01020	YOL055C	3prime	no		-0.23406342085970966	0.03988	0	-1.3992448503603818	True	683.0	5-5
60	5	og104	TY3_1p	S288c_15G01020	YOL055C	3prime	no		-0.23406342085970966	0.03988	0	-1.3992448503603818	True	683.0	5-5
61	6	og104	TY3_1p	S288c_15G01020	YOL055C	3prime	no		-0.23406342085970966	0.03988	0	-1.3992448503603818	True	683.0	5-5
62	3	og105	TY3_1p	S288c_15G01030	YOL054W	5prime	no		10.176154961039675	0.19387	21	-0.7124893896962545	True	7285.0	5-5
63	4	og105	TY3_1p	S288c_15G01030	YOL054W	5prime	no		10.176154961039675	0.19387	21	-0.7124893896962545	True	1402.0	5-5
64	3	og105	TY3_1p	S288c_15G01020	YOL055C	3prime	no		-0.23406342085970966	0.03988	0	-1.3992448503603818	True	690.0	3-5
65	4	og105	TY3_1p	S288c_15G01020	YOL055C	3prime	no		-0.23406342085970966	0.03988	0	-1.3992448503603818	True	690.0	3-5
66	3	og106	Tsu4	S288c_15G01030	YOL054W	5prime	no		10.176154961039675	0.19387	21	-0.7124893896962545	True	6276.0	5-5
67	4	og106	Tsu4	S288c_15G01030	YOL054W	5prime	no		10.176154961039675	0.19387	21	-0.7124893896962545	True	388.0	5-5
68	5	og106	Tsu4	S288c_15G01030	YOL054W	5prime	no		10.176154961039675	0.19387	21	-0.7124893896962545	True	1484.0	5-5
69	3	og106	Tsu4	S288c_15G01020	YOL055C	3prime	no		-0.23406342085970966	0.03988	0	-1.3992448503603818	True	1361.0	3-5
70	4	og106	Tsu4	S288c_15G01020	YOL055C	3prime	no		-0.23406342085970966	0.03988	0	-1.3992448503603818	True	7392.0	3-5
71	5	og106	Tsu4	S288c_15G01020	YOL055C	3prime	no		-0.23406342085970966	0.03988	0	-1.3992448503603818	True	1334.0	3-5
72	2	og107	TY3_1p	S288c_07G02560	YGR024C	5prime	yes				3		True	453.0	3-3
73	3	og107	TY3_1p	S288c_07G02560	YGR024C	5prime	yes				3		True	289.0	3-3
74	4	og107	TY3_1p	S288c_07G02560	YGR024C	5prime	yes				3		True	289.0	3-3
75	5	og107	TY3_1p	S288c_07G02560	YGR024C	5prime	yes				3		True	289.0	3-3
76	6	og107	TY3_1p	S288c_07G02560	YGR024C	5prime	yes				3		True	301.0	3-3
77	2	og107	TY3_1p	S288c_07G02550	none	3prime					0		True
78	3	og107	TY3_1p	S288c_07G02550	none	3prime					0		True
79	4	og107	TY3_1p	S288c_07G02550	none	3prime					0		True
80	5	og107	TY3_1p	S288c_07G02550	none	3prime					0		True
81	6	og107	TY3_1p	S288c_07G02550	none	3prime					0		True
82	3	og108	Tsu4	S288c_07G02560	YGR024C	5prime	yes				3		True	423.0	3-3
83	4	og108	Tsu4	S288c_07G02560	YGR024C	5prime	yes				3		True	423.0	3-3
84	5	og108	Tsu4	S288c_07G02560	YGR024C	5prime	yes				3		True	423.0	3-3
85	6	og108	Tsu4	S288c_07G02560	YGR024C	5prime	yes				3		True	446.0	3-3
86	3	og108	Tsu4	S288c_07G02550	none	3prime					0		True
87	4	og108	Tsu4	S288c_07G02550	none	3prime					0		True
88	5	og108	Tsu4	S288c_07G02550	none	3prime					0		True
89	6	og108	Tsu4	S288c_07G02550	none	3prime					0		True
90	1	og109	TY1	S288c_07G02560	YGR024C	5prime	yes	conserved			3		True	450.0	5-3
91	2	og109	TY1	S288c_07G02560	YGR024C	5prime	yes	conserved			3		True	980.0	5-3
92	3	og109	TY1	S288c_07G02560	YGR024C	5prime	yes	conserved			3		True	780.0	5-3
93	4	og109	TY1	S288c_07G02560	YGR024C	5prime	yes	conserved			3		True	780.0	5-3
94	5	og109	TY1	S288c_07G02560	YGR024C	5prime	yes	conserved			3		True	780.0	5-3
95	6	og109	TY1	S288c_07G02560	YGR024C	5prime	yes	conserved			3		True	6848.0	5-3
96	1	og109	TY1	S288c_07G02550	none	3prime		conserved			0		True
97	2	og109	TY1	S288c_07G02550	none	3prime		conserved			0		True
98	3	og109	TY1	S288c_07G02550	none	3prime		conserved			0		True
99	4	og109	TY1	S288c_07G02550	none	3prime		conserved			0		True
100	5	og109	TY1	S288c_07G02550	none	3prime		conserved			0		True
101	6	og109	TY1	S288c_07G02550	none	3prime		conserved			0		True
102	4	og11	Tsu4	S288c_13G03890	none	5prime					0		True
103	6	og11	Tsu4	S288c_13G03890	none	5prime					0		True
104	4	og11	Tsu4	S288c_13G03880	none	3prime					0		True
105	6	og11	Tsu4	S288c_13G03880	none	3prime					0		True
106	2	og110	Tsu4	S288c_07G02560	YGR024C	5prime	yes				3		True	603.0	5-3
107	6	og110	Tsu4	S288c_07G02560	YGR024C	5prime	yes				3		True	6478.0	5-3
108	2	og110	Tsu4	S288c_07G02550	none	3prime					0		True
109	6	og110	Tsu4	S288c_07G02550	none	3prime					0		True
110	1	og111	TY1	S288c_03G00660	YCR007C	5prime	no	conserved	9.34343695605844	0.32102	0	-0.4934679095918231	True	4.0	3-3
111	2	og111	TY1	S288c_03G00660	YCR007C	5prime	no	conserved	9.34343695605844	0.32102	0	-0.4934679095918231	True	16.0	3-3
112	3	og111	TY1	S288c_03G00660	YCR007C	5prime	no	conserved	9.34343695605844	0.32102	0	-0.4934679095918231	True	16.0	3-3
113	4	og111	TY1	S288c_03G00660	YCR007C	5prime	no	conserved	9.34343695605844	0.32102	0	-0.4934679095918231	True	16.0	3-3
114	5	og111	TY1	S288c_03G00660	YCR007C	5prime	no	conserved	9.34343695605844	0.32102	0	-0.4934679095918231	True	16.0	3-3
115	6	og111	TY1	S288c_03G00660	YCR007C	5prime	no	conserved	9.34343695605844	0.32102	0	-0.4934679095918231	True	16.0	3-3
116	1	og111	TY1	S288c_03G00650	NA	3prime	no	conserved			0		True
117	2	og111	TY1	S288c_03G00650	NA	3prime	no	conserved			0		True
118	3	og111	TY1	S288c_03G00650	NA	3prime	no	conserved			0		True
119	4	og111	TY1	S288c_03G00650	NA	3prime	no	conserved			0		True
120	5	og111	TY1	S288c_03G00650	NA	3prime	no	conserved			0		True
121	6	og111	TY1	S288c_03G00650	NA	3prime	no	conserved			0		True
122	2	og112	TY1	S288c_07G03930	YGR174C	5prime	no				3		True	333.0	5-3
123	3	og112	TY1	S288c_07G03930	YGR174C	5prime	no				3		True	416.0	5-3
124	4	og112	TY1	S288c_07G03930	YGR174C	5prime	no				3		True	416.0	5-3
125	5	og112	TY1	S288c_07G03930	YGR174C	5prime	no				3		True	416.0	5-3
126	6	og112	TY1	S288c_07G03930	YGR174C	5prime	no				3		True	416.0	5-3
127	2	og112	TY1	S288c_07G03920	YGR173W	3prime	no				2		True	432.0	3-3
128	3	og112	TY1	S288c_07G03920	YGR173W	3prime	no				2		True	470.0	3-3
129	4	og112	TY1	S288c_07G03920	YGR173W	3prime	no				2		True	470.0	3-3
130	5	og112	TY1	S288c_07G03920	YGR173W	3prime	no				2		True	470.0	3-3
131	6	og112	TY1	S288c_07G03920	YGR173W	3prime	no				2		True	470.0	3-3
132	3	og113	TY3_1p	S288c_07G03930	YGR174C	5prime	no				3		True	256.0	5-3
133	4	og113	TY3_1p	S288c_07G03930	YGR174C	5prime	no				3		True	269.0	5-3
134	5	og113	TY3_1p	S288c_07G03930	YGR174C	5prime	no				3		True	269.0	5-3
135	6	og113	TY3_1p	S288c_07G03930	YGR174C	5prime	no				3		True	269.0	5-3
136	3	og113	TY3_1p	S288c_07G03920	YGR173W	3prime	no				2		True	787.0	3-3
137	4	og113	TY3_1p	S288c_07G03920	YGR173W	3prime	no				2		True	787.0	3-3
138	5	og113	TY3_1p	S288c_07G03920	YGR173W	3prime	no				2		True	787.0	3-3
139	6	og113	TY3_1p	S288c_07G03920	YGR173W	3prime	no				2		True	787.0	3-3
140	1	og114	TY1	S288c_14G02640	YNL040W	5prime	no	conserved	-0.5922513052449312	0.37342	0	-0.427802425387931	True	242.0	3-5
141	2	og114	TY1	S288c_14G02640	YNL040W	5prime	no	conserved	-0.5922513052449312	0.37342	0	-0.427802425387931	True	241.0	3-5
142	3	og114	TY1	S288c_14G02640	YNL040W	5prime	no	conserved	-0.5922513052449312	0.37342	0	-0.427802425387931	True	241.0	3-5
143	4	og114	TY1	S288c_14G02640	YNL040W	5prime	no	conserved	-0.5922513052449312	0.37342	0	-0.427802425387931	True	240.0	3-5
144	5	og114	TY1	S288c_14G02640	YNL040W	5prime	no	conserved	-0.5922513052449312	0.37342	0	-0.427802425387931	True	240.0	3-5
145	6	og114	TY1	S288c_14G02640	YNL040W	5prime	no	conserved	-0.5922513052449312	0.37342	0	-0.427802425387931	True	240.0	3-5
146	1	og114	TY1	S288c_14G02630	YNL041C	3prime	no	conserved	-14.701056313448134	0.20069	6	-0.6974742670392586	True	843.0	5-5
147	2	og114	TY1	S288c_14G02630	YNL041C	3prime	no	conserved	-14.701056313448134	0.20069	6	-0.6974742670392586	True	843.0	5-5
148	3	og114	TY1	S288c_14G02630	YNL041C	3prime	no	conserved	-14.701056313448134	0.20069	6	-0.6974742670392586	True	843.0	5-5
149	4	og114	TY1	S288c_14G02630	YNL041C	3prime	no	conserved	-14.701056313448134	0.20069	6	-0.6974742670392586	True	843.0	5-5
150	5	og114	TY1	S288c_14G02630	YNL041C	3prime	no	conserved	-14.701056313448134	0.20069	6	-0.6974742670392586	True	843.0	5-5
151	6	og114	TY1	S288c_14G02630	YNL041C	3prime	no	conserved	-14.701056313448134	0.20069	6	-0.6974742670392586	True	843.0	5-5
152	1	og115	TY1	S288c_14G02640	YNL040W	5prime	no	conserved	-0.5922513052449312	0.37342	0	-0.427802425387931	True	955.0	5-5
153	2	og115	TY1	S288c_14G02640	YNL040W	5prime	no	conserved	-0.5922513052449312	0.37342	0	-0.427802425387931	True	894.0	5-5
154	3	og115	TY1	S288c_14G02640	YNL040W	5prime	no	conserved	-0.5922513052449312	0.37342	0	-0.427802425387931	True	958.0	5-5
155	4	og115	TY1	S288c_14G02640	YNL040W	5prime	no	conserved	-0.5922513052449312	0.37342	0	-0.427802425387931	True	957.0	5-5
156	5	og115	TY1	S288c_14G02640	YNL040W	5prime	no	conserved	-0.5922513052449312	0.37342	0	-0.427802425387931	True	957.0	5-5
157	6	og115	TY1	S288c_14G02640	YNL040W	5prime	no	conserved	-0.5922513052449312	0.37342	0	-0.427802425387931	True	957.0	5-5
158	1	og115	TY1	S288c_14G02630	YNL041C	3prime	no	conserved	-14.701056313448134	0.20069	6	-0.6974742670392586	True	299.0	3-5
159	2	og115	TY1	S288c_14G02630	YNL041C	3prime	no	conserved	-14.701056313448134	0.20069	6	-0.6974742670392586	True	300.0	3-5
160	3	og115	TY1	S288c_14G02630	YNL041C	3prime	no	conserved	-14.701056313448134	0.20069	6	-0.6974742670392586	True	302.0	3-5
161	4	og115	TY1	S288c_14G02630	YNL041C	3prime	no	conserved	-14.701056313448134	0.20069	6	-0.6974742670392586	True	302.0	3-5
162	5	og115	TY1	S288c_14G02630	YNL041C	3prime	no	conserved	-14.701056313448134	0.20069	6	-0.6974742670392586	True	302.0	3-5
163	6	og115	TY1	S288c_14G02630	YNL041C	3prime	no	conserved	-14.701056313448134	0.20069	6	-0.6974742670392586	True	302.0	3-5
164	2	og116	TY1	S288c_07G03150	none	5prime					0		True
165	3	og116	TY1	S288c_07G03150	none	5prime					0		True
166	4	og116	TY1	S288c_07G03150	none	5prime					0		True
167	5	og116	TY1	S288c_07G03150	none	5prime					0		True
168	6	og116	TY1	S288c_07G03150	none	5prime					0		True
169	2	og116	TY1	S288c_07G03140	none	3prime					0		True
170	3	og116	TY1	S288c_07G03140	none	3prime					0		True
171	4	og116	TY1	S288c_07G03140	none	3prime					0		True
172	5	og116	TY1	S288c_07G03140	none	3prime					0		True
173	6	og116	TY1	S288c_07G03140	none	3prime					0		True
174	1	og117	Tsu4	S288c_07G03150	none	5prime		conserved			0		True
175	2	og117	Tsu4	S288c_07G03150	none	5prime		conserved			0		True
176	3	og117	Tsu4	S288c_07G03150	none	5prime		conserved			0		True
177	4	og117	Tsu4	S288c_07G03150	none	5prime		conserved			0		True
178	5	og117	Tsu4	S288c_07G03150	none	5prime		conserved			0		True
179	6	og117	Tsu4	S288c_07G03150	none	5prime		conserved			0		True
180	1	og117	Tsu4	S288c_07G03140	none	3prime		conserved			0		True
181	2	og117	Tsu4	S288c_07G03140	none	3prime		conserved			0		True
182	3	og117	Tsu4	S288c_07G03140	none	3prime		conserved			0		True
183	4	og117	Tsu4	S288c_07G03140	none	3prime		conserved			0		True
184	5	og117	Tsu4	S288c_07G03140	none	3prime		conserved			0		True
185	6	og117	Tsu4	S288c_07G03140	none	3prime		conserved			0		True
186	1	og118	TY1	S288c_01G00760	none	5prime					0		True
187	3	og118	TY1	S288c_01G00760	none	5prime					0		True
188	1	og118	TY1	S288c_01G00750	none	3prime					0		True
189	3	og118	TY1	S288c_01G00750	none	3prime					0		True
190	1	og119	TY1	S288c_01G00760	none	5prime		conserved			0		True
191	2	og119	TY1	S288c_01G00760	none	5prime		conserved			0		True
192	3	og119	TY1	S288c_01G00760	none	5prime		conserved			0		True
193	4	og119	TY1	S288c_01G00760	none	5prime		conserved			0		True
194	5	og119	TY1	S288c_01G00760	none	5prime		conserved			0		True
195	6	og119	TY1	S288c_01G00760	none	5prime		conserved			0		True
196	1	og119	TY1	S288c_01G00750	none	3prime		conserved			0		True
197	2	og119	TY1	S288c_01G00750	none	3prime		conserved			0		True
198	3	og119	TY1	S288c_01G00750	none	3prime		conserved			0		True
199	4	og119	TY1	S288c_01G00750	none	3prime		conserved			0		True
200	5	og119	TY1	S288c_01G00750	none	3prime		conserved			0		True
201	6	og119	TY1	S288c_01G00750	none	3prime		conserved			0		True
202	3	og12	TY3_1p	S288c_04G06310	none	5prime					0		True
203	4	og12	TY3_1p	S288c_04G06310	none	5prime					0		True
204	3	og12	TY3_1p	S288c_04G06300	YDR444W	3prime	no		5.867805297369992	0.15771	0	-0.8021407682619124	True	247.0	5-3
205	4	og12	TY3_1p	S288c_04G06300	YDR444W	3prime	no		5.867805297369992	0.15771	0	-0.8021407682619124	True	247.0	5-3
206	2	og120	TY1	S288c_07G04340	YGR218W	5prime	yes		2.5359974384059836	0.02951	55	-1.5300307905000405	True	1240.0	3-5
207	3	og120	TY1	S288c_07G04340	YGR218W	5prime	yes		2.5359974384059836	0.02951	55	-1.5300307905000405	True	1250.0	3-5
208	4	og120	TY1	S288c_07G04340	YGR218W	5prime	yes		2.5359974384059836	0.02951	55	-1.5300307905000405	True	1250.0	3-5
209	5	og120	TY1	S288c_07G04340	YGR218W	5prime	yes		2.5359974384059836	0.02951	55	-1.5300307905000405	True	1250.0	3-5
210	6	og120	TY1	S288c_07G04340	YGR218W	5prime	yes		2.5359974384059836	0.02951	55	-1.5300307905000405	True	1250.0	3-5
211	2	og120	TY1	S288c_07G04330	none	3prime					0		True
212	3	og120	TY1	S288c_07G04330	none	3prime					0		True
213	4	og120	TY1	S288c_07G04330	none	3prime					0		True
214	5	og120	TY1	S288c_07G04330	none	3prime					0		True
215	6	og120	TY1	S288c_07G04330	none	3prime					0		True
216	1	og121	TY3_1p	S288c_07G04340	YGR218W	5prime	yes	conserved	2.5359974384059836	0.02951	55	-1.5300307905000405	True	859.0	3-5
217	2	og121	TY3_1p	S288c_07G04340	YGR218W	5prime	yes	conserved	2.5359974384059836	0.02951	55	-1.5300307905000405	True	970.0	3-5
218	3	og121	TY3_1p	S288c_07G04340	YGR218W	5prime	yes	conserved	2.5359974384059836	0.02951	55	-1.5300307905000405	True	970.0	3-5
219	4	og121	TY3_1p	S288c_07G04340	YGR218W	5prime	yes	conserved	2.5359974384059836	0.02951	55	-1.5300307905000405	True	970.0	3-5
220	5	og121	TY3_1p	S288c_07G04340	YGR218W	5prime	yes	conserved	2.5359974384059836	0.02951	55	-1.5300307905000405	True	970.0	3-5
221	6	og121	TY3_1p	S288c_07G04340	YGR218W	5prime	yes	conserved	2.5359974384059836	0.02951	55	-1.5300307905000405	True	970.0	3-5
222	1	og121	TY3_1p	S288c_07G04330	none	3prime		conserved			0		True
223	2	og121	TY3_1p	S288c_07G04330	none	3prime		conserved			0		True
224	3	og121	TY3_1p	S288c_07G04330	none	3prime		conserved			0		True
225	4	og121	TY3_1p	S288c_07G04330	none	3prime		conserved			0		True
226	5	og121	TY3_1p	S288c_07G04330	none	3prime		conserved			0		True
227	6	og121	TY3_1p	S288c_07G04330	none	3prime		conserved			0		True
228	3	og122	Tsu4	S288c_07G04340	YGR218W	5prime	yes		2.5359974384059836	0.02951	55	-1.5300307905000405	True	1553.0	3-5
229	4	og122	Tsu4	S288c_07G04340	YGR218W	5prime	yes		2.5359974384059836	0.02951	55	-1.5300307905000405	True	1553.0	3-5
230	5	og122	Tsu4	S288c_07G04340	YGR218W	5prime	yes		2.5359974384059836	0.02951	55	-1.5300307905000405	True	1553.0	3-5
231	6	og122	Tsu4	S288c_07G04340	YGR218W	5prime	yes		2.5359974384059836	0.02951	55	-1.5300307905000405	True	1553.0	3-5
232	3	og122	Tsu4	S288c_07G04330	none	3prime					0		True
233	4	og122	Tsu4	S288c_07G04330	none	3prime					0		True
234	5	og122	Tsu4	S288c_07G04330	none	3prime					0		True
235	6	og122	Tsu4	S288c_07G04330	none	3prime					0		True
236	1	og123	TY1	S288c_07G04340	YGR218W	5prime	yes	conserved	2.5359974384059836	0.02951	55	-1.5300307905000405	True	570.0	5-5
237	2	og123	TY1	S288c_07G04340	YGR218W	5prime	yes	conserved	2.5359974384059836	0.02951	55	-1.5300307905000405	True	535.0	5-5
238	3	og123	TY1	S288c_07G04340	YGR218W	5prime	yes	conserved	2.5359974384059836	0.02951	55	-1.5300307905000405	True	563.0	5-5
239	4	og123	TY1	S288c_07G04340	YGR218W	5prime	yes	conserved	2.5359974384059836	0.02951	55	-1.5300307905000405	True	601.0	5-5
240	5	og123	TY1	S288c_07G04340	YGR218W	5prime	yes	conserved	2.5359974384059836	0.02951	55	-1.5300307905000405	True	601.0	5-5
241	6	og123	TY1	S288c_07G04340	YGR218W	5prime	yes	conserved	2.5359974384059836	0.02951	55	-1.5300307905000405	True	601.0	5-5
242	1	og123	TY1	S288c_07G04330	none	3prime		conserved			0		True
243	2	og123	TY1	S288c_07G04330	none	3prime		conserved			0		True
244	3	og123	TY1	S288c_07G04330	none	3prime		conserved			0		True
245	4	og123	TY1	S288c_07G04330	none	3prime		conserved			0		True
246	5	og123	TY1	S288c_07G04330	none	3prime		conserved			0		True
247	6	og123	TY1	S288c_07G04330	none	3prime		conserved			0		True
248	1	og124	TY1	S288c_06G00710	YFR007W	5prime	no	conserved	-9.67494400634598	0.27647	1	-0.558351987474352	True	617.0	5-5
249	2	og124	TY1	S288c_06G00710	YFR007W	5prime	no	conserved	-9.67494400634598	0.27647	1	-0.558351987474352	True	406.0	5-5
250	3	og124	TY1	S288c_06G00710	YFR007W	5prime	no	conserved	-9.67494400634598	0.27647	1	-0.558351987474352	True	613.0	5-5
251	4	og124	TY1	S288c_06G00710	YFR007W	5prime	no	conserved	-9.67494400634598	0.27647	1	-0.558351987474352	True	613.0	5-5
252	5	og124	TY1	S288c_06G00710	YFR007W	5prime	no	conserved	-9.67494400634598	0.27647	1	-0.558351987474352	True	613.0	5-5
253	6	og124	TY1	S288c_06G00710	YFR007W	5prime	no	conserved	-9.67494400634598	0.27647	1	-0.558351987474352	True	406.0	5-5
254	1	og124	TY1	S288c_06G00700	YFR006W	3prime	no	conserved	-10.895595933061255	0.16698	0	-0.7773355432823135	True	892.0	3-3
255	2	og124	TY1	S288c_06G00700	YFR006W	3prime	no	conserved	-10.895595933061255	0.16698	0	-0.7773355432823135	True	572.0	3-3
256	3	og124	TY1	S288c_06G00700	YFR006W	3prime	no	conserved	-10.895595933061255	0.16698	0	-0.7773355432823135	True	569.0	3-3
257	4	og124	TY1	S288c_06G00700	YFR006W	3prime	no	conserved	-10.895595933061255	0.16698	0	-0.7773355432823135	True	17549.0	3-3
258	5	og124	TY1	S288c_06G00700	YFR006W	3prime	no	conserved	-10.895595933061255	0.16698	0	-0.7773355432823135	True	6229.0	3-3
259	6	og124	TY1	S288c_06G00700	YFR006W	3prime	no	conserved	-10.895595933061255	0.16698	0	-0.7773355432823135	True	572.0	3-3
260	2	og125	TY1	S288c_10G02390	none	5prime					0		True
261	6	og125	TY1	S288c_10G02390	none	5prime					0		True
262	2	og125	TY1	S288c_10G02380	YJR054W	3prime	no		1.7763568394002505e-15	0.18304	1	-0.7374539928870698	True	306.0	3-5
263	6	og125	TY1	S288c_10G02380	YJR054W	3prime	no		1.7763568394002505e-15	0.18304	1	-0.7374539928870698	True	306.0	3-5
264	3	og126	TY1	S288c_10G02390	none	5prime					0		True
265	4	og126	TY1	S288c_10G02390	none	5prime					0		True
266	5	og126	TY1	S288c_10G02390	none	5prime					0		True
267	3	og126	TY1	S288c_10G02380	YJR054W	3prime	no		1.7763568394002505e-15	0.18304	1	-0.7374539928870698	True	592.0	3-5
268	4	og126	TY1	S288c_10G02380	YJR054W	3prime	no		1.7763568394002505e-15	0.18304	1	-0.7374539928870698	True	592.0	5-3
269	5	og126	TY1	S288c_10G02380	YJR054W	3prime	no		1.7763568394002505e-15	0.18304	1	-0.7374539928870698	True	592.0	5-3
270	3	og127	TY1	S288c_10G02390	none	5prime					0		True
271	4	og127	TY1	S288c_10G02390	none	5prime					0		True
272	5	og127	TY1	S288c_10G02390	none	5prime					0		True
273	3	og127	TY1	S288c_10G02380	YJR054W	3prime	no		1.7763568394002505e-15	0.18304	1	-0.7374539928870698	True	271.0	3-5
274	4	og127	TY1	S288c_10G02380	YJR054W	3prime	no		1.7763568394002505e-15	0.18304	1	-0.7374539928870698	True	271.0	5-3
275	5	og127	TY1	S288c_10G02380	YJR054W	3prime	no		1.7763568394002505e-15	0.18304	1	-0.7374539928870698	True	271.0	5-3
276	2	og128	TY1	S288c_09G01310	YIL027C	5prime	no		-23.832305831572214	0.09814	3	-1.0081539463551032	True
277	3	og128	TY1	S288c_09G01310	YIL027C	5prime	no		-23.832305831572214	0.09814	3	-1.0081539463551032	True	3158.0	5-3
278	4	og128	TY1	S288c_09G01310	YIL027C	5prime	no		-23.832305831572214	0.09814	3	-1.0081539463551032	True
279	5	og128	TY1	S288c_09G01310	YIL027C	5prime	no		-23.832305831572214	0.09814	3	-1.0081539463551032	True
280	6	og128	TY1	S288c_09G01310	YIL027C	5prime	no		-23.832305831572214	0.09814	3	-1.0081539463551032	True
281	2	og128	TY1	S288c_09G01300	YIL030C	3prime	no		-32.65111243513242	0.13092	9	-0.8829940033640332	True
282	3	og128	TY1	S288c_09G01300	YIL030C	3prime	no		-32.65111243513242	0.13092	9	-0.8829940033640332	True	352.0	3-5
283	4	og128	TY1	S288c_09G01300	YIL030C	3prime	no		-32.65111243513242	0.13092	9	-0.8829940033640332	True
284	5	og128	TY1	S288c_09G01300	YIL030C	3prime	no		-32.65111243513242	0.13092	9	-0.8829940033640332	True
285	6	og128	TY1	S288c_09G01300	YIL030C	3prime	no		-32.65111243513242	0.13092	9	-0.8829940033640332	True
286	2	og129	Tsu4	S288c_09G01310	YIL027C	5prime	no		-23.832305831572214	0.09814	3	-1.0081539463551032	True	4858.0	5-3
287	3	og129	Tsu4	S288c_09G01310	YIL027C	5prime	no		-23.832305831572214	0.09814	3	-1.0081539463551032	True	4875.0	5-3
288	4	og129	Tsu4	S288c_09G01310	YIL027C	5prime	no		-23.832305831572214	0.09814	3	-1.0081539463551032	True	4887.0	5-3
289	5	og129	Tsu4	S288c_09G01310	YIL027C	5prime	no		-23.832305831572214	0.09814	3	-1.0081539463551032	True	4862.0	5-3
290	6	og129	Tsu4	S288c_09G01310	YIL027C	5prime	no		-23.832305831572214	0.09814	3	-1.0081539463551032	True	4862.0	5-3
291	2	og129	Tsu4	S288c_09G01300	YIL030C	3prime	no		-32.65111243513242	0.13092	9	-0.8829940033640332	True	434.0	3-5
292	3	og129	Tsu4	S288c_09G01300	YIL030C	3prime	no		-32.65111243513242	0.13092	9	-0.8829940033640332	True	6316.0	3-5
293	4	og129	Tsu4	S288c_09G01300	YIL030C	3prime	no		-32.65111243513242	0.13092	9	-0.8829940033640332	True	433.0	3-5
294	5	og129	Tsu4	S288c_09G01300	YIL030C	3prime	no		-32.65111243513242	0.13092	9	-0.8829940033640332	True	434.0	3-5
295	6	og129	Tsu4	S288c_09G01300	YIL030C	3prime	no		-32.65111243513242	0.13092	9	-0.8829940033640332	True	434.0	3-5
296	1	og13	TY1	S288c_04G06310	none	5prime		conserved			0		True
297	2	og13	TY1	S288c_04G06310	none	5prime		conserved			0		True
298	3	og13	TY1	S288c_04G06310	none	5prime		conserved			0		True
299	4	og13	TY1	S288c_04G06310	none	5prime		conserved			0		True
300	5	og13	TY1	S288c_04G06310	none	5prime		conserved			0		True
301	6	og13	TY1	S288c_04G06310	none	5prime		conserved			0		True
302	1	og13	TY1	S288c_04G06300	YDR444W	3prime	no	conserved	5.867805297369992	0.15771	0	-0.8021407682619124	True	436.0	3-3
303	2	og13	TY1	S288c_04G06300	YDR444W	3prime	no	conserved	5.867805297369992	0.15771	0	-0.8021407682619124	True	429.0	3-3
304	3	og13	TY1	S288c_04G06300	YDR444W	3prime	no	conserved	5.867805297369992	0.15771	0	-0.8021407682619124	True	771.0	3-3
305	4	og13	TY1	S288c_04G06300	YDR444W	3prime	no	conserved	5.867805297369992	0.15771	0	-0.8021407682619124	True	771.0	3-3
306	5	og13	TY1	S288c_04G06300	YDR444W	3prime	no	conserved	5.867805297369992	0.15771	0	-0.8021407682619124	True	429.0	3-3
307	6	og13	TY1	S288c_04G06300	YDR444W	3prime	no	conserved	5.867805297369992	0.15771	0	-0.8021407682619124	True	429.0	3-3
308	1	og130	TY1	S288c_12G01700	YLR114C	5prime	no	conserved	-36.1682081158414	0.21185	1	-0.6739715316629915	True	1965.0	3-3
309	2	og130	TY1	S288c_12G01700	YLR114C	5prime	no	conserved	-36.1682081158414	0.21185	1	-0.6739715316629915	True	1521.0	3-3
310	3	og130	TY1	S288c_12G01700	YLR114C	5prime	no	conserved	-36.1682081158414	0.21185	1	-0.6739715316629915	True	1478.0	3-3
311	4	og130	TY1	S288c_12G01700	YLR114C	5prime	no	conserved	-36.1682081158414	0.21185	1	-0.6739715316629915	True	1478.0	3-3
312	5	og130	TY1	S288c_12G01700	YLR114C	5prime	no	conserved	-36.1682081158414	0.21185	1	-0.6739715316629915	True	1476.0	3-3
313	6	og130	TY1	S288c_12G01700	YLR114C	5prime	no	conserved	-36.1682081158414	0.21185	1	-0.6739715316629915	True	1671.0	3-3
314	1	og130	TY1	S288c_12G01690	YLR113W	3prime	no	conserved			39		True	753.0	5-3
315	2	og130	TY1	S288c_12G01690	YLR113W	3prime	no	conserved			39		True	715.0	5-3
316	3	og130	TY1	S288c_12G01690	YLR113W	3prime	no	conserved			39		True	717.0	5-3
317	4	og130	TY1	S288c_12G01690	YLR113W	3prime	no	conserved			39		True	716.0	5-3
318	5	og130	TY1	S288c_12G01690	YLR113W	3prime	no	conserved			39		True	716.0	5-3
319	6	og130	TY1	S288c_12G01690	YLR113W	3prime	no	conserved			39		True	713.0	5-3
320	1	og131	TY1	S288c_12G01700	YLR114C	5prime	no		-36.1682081158414	0.21185	1	-0.6739715316629915	True	1094.0	3-3
321	2	og131	TY1	S288c_12G01700	YLR114C	5prime	no		-36.1682081158414	0.21185	1	-0.6739715316629915	True	919.0	3-3
322	6	og131	TY1	S288c_12G01700	YLR114C	5prime	no		-36.1682081158414	0.21185	1	-0.6739715316629915	True	782.0	3-3
323	1	og131	TY1	S288c_12G01690	YLR113W	3prime	no				39		True	1426.0	5-3
324	2	og131	TY1	S288c_12G01690	YLR113W	3prime	no				39		True	1121.0	5-3
325	6	og131	TY1	S288c_12G01690	YLR113W	3prime	no				39		True	1409.0	5-3
326	1	og132	TY1	S288c_12G01700	YLR114C	5prime	no	conserved	-36.1682081158414	0.21185	1	-0.6739715316629915	True	1635.0	5-3
327	2	og132	TY1	S288c_12G01700	YLR114C	5prime	no	conserved	-36.1682081158414	0.21185	1	-0.6739715316629915	True	1237.0	5-3
328	3	og132	TY1	S288c_12G01700	YLR114C	5prime	no	conserved	-36.1682081158414	0.21185	1	-0.6739715316629915	True	1156.0	5-3
329	4	og132	TY1	S288c_12G01700	YLR114C	5prime	no	conserved	-36.1682081158414	0.21185	1	-0.6739715316629915	True	1156.0	5-3
330	5	og132	TY1	S288c_12G01700	YLR114C	5prime	no	conserved	-36.1682081158414	0.21185	1	-0.6739715316629915	True	1152.0	5-3
331	6	og132	TY1	S288c_12G01700	YLR114C	5prime	no	conserved	-36.1682081158414	0.21185	1	-0.6739715316629915	True	1347.0	5-3
332	1	og132	TY1	S288c_12G01690	YLR113W	3prime	no	conserved			39		True	873.0	3-3
333	2	og132	TY1	S288c_12G01690	YLR113W	3prime	no	conserved			39		True	836.0	3-3
334	3	og132	TY1	S288c_12G01690	YLR113W	3prime	no	conserved			39		True	838.0	3-3
335	4	og132	TY1	S288c_12G01690	YLR113W	3prime	no	conserved			39		True	837.0	3-3
336	5	og132	TY1	S288c_12G01690	YLR113W	3prime	no	conserved			39		True	837.0	3-3
337	6	og132	TY1	S288c_12G01690	YLR113W	3prime	no	conserved			39		True	837.0	3-3
338	1	og133	Tsu4	S288c_12G01700	YLR114C	5prime	no		-36.1682081158414	0.21185	1	-0.6739715316629915	True	1414.0	5-3
339	3	og133	Tsu4	S288c_12G01700	YLR114C	5prime	no		-36.1682081158414	0.21185	1	-0.6739715316629915	True	752.0	5-3
340	4	og133	Tsu4	S288c_12G01700	YLR114C	5prime	no		-36.1682081158414	0.21185	1	-0.6739715316629915	True	752.0	5-3
341	5	og133	Tsu4	S288c_12G01700	YLR114C	5prime	no		-36.1682081158414	0.21185	1	-0.6739715316629915	True	751.0	5-3
342	6	og133	Tsu4	S288c_12G01700	YLR114C	5prime	no		-36.1682081158414	0.21185	1	-0.6739715316629915	True	1103.0	5-3
343	1	og133	Tsu4	S288c_12G01690	YLR113W	3prime	no				39		True	1237.0	3-3
344	3	og133	Tsu4	S288c_12G01690	YLR113W	3prime	no				39		True	1201.0	3-3
345	4	og133	Tsu4	S288c_12G01690	YLR113W	3prime	no				39		True	1200.0	3-3
346	5	og133	Tsu4	S288c_12G01690	YLR113W	3prime	no				39		True	1204.0	3-3
347	6	og133	Tsu4	S288c_12G01690	YLR113W	3prime	no				39		True	1203.0	3-3
348	1	og134	TY1	S288c_15G00520	YOL108C	5prime	no	conserved			7		True	251.0	5-3
349	2	og134	TY1	S288c_15G00520	YOL108C	5prime	no	conserved			7		True	224.0	5-3
350	3	og134	TY1	S288c_15G00520	YOL108C	5prime	no	conserved			7		True	216.0	5-3
351	4	og134	TY1	S288c_15G00520	YOL108C	5prime	no	conserved			7		True	216.0	5-3
352	5	og134	TY1	S288c_15G00520	YOL108C	5prime	no	conserved			7		True
353	6	og134	TY1	S288c_15G00520	YOL108C	5prime	no	conserved			7		True	554.0	5-3
354	1	og134	TY1	S288c_15G00510	YOL109W	3prime	no	conserved	-1.6402989009090208	0.2542	4	-0.5948244537820107	True	1202.0	3-3
355	2	og134	TY1	S288c_15G00510	YOL109W	3prime	no	conserved	-1.6402989009090208	0.2542	4	-0.5948244537820107	True	774.0	3-3
356	3	og134	TY1	S288c_15G00510	YOL109W	3prime	no	conserved	-1.6402989009090208	0.2542	4	-0.5948244537820107	True	524.0	3-3
357	4	og134	TY1	S288c_15G00510	YOL109W	3prime	no	conserved	-1.6402989009090208	0.2542	4	-0.5948244537820107	True	542.0	3-3
358	5	og134	TY1	S288c_15G00510	YOL109W	3prime	no	conserved	-1.6402989009090208	0.2542	4	-0.5948244537820107	True	791.0	3-3
359	6	og134	TY1	S288c_15G00510	YOL109W	3prime	no	conserved	-1.6402989009090208	0.2542	4	-0.5948244537820107	True	788.0	3-3
360	1	og135	TY1	S288c_05G00990	YER026C	5prime	no				1		True	390.0	3-3
361	2	og135	TY1	S288c_05G00990	YER026C	5prime	no				1		True	371.0	3-3
362	1	og135	TY1	S288c_05G00980	YER025W	3prime	yes				18		True	307.0	5-3
363	2	og135	TY1	S288c_05G00980	YER025W	3prime	yes				18		True	817.0	5-3
364	1	og136	TY1	S288c_09G01480	YIL009W	5prime	no	conserved	-1.0032175218294732	0.05711	1	-1.2432878398352283	True	1445.0	3-5
365	2	og136	TY1	S288c_09G01480	YIL009W	5prime	no	conserved	-1.0032175218294732	0.05711	1	-1.2432878398352283	True	1455.0	3-5
366	3	og136	TY1	S288c_09G01480	YIL009W	5prime	no	conserved	-1.0032175218294732	0.05711	1	-1.2432878398352283	True	1457.0	3-5
367	4	og136	TY1	S288c_09G01480	YIL009W	5prime	no	conserved	-1.0032175218294732	0.05711	1	-1.2432878398352283	True	1453.0	3-5
368	5	og136	TY1	S288c_09G01480	YIL009W	5prime	no	conserved	-1.0032175218294732	0.05711	1	-1.2432878398352283	True	1452.0	3-5
369	6	og136	TY1	S288c_09G01480	YIL009W	5prime	no	conserved	-1.0032175218294732	0.05711	1	-1.2432878398352283	True	1453.0	3-5
370	1	og136	TY1	S288c_09G01470	YIL010W	3prime	no	conserved	9.509293531403285	0.33674	1	-0.47270529244032505	True	2681.0	5-3
371	2	og136	TY1	S288c_09G01470	YIL010W	3prime	no	conserved	9.509293531403285	0.33674	1	-0.47270529244032505	True	2866.0	5-3
372	3	og136	TY1	S288c_09G01470	YIL010W	3prime	no	conserved	9.509293531403285	0.33674	1	-0.47270529244032505	True	2867.0	5-3
373	4	og136	TY1	S288c_09G01470	YIL010W	3prime	no	conserved	9.509293531403285	0.33674	1	-0.47270529244032505	True	2867.0	5-3
374	5	og136	TY1	S288c_09G01470	YIL010W	3prime	no	conserved	9.509293531403285	0.33674	1	-0.47270529244032505	True	2866.0	5-3
375	6	og136	TY1	S288c_09G01470	YIL010W	3prime	no	conserved	9.509293531403285	0.33674	1	-0.47270529244032505	True	2866.0	5-3
376	3	og137	TY1	S288c_12G02950	YLR257W	5prime	no		0.3300055119473405	0.13342	1	-0.8747790636834355	True	4432.0	3-5
377	4	og137	TY1	S288c_12G02950	YLR257W	5prime	no		0.3300055119473405	0.13342	1	-0.8747790636834355	True	4430.0	3-5
378	3	og137	TY1	S288c_12G02930	YLR254C	3prime	no				4		True	6665.0	5-5
379	4	og137	TY1	S288c_12G02930	YLR254C	3prime	no				4		True	6666.0	5-5
380	3	og138	TY1	S288c_12G02950	YLR257W	5prime	no		0.3300055119473405	0.13342	1	-0.8747790636834355	True	2655.0	3-5
381	4	og138	TY1	S288c_12G02950	YLR257W	5prime	no		0.3300055119473405	0.13342	1	-0.8747790636834355	True	2654.0	3-5
382	3	og138	TY1	S288c_12G02930	YLR254C	3prime	no				4		True	8419.0	5-5
383	4	og138	TY1	S288c_12G02930	YLR254C	3prime	no				4		True	8419.0	5-5
384	3	og139	TY1	S288c_12G02950	YLR257W	5prime	no		0.3300055119473405	0.13342	1	-0.8747790636834355	True	1227.0	3-5
385	4	og139	TY1	S288c_12G02950	YLR257W	5prime	no		0.3300055119473405	0.13342	1	-0.8747790636834355	True	1229.0	3-5
386	3	og139	TY1	S288c_12G02930	YLR254C	3prime	no				4		True	9796.0	5-5
387	4	og139	TY1	S288c_12G02930	YLR254C	3prime	no				4		True	9795.0	5-5
388	1	og14	TY1	S288c_07G03340	YGR110W	5prime	no		-0.4229704525223821	0.19167	0	-0.7174458571481976	True	246.0	5-5
389	2	og14	TY1	S288c_07G03340	YGR110W	5prime	no		-0.4229704525223821	0.19167	0	-0.7174458571481976	True
390	3	og14	TY1	S288c_07G03340	YGR110W	5prime	no		-0.4229704525223821	0.19167	0	-0.7174458571481976	True
391	4	og14	TY1	S288c_07G03340	YGR110W	5prime	no		-0.4229704525223821	0.19167	0	-0.7174458571481976	True
392	5	og14	TY1	S288c_07G03340	YGR110W	5prime	no		-0.4229704525223821	0.19167	0	-0.7174458571481976	True
393	6	og14	TY1	S288c_07G03340	YGR110W	5prime	no		-0.4229704525223821	0.19167	0	-0.7174458571481976	True
394	1	og14	TY1	S288c_07G03330	YGR109C	3prime	no		0.6090033891349904	0.19889	2	-0.7013870522400529	True	786.0	3-5
395	2	og14	TY1	S288c_07G03330	YGR109C	3prime	no		0.6090033891349904	0.19889	2	-0.7013870522400529	True
396	3	og14	TY1	S288c_07G03330	YGR109C	3prime	no		0.6090033891349904	0.19889	2	-0.7013870522400529	True
397	4	og14	TY1	S288c_07G03330	YGR109C	3prime	no		0.6090033891349904	0.19889	2	-0.7013870522400529	True
398	5	og14	TY1	S288c_07G03330	YGR109C	3prime	no		0.6090033891349904	0.19889	2	-0.7013870522400529	True
399	6	og14	TY1	S288c_07G03330	YGR109C	3prime	no		0.6090033891349904	0.19889	2	-0.7013870522400529	True
400	3	og140	TY1	S288c_12G02950	YLR257W	5prime	no		0.3300055119473405	0.13342	1	-0.8747790636834355	True	1102.0	3-5
401	4	og140	TY1	S288c_12G02950	YLR257W	5prime	no		0.3300055119473405	0.13342	1	-0.8747790636834355	True	1102.0	3-5
402	3	og140	TY1	S288c_12G02930	YLR254C	3prime	no				4		True	10010.0	5-5
403	4	og140	TY1	S288c_12G02930	YLR254C	3prime	no				4		True	10009.0	5-5
404	3	og141	TY3_1p	S288c_12G02950	YLR257W	5prime	no		0.3300055119473405	0.13342	1	-0.8747790636834355	True	4854.0	3-5
405	4	og141	TY3_1p	S288c_12G02950	YLR257W	5prime	no		0.3300055119473405	0.13342	1	-0.8747790636834355	True	4852.0	3-5
406	3	og141	TY3_1p	S288c_12G02930	YLR254C	3prime	no				4		True	6100.0	5-5
407	4	og141	TY3_1p	S288c_12G02930	YLR254C	3prime	no				4		True	6103.0	5-5
408	3	og142	Tsu4	S288c_12G02950	YLR257W	5prime	no		0.3300055119473405	0.13342	1	-0.8747790636834355	True	4755.0	3-5
409	4	og142	Tsu4	S288c_12G02950	YLR257W	5prime	no		0.3300055119473405	0.13342	1	-0.8747790636834355	True	4753.0	3-5
410	3	og142	Tsu4	S288c_12G02930	YLR254C	3prime	no				4		True	6370.0	5-5
411	4	og142	Tsu4	S288c_12G02930	YLR254C	3prime	no				4		True	6371.0	5-5
412	3	og143	TY1	S288c_12G02950	YLR257W	5prime	no		0.3300055119473405	0.13342	1	-0.8747790636834355	True	4558.0	5-5
413	4	og143	TY1	S288c_12G02950	YLR257W	5prime	no		0.3300055119473405	0.13342	1	-0.8747790636834355	True	4556.0	5-5
414	3	og143	TY1	S288c_12G02930	YLR254C	3prime	no				4		True	6468.0	3-5
415	4	og143	TY1	S288c_12G02930	YLR254C	3prime	no				4		True	6469.0	3-5
416	1	og144	TY1	S288c_13G01220	YML005W	5prime	no	conserved	-1.012414346636408	0.33363	0	-0.4767349045311115	True	841.0	3-5
417	2	og144	TY1	S288c_13G01220	YML005W	5prime	no	conserved	-1.012414346636408	0.33363	0	-0.4767349045311115	True	825.0	3-5
418	3	og144	TY1	S288c_13G01220	YML005W	5prime	no	conserved	-1.012414346636408	0.33363	0	-0.4767349045311115	True	796.0	3-5
419	4	og144	TY1	S288c_13G01220	YML005W	5prime	no	conserved	-1.012414346636408	0.33363	0	-0.4767349045311115	True	796.0	3-5
420	5	og144	TY1	S288c_13G01220	YML005W	5prime	no	conserved	-1.012414346636408	0.33363	0	-0.4767349045311115	True	825.0	3-5
421	6	og144	TY1	S288c_13G01220	YML005W	5prime	no	conserved	-1.012414346636408	0.33363	0	-0.4767349045311115	True	825.0	3-5
422	1	og144	TY1	S288c_13G01210	YML006C	3prime	no	conserved			4		True	1030.0	5-5
423	2	og144	TY1	S288c_13G01210	YML006C	3prime	no	conserved			4		True	1067.0	5-5
424	3	og144	TY1	S288c_13G01210	YML006C	3prime	no	conserved			4		True	1386.0	5-5
425	4	og144	TY1	S288c_13G01210	YML006C	3prime	no	conserved			4		True	1387.0	5-5
426	5	og144	TY1	S288c_13G01210	YML006C	3prime	no	conserved			4		True	1066.0	5-5
427	6	og144	TY1	S288c_13G01210	YML006C	3prime	no	conserved			4		True	1066.0	5-5
428	3	og145	TY3_1p	S288c_13G01220	YML005W	5prime	no		-1.012414346636408	0.33363	0	-0.4767349045311115	True	1305.0	3-5
429	4	og145	TY3_1p	S288c_13G01220	YML005W	5prime	no		-1.012414346636408	0.33363	0	-0.4767349045311115	True	1305.0	3-5
430	3	og145	TY3_1p	S288c_13G01210	YML006C	3prime	no				4		True	837.0	5-5
431	4	og145	TY3_1p	S288c_13G01210	YML006C	3prime	no				4		True	838.0	5-5
432	1	og146	TY1	S288c_13G01220	YML005W	5prime	no	conserved	-1.012414346636408	0.33363	0	-0.4767349045311115	True	347.0	5-5
433	2	og146	TY1	S288c_13G01220	YML005W	5prime	no	conserved	-1.012414346636408	0.33363	0	-0.4767349045311115	True	334.0	5-5
434	3	og146	TY1	S288c_13G01220	YML005W	5prime	no	conserved	-1.012414346636408	0.33363	0	-0.4767349045311115	True	339.0	5-5
435	4	og146	TY1	S288c_13G01220	YML005W	5prime	no	conserved	-1.012414346636408	0.33363	0	-0.4767349045311115	True	339.0	5-5
436	5	og146	TY1	S288c_13G01220	YML005W	5prime	no	conserved	-1.012414346636408	0.33363	0	-0.4767349045311115	True	334.0	5-5
437	6	og146	TY1	S288c_13G01220	YML005W	5prime	no	conserved	-1.012414346636408	0.33363	0	-0.4767349045311115	True	334.0	5-5
438	1	og146	TY1	S288c_13G01210	YML006C	3prime	no	conserved			4		True	1532.0	3-5
439	2	og146	TY1	S288c_13G01210	YML006C	3prime	no	conserved			4		True	1529.0	3-5
440	3	og146	TY1	S288c_13G01210	YML006C	3prime	no	conserved			4		True	1879.0	3-5
441	4	og146	TY1	S288c_13G01210	YML006C	3prime	no	conserved			4		True	1880.0	3-5
442	5	og146	TY1	S288c_13G01210	YML006C	3prime	no	conserved			4		True	1528.0	3-5
443	6	og146	TY1	S288c_13G01210	YML006C	3prime	no	conserved			4		True	1528.0	3-5
444	3	og147	Tsu4	S288c_05G02250	YER151C	5prime	no		-1.495876408604369	0.18548	33	-0.7317029127762331	True	404.0	5-3
445	4	og147	Tsu4	S288c_05G02250	YER151C	5prime	no		-1.495876408604369	0.18548	33	-0.7317029127762331	True	404.0	5-3
446	5	og147	Tsu4	S288c_05G02250	YER151C	5prime	no		-1.495876408604369	0.18548	33	-0.7317029127762331	True	404.0	5-3
447	6	og147	Tsu4	S288c_05G02250	YER151C	5prime	no		-1.495876408604369	0.18548	33	-0.7317029127762331	True	404.0	5-3
448	3	og147	Tsu4	S288c_05G02240	YER150W	3prime	no		-5.638625495407723e-07	0.30084	1	-0.5216644199941587	True	609.0	3-3
449	4	og147	Tsu4	S288c_05G02240	YER150W	3prime	no		-5.638625495407723e-07	0.30084	1	-0.5216644199941587	True	609.0	3-3
450	5	og147	Tsu4	S288c_05G02240	YER150W	3prime	no		-5.638625495407723e-07	0.30084	1	-0.5216644199941587	True	609.0	3-3
451	6	og147	Tsu4	S288c_05G02240	YER150W	3prime	no		-5.638625495407723e-07	0.30084	1	-0.5216644199941587	True	609.0	3-3
452	1	og148	TY1	S288c_08G02380	none	5prime					0		True
453	3	og148	TY1	S288c_08G02380	none	5prime					0		True
454	4	og148	TY1	S288c_08G02380	none	5prime					0		True
455	6	og148	TY1	S288c_08G02380	none	5prime					0		True
456	1	og148	TY1	S288c_08G02370	YHR179W	3prime	no		4.757886123781689	0.02512	1	-1.5999803649348414	True	458.0	3-3
457	3	og148	TY1	S288c_08G02370	YHR179W	3prime	no		4.757886123781689	0.02512	1	-1.5999803649348414	True	458.0	3-3
458	4	og148	TY1	S288c_08G02370	YHR179W	3prime	no		4.757886123781689	0.02512	1	-1.5999803649348414	True	456.0	3-3
459	6	og148	TY1	S288c_08G02370	YHR179W	3prime	no		4.757886123781689	0.02512	1	-1.5999803649348414	True	456.0	3-3
460	2	og149	Tsu4	S288c_12G03100	YLR273C	5prime	no		-0.8382577154942852	0.40002	0	-0.39791829449079247	True	315.0	5-3
461	3	og149	Tsu4	S288c_12G03100	YLR273C	5prime	no		-0.8382577154942852	0.40002	0	-0.39791829449079247	True	315.0	5-3
462	4	og149	Tsu4	S288c_12G03100	YLR273C	5prime	no		-0.8382577154942852	0.40002	0	-0.39791829449079247	True	315.0	5-3
463	5	og149	Tsu4	S288c_12G03100	YLR273C	5prime	no		-0.8382577154942852	0.40002	0	-0.39791829449079247	True	315.0	5-3
464	6	og149	Tsu4	S288c_12G03100	YLR273C	5prime	no		-0.8382577154942852	0.40002	0	-0.39791829449079247	True	315.0	5-3
465	2	og149	Tsu4	S288c_12G03090	none	3prime					0		True
466	3	og149	Tsu4	S288c_12G03090	none	3prime					0		True
467	4	og149	Tsu4	S288c_12G03090	none	3prime					0		True
468	5	og149	Tsu4	S288c_12G03090	none	3prime					0		True
469	6	og149	Tsu4	S288c_12G03090	none	3prime					0		True
470	1	og15	TY1	S288c_13G01370	YMR012W	5prime	no		0.003494305204443826	0.14452	6	-0.8400720471040154	True	510.0	3-5
471	3	og15	TY1	S288c_13G01370	YMR012W	5prime	no		0.003494305204443826	0.14452	6	-0.8400720471040154	True	881.0	3-5
472	4	og15	TY1	S288c_13G01370	YMR012W	5prime	no		0.003494305204443826	0.14452	6	-0.8400720471040154	True	886.0	3-5
473	1	og15	TY1	S288c_13G01360	YMR011W	3prime	no		-0.024176288824520498	0.02668	1	-1.5738141747554886	True	1725.0	5-3
474	3	og15	TY1	S288c_13G01360	YMR011W	3prime	no		-0.024176288824520498	0.02668	1	-1.5738141747554886	True	1140.0	5-3
475	4	og15	TY1	S288c_13G01360	YMR011W	3prime	no		-0.024176288824520498	0.02668	1	-1.5738141747554886	True	1140.0	5-3
476	2	og150	TY1	S288c_16G03920	YPR144C	5prime	yes		-1.5533151818997504	0.13152	68	-0.8810081998040248	True	314.0	5-3
477	5	og150	TY1	S288c_16G03920	YPR144C	5prime	yes		-1.5533151818997504	0.13152	68	-0.8810081998040248	True	310.0	5-3
478	2	og150	TY1	S288c_16G03910	YPR143W	3prime	yes		-14.70205614039693	0.22115	10	-0.6553130562943774	True	381.0	3-3
479	5	og150	TY1	S288c_16G03910	YPR143W	3prime	yes		-14.70205614039693	0.22115	10	-0.6553130562943774	True	382.0	3-3
480	3	og151	TY3_1p	S288c_16G03920	YPR144C	5prime	yes		-1.5533151818997504	0.13152	68	-0.8810081998040248	True	238.0	5-3
481	4	og151	TY3_1p	S288c_16G03920	YPR144C	5prime	yes		-1.5533151818997504	0.13152	68	-0.8810081998040248	True	238.0	5-3
482	6	og151	TY3_1p	S288c_16G03920	YPR144C	5prime	yes		-1.5533151818997504	0.13152	68	-0.8810081998040248	True	238.0	5-3
483	3	og151	TY3_1p	S288c_16G03910	YPR143W	3prime	yes		-14.70205614039693	0.22115	10	-0.6553130562943774	True	454.0	3-3
484	4	og151	TY3_1p	S288c_16G03910	YPR143W	3prime	yes		-14.70205614039693	0.22115	10	-0.6553130562943774	True	454.0	3-3
485	6	og151	TY3_1p	S288c_16G03910	YPR143W	3prime	yes		-14.70205614039693	0.22115	10	-0.6553130562943774	True	454.0	3-3
486	1	og152	TY1	S288c_11G00880	YKL127W	5prime	no	conserved	0.4288846053250839	0.15739	0	-0.8030228646248814	True	995.0	3-5
487	2	og152	TY1	S288c_11G00880	YKL127W	5prime	no	conserved	0.4288846053250839	0.15739	0	-0.8030228646248814	True	1081.0	3-5
488	3	og152	TY1	S288c_11G00880	YKL127W	5prime	no	conserved	0.4288846053250839	0.15739	0	-0.8030228646248814	True	723.0	3-5
489	4	og152	TY1	S288c_11G00880	YKL127W	5prime	no	conserved	0.4288846053250839	0.15739	0	-0.8030228646248814	True	720.0	3-5
490	5	og152	TY1	S288c_11G00880	YKL127W	5prime	no	conserved	0.4288846053250839	0.15739	0	-0.8030228646248814	True	720.0	3-5
491	6	og152	TY1	S288c_11G00880	YKL127W	5prime	no	conserved	0.4288846053250839	0.15739	0	-0.8030228646248814	True	1081.0	3-5
492	1	og152	TY1	S288c_11G00870	YKL128C	3prime	no	conserved	-16.992316881553577	0.1294	0	-0.8880657236673185	True	934.0	5-5
493	2	og152	TY1	S288c_11G00870	YKL128C	3prime	no	conserved	-16.992316881553577	0.1294	0	-0.8880657236673185	True	1457.0	5-5
494	3	og152	TY1	S288c_11G00870	YKL128C	3prime	no	conserved	-16.992316881553577	0.1294	0	-0.8880657236673185	True	943.0	5-5
495	4	og152	TY1	S288c_11G00870	YKL128C	3prime	no	conserved	-16.992316881553577	0.1294	0	-0.8880657236673185	True	943.0	5-5
496	5	og152	TY1	S288c_11G00870	YKL128C	3prime	no	conserved	-16.992316881553577	0.1294	0	-0.8880657236673185	True	1450.0	5-5
497	6	og152	TY1	S288c_11G00870	YKL128C	3prime	no	conserved	-16.992316881553577	0.1294	0	-0.8880657236673185	True	1437.0	5-5
498	2	og153	TY1	S288c_11G00880	YKL127W	5prime	no		0.4288846053250839	0.15739	0	-0.8030228646248814	True	2250.0	3-5
499	6	og153	TY1	S288c_11G00880	YKL127W	5prime	no		0.4288846053250839	0.15739	0	-0.8030228646248814	True	2251.0	3-5
500	2	og153	TY1	S288c_11G00870	YKL128C	3prime	no		-16.992316881553577	0.1294	0	-0.8880657236673185	True	444.0	5-5
501	6	og153	TY1	S288c_11G00870	YKL128C	3prime	no		-16.992316881553577	0.1294	0	-0.8880657236673185	True	423.0	5-5
502	2	og154	TY3_1p	S288c_11G00880	YKL127W	5prime	no		0.4288846053250839	0.15739	0	-0.8030228646248814	True	569.0	3-5
503	6	og154	TY3_1p	S288c_11G00880	YKL127W	5prime	no		0.4288846053250839	0.15739	0	-0.8030228646248814	True	570.0	3-5
504	2	og154	TY3_1p	S288c_11G00870	YKL128C	3prime	no		-16.992316881553577	0.1294	0	-0.8880657236673185	True	1945.0	5-5
505	6	og154	TY3_1p	S288c_11G00870	YKL128C	3prime	no		-16.992316881553577	0.1294	0	-0.8880657236673185	True	1925.0	5-5
506	1	og155	TY1	S288c_11G00880	YKL127W	5prime	no		0.4288846053250839	0.15739	0	-0.8030228646248814	True	1638.0	5-5
507	2	og155	TY1	S288c_11G00880	YKL127W	5prime	no		0.4288846053250839	0.15739	0	-0.8030228646248814	True	1736.0	5-5
508	6	og155	TY1	S288c_11G00880	YKL127W	5prime	no		0.4288846053250839	0.15739	0	-0.8030228646248814	True	1736.0	5-5
509	1	og155	TY1	S288c_11G00870	YKL128C	3prime	no		-16.992316881553577	0.1294	0	-0.8880657236673185	True	558.0	3-5
510	2	og155	TY1	S288c_11G00870	YKL128C	3prime	no		-16.992316881553577	0.1294	0	-0.8880657236673185	True	1068.0	3-5
511	6	og155	TY1	S288c_11G00870	YKL128C	3prime	no		-16.992316881553577	0.1294	0	-0.8880657236673185	True	987.0	3-5
512	2	og156	TY1	S288c_11G00880	YKL127W	5prime	no		0.4288846053250839	0.15739	0	-0.8030228646248814	True	1933.0	5-5
513	3	og156	TY1	S288c_11G00880	YKL127W	5prime	no		0.4288846053250839	0.15739	0	-0.8030228646248814	True	897.0	5-5
514	4	og156	TY1	S288c_11G00880	YKL127W	5prime	no		0.4288846053250839	0.15739	0	-0.8030228646248814	True	894.0	5-5
515	5	og156	TY1	S288c_11G00880	YKL127W	5prime	no		0.4288846053250839	0.15739	0	-0.8030228646248814	True
516	6	og156	TY1	S288c_11G00880	YKL127W	5prime	no		0.4288846053250839	0.15739	0	-0.8030228646248814	True	1933.0	5-5
517	2	og156	TY1	S288c_11G00870	YKL128C	3prime	no		-16.992316881553577	0.1294	0	-0.8880657236673185	True	630.0	3-5
518	3	og156	TY1	S288c_11G00870	YKL128C	3prime	no		-16.992316881553577	0.1294	0	-0.8880657236673185	True	624.0	3-5
519	4	og156	TY1	S288c_11G00870	YKL128C	3prime	no		-16.992316881553577	0.1294	0	-0.8880657236673185	True	624.0	3-5
520	5	og156	TY1	S288c_11G00870	YKL128C	3prime	no		-16.992316881553577	0.1294	0	-0.8880657236673185	True
521	6	og156	TY1	S288c_11G00870	YKL128C	3prime	no		-16.992316881553577	0.1294	0	-0.8880657236673185	True	609.0	3-5
522	1	og157	TY3_1p	S288c_11G00880	YKL127W	5prime	no		0.4288846053250839	0.15739	0	-0.8030228646248814	True	1343.0	5-5
523	2	og157	TY3_1p	S288c_11G00880	YKL127W	5prime	no		0.4288846053250839	0.15739	0	-0.8030228646248814	True	1427.0	5-5
524	6	og157	TY3_1p	S288c_11G00880	YKL127W	5prime	no		0.4288846053250839	0.15739	0	-0.8030228646248814	True	1427.0	5-5
525	1	og157	TY3_1p	S288c_11G00870	YKL128C	3prime	no		-16.992316881553577	0.1294	0	-0.8880657236673185	True	712.0	3-5
526	2	og157	TY3_1p	S288c_11G00870	YKL128C	3prime	no		-16.992316881553577	0.1294	0	-0.8880657236673185	True	1225.0	3-5
527	6	og157	TY3_1p	S288c_11G00870	YKL128C	3prime	no		-16.992316881553577	0.1294	0	-0.8880657236673185	True	1205.0	3-5
528	1	og158	TY1	S288c_12G02870	YLR247C	5prime	no		2.4936438624920667	0.24332	2	-0.6138221922091143	True	402.0	5-3
529	2	og158	TY1	S288c_12G02870	YLR247C	5prime	no		2.4936438624920667	0.24332	2	-0.6138221922091143	True	6420.0	5-3
530	3	og158	TY1	S288c_12G02870	YLR247C	5prime	no		2.4936438624920667	0.24332	2	-0.6138221922091143	True	397.0	5-3
531	4	og158	TY1	S288c_12G02870	YLR247C	5prime	no		2.4936438624920667	0.24332	2	-0.6138221922091143	True	398.0	5-3
532	5	og158	TY1	S288c_12G02870	YLR247C	5prime	no		2.4936438624920667	0.24332	2	-0.6138221922091143	True
533	6	og158	TY1	S288c_12G02870	YLR247C	5prime	no		2.4936438624920667	0.24332	2	-0.6138221922091143	True	398.0	5-3
534	1	og158	TY1	S288c_12G02860	YLR246W	3prime	no				2		True
535	2	og158	TY1	S288c_12G02860	YLR246W	3prime	no				2		True
536	3	og158	TY1	S288c_12G02860	YLR246W	3prime	no				2		True
537	4	og158	TY1	S288c_12G02860	YLR246W	3prime	no				2		True
538	5	og158	TY1	S288c_12G02860	YLR246W	3prime	no				2		True
539	6	og158	TY1	S288c_12G02860	YLR246W	3prime	no				2		True
540	1	og159	TY3_1p	S288c_12G02870	YLR247C	5prime	no	conserved	2.4936438624920667	0.24332	2	-0.6138221922091143	True	315.0	5-3
541	2	og159	TY3_1p	S288c_12G02870	YLR247C	5prime	no	conserved	2.4936438624920667	0.24332	2	-0.6138221922091143	True	6858.0	5-3
542	3	og159	TY3_1p	S288c_12G02870	YLR247C	5prime	no	conserved	2.4936438624920667	0.24332	2	-0.6138221922091143	True	840.0	5-3
543	4	og159	TY3_1p	S288c_12G02870	YLR247C	5prime	no	conserved	2.4936438624920667	0.24332	2	-0.6138221922091143	True	841.0	5-3
544	5	og159	TY3_1p	S288c_12G02870	YLR247C	5prime	no	conserved	2.4936438624920667	0.24332	2	-0.6138221922091143	True	988.0	5-3
545	6	og159	TY3_1p	S288c_12G02870	YLR247C	5prime	no	conserved	2.4936438624920667	0.24332	2	-0.6138221922091143	True	843.0	5-3
546	1	og159	TY3_1p	S288c_12G02860	YLR246W	3prime	no	conserved			2		True
547	2	og159	TY3_1p	S288c_12G02860	YLR246W	3prime	no	conserved			2		True
548	3	og159	TY3_1p	S288c_12G02860	YLR246W	3prime	no	conserved			2		True
549	4	og159	TY3_1p	S288c_12G02860	YLR246W	3prime	no	conserved			2		True
550	5	og159	TY3_1p	S288c_12G02860	YLR246W	3prime	no	conserved			2		True
551	6	og159	TY3_1p	S288c_12G02860	YLR246W	3prime	no	conserved			2		True
552	1	og16	Tsu4	S288c_13G01370	YMR012W	5prime	no		0.003494305204443826	0.14452	6	-0.8400720471040154	True	1153.0	3-5
553	3	og16	Tsu4	S288c_13G01370	YMR012W	5prime	no		0.003494305204443826	0.14452	6	-0.8400720471040154	True	1116.0	3-5
554	4	og16	Tsu4	S288c_13G01370	YMR012W	5prime	no		0.003494305204443826	0.14452	6	-0.8400720471040154	True	1121.0	3-5
555	1	og16	Tsu4	S288c_13G01360	YMR011W	3prime	no		-0.024176288824520498	0.02668	1	-1.5738141747554886	True	1525.0	5-3
556	3	og16	Tsu4	S288c_13G01360	YMR011W	3prime	no		-0.024176288824520498	0.02668	1	-1.5738141747554886	True	982.0	5-3
557	4	og16	Tsu4	S288c_13G01360	YMR011W	3prime	no		-0.024176288824520498	0.02668	1	-1.5738141747554886	True	982.0	5-3
558	2	og160	TY3_1p	S288c_12G02870	YLR247C	5prime	no		2.4936438624920667	0.24332	2	-0.6138221922091143	True	6804.0	5-3
559	3	og160	TY3_1p	S288c_12G02870	YLR247C	5prime	no		2.4936438624920667	0.24332	2	-0.6138221922091143	True	785.0	5-3
560	4	og160	TY3_1p	S288c_12G02870	YLR247C	5prime	no		2.4936438624920667	0.24332	2	-0.6138221922091143	True	786.0	5-3
561	5	og160	TY3_1p	S288c_12G02870	YLR247C	5prime	no		2.4936438624920667	0.24332	2	-0.6138221922091143	True	934.0	5-3
562	6	og160	TY3_1p	S288c_12G02870	YLR247C	5prime	no		2.4936438624920667	0.24332	2	-0.6138221922091143	True	789.0	5-3
563	2	og160	TY3_1p	S288c_12G02860	YLR246W	3prime	no				2		True
564	3	og160	TY3_1p	S288c_12G02860	YLR246W	3prime	no				2		True
565	4	og160	TY3_1p	S288c_12G02860	YLR246W	3prime	no				2		True
566	5	og160	TY3_1p	S288c_12G02860	YLR246W	3prime	no				2		True
567	6	og160	TY3_1p	S288c_12G02860	YLR246W	3prime	no				2		True
568	2	og161	TY1	S288c_12G00380	YLL026W	3prime	no		2.2042957979587263	0.0124	25	-1.9065783148377649	True	335.0	3-3
569	3	og161	TY1	S288c_12G00380	YLL026W	3prime	no		2.2042957979587263	0.0124	25	-1.9065783148377649	True	333.0	3-3
570	4	og161	TY1	S288c_12G00380	YLL026W	3prime	no		2.2042957979587263	0.0124	25	-1.9065783148377649	True
571	5	og161	TY1	S288c_12G00380	YLL026W	3prime	no		2.2042957979587263	0.0124	25	-1.9065783148377649	True
572	6	og161	TY1	S288c_12G00380	YLL026W	3prime	no		2.2042957979587263	0.0124	25	-1.9065783148377649	True
573	3	og162	TY1	S288c_03G00850	YCR028C	5prime	no		2.5483254372201207	0.0555	1	-1.2557070168773237	True	2250.0	3-3
574	4	og162	TY1	S288c_03G00850	YCR028C	5prime	no		2.5483254372201207	0.0555	1	-1.2557070168773237	True	2250.0	3-3
575	6	og162	TY1	S288c_03G00850	YCR028C	5prime	no		2.5483254372201207	0.0555	1	-1.2557070168773237	True	2250.0	3-3
576	3	og162	TY1	S288c_03G00840	YCR027C	3prime	no				1		True	547.0	5-5
577	4	og162	TY1	S288c_03G00840	YCR027C	3prime	no				1		True	546.0	5-5
578	6	og162	TY1	S288c_03G00840	YCR027C	3prime	no				1		True	546.0	5-5
579	1	og163	TY1	S288c_03G00850	YCR028C	5prime	no	conserved	2.5483254372201207	0.0555	1	-1.2557070168773237	True	2040.0	5-3
580	2	og163	TY1	S288c_03G00850	YCR028C	5prime	no	conserved	2.5483254372201207	0.0555	1	-1.2557070168773237	True	2314.0	5-3
581	3	og163	TY1	S288c_03G00850	YCR028C	5prime	no	conserved	2.5483254372201207	0.0555	1	-1.2557070168773237	True	2037.0	5-3
582	4	og163	TY1	S288c_03G00850	YCR028C	5prime	no	conserved	2.5483254372201207	0.0555	1	-1.2557070168773237	True	2037.0	5-3
583	5	og163	TY1	S288c_03G00850	YCR028C	5prime	no	conserved	2.5483254372201207	0.0555	1	-1.2557070168773237	True	711.0	5-3
584	6	og163	TY1	S288c_03G00850	YCR028C	5prime	no	conserved	2.5483254372201207	0.0555	1	-1.2557070168773237	True	2037.0	5-3
585	1	og163	TY1	S288c_03G00840	YCR027C	3prime	no	conserved			1		True	439.0	3-5
586	2	og163	TY1	S288c_03G00840	YCR027C	3prime	no	conserved			1		True	442.0	3-5
587	3	og163	TY1	S288c_03G00840	YCR027C	3prime	no	conserved			1		True	868.0	3-5
588	4	og163	TY1	S288c_03G00840	YCR027C	3prime	no	conserved			1		True	867.0	3-5
589	5	og163	TY1	S288c_03G00840	YCR027C	3prime	no	conserved			1		True	442.0	3-5
590	6	og163	TY1	S288c_03G00840	YCR027C	3prime	no	conserved			1		True	867.0	3-5
591	1	og164	TY1	S288c_05G00620	none	3prime		conserved			0		True
592	2	og164	TY1	S288c_05G00620	none	3prime		conserved			0		True
593	3	og164	TY1	S288c_05G00620	none	3prime		conserved			0		True
594	4	og164	TY1	S288c_05G00620	none	3prime		conserved			0		True
595	5	og164	TY1	S288c_05G00620	none	3prime		conserved			0		True
596	6	og164	TY1	S288c_05G00620	none	3prime		conserved			0		True
597	1	og165	TY1	S288c_08G02040	YHR146W	5prime	no	conserved	2.826632898134279	0.40629	0	-0.3911638668152693	True	642.0	3-5
598	2	og165	TY1	S288c_08G02040	YHR146W	5prime	no	conserved	2.826632898134279	0.40629	0	-0.3911638668152693	True	641.0	3-5
599	3	og165	TY1	S288c_08G02040	YHR146W	5prime	no	conserved	2.826632898134279	0.40629	0	-0.3911638668152693	True	661.0	3-5
600	4	og165	TY1	S288c_08G02040	YHR146W	5prime	no	conserved	2.826632898134279	0.40629	0	-0.3911638668152693	True	635.0	3-5
601	5	og165	TY1	S288c_08G02040	YHR146W	5prime	no	conserved	2.826632898134279	0.40629	0	-0.3911638668152693	True	641.0	3-5
602	6	og165	TY1	S288c_08G02040	YHR146W	5prime	no	conserved	2.826632898134279	0.40629	0	-0.3911638668152693	True	641.0	3-5
603	1	og165	TY1	S288c_08G02030	YHR144C	3prime	no	conserved			1		True	357.0	5-5
604	2	og165	TY1	S288c_08G02030	YHR144C	3prime	no	conserved			1		True	361.0	5-5
605	3	og165	TY1	S288c_08G02030	YHR144C	3prime	no	conserved			1		True	396.0	5-5
606	4	og165	TY1	S288c_08G02030	YHR144C	3prime	no	conserved			1		True	397.0	5-5
607	5	og165	TY1	S288c_08G02030	YHR144C	3prime	no	conserved			1		True	361.0	5-5
608	6	og165	TY1	S288c_08G02030	YHR144C	3prime	no	conserved			1		True	361.0	5-5
609	2	og166	Tsu4	S288c_08G02040	YHR146W	5prime	no		2.826632898134279	0.40629	0	-0.3911638668152693	True	743.0	5-5
610	5	og166	Tsu4	S288c_08G02040	YHR146W	5prime	no		2.826632898134279	0.40629	0	-0.3911638668152693	True	743.0	5-5
611	6	og166	Tsu4	S288c_08G02040	YHR146W	5prime	no		2.826632898134279	0.40629	0	-0.3911638668152693	True	743.0	5-5
612	2	og166	Tsu4	S288c_08G02030	YHR144C	3prime	no				1		True	581.0	3-5
613	5	og166	Tsu4	S288c_08G02030	YHR144C	3prime	no				1		True	581.0	3-5
614	6	og166	Tsu4	S288c_08G02030	YHR144C	3prime	no				1		True	581.0	3-5
615	1	og167	TY1	S288c_16G04070	YPR160W	5prime	no	conserved	3.7199960111191626	0.033	3	-1.4814860601221125	True	1087.0	3-5
616	2	og167	TY1	S288c_16G04070	YPR160W	5prime	no	conserved	3.7199960111191626	0.033	3	-1.4814860601221125	True	1586.0	3-5
617	3	og167	TY1	S288c_16G04070	YPR160W	5prime	no	conserved	3.7199960111191626	0.033	3	-1.4814860601221125	True	1813.0	3-5
618	4	og167	TY1	S288c_16G04070	YPR160W	5prime	no	conserved	3.7199960111191626	0.033	3	-1.4814860601221125	True	1813.0	3-5
619	5	og167	TY1	S288c_16G04070	YPR160W	5prime	no	conserved	3.7199960111191626	0.033	3	-1.4814860601221125	True	1806.0	3-5
620	6	og167	TY1	S288c_16G04070	YPR160W	5prime	no	conserved	3.7199960111191626	0.033	3	-1.4814860601221125	True	1813.0	3-5
621	1	og167	TY1	S288c_16G04060	YPR159W	3prime	no	conserved	5.051066325224049	0.09676	2	-1.014304140310158	True	359.0	5-3
622	2	og167	TY1	S288c_16G04060	YPR159W	3prime	no	conserved	5.051066325224049	0.09676	2	-1.014304140310158	True	358.0	5-3
623	3	og167	TY1	S288c_16G04060	YPR159W	3prime	no	conserved	5.051066325224049	0.09676	2	-1.014304140310158	True	303.0	5-3
624	4	og167	TY1	S288c_16G04060	YPR159W	3prime	no	conserved	5.051066325224049	0.09676	2	-1.014304140310158	True	302.0	5-3
625	5	og167	TY1	S288c_16G04060	YPR159W	3prime	no	conserved	5.051066325224049	0.09676	2	-1.014304140310158	True	358.0	5-3
626	6	og167	TY1	S288c_16G04060	YPR159W	3prime	no	conserved	5.051066325224049	0.09676	2	-1.014304140310158	True	302.0	5-3
627	2	og168	Tsu4	S288c_16G04070	YPR160W	5prime	no		3.7199960111191626	0.033	3	-1.4814860601221125	True	1036.0	3-5
628	3	og168	Tsu4	S288c_16G04070	YPR160W	5prime	no		3.7199960111191626	0.033	3	-1.4814860601221125	True	1050.0	3-5
629	4	og168	Tsu4	S288c_16G04070	YPR160W	5prime	no		3.7199960111191626	0.033	3	-1.4814860601221125	True	1050.0	3-5
630	5	og168	Tsu4	S288c_16G04070	YPR160W	5prime	no		3.7199960111191626	0.033	3	-1.4814860601221125	True	1043.0	3-5
631	6	og168	Tsu4	S288c_16G04070	YPR160W	5prime	no		3.7199960111191626	0.033	3	-1.4814860601221125	True	1050.0	3-5
632	2	og168	Tsu4	S288c_16G04060	YPR159W	3prime	no		5.051066325224049	0.09676	2	-1.014304140310158	True	536.0	5-3
633	3	og168	Tsu4	S288c_16G04060	YPR159W	3prime	no		5.051066325224049	0.09676	2	-1.014304140310158	True	538.0	5-3
634	4	og168	Tsu4	S288c_16G04060	YPR159W	3prime	no		5.051066325224049	0.09676	2	-1.014304140310158	True	537.0	5-3
635	5	og168	Tsu4	S288c_16G04060	YPR159W	3prime	no		5.051066325224049	0.09676	2	-1.014304140310158	True	536.0	5-3
636	6	og168	Tsu4	S288c_16G04060	YPR159W	3prime	no		5.051066325224049	0.09676	2	-1.014304140310158	True	537.0	5-3
637	2	og169	TY1	S288c_16G04070	YPR160W	5prime	no		3.7199960111191626	0.033	3	-1.4814860601221125	True	1139.0	5-5
638	3	og169	TY1	S288c_16G04070	YPR160W	5prime	no		3.7199960111191626	0.033	3	-1.4814860601221125	True	1198.0	5-5
639	4	og169	TY1	S288c_16G04070	YPR160W	5prime	no		3.7199960111191626	0.033	3	-1.4814860601221125	True	1198.0	5-5
640	5	og169	TY1	S288c_16G04070	YPR160W	5prime	no		3.7199960111191626	0.033	3	-1.4814860601221125	True	1154.0	5-5
641	6	og169	TY1	S288c_16G04070	YPR160W	5prime	no		3.7199960111191626	0.033	3	-1.4814860601221125	True	1198.0	5-5
642	2	og169	TY1	S288c_16G04060	YPR159W	3prime	no		5.051066325224049	0.09676	2	-1.014304140310158	True	715.0	3-3
643	3	og169	TY1	S288c_16G04060	YPR159W	3prime	no		5.051066325224049	0.09676	2	-1.014304140310158	True	798.0	3-3
644	4	og169	TY1	S288c_16G04060	YPR159W	3prime	no		5.051066325224049	0.09676	2	-1.014304140310158	True	797.0	3-3
645	5	og169	TY1	S288c_16G04060	YPR159W	3prime	no		5.051066325224049	0.09676	2	-1.014304140310158	True	796.0	3-3
646	6	og169	TY1	S288c_16G04060	YPR159W	3prime	no		5.051066325224049	0.09676	2	-1.014304140310158	True	797.0	3-3
647	1	og17	TY1	S288c_13G01370	YMR012W	5prime	no		0.003494305204443826	0.14452	6	-0.8400720471040154	True	1407.0	5-5
648	3	og17	TY1	S288c_13G01370	YMR012W	5prime	no		0.003494305204443826	0.14452	6	-0.8400720471040154	True	1368.0	5-5
649	4	og17	TY1	S288c_13G01370	YMR012W	5prime	no		0.003494305204443826	0.14452	6	-0.8400720471040154	True	1373.0	5-5
650	1	og17	TY1	S288c_13G01360	YMR011W	3prime	no		-0.024176288824520498	0.02668	1	-1.5738141747554886	True	1333.0	3-3
651	3	og17	TY1	S288c_13G01360	YMR011W	3prime	no		-0.024176288824520498	0.02668	1	-1.5738141747554886	True	761.0	3-3
652	4	og17	TY1	S288c_13G01360	YMR011W	3prime	no		-0.024176288824520498	0.02668	1	-1.5738141747554886	True	761.0	3-3
653	1	og170	Tsu4	S288c_14G01140	YNL210W	5prime	no	conserved	-0.468520170814551	0.42365	1	-0.37299278925709817	True	365.0	3-5
654	2	og170	Tsu4	S288c_14G01140	YNL210W	5prime	no	conserved	-0.468520170814551	0.42365	1	-0.37299278925709817	True	364.0	3-5
655	3	og170	Tsu4	S288c_14G01140	YNL210W	5prime	no	conserved	-0.468520170814551	0.42365	1	-0.37299278925709817	True	364.0	3-5
656	4	og170	Tsu4	S288c_14G01140	YNL210W	5prime	no	conserved	-0.468520170814551	0.42365	1	-0.37299278925709817	True	364.0	3-5
657	5	og170	Tsu4	S288c_14G01140	YNL210W	5prime	no	conserved	-0.468520170814551	0.42365	1	-0.37299278925709817	True	349.0	3-5
658	6	og170	Tsu4	S288c_14G01140	YNL210W	5prime	no	conserved	-0.468520170814551	0.42365	1	-0.37299278925709817	True	349.0	3-5
659	1	og170	Tsu4	S288c_14G01130	YNL211C	3prime	no	conserved			0		True
660	2	og170	Tsu4	S288c_14G01130	YNL211C	3prime	no	conserved			0		True
661	3	og170	Tsu4	S288c_14G01130	YNL211C	3prime	no	conserved			0		True
662	4	og170	Tsu4	S288c_14G01130	YNL211C	3prime	no	conserved			0		True
663	5	og170	Tsu4	S288c_14G01130	YNL211C	3prime	no	conserved			0		True
664	6	og170	Tsu4	S288c_14G01130	YNL211C	3prime	no	conserved			0		True
665	2	og171	Tsu4	S288c_11G00250	YKL196C	5prime	yes				28		True	866.0	5-3
666	3	og171	Tsu4	S288c_11G00250	YKL196C	5prime	yes				28		True	6450.0	5-3
667	4	og171	Tsu4	S288c_11G00250	YKL196C	5prime	yes				28		True	568.0	5-3
668	5	og171	Tsu4	S288c_11G00250	YKL196C	5prime	yes				28		True	568.0	5-3
669	6	og171	Tsu4	S288c_11G00250	YKL196C	5prime	yes				28		True	571.0	5-3
670	2	og171	Tsu4	S288c_11G00240	YKL197C	3prime	no		3.552713678800501e-15	0.23863	6	-0.622274958756852	True	200.0	3-5
671	3	og171	Tsu4	S288c_11G00240	YKL197C	3prime	no		3.552713678800501e-15	0.23863	6	-0.622274958756852	True	200.0	3-5
672	4	og171	Tsu4	S288c_11G00240	YKL197C	3prime	no		3.552713678800501e-15	0.23863	6	-0.622274958756852	True	200.0	3-5
673	5	og171	Tsu4	S288c_11G00240	YKL197C	3prime	no		3.552713678800501e-15	0.23863	6	-0.622274958756852	True	200.0	3-5
674	6	og171	Tsu4	S288c_11G00240	YKL197C	3prime	no		3.552713678800501e-15	0.23863	6	-0.622274958756852	True	203.0	3-5
675	2	og172	TY1	S288c_02G00080	YBL101C	3prime	no		-38.62203150652617	0.18293	2	-0.7377150656222558	True	952.0	5-5
676	3	og172	TY1	S288c_02G00080	YBL101C	3prime	no		-38.62203150652617	0.18293	2	-0.7377150656222558	True	1003.0	5-5
677	4	og172	TY1	S288c_02G00080	YBL101C	3prime	no		-38.62203150652617	0.18293	2	-0.7377150656222558	True	1013.0	5-5
678	5	og172	TY1	S288c_02G00080	YBL101C	3prime	no		-38.62203150652617	0.18293	2	-0.7377150656222558	True	915.0	5-5
679	6	og172	TY1	S288c_02G00080	YBL101C	3prime	no		-38.62203150652617	0.18293	2	-0.7377150656222558	True	915.0	5-5
680	2	og173	TY1	S288c_12G03620	YLR335W	5prime	no		9.802000189559427	0.27107	16	-0.5669185442247431	True	361.0	3-5
681	3	og173	TY1	S288c_12G03620	YLR335W	5prime	no		9.802000189559427	0.27107	16	-0.5669185442247431	True	361.0	3-5
682	4	og173	TY1	S288c_12G03620	YLR335W	5prime	no		9.802000189559427	0.27107	16	-0.5669185442247431	True	675.0	3-5
683	5	og173	TY1	S288c_12G03620	YLR335W	5prime	no		9.802000189559427	0.27107	16	-0.5669185442247431	True	675.0	3-5
684	6	og173	TY1	S288c_12G03620	YLR335W	5prime	no		9.802000189559427	0.27107	16	-0.5669185442247431	True	675.0	3-5
685	2	og173	TY1	S288c_12G03610	YLR333C	3prime	no		0.002759536547598529	0.0001	1	-4.0	True	1343.0	5-5
686	3	og173	TY1	S288c_12G03610	YLR333C	3prime	no		0.002759536547598529	0.0001	1	-4.0	True	1343.0	5-5
687	4	og173	TY1	S288c_12G03610	YLR333C	3prime	no		0.002759536547598529	0.0001	1	-4.0	True	1341.0	5-5
688	5	og173	TY1	S288c_12G03610	YLR333C	3prime	no		0.002759536547598529	0.0001	1	-4.0	True	1341.0	5-5
689	6	og173	TY1	S288c_12G03610	YLR333C	3prime	no		0.002759536547598529	0.0001	1	-4.0	True	1341.0	5-5
690	4	og174	TY1	S288c_12G03620	YLR335W	5prime	no		9.802000189559427	0.27107	16	-0.5669185442247431	True	331.0	5-5
691	5	og174	TY1	S288c_12G03620	YLR335W	5prime	no		9.802000189559427	0.27107	16	-0.5669185442247431	True	331.0	5-5
692	6	og174	TY1	S288c_12G03620	YLR335W	5prime	no		9.802000189559427	0.27107	16	-0.5669185442247431	True	331.0	5-5
693	4	og174	TY1	S288c_12G03610	YLR333C	3prime	no		0.002759536547598529	0.0001	1	-4.0	True	1480.0	3-5
694	5	og174	TY1	S288c_12G03610	YLR333C	3prime	no		0.002759536547598529	0.0001	1	-4.0	True	1480.0	3-5
695	6	og174	TY1	S288c_12G03610	YLR333C	3prime	no		0.002759536547598529	0.0001	1	-4.0	True	1480.0	3-5
696	2	og175	TY1	S288c_08G02380	none	5prime					0		True
697	4	og175	TY1	S288c_08G02380	none	5prime					0		True
698	5	og175	TY1	S288c_08G02380	none	5prime					0		True
699	6	og175	TY1	S288c_08G02380	none	5prime					0		True
700	2	og175	TY1	S288c_08G02370	YHR179W	3prime	no		4.757886123781689	0.02512	1	-1.5999803649348414	True	2408.0	5-3
701	4	og175	TY1	S288c_08G02370	YHR179W	3prime	no		4.757886123781689	0.02512	1	-1.5999803649348414	True	3971.0	5-3
702	5	og175	TY1	S288c_08G02370	YHR179W	3prime	no		4.757886123781689	0.02512	1	-1.5999803649348414	True	2113.0	5-3
703	6	og175	TY1	S288c_08G02370	YHR179W	3prime	no		4.757886123781689	0.02512	1	-1.5999803649348414	True	3971.0	5-3
704	2	og176	Tsu4	S288c_14G02620	YNL042W	5prime	no		0.9267427055826167	0.1167	2	-0.9329291439546298	True	1186.0	3-5
705	3	og176	Tsu4	S288c_14G02620	YNL042W	5prime	no		0.9267427055826167	0.1167	2	-0.9329291439546298	True	1168.0	3-5
706	4	og176	Tsu4	S288c_14G02620	YNL042W	5prime	no		0.9267427055826167	0.1167	2	-0.9329291439546298	True	1168.0	3-5
707	5	og176	Tsu4	S288c_14G02620	YNL042W	5prime	no		0.9267427055826167	0.1167	2	-0.9329291439546298	True	1168.0	3-5
708	6	og176	Tsu4	S288c_14G02620	YNL042W	5prime	no		0.9267427055826167	0.1167	2	-0.9329291439546298	True	1168.0	3-5
709	2	og176	Tsu4	S288c_14G02610	YNL044W	3prime	yes				14		True	584.0	5-3
710	3	og176	Tsu4	S288c_14G02610	YNL044W	3prime	yes				14		True	580.0	5-3
711	4	og176	Tsu4	S288c_14G02610	YNL044W	3prime	yes				14		True	581.0	5-3
712	5	og176	Tsu4	S288c_14G02610	YNL044W	3prime	yes				14		True	581.0	5-3
713	6	og176	Tsu4	S288c_14G02610	YNL044W	3prime	yes				14		True	581.0	5-3
714	2	og177	TY1	S288c_16G02690	YPR003C	5prime	no		1.0460198456144973	0.10278	0	-0.988091386650846	True	327.0	3-3
715	3	og177	TY1	S288c_16G02690	YPR003C	5prime	no		1.0460198456144973	0.10278	0	-0.988091386650846	True	399.0	3-3
716	4	og177	TY1	S288c_16G02690	YPR003C	5prime	no		1.0460198456144973	0.10278	0	-0.988091386650846	True	325.0	3-3
717	5	og177	TY1	S288c_16G02690	YPR003C	5prime	no		1.0460198456144973	0.10278	0	-0.988091386650846	True	325.0	3-3
718	6	og177	TY1	S288c_16G02690	YPR003C	5prime	no		1.0460198456144973	0.10278	0	-0.988091386650846	True	325.0	3-3
719	2	og177	TY1	S288c_16G02680	YPR002W	3prime	no		1.5533303022089666	0.18032	0	-0.7439561012979686	True	891.0	5-3
720	3	og177	TY1	S288c_16G02680	YPR002W	3prime	no		1.5533303022089666	0.18032	0	-0.7439561012979686	True	820.0	5-3
721	4	og177	TY1	S288c_16G02680	YPR002W	3prime	no		1.5533303022089666	0.18032	0	-0.7439561012979686	True	820.0	5-3
722	5	og177	TY1	S288c_16G02680	YPR002W	3prime	no		1.5533303022089666	0.18032	0	-0.7439561012979686	True	820.0	5-3
723	6	og177	TY1	S288c_16G02680	YPR002W	3prime	no		1.5533303022089666	0.18032	0	-0.7439561012979686	True	820.0	5-3
724	2	og178	TY1	S288c_16G02690	YPR003C	5prime	no		1.0460198456144973	0.10278	0	-0.988091386650846	True
725	3	og178	TY1	S288c_16G02690	YPR003C	5prime	no		1.0460198456144973	0.10278	0	-0.988091386650846	True	511.0	5-3
726	4	og178	TY1	S288c_16G02690	YPR003C	5prime	no		1.0460198456144973	0.10278	0	-0.988091386650846	True	437.0	5-3
727	5	og178	TY1	S288c_16G02690	YPR003C	5prime	no		1.0460198456144973	0.10278	0	-0.988091386650846	True	437.0	5-3
728	6	og178	TY1	S288c_16G02690	YPR003C	5prime	no		1.0460198456144973	0.10278	0	-0.988091386650846	True	437.0	5-3
729	2	og178	TY1	S288c_16G02680	YPR002W	3prime	no		1.5533303022089666	0.18032	0	-0.7439561012979686	True
730	3	og178	TY1	S288c_16G02680	YPR002W	3prime	no		1.5533303022089666	0.18032	0	-0.7439561012979686	True	514.0	3-3
731	4	og178	TY1	S288c_16G02680	YPR002W	3prime	no		1.5533303022089666	0.18032	0	-0.7439561012979686	True	514.0	3-3
732	5	og178	TY1	S288c_16G02680	YPR002W	3prime	no		1.5533303022089666	0.18032	0	-0.7439561012979686	True	514.0	3-3
733	6	og178	TY1	S288c_16G02680	YPR002W	3prime	no		1.5533303022089666	0.18032	0	-0.7439561012979686	True	514.0	3-3
734	2	og179	TY1	S288c_16G02690	YPR003C	5prime	no		1.0460198456144973	0.10278	0	-0.988091386650846	True	228.0	5-3
735	3	og179	TY1	S288c_16G02690	YPR003C	5prime	no		1.0460198456144973	0.10278	0	-0.988091386650846	True	299.0	5-3
736	4	og179	TY1	S288c_16G02690	YPR003C	5prime	no		1.0460198456144973	0.10278	0	-0.988091386650846	True	226.0	5-3
737	5	og179	TY1	S288c_16G02690	YPR003C	5prime	no		1.0460198456144973	0.10278	0	-0.988091386650846	True	226.0	5-3
738	6	og179	TY1	S288c_16G02690	YPR003C	5prime	no		1.0460198456144973	0.10278	0	-0.988091386650846	True	226.0	5-3
739	2	og179	TY1	S288c_16G02680	YPR002W	3prime	no		1.5533303022089666	0.18032	0	-0.7439561012979686	True	972.0	3-3
740	3	og179	TY1	S288c_16G02680	YPR002W	3prime	no		1.5533303022089666	0.18032	0	-0.7439561012979686	True	903.0	3-3
741	4	og179	TY1	S288c_16G02680	YPR002W	3prime	no		1.5533303022089666	0.18032	0	-0.7439561012979686	True	903.0	3-3
742	5	og179	TY1	S288c_16G02680	YPR002W	3prime	no		1.5533303022089666	0.18032	0	-0.7439561012979686	True	903.0	3-3
743	6	og179	TY1	S288c_16G02680	YPR002W	3prime	no		1.5533303022089666	0.18032	0	-0.7439561012979686	True	903.0	3-3
744	1	og18	TY1	S288c_13G01370	YMR012W	5prime	no		0.003494305204443826	0.14452	6	-0.8400720471040154	True	677.0	5-5
745	2	og18	TY1	S288c_13G01370	YMR012W	5prime	no		0.003494305204443826	0.14452	6	-0.8400720471040154	True	474.0	5-5
746	5	og18	TY1	S288c_13G01370	YMR012W	5prime	no		0.003494305204443826	0.14452	6	-0.8400720471040154	True	476.0	5-5
747	6	og18	TY1	S288c_13G01370	YMR012W	5prime	no		0.003494305204443826	0.14452	6	-0.8400720471040154	True	660.0	5-5
748	1	og18	TY1	S288c_13G01360	YMR011W	3prime	no		-0.024176288824520498	0.02668	1	-1.5738141747554886	True	1979.0	3-3
749	2	og18	TY1	S288c_13G01360	YMR011W	3prime	no		-0.024176288824520498	0.02668	1	-1.5738141747554886	True	792.0	3-3
750	5	og18	TY1	S288c_13G01360	YMR011W	3prime	no		-0.024176288824520498	0.02668	1	-1.5738141747554886	True	792.0	3-3
751	6	og18	TY1	S288c_13G01360	YMR011W	3prime	no		-0.024176288824520498	0.02668	1	-1.5738141747554886	True	794.0	3-3
752	1	og180	TY1	S288c_05G01230	YER048W-A	5prime	yes	conserved			4		True
753	2	og180	TY1	S288c_05G01230	YER048W-A	5prime	yes	conserved			4		True
754	3	og180	TY1	S288c_05G01230	YER048W-A	5prime	yes	conserved			4		True
755	4	og180	TY1	S288c_05G01230	YER048W-A	5prime	yes	conserved			4		True
756	5	og180	TY1	S288c_05G01230	YER048W-A	5prime	yes	conserved			4		True
757	6	og180	TY1	S288c_05G01230	YER048W-A	5prime	yes	conserved			4		True
758	1	og180	TY1	S288c_05G01220	none	3prime		conserved			0		True
759	2	og180	TY1	S288c_05G01220	none	3prime		conserved			0		True
760	3	og180	TY1	S288c_05G01220	none	3prime		conserved			0		True
761	4	og180	TY1	S288c_05G01220	none	3prime		conserved			0		True
762	5	og180	TY1	S288c_05G01220	none	3prime		conserved			0		True
763	6	og180	TY1	S288c_05G01220	none	3prime		conserved			0		True
764	1	og181	TY1	S288c_05G01230	YER048W-A	5prime	yes				4		True
765	2	og181	TY1	S288c_05G01230	YER048W-A	5prime	yes				4		True
766	6	og181	TY1	S288c_05G01230	YER048W-A	5prime	yes				4		True
767	1	og181	TY1	S288c_05G01220	none	3prime					0		True
768	2	og181	TY1	S288c_05G01220	none	3prime					0		True
769	6	og181	TY1	S288c_05G01220	none	3prime					0		True
770	3	og182	TY3_1p	S288c_05G01230	YER048W-A	5prime	yes				4		True
771	4	og182	TY3_1p	S288c_05G01230	YER048W-A	5prime	yes				4		True
772	5	og182	TY3_1p	S288c_05G01230	YER048W-A	5prime	yes				4		True
773	3	og182	TY3_1p	S288c_05G01220	none	3prime					0		True
774	4	og182	TY3_1p	S288c_05G01220	none	3prime					0		True
775	5	og182	TY3_1p	S288c_05G01220	none	3prime					0		True
776	1	og183	TY1	S288c_05G00620	none	3prime		conserved			0		True
777	2	og183	TY1	S288c_05G00620	none	3prime		conserved			0		True
778	3	og183	TY1	S288c_05G00620	none	3prime		conserved			0		True
779	4	og183	TY1	S288c_05G00620	none	3prime		conserved			0		True
780	5	og183	TY1	S288c_05G00620	none	3prime		conserved			0		True
781	6	og183	TY1	S288c_05G00620	none	3prime		conserved			0		True
782	1	og184	TY1	S288c_05G00620	none	3prime					0		True
783	2	og184	TY1	S288c_05G00620	none	3prime					0		True
784	4	og185	TY1	S288c_05G00620	none	3prime					0		True
785	5	og185	TY1	S288c_05G00620	none	3prime					0		True
786	6	og185	TY1	S288c_05G00620	none	3prime					0		True
787	1	og186	TY3_1p	S288c_15G02150	YOR071C	5prime	no	conserved	-37.50334077002113	0.03909	0	-1.4079343295677529	True	793.0	3-3
788	2	og186	TY3_1p	S288c_15G02150	YOR071C	5prime	no	conserved	-37.50334077002113	0.03909	0	-1.4079343295677529	True	796.0	3-3
789	3	og186	TY3_1p	S288c_15G02150	YOR071C	5prime	no	conserved	-37.50334077002113	0.03909	0	-1.4079343295677529	True	799.0	3-3
790	4	og186	TY3_1p	S288c_15G02150	YOR071C	5prime	no	conserved	-37.50334077002113	0.03909	0	-1.4079343295677529	True	799.0	3-3
791	5	og186	TY3_1p	S288c_15G02150	YOR071C	5prime	no	conserved	-37.50334077002113	0.03909	0	-1.4079343295677529	True	798.0	3-3
792	6	og186	TY3_1p	S288c_15G02150	YOR071C	5prime	no	conserved	-37.50334077002113	0.03909	0	-1.4079343295677529	True	796.0	3-3
793	1	og186	TY3_1p	S288c_15G02140	YOR070C	3prime	no	conserved	5.389611121295751	0.1166	1	-0.9333014495770048	True	961.0	5-5
794	2	og186	TY3_1p	S288c_15G02140	YOR070C	3prime	no	conserved	5.389611121295751	0.1166	1	-0.9333014495770048	True	958.0	5-5
795	3	og186	TY3_1p	S288c_15G02140	YOR070C	3prime	no	conserved	5.389611121295751	0.1166	1	-0.9333014495770048	True	959.0	5-5
796	4	og186	TY3_1p	S288c_15G02140	YOR070C	3prime	no	conserved	5.389611121295751	0.1166	1	-0.9333014495770048	True	962.0	5-5
797	5	og186	TY3_1p	S288c_15G02140	YOR070C	3prime	no	conserved	5.389611121295751	0.1166	1	-0.9333014495770048	True	959.0	5-5
798	6	og186	TY3_1p	S288c_15G02140	YOR070C	3prime	no	conserved	5.389611121295751	0.1166	1	-0.9333014495770048	True	957.0	5-5
799	2	og187	TY1	S288c_05G00610	YEL012W	5prime	no				2		True	338.0	3-5
800	3	og187	TY1	S288c_05G00610	YEL012W	5prime	no				2		True	338.0	3-5
801	4	og187	TY1	S288c_05G00610	YEL012W	5prime	no				2		True	338.0	5-3
802	5	og187	TY1	S288c_05G00610	YEL012W	5prime	no				2		True	338.0	5-3
803	6	og187	TY1	S288c_05G00610	YEL012W	5prime	no				2		True	338.0	5-3
804	3	og188	TY1	S288c_05G00610	YEL012W	5prime	no				2		True	719.0	5-5
805	4	og188	TY1	S288c_05G00610	YEL012W	5prime	no				2		True	719.0	3-3
806	5	og188	TY1	S288c_05G00610	YEL012W	5prime	no				2		True	719.0	3-3
807	6	og188	TY1	S288c_05G00610	YEL012W	5prime	no				2		True	719.0	3-3
808	2	og189	Tsu4	S288c_11G00650	YKL152C	5prime	yes		-13.496131947922102	0.134	5	-0.8728952016351923	True	326.0	3-3
809	3	og189	Tsu4	S288c_11G00650	YKL152C	5prime	yes		-13.496131947922102	0.134	5	-0.8728952016351923	True	327.0	3-3
810	4	og189	Tsu4	S288c_11G00650	YKL152C	5prime	yes		-13.496131947922102	0.134	5	-0.8728952016351923	True	327.0	3-3
811	5	og189	Tsu4	S288c_11G00650	YKL152C	5prime	yes		-13.496131947922102	0.134	5	-0.8728952016351923	True	327.0	3-3
812	6	og189	Tsu4	S288c_11G00650	YKL152C	5prime	yes		-13.496131947922102	0.134	5	-0.8728952016351923	True	326.0	3-3
813	3	og19	TY1	S288c_13G01370	YMR012W	5prime	no		0.003494305204443826	0.14452	6	-0.8400720471040154	True	758.0	5-5
814	4	og19	TY1	S288c_13G01370	YMR012W	5prime	no		0.003494305204443826	0.14452	6	-0.8400720471040154	True	763.0	5-5
815	3	og19	TY1	S288c_13G01360	YMR011W	3prime	no		-0.024176288824520498	0.02668	1	-1.5738141747554886	True	1395.0	3-3
816	4	og19	TY1	S288c_13G01360	YMR011W	3prime	no		-0.024176288824520498	0.02668	1	-1.5738141747554886	True	1395.0	3-3
817	5	og190	Tsu4	S288c_13G00440	YML088W	5prime	no		2.928536236640224	0.13826	13	-0.8593034474535854	True	647.0	5-5
818	6	og190	Tsu4	S288c_13G00440	YML088W	5prime	no		2.928536236640224	0.13826	13	-0.8593034474535854	True	647.0	5-5
819	5	og190	Tsu4	S288c_13G00430	none	3prime					0		True
820	6	og190	Tsu4	S288c_13G00430	none	3prime					0		True
821	2	og191	TY5	S288c_03G01410	YCR096C	5prime	yes				0		True
822	5	og191	TY5	S288c_03G01410	YCR096C	5prime	yes				0		True
823	2	og191	TY5	S288c_03G01400	none	3prime					0		True
824	5	og191	TY5	S288c_03G01400	none	3prime					0		True
825	1	og192	TY1	S288c_06G00720	YFR008W	3prime	no		6.3087388147783585	0.27044	5	-0.5679290727359197	True	417.0	5-3
826	2	og192	TY1	S288c_06G00720	YFR008W	3prime	no		6.3087388147783585	0.27044	5	-0.5679290727359197	True	432.0	5-3
827	6	og192	TY1	S288c_06G00720	YFR008W	3prime	no		6.3087388147783585	0.27044	5	-0.5679290727359197	True	431.0	5-3
828	2	og193	TY1	S288c_06G00720	YFR008W	3prime	no		6.3087388147783585	0.27044	5	-0.5679290727359197	True	794.0	5-3
829	6	og193	TY1	S288c_06G00720	YFR008W	3prime	no		6.3087388147783585	0.27044	5	-0.5679290727359197	True	793.0	5-3
830	1	og194	TY3_1p	S288c_06G00720	YFR008W	3prime	no	conserved	6.3087388147783585	0.27044	5	-0.5679290727359197	True	739.0	3-3
831	2	og194	TY3_1p	S288c_06G00720	YFR008W	3prime	no	conserved	6.3087388147783585	0.27044	5	-0.5679290727359197	True	721.0	3-3
832	3	og194	TY3_1p	S288c_06G00720	YFR008W	3prime	no	conserved	6.3087388147783585	0.27044	5	-0.5679290727359197	True	687.0	3-3
833	4	og194	TY3_1p	S288c_06G00720	YFR008W	3prime	no	conserved	6.3087388147783585	0.27044	5	-0.5679290727359197	True	687.0	3-3
834	5	og194	TY3_1p	S288c_06G00720	YFR008W	3prime	no	conserved	6.3087388147783585	0.27044	5	-0.5679290727359197	True	687.0	3-3
835	6	og194	TY3_1p	S288c_06G00720	YFR008W	3prime	no	conserved	6.3087388147783585	0.27044	5	-0.5679290727359197	True	720.0	3-3
836	1	og195	Tsu4	S288c_06G00720	YFR008W	3prime	no	conserved	6.3087388147783585	0.27044	5	-0.5679290727359197	True	871.0	3-3
837	2	og195	Tsu4	S288c_06G00720	YFR008W	3prime	no	conserved	6.3087388147783585	0.27044	5	-0.5679290727359197	True	844.0	3-3
838	3	og195	Tsu4	S288c_06G00720	YFR008W	3prime	no	conserved	6.3087388147783585	0.27044	5	-0.5679290727359197	True	817.0	3-3
839	4	og195	Tsu4	S288c_06G00720	YFR008W	3prime	no	conserved	6.3087388147783585	0.27044	5	-0.5679290727359197	True	817.0	3-3
840	5	og195	Tsu4	S288c_06G00720	YFR008W	3prime	no	conserved	6.3087388147783585	0.27044	5	-0.5679290727359197	True	817.0	3-3
841	6	og195	Tsu4	S288c_06G00720	YFR008W	3prime	no	conserved	6.3087388147783585	0.27044	5	-0.5679290727359197	True	843.0	3-3
842	1	og197	TY1	S288c_14G00460	YNL286W	3prime	no	conserved	-10.843059973428385	0.222	1	-0.6536470255493614	True	509.0	5-3
843	2	og197	TY1	S288c_14G00460	YNL286W	3prime	no	conserved	-10.843059973428385	0.222	1	-0.6536470255493614	True	639.0	5-3
844	3	og197	TY1	S288c_14G00460	YNL286W	3prime	no	conserved	-10.843059973428385	0.222	1	-0.6536470255493614	True	349.0	5-3
845	4	og197	TY1	S288c_14G00460	YNL286W	3prime	no	conserved	-10.843059973428385	0.222	1	-0.6536470255493614	True	718.0	5-3
846	5	og197	TY1	S288c_14G00460	YNL286W	3prime	no	conserved	-10.843059973428385	0.222	1	-0.6536470255493614	True	639.0	5-3
847	6	og197	TY1	S288c_14G00460	YNL286W	3prime	no	conserved	-10.843059973428385	0.222	1	-0.6536470255493614	True	639.0	5-3
848	1	og198	TY3_1p	S288c_14G00460	YNL286W	3prime	no	conserved	-10.843059973428385	0.222	1	-0.6536470255493614	True	244.0	3-3
849	2	og198	TY3_1p	S288c_14G00460	YNL286W	3prime	no	conserved	-10.843059973428385	0.222	1	-0.6536470255493614	True	245.0	3-3
850	3	og198	TY3_1p	S288c_14G00460	YNL286W	3prime	no	conserved	-10.843059973428385	0.222	1	-0.6536470255493614	True	244.0	3-3
851	4	og198	TY3_1p	S288c_14G00460	YNL286W	3prime	no	conserved	-10.843059973428385	0.222	1	-0.6536470255493614	True	243.0	3-3
852	5	og198	TY3_1p	S288c_14G00460	YNL286W	3prime	no	conserved	-10.843059973428385	0.222	1	-0.6536470255493614	True	245.0	3-3
853	6	og198	TY3_1p	S288c_14G00460	YNL286W	3prime	no	conserved	-10.843059973428385	0.222	1	-0.6536470255493614	True	245.0	3-3
854	1	og199	TY1	S288c_07G01520	YGL096W	3prime	no	conserved	-1.9081747134710085	0.35888	1	-0.4450507437611075	True	1702.0	5-3
855	2	og199	TY1	S288c_07G01520	YGL096W	3prime	no	conserved	-1.9081747134710085	0.35888	1	-0.4450507437611075	True	1656.0	5-3
856	3	og199	TY1	S288c_07G01520	YGL096W	3prime	no	conserved	-1.9081747134710085	0.35888	1	-0.4450507437611075	True	1640.0	5-3
857	4	og199	TY1	S288c_07G01520	YGL096W	3prime	no	conserved	-1.9081747134710085	0.35888	1	-0.4450507437611075	True	1655.0	5-3
858	5	og199	TY1	S288c_07G01520	YGL096W	3prime	no	conserved	-1.9081747134710085	0.35888	1	-0.4450507437611075	True	1655.0	5-3
859	6	og199	TY1	S288c_07G01520	YGL096W	3prime	no	conserved	-1.9081747134710085	0.35888	1	-0.4450507437611075	True	1655.0	5-3
860	2	og2	TY3_1p	S288c_16G02110	YPL059W	5prime	no		-20.66568736199652	0.08387	5	-1.0763933569825408	True	1304.0	5-5
861	3	og2	TY3_1p	S288c_16G02110	YPL059W	5prime	no		-20.66568736199652	0.08387	5	-1.0763933569825408	True	1300.0	5-5
862	4	og2	TY3_1p	S288c_16G02110	YPL059W	5prime	no		-20.66568736199652	0.08387	5	-1.0763933569825408	True	1300.0	5-5
863	5	og2	TY3_1p	S288c_16G02110	YPL059W	5prime	no		-20.66568736199652	0.08387	5	-1.0763933569825408	True	1334.0	5-5
864	6	og2	TY3_1p	S288c_16G02110	YPL059W	5prime	no		-20.66568736199652	0.08387	5	-1.0763933569825408	True	1300.0	5-5
865	2	og2	TY3_1p	S288c_16G02100	YPL060W	3prime	no		-13.104600831877761	0.09154	0	-1.0383890919087193	True	656.0	3-3
866	3	og2	TY3_1p	S288c_16G02100	YPL060W	3prime	no		-13.104600831877761	0.09154	0	-1.0383890919087193	True	644.0	3-3
867	4	og2	TY3_1p	S288c_16G02100	YPL060W	3prime	no		-13.104600831877761	0.09154	0	-1.0383890919087193	True	644.0	3-3
868	5	og2	TY3_1p	S288c_16G02100	YPL060W	3prime	no		-13.104600831877761	0.09154	0	-1.0383890919087193	True	656.0	3-3
869	6	og2	TY3_1p	S288c_16G02100	YPL060W	3prime	no		-13.104600831877761	0.09154	0	-1.0383890919087193	True	644.0	3-3
870	3	og20	Tsu4	S288c_13G01370	YMR012W	5prime	no		0.003494305204443826	0.14452	6	-0.8400720471040154	True	449.0	5-5
871	4	og20	Tsu4	S288c_13G01370	YMR012W	5prime	no		0.003494305204443826	0.14452	6	-0.8400720471040154	True	454.0	5-5
872	3	og20	Tsu4	S288c_13G01360	YMR011W	3prime	no		-0.024176288824520498	0.02668	1	-1.5738141747554886	True	1485.0	3-3
873	4	og20	Tsu4	S288c_13G01360	YMR011W	3prime	no		-0.024176288824520498	0.02668	1	-1.5738141747554886	True	1485.0	3-3
874	1	og200	TY1	S288c_07G01520	YGL096W	3prime	no	conserved	-1.9081747134710085	0.35888	1	-0.4450507437611075	True	972.0	3-3
875	2	og200	TY1	S288c_07G01520	YGL096W	3prime	no	conserved	-1.9081747134710085	0.35888	1	-0.4450507437611075	True	998.0	3-3
876	3	og200	TY1	S288c_07G01520	YGL096W	3prime	no	conserved	-1.9081747134710085	0.35888	1	-0.4450507437611075	True	965.0	3-3
877	4	og200	TY1	S288c_07G01520	YGL096W	3prime	no	conserved	-1.9081747134710085	0.35888	1	-0.4450507437611075	True	964.0	3-3
878	5	og200	TY1	S288c_07G01520	YGL096W	3prime	no	conserved	-1.9081747134710085	0.35888	1	-0.4450507437611075	True	964.0	3-3
879	6	og200	TY1	S288c_07G01520	YGL096W	3prime	no	conserved	-1.9081747134710085	0.35888	1	-0.4450507437611075	True	964.0	3-3
880	3	og201	TY1	S288c_07G01520	YGL096W	3prime	no		-1.9081747134710085	0.35888	1	-0.4450507437611075	True	2037.0	3-3
881	4	og201	TY1	S288c_07G01520	YGL096W	3prime	no		-1.9081747134710085	0.35888	1	-0.4450507437611075	True	2052.0	3-3
882	5	og201	TY1	S288c_07G01520	YGL096W	3prime	no		-1.9081747134710085	0.35888	1	-0.4450507437611075	True	2052.0	3-3
883	6	og201	TY1	S288c_07G01520	YGL096W	3prime	no		-1.9081747134710085	0.35888	1	-0.4450507437611075	True	2052.0	3-3
884	1	og202	TY1	S288c_16G04420	YPR198W	5prime	no	conserved	-4.767831393207631	0.10972	0	-0.9597142010675082	True	349.0	3-5
885	2	og202	TY1	S288c_16G04420	YPR198W	5prime	no	conserved	-4.767831393207631	0.10972	0	-0.9597142010675082	True	346.0	3-5
886	3	og202	TY1	S288c_16G04420	YPR198W	5prime	no	conserved	-4.767831393207631	0.10972	0	-0.9597142010675082	True	347.0	3-5
887	4	og202	TY1	S288c_16G04420	YPR198W	5prime	no	conserved	-4.767831393207631	0.10972	0	-0.9597142010675082	True	345.0	3-5
888	5	og202	TY1	S288c_16G04420	YPR198W	5prime	no	conserved	-4.767831393207631	0.10972	0	-0.9597142010675082	True	346.0	3-5
889	6	og202	TY1	S288c_16G04420	YPR198W	5prime	no	conserved	-4.767831393207631	0.10972	0	-0.9597142010675082	True	346.0	3-5
890	1	og203	Tsu4	S288c_05G00540	YEL020C	5prime	no	conserved	0.0	0.12881	0	-0.8900504197694118	True	288.0	3-3
891	2	og203	Tsu4	S288c_05G00540	YEL020C	5prime	no	conserved	0.0	0.12881	0	-0.8900504197694118	True	290.0	3-3
892	3	og203	Tsu4	S288c_05G00540	YEL020C	5prime	no	conserved	0.0	0.12881	0	-0.8900504197694118	True	289.0	3-3
893	4	og203	Tsu4	S288c_05G00540	YEL020C	5prime	no	conserved	0.0	0.12881	0	-0.8900504197694118	True	289.0	3-3
894	5	og203	Tsu4	S288c_05G00540	YEL020C	5prime	no	conserved	0.0	0.12881	0	-0.8900504197694118	True	289.0	3-3
895	6	og203	Tsu4	S288c_05G00540	YEL020C	5prime	no	conserved	0.0	0.12881	0	-0.8900504197694118	True	289.0	3-3
896	1	og203	Tsu4	S288c_05G00530	none	3prime		conserved			0		True
897	2	og203	Tsu4	S288c_05G00530	none	3prime		conserved			0		True
898	3	og203	Tsu4	S288c_05G00530	none	3prime		conserved			0		True
899	4	og203	Tsu4	S288c_05G00530	none	3prime		conserved			0		True
900	5	og203	Tsu4	S288c_05G00530	none	3prime		conserved			0		True
901	6	og203	Tsu4	S288c_05G00530	none	3prime		conserved			0		True
902	1	og204	TY1	S288c_05G00540	YEL020C	5prime	no	conserved	0.0	0.12881	0	-0.8900504197694118	True	86.0	5-3
903	2	og204	TY1	S288c_05G00540	YEL020C	5prime	no	conserved	0.0	0.12881	0	-0.8900504197694118	True	91.0	5-3
904	3	og204	TY1	S288c_05G00540	YEL020C	5prime	no	conserved	0.0	0.12881	0	-0.8900504197694118	True	91.0	5-3
905	4	og204	TY1	S288c_05G00540	YEL020C	5prime	no	conserved	0.0	0.12881	0	-0.8900504197694118	True	173.0	5-3
906	5	og204	TY1	S288c_05G00540	YEL020C	5prime	no	conserved	0.0	0.12881	0	-0.8900504197694118	True	173.0	5-3
907	6	og204	TY1	S288c_05G00540	YEL020C	5prime	no	conserved	0.0	0.12881	0	-0.8900504197694118	True	91.0	5-3
908	1	og204	TY1	S288c_05G00530	none	3prime		conserved			0		True
909	2	og204	TY1	S288c_05G00530	none	3prime		conserved			0		True
910	3	og204	TY1	S288c_05G00530	none	3prime		conserved			0		True
911	4	og204	TY1	S288c_05G00530	none	3prime		conserved			0		True
912	5	og204	TY1	S288c_05G00530	none	3prime		conserved			0		True
913	6	og204	TY1	S288c_05G00530	none	3prime		conserved			0		True
914	3	og205	Tsu4	S288c_05G00540	YEL020C	5prime	no		0.0	0.12881	0	-0.8900504197694118	True	599.0	5-3
915	4	og205	Tsu4	S288c_05G00540	YEL020C	5prime	no		0.0	0.12881	0	-0.8900504197694118	True	599.0	5-3
916	5	og205	Tsu4	S288c_05G00540	YEL020C	5prime	no		0.0	0.12881	0	-0.8900504197694118	True	599.0	5-3
917	6	og205	Tsu4	S288c_05G00540	YEL020C	5prime	no		0.0	0.12881	0	-0.8900504197694118	True	599.0	5-3
918	3	og205	Tsu4	S288c_05G00530	none	3prime					0		True
919	4	og205	Tsu4	S288c_05G00530	none	3prime					0		True
920	5	og205	Tsu4	S288c_05G00530	none	3prime					0		True
921	6	og205	Tsu4	S288c_05G00530	none	3prime					0		True
922	2	og206	TY1	S288c_04G05360	YDR341C	5prime	yes		-2.876201492154239	0.02782	0	-1.5556428743439723	True	391.0	3-3
923	5	og206	TY1	S288c_04G05360	YDR341C	5prime	yes		-2.876201492154239	0.02782	0	-1.5556428743439723	True	387.0	3-3
924	2	og206	TY1	S288c_04G05350	YDR339C	3prime	yes		-0.10043581867820617	0.01645	1	-1.783834097714007	True	565.0	5-5
925	5	og206	TY1	S288c_04G05350	YDR339C	3prime	yes		-0.10043581867820617	0.01645	1	-1.783834097714007	True	573.0	5-5
926	1	og207	TY1	S288c_04G05360	YDR341C	5prime	yes	conserved	-2.876201492154239	0.02782	0	-1.5556428743439723	True	330.0	5-3
927	2	og207	TY1	S288c_04G05360	YDR341C	5prime	yes	conserved	-2.876201492154239	0.02782	0	-1.5556428743439723	True	169.0	5-3
928	3	og207	TY1	S288c_04G05360	YDR341C	5prime	yes	conserved	-2.876201492154239	0.02782	0	-1.5556428743439723	True	205.0	5-3
929	4	og207	TY1	S288c_04G05360	YDR341C	5prime	yes	conserved	-2.876201492154239	0.02782	0	-1.5556428743439723	True	6090.0	5-3
930	5	og207	TY1	S288c_04G05360	YDR341C	5prime	yes	conserved	-2.876201492154239	0.02782	0	-1.5556428743439723	True	169.0	5-3
931	6	og207	TY1	S288c_04G05360	YDR341C	5prime	yes	conserved	-2.876201492154239	0.02782	0	-1.5556428743439723	True	169.0	5-3
932	1	og207	TY1	S288c_04G05350	YDR339C	3prime	yes	conserved	-0.10043581867820617	0.01645	1	-1.783834097714007	True	938.0	3-5
933	2	og207	TY1	S288c_04G05350	YDR339C	3prime	yes	conserved	-0.10043581867820617	0.01645	1	-1.783834097714007	True	696.0	3-5
934	3	og207	TY1	S288c_04G05350	YDR339C	3prime	yes	conserved	-0.10043581867820617	0.01645	1	-1.783834097714007	True	468.0	3-5
935	4	og207	TY1	S288c_04G05350	YDR339C	3prime	yes	conserved	-0.10043581867820617	0.01645	1	-1.783834097714007	True	468.0	3-5
936	5	og207	TY1	S288c_04G05350	YDR339C	3prime	yes	conserved	-0.10043581867820617	0.01645	1	-1.783834097714007	True	704.0	3-5
937	6	og207	TY1	S288c_04G05350	YDR339C	3prime	yes	conserved	-0.10043581867820617	0.01645	1	-1.783834097714007	True	468.0	3-5
938	2	og208	TY3_1p	S288c_05G01530	YER076C	5prime	no		0.12329469597675874	0.42158	0	-0.37512000048921623	True	121.0	3-3
939	6	og208	TY3_1p	S288c_05G01530	YER076C	5prime	no		0.12329469597675874	0.42158	0	-0.37512000048921623	True	121.0	3-3
940	2	og208	TY3_1p	S288c_05G01520	none	3prime					0		True
941	6	og208	TY3_1p	S288c_05G01520	none	3prime					0		True
942	1	og209	TY1	S288c_03G00610	none	5prime		conserved			0		True
943	2	og209	TY1	S288c_03G00610	none	5prime		conserved			0		True
944	3	og209	TY1	S288c_03G00610	none	5prime		conserved			0		True
945	4	og209	TY1	S288c_03G00610	none	5prime		conserved			0		True
946	5	og209	TY1	S288c_03G00610	none	5prime		conserved			0		True
947	6	og209	TY1	S288c_03G00610	none	5prime		conserved			0		True
948	1	og209	TY1	S288c_03G00600	none	3prime		conserved			0		True
949	2	og209	TY1	S288c_03G00600	none	3prime		conserved			0		True
950	3	og209	TY1	S288c_03G00600	none	3prime		conserved			0		True
951	4	og209	TY1	S288c_03G00600	none	3prime		conserved			0		True
952	5	og209	TY1	S288c_03G00600	none	3prime		conserved			0		True
953	6	og209	TY1	S288c_03G00600	none	3prime		conserved			0		True
954	2	og21	TY1	S288c_04G03880	YDR178W	5prime	no		9.999601893629647	0.14089	3	-0.8511198308717703	True	302.0	3-5
955	3	og21	TY1	S288c_04G03880	YDR178W	5prime	no		9.999601893629647	0.14089	3	-0.8511198308717703	True	300.0	3-5
956	4	og21	TY1	S288c_04G03880	YDR178W	5prime	no		9.999601893629647	0.14089	3	-0.8511198308717703	True	300.0	3-5
957	5	og21	TY1	S288c_04G03880	YDR178W	5prime	no		9.999601893629647	0.14089	3	-0.8511198308717703	True	302.0	3-5
958	6	og21	TY1	S288c_04G03880	YDR178W	5prime	no		9.999601893629647	0.14089	3	-0.8511198308717703	True	302.0	3-5
959	2	og21	TY1	S288c_04G03870	YDR177W	3prime	yes				6		True	2493.0	5-3
960	3	og21	TY1	S288c_04G03870	YDR177W	3prime	yes				6		True	2497.0	5-3
961	4	og21	TY1	S288c_04G03870	YDR177W	3prime	yes				6		True	2497.0	5-3
962	5	og21	TY1	S288c_04G03870	YDR177W	3prime	yes				6		True	2493.0	5-3
963	6	og21	TY1	S288c_04G03870	YDR177W	3prime	yes				6		True	2495.0	5-3
964	1	og210	TY1	S288c_04G03250	YDR107C	5prime	no		-3.5362152775692484	0.17742	0	-0.7509974250902387	True	105.0	3-3
965	2	og210	TY1	S288c_04G03250	YDR107C	5prime	no		-3.5362152775692484	0.17742	0	-0.7509974250902387	True
966	3	og210	TY1	S288c_04G03250	YDR107C	5prime	no		-3.5362152775692484	0.17742	0	-0.7509974250902387	True	217.0	3-3
967	4	og210	TY1	S288c_04G03250	YDR107C	5prime	no		-3.5362152775692484	0.17742	0	-0.7509974250902387	True	217.0	3-3
968	5	og210	TY1	S288c_04G03250	YDR107C	5prime	no		-3.5362152775692484	0.17742	0	-0.7509974250902387	True	217.0	3-3
969	6	og210	TY1	S288c_04G03250	YDR107C	5prime	no		-3.5362152775692484	0.17742	0	-0.7509974250902387	True	216.0	3-3
970	1	og210	TY1	S288c_04G03240	YDR106W	3prime	no		0.0	0.31432	4	-0.5026279841962503	True	342.0	5-3
971	2	og210	TY1	S288c_04G03240	YDR106W	3prime	no		0.0	0.31432	4	-0.5026279841962503	True
972	3	og210	TY1	S288c_04G03240	YDR106W	3prime	no		0.0	0.31432	4	-0.5026279841962503	True	350.0	5-3
973	4	og210	TY1	S288c_04G03240	YDR106W	3prime	no		0.0	0.31432	4	-0.5026279841962503	True	350.0	5-3
974	5	og210	TY1	S288c_04G03240	YDR106W	3prime	no		0.0	0.31432	4	-0.5026279841962503	True
975	6	og210	TY1	S288c_04G03240	YDR106W	3prime	no		0.0	0.31432	4	-0.5026279841962503	True	343.0	5-3
976	2	og211	TY1	S288c_04G03250	YDR107C	5prime	no		-3.5362152775692484	0.17742	0	-0.7509974250902387	True	736.0	5-3
977	3	og211	TY1	S288c_04G03250	YDR107C	5prime	no		-3.5362152775692484	0.17742	0	-0.7509974250902387	True	414.0	5-3
978	4	og211	TY1	S288c_04G03250	YDR107C	5prime	no		-3.5362152775692484	0.17742	0	-0.7509974250902387	True	414.0	5-3
979	5	og211	TY1	S288c_04G03250	YDR107C	5prime	no		-3.5362152775692484	0.17742	0	-0.7509974250902387	True	320.0	5-3
980	6	og211	TY1	S288c_04G03250	YDR107C	5prime	no		-3.5362152775692484	0.17742	0	-0.7509974250902387	True	319.0	5-3
981	2	og211	TY1	S288c_04G03240	YDR106W	3prime	no		0.0	0.31432	4	-0.5026279841962503	True	390.0	3-3
982	3	og211	TY1	S288c_04G03240	YDR106W	3prime	no		0.0	0.31432	4	-0.5026279841962503	True	396.0	3-3
983	4	og211	TY1	S288c_04G03240	YDR106W	3prime	no		0.0	0.31432	4	-0.5026279841962503	True	396.0	3-3
984	5	og211	TY1	S288c_04G03240	YDR106W	3prime	no		0.0	0.31432	4	-0.5026279841962503	True
985	6	og211	TY1	S288c_04G03240	YDR106W	3prime	no		0.0	0.31432	4	-0.5026279841962503	True	389.0	3-3
986	1	og212	TY1	S288c_06G00150	none	5prime		conserved			0		True
987	2	og212	TY1	S288c_06G00150	none	5prime		conserved			0		True
988	3	og212	TY1	S288c_06G00150	none	5prime		conserved			0		True
989	4	og212	TY1	S288c_06G00150	none	5prime		conserved			0		True
990	5	og212	TY1	S288c_06G00150	none	5prime		conserved			0		True
991	6	og212	TY1	S288c_06G00150	none	5prime		conserved			0		True
992	1	og212	TY1	S288c_06G00140	YFL052W	3prime	no	conserved	-7.655340672914516	0.1862	0	-0.7300203233546761	True	6692.0	5-3
993	2	og212	TY1	S288c_06G00140	YFL052W	3prime	no	conserved	-7.655340672914516	0.1862	0	-0.7300203233546761	True	1777.0	5-3
994	3	og212	TY1	S288c_06G00140	YFL052W	3prime	no	conserved	-7.655340672914516	0.1862	0	-0.7300203233546761	True	1787.0	5-3
995	4	og212	TY1	S288c_06G00140	YFL052W	3prime	no	conserved	-7.655340672914516	0.1862	0	-0.7300203233546761	True	1800.0	5-3
996	5	og212	TY1	S288c_06G00140	YFL052W	3prime	no	conserved	-7.655340672914516	0.1862	0	-0.7300203233546761	True	1831.0	5-3
997	6	og212	TY1	S288c_06G00140	YFL052W	3prime	no	conserved	-7.655340672914516	0.1862	0	-0.7300203233546761	True	1831.0	5-3
998	2	og213	Tsu4	S288c_04G03180	YDR099W	5prime	no		0.0005510301628148806	0.01187	30	-1.9255492810454087	True	1187.0	3-5
999	3	og213	Tsu4	S288c_04G03180	YDR099W	5prime	no		0.0005510301628148806	0.01187	30	-1.9255492810454087	True	1207.0	3-5
1000	4	og213	Tsu4	S288c_04G03180	YDR099W	5prime	no		0.0005510301628148806	0.01187	30	-1.9255492810454087	True	1210.0	3-5
1001	5	og213	Tsu4	S288c_04G03180	YDR099W	5prime	no		0.0005510301628148806	0.01187	30	-1.9255492810454087	True	1187.0	3-5
1002	6	og213	Tsu4	S288c_04G03180	YDR099W	5prime	no		0.0005510301628148806	0.01187	30	-1.9255492810454087	True	1187.0	3-5
1003	2	og213	Tsu4	S288c_04G03170	YDR098C	3prime	no		11.058914181585244	0.10398	9	-0.9830501869024394	True	1392.0	5-5
1004	3	og213	Tsu4	S288c_04G03170	YDR098C	3prime	no		11.058914181585244	0.10398	9	-0.9830501869024394	True	1234.0	5-5
1005	4	og213	Tsu4	S288c_04G03170	YDR098C	3prime	no		11.058914181585244	0.10398	9	-0.9830501869024394	True	1001.0	5-5
1006	5	og213	Tsu4	S288c_04G03170	YDR098C	3prime	no		11.058914181585244	0.10398	9	-0.9830501869024394	True	7047.0	5-5
1007	6	og213	Tsu4	S288c_04G03170	YDR098C	3prime	no		11.058914181585244	0.10398	9	-0.9830501869024394	True	718.0	5-5
1008	1	og214	TY1	S288c_04G03180	YDR099W	5prime	no	conserved	0.0005510301628148806	0.01187	30	-1.9255492810454087	True	1702.0	5-5
1009	2	og214	TY1	S288c_04G03180	YDR099W	5prime	no	conserved	0.0005510301628148806	0.01187	30	-1.9255492810454087	True	1893.0	5-5
1010	3	og214	TY1	S288c_04G03180	YDR099W	5prime	no	conserved	0.0005510301628148806	0.01187	30	-1.9255492810454087	True	1910.0	5-5
1011	4	og214	TY1	S288c_04G03180	YDR099W	5prime	no	conserved	0.0005510301628148806	0.01187	30	-1.9255492810454087	True	1913.0	5-5
1012	5	og214	TY1	S288c_04G03180	YDR099W	5prime	no	conserved	0.0005510301628148806	0.01187	30	-1.9255492810454087	True	1893.0	5-5
1013	6	og214	TY1	S288c_04G03180	YDR099W	5prime	no	conserved	0.0005510301628148806	0.01187	30	-1.9255492810454087	True	1586.0	5-5
1014	1	og214	TY1	S288c_04G03170	YDR098C	3prime	no	conserved	11.058914181585244	0.10398	9	-0.9830501869024394	True	465.0	3-5
1015	2	og214	TY1	S288c_04G03170	YDR098C	3prime	no	conserved	11.058914181585244	0.10398	9	-0.9830501869024394	True	742.0	3-5
1016	3	og214	TY1	S288c_04G03170	YDR098C	3prime	no	conserved	11.058914181585244	0.10398	9	-0.9830501869024394	True	587.0	3-5
1017	4	og214	TY1	S288c_04G03170	YDR098C	3prime	no	conserved	11.058914181585244	0.10398	9	-0.9830501869024394	True	387.0	3-5
1018	5	og214	TY1	S288c_04G03170	YDR098C	3prime	no	conserved	11.058914181585244	0.10398	9	-0.9830501869024394	True	370.0	3-5
1019	6	og214	TY1	S288c_04G03170	YDR098C	3prime	no	conserved	11.058914181585244	0.10398	9	-0.9830501869024394	True	372.0	3-5
1020	3	og215	TY1	S288c_04G03180	YDR099W	5prime	no		0.0005510301628148806	0.01187	30	-1.9255492810454087	True	1830.0	5-5
1021	4	og215	TY1	S288c_04G03180	YDR099W	5prime	no		0.0005510301628148806	0.01187	30	-1.9255492810454087	True	1833.0	5-5
1022	3	og215	TY1	S288c_04G03170	YDR098C	3prime	no		11.058914181585244	0.10398	9	-0.9830501869024394	True	915.0	3-5
1023	4	og215	TY1	S288c_04G03170	YDR098C	3prime	no		11.058914181585244	0.10398	9	-0.9830501869024394	True	682.0	3-5
1024	2	og216	TY3_1p	S288c_04G03180	YDR099W	5prime	no		0.0005510301628148806	0.01187	30	-1.9255492810454087	True	2291.0	5-5
1025	3	og216	TY3_1p	S288c_04G03180	YDR099W	5prime	no		0.0005510301628148806	0.01187	30	-1.9255492810454087	True	2266.0	5-5
1026	2	og216	TY3_1p	S288c_04G03170	YDR098C	3prime	no		11.058914181585244	0.10398	9	-0.9830501869024394	True	297.0	3-5
1027	3	og216	TY3_1p	S288c_04G03170	YDR098C	3prime	no		11.058914181585244	0.10398	9	-0.9830501869024394	True	295.0	3-5
1028	1	og217	TY1	S288c_10G02820	YJR101W	5prime	no	conserved			3		True	730.0	5-5
1029	2	og217	TY1	S288c_10G02820	YJR101W	5prime	no	conserved			3		True	502.0	5-5
1030	3	og217	TY1	S288c_10G02820	YJR101W	5prime	no	conserved			3		True	498.0	5-5
1031	4	og217	TY1	S288c_10G02820	YJR101W	5prime	no	conserved			3		True	498.0	5-5
1032	5	og217	TY1	S288c_10G02820	YJR101W	5prime	no	conserved			3		True	498.0	5-5
1033	6	og217	TY1	S288c_10G02820	YJR101W	5prime	no	conserved			3		True	501.0	5-5
1034	1	og217	TY1	S288c_10G02810	YJR100C	3prime	no	conserved			1		True	451.0	3-5
1035	2	og217	TY1	S288c_10G02810	YJR100C	3prime	no	conserved			1		True	446.0	3-5
1036	3	og217	TY1	S288c_10G02810	YJR100C	3prime	no	conserved			1		True	446.0	3-5
1037	4	og217	TY1	S288c_10G02810	YJR100C	3prime	no	conserved			1		True	446.0	3-5
1038	5	og217	TY1	S288c_10G02810	YJR100C	3prime	no	conserved			1		True	446.0	3-5
1039	6	og217	TY1	S288c_10G02810	YJR100C	3prime	no	conserved			1		True	459.0	3-5
1040	2	og218	TY1	S288c_16G00240	YPL257W	5prime	no				0		True
1041	3	og218	TY1	S288c_16G00240	YPL257W	5prime	no				0		True
1042	4	og218	TY1	S288c_16G00240	YPL257W	5prime	no				0		True
1043	5	og218	TY1	S288c_16G00240	YPL257W	5prime	no				0		True
1044	6	og218	TY1	S288c_16G00240	YPL257W	5prime	no				0		True
1045	2	og218	TY1	S288c_16G00230	YPL258C	3prime	no		0.2522412988596888	0.12163	0	-0.9149592932578062	True	1637.0	5-5
1046	3	og218	TY1	S288c_16G00230	YPL258C	3prime	no		0.2522412988596888	0.12163	0	-0.9149592932578062	True	1637.0	5-5
1047	4	og218	TY1	S288c_16G00230	YPL258C	3prime	no		0.2522412988596888	0.12163	0	-0.9149592932578062	True	1850.0	5-5
1048	5	og218	TY1	S288c_16G00230	YPL258C	3prime	no		0.2522412988596888	0.12163	0	-0.9149592932578062	True	1850.0	5-5
1049	6	og218	TY1	S288c_16G00230	YPL258C	3prime	no		0.2522412988596888	0.12163	0	-0.9149592932578062	True	1959.0	5-5
1050	2	og219	TY3_1p	S288c_16G00240	YPL257W	5prime	no				0		True
1051	3	og219	TY3_1p	S288c_16G00240	YPL257W	5prime	no				0		True
1052	4	og219	TY3_1p	S288c_16G00240	YPL257W	5prime	no				0		True
1053	5	og219	TY3_1p	S288c_16G00240	YPL257W	5prime	no				0		True
1054	6	og219	TY3_1p	S288c_16G00240	YPL257W	5prime	no				0		True
1055	2	og219	TY3_1p	S288c_16G00230	YPL258C	3prime	no		0.2522412988596888	0.12163	0	-0.9149592932578062	True	921.0	5-5
1056	3	og219	TY3_1p	S288c_16G00230	YPL258C	3prime	no		0.2522412988596888	0.12163	0	-0.9149592932578062	True	921.0	5-5
1057	4	og219	TY3_1p	S288c_16G00230	YPL258C	3prime	no		0.2522412988596888	0.12163	0	-0.9149592932578062	True	1137.0	5-5
1058	5	og219	TY3_1p	S288c_16G00230	YPL258C	3prime	no		0.2522412988596888	0.12163	0	-0.9149592932578062	True	1137.0	5-5
1059	6	og219	TY3_1p	S288c_16G00230	YPL258C	3prime	no		0.2522412988596888	0.12163	0	-0.9149592932578062	True	921.0	5-5
1060	1	og22	TY1	S288c_07G03450	YGR123C	5prime	no		8.253732212236462	0.06949	4	-1.1580776883205492	True	956.0	3-3
1061	3	og22	TY1	S288c_07G03450	YGR123C	5prime	no		8.253732212236462	0.06949	4	-1.1580776883205492	True	1333.0	3-3
1062	4	og22	TY1	S288c_07G03450	YGR123C	5prime	no		8.253732212236462	0.06949	4	-1.1580776883205492	True	1333.0	3-3
1063	5	og22	TY1	S288c_07G03450	YGR123C	5prime	no		8.253732212236462	0.06949	4	-1.1580776883205492	True	1333.0	3-3
1064	6	og22	TY1	S288c_07G03450	YGR123C	5prime	no		8.253732212236462	0.06949	4	-1.1580776883205492	True	1333.0	3-3
1065	1	og22	TY1	S288c_07G03440	YGR122W	3prime	no		-17.557535628472174	0.22536	1	-0.647123166022283	True	224.0	5-3
1066	3	og22	TY1	S288c_07G03440	YGR122W	3prime	no		-17.557535628472174	0.22536	1	-0.647123166022283	True	224.0	5-3
1067	4	og22	TY1	S288c_07G03440	YGR122W	3prime	no		-17.557535628472174	0.22536	1	-0.647123166022283	True	224.0	5-3
1068	5	og22	TY1	S288c_07G03440	YGR122W	3prime	no		-17.557535628472174	0.22536	1	-0.647123166022283	True	224.0	5-3
1069	6	og22	TY1	S288c_07G03440	YGR122W	3prime	no		-17.557535628472174	0.22536	1	-0.647123166022283	True	224.0	5-3
1070	1	og220	TY1	S288c_16G00240	YPL257W	5prime	no				0		True
1071	2	og220	TY1	S288c_16G00240	YPL257W	5prime	no				0		True
1072	3	og220	TY1	S288c_16G00240	YPL257W	5prime	no				0		True
1073	6	og220	TY1	S288c_16G00240	YPL257W	5prime	no				0		True
1074	1	og220	TY1	S288c_16G00230	YPL258C	3prime	no		0.2522412988596888	0.12163	0	-0.9149592932578062	True	605.0	3-5
1075	2	og220	TY1	S288c_16G00230	YPL258C	3prime	no		0.2522412988596888	0.12163	0	-0.9149592932578062	True	591.0	3-5
1076	3	og220	TY1	S288c_16G00230	YPL258C	3prime	no		0.2522412988596888	0.12163	0	-0.9149592932578062	True	591.0	3-5
1077	6	og220	TY1	S288c_16G00230	YPL258C	3prime	no		0.2522412988596888	0.12163	0	-0.9149592932578062	True	591.0	3-5
1078	4	og221	TY1	S288c_16G00240	YPL257W	5prime	no				0		True
1079	5	og221	TY1	S288c_16G00240	YPL257W	5prime	no				0		True
1080	4	og221	TY1	S288c_16G00230	YPL258C	3prime	no		0.2522412988596888	0.12163	0	-0.9149592932578062	True	510.0	3-5
1081	5	og221	TY1	S288c_16G00230	YPL258C	3prime	no		0.2522412988596888	0.12163	0	-0.9149592932578062	True	510.0	3-5
1082	2	og222	Tsu4	S288c_16G00240	YPL257W	5prime	no				0		True
1083	4	og222	Tsu4	S288c_16G00240	YPL257W	5prime	no				0		True
1084	5	og222	Tsu4	S288c_16G00240	YPL257W	5prime	no				0		True
1085	6	og222	Tsu4	S288c_16G00240	YPL257W	5prime	no				0		True
1086	2	og222	Tsu4	S288c_16G00230	YPL258C	3prime	no		0.2522412988596888	0.12163	0	-0.9149592932578062	True	1266.0	3-5
1087	4	og222	Tsu4	S288c_16G00230	YPL258C	3prime	no		0.2522412988596888	0.12163	0	-0.9149592932578062	True	1482.0	3-5
1088	5	og222	Tsu4	S288c_16G00230	YPL258C	3prime	no		0.2522412988596888	0.12163	0	-0.9149592932578062	True	1482.0	3-5
1089	6	og222	Tsu4	S288c_16G00230	YPL258C	3prime	no		0.2522412988596888	0.12163	0	-0.9149592932578062	True	1588.0	3-5
1090	1	og223	TY1	S288c_10G01860	YJL006C	5prime	no	conserved			3		True	365.0	3-3
1091	2	og223	TY1	S288c_10G01860	YJL006C	5prime	no	conserved			3		True	344.0	3-3
1092	3	og223	TY1	S288c_10G01860	YJL006C	5prime	no	conserved			3		True	304.0	3-3
1093	4	og223	TY1	S288c_10G01860	YJL006C	5prime	no	conserved			3		True	304.0	3-3
1094	5	og223	TY1	S288c_10G01860	YJL006C	5prime	no	conserved			3		True	305.0	3-3
1095	6	og223	TY1	S288c_10G01860	YJL006C	5prime	no	conserved			3		True	305.0	3-3
1096	1	og223	TY1	S288c_10G01850	YJL008C	3prime	yes	conserved	-1.6371235182030317	0.06658	5	-1.1766562091793513	True	697.0	5-5
1097	2	og223	TY1	S288c_10G01850	YJL008C	3prime	yes	conserved	-1.6371235182030317	0.06658	5	-1.1766562091793513	True	580.0	5-5
1098	3	og223	TY1	S288c_10G01850	YJL008C	3prime	yes	conserved	-1.6371235182030317	0.06658	5	-1.1766562091793513	True	617.0	5-5
1099	4	og223	TY1	S288c_10G01850	YJL008C	3prime	yes	conserved	-1.6371235182030317	0.06658	5	-1.1766562091793513	True	617.0	5-5
1100	5	og223	TY1	S288c_10G01850	YJL008C	3prime	yes	conserved	-1.6371235182030317	0.06658	5	-1.1766562091793513	True	617.0	5-5
1101	6	og223	TY1	S288c_10G01850	YJL008C	3prime	yes	conserved	-1.6371235182030317	0.06658	5	-1.1766562091793513	True	617.0	5-5
1102	2	og224	TY1	S288c_11G00550	none	5prime					0		True
1103	6	og224	TY1	S288c_11G00550	none	5prime					0		True
1104	2	og224	TY1	S288c_11G00540	YKL165C	3prime	yes		-1.7763568394002505e-15	0.09816	1	-1.0080654502810522	True	512.0	5-5
1105	6	og224	TY1	S288c_11G00540	YKL165C	3prime	yes		-1.7763568394002505e-15	0.09816	1	-1.0080654502810522	True	494.0	5-5
1106	3	og225	TY1	S288c_11G00550	none	5prime					0		True
1107	4	og225	TY1	S288c_11G00550	none	5prime					0		True
1108	5	og225	TY1	S288c_11G00550	none	5prime					0		True
1109	3	og225	TY1	S288c_11G00540	YKL165C	3prime	yes		-1.7763568394002505e-15	0.09816	1	-1.0080654502810522	True	579.0	5-5
1110	4	og225	TY1	S288c_11G00540	YKL165C	3prime	yes		-1.7763568394002505e-15	0.09816	1	-1.0080654502810522	True	579.0	5-5
1111	5	og225	TY1	S288c_11G00540	YKL165C	3prime	yes		-1.7763568394002505e-15	0.09816	1	-1.0080654502810522	True	579.0	5-5
1112	1	og226	TY3_1p	S288c_11G00550	none	5prime					0		True
1113	3	og226	TY3_1p	S288c_11G00550	none	5prime					0		True
1114	4	og226	TY3_1p	S288c_11G00550	none	5prime					0		True
1115	5	og226	TY3_1p	S288c_11G00550	none	5prime					0		True
1116	6	og226	TY3_1p	S288c_11G00550	none	5prime					0		True
1117	1	og226	TY3_1p	S288c_11G00540	YKL165C	3prime	yes		-1.7763568394002505e-15	0.09816	1	-1.0080654502810522	True	410.0	5-5
1118	3	og226	TY3_1p	S288c_11G00540	YKL165C	3prime	yes		-1.7763568394002505e-15	0.09816	1	-1.0080654502810522	True	834.0	5-5
1119	4	og226	TY3_1p	S288c_11G00540	YKL165C	3prime	yes		-1.7763568394002505e-15	0.09816	1	-1.0080654502810522	True	834.0	5-5
1120	5	og226	TY3_1p	S288c_11G00540	YKL165C	3prime	yes		-1.7763568394002505e-15	0.09816	1	-1.0080654502810522	True	834.0	5-5
1121	6	og226	TY3_1p	S288c_11G00540	YKL165C	3prime	yes		-1.7763568394002505e-15	0.09816	1	-1.0080654502810522	True	811.0	5-5
1122	2	og227	TY1	S288c_11G00550	none	5prime					0		True
1123	3	og227	TY1	S288c_11G00550	none	5prime					0		True
1124	4	og227	TY1	S288c_11G00550	none	5prime					0		True
1125	5	og227	TY1	S288c_11G00550	none	5prime					0		True
1126	6	og227	TY1	S288c_11G00550	none	5prime					0		True
1127	2	og227	TY1	S288c_11G00540	YKL165C	3prime	yes		-1.7763568394002505e-15	0.09816	1	-1.0080654502810522	True	974.0	3-5
1128	3	og227	TY1	S288c_11G00540	YKL165C	3prime	yes		-1.7763568394002505e-15	0.09816	1	-1.0080654502810522	True	1363.0	3-5
1129	4	og227	TY1	S288c_11G00540	YKL165C	3prime	yes		-1.7763568394002505e-15	0.09816	1	-1.0080654502810522	True	1363.0	3-5
1130	5	og227	TY1	S288c_11G00540	YKL165C	3prime	yes		-1.7763568394002505e-15	0.09816	1	-1.0080654502810522	True	1363.0	3-5
1131	6	og227	TY1	S288c_11G00540	YKL165C	3prime	yes		-1.7763568394002505e-15	0.09816	1	-1.0080654502810522	True	1338.0	3-5
1132	1	og228	Tsu4	S288c_11G00550	none	5prime		conserved			0		True
1133	2	og228	Tsu4	S288c_11G00550	none	5prime		conserved			0		True
1134	3	og228	Tsu4	S288c_11G00550	none	5prime		conserved			0		True
1135	4	og228	Tsu4	S288c_11G00550	none	5prime		conserved			0		True
1136	5	og228	Tsu4	S288c_11G00550	none	5prime		conserved			0		True
1137	6	og228	Tsu4	S288c_11G00550	none	5prime		conserved			0		True
1138	1	og228	Tsu4	S288c_11G00540	YKL165C	3prime	yes	conserved	-1.7763568394002505e-15	0.09816	1	-1.0080654502810522	True	575.0	3-5
1139	2	og228	Tsu4	S288c_11G00540	YKL165C	3prime	yes	conserved	-1.7763568394002505e-15	0.09816	1	-1.0080654502810522	True	723.0	3-5
1140	3	og228	Tsu4	S288c_11G00540	YKL165C	3prime	yes	conserved	-1.7763568394002505e-15	0.09816	1	-1.0080654502810522	True	976.0	3-5
1141	4	og228	Tsu4	S288c_11G00540	YKL165C	3prime	yes	conserved	-1.7763568394002505e-15	0.09816	1	-1.0080654502810522	True	976.0	3-5
1142	5	og228	Tsu4	S288c_11G00540	YKL165C	3prime	yes	conserved	-1.7763568394002505e-15	0.09816	1	-1.0080654502810522	True	976.0	3-5
1143	6	og228	Tsu4	S288c_11G00540	YKL165C	3prime	yes	conserved	-1.7763568394002505e-15	0.09816	1	-1.0080654502810522	True	952.0	3-5
1144	1	og229	TY1	S288c_07G02580	YGR027C	3prime	no	conserved			2		True	737.0	5-5
1145	2	og229	TY1	S288c_07G02580	YGR027C	3prime	no	conserved			2		True	717.0	5-5
1146	3	og229	TY1	S288c_07G02580	YGR027C	3prime	no	conserved			2		True	1057.0	5-5
1147	4	og229	TY1	S288c_07G02580	YGR027C	3prime	no	conserved			2		True	1057.0	5-5
1148	5	og229	TY1	S288c_07G02580	YGR027C	3prime	no	conserved			2		True	1057.0	5-5
1149	6	og229	TY1	S288c_07G02580	YGR027C	3prime	no	conserved			2		True	717.0	5-5
1150	1	og23	TY1	S288c_07G03450	YGR123C	5prime	no	conserved	8.253732212236462	0.06949	4	-1.1580776883205492	True	402.0	3-3
1151	2	og23	TY1	S288c_07G03450	YGR123C	5prime	no	conserved	8.253732212236462	0.06949	4	-1.1580776883205492	True	401.0	3-3
1152	3	og23	TY1	S288c_07G03450	YGR123C	5prime	no	conserved	8.253732212236462	0.06949	4	-1.1580776883205492	True	762.0	3-3
1153	4	og23	TY1	S288c_07G03450	YGR123C	5prime	no	conserved	8.253732212236462	0.06949	4	-1.1580776883205492	True	762.0	3-3
1154	5	og23	TY1	S288c_07G03450	YGR123C	5prime	no	conserved	8.253732212236462	0.06949	4	-1.1580776883205492	True	762.0	3-3
1155	6	og23	TY1	S288c_07G03450	YGR123C	5prime	no	conserved	8.253732212236462	0.06949	4	-1.1580776883205492	True	762.0	3-3
1156	1	og23	TY1	S288c_07G03440	YGR122W	3prime	no	conserved	-17.557535628472174	0.22536	1	-0.647123166022283	True	573.0	5-3
1157	2	og23	TY1	S288c_07G03440	YGR122W	3prime	no	conserved	-17.557535628472174	0.22536	1	-0.647123166022283	True	573.0	5-3
1158	3	og23	TY1	S288c_07G03440	YGR122W	3prime	no	conserved	-17.557535628472174	0.22536	1	-0.647123166022283	True	573.0	5-3
1159	4	og23	TY1	S288c_07G03440	YGR122W	3prime	no	conserved	-17.557535628472174	0.22536	1	-0.647123166022283	True	573.0	5-3
1160	5	og23	TY1	S288c_07G03440	YGR122W	3prime	no	conserved	-17.557535628472174	0.22536	1	-0.647123166022283	True	573.0	5-3
1161	6	og23	TY1	S288c_07G03440	YGR122W	3prime	no	conserved	-17.557535628472174	0.22536	1	-0.647123166022283	True	573.0	5-3
1162	3	og230	TY1	S288c_07G02580	YGR027C	3prime	no				2		True	638.0	3-5
1163	4	og230	TY1	S288c_07G02580	YGR027C	3prime	no				2		True	638.0	3-5
1164	5	og230	TY1	S288c_07G02580	YGR027C	3prime	no				2		True	638.0	3-5
1165	2	og231	TY1	S288c_07G00060	YGL258W	5prime	no				0		True	571.0	5-5
1166	3	og231	TY1	S288c_07G00060	YGL258W	5prime	no				0		True	571.0	5-5
1167	4	og231	TY1	S288c_07G00060	YGL258W	5prime	no				0		True	571.0	5-5
1168	5	og231	TY1	S288c_07G00060	YGL258W	5prime	no				0		True	570.0	5-5
1169	6	og231	TY1	S288c_07G00060	YGL258W	5prime	no				0		True	570.0	5-5
1170	1	og232	TY1	S288c_03G01120	YCR063W	5prime	no	conserved			5		True
1171	2	og232	TY1	S288c_03G01120	YCR063W	5prime	no	conserved			5		True
1172	3	og232	TY1	S288c_03G01120	YCR063W	5prime	no	conserved			5		True
1173	4	og232	TY1	S288c_03G01120	YCR063W	5prime	no	conserved			5		True
1174	5	og232	TY1	S288c_03G01120	YCR063W	5prime	no	conserved			5		True
1175	6	og232	TY1	S288c_03G01120	YCR063W	5prime	no	conserved			5		True
1176	1	og232	TY1	S288c_03G01110	YCR061W	3prime	no	conserved	24.698128602877027	0.13593	0	-0.8666846831011518	True	253.0	3-3
1177	2	og232	TY1	S288c_03G01110	YCR061W	3prime	no	conserved	24.698128602877027	0.13593	0	-0.8666846831011518	True	250.0	3-3
1178	3	og232	TY1	S288c_03G01110	YCR061W	3prime	no	conserved	24.698128602877027	0.13593	0	-0.8666846831011518	True	244.0	3-3
1179	4	og232	TY1	S288c_03G01110	YCR061W	3prime	no	conserved	24.698128602877027	0.13593	0	-0.8666846831011518	True	248.0	3-3
1180	5	og232	TY1	S288c_03G01110	YCR061W	3prime	no	conserved	24.698128602877027	0.13593	0	-0.8666846831011518	True	244.0	3-3
1181	6	og232	TY1	S288c_03G01110	YCR061W	3prime	no	conserved	24.698128602877027	0.13593	0	-0.8666846831011518	True	244.0	3-3
1182	1	og233	TY1	S288c_05G02340	YER161C	5prime	no	conserved	-22.972887173632024	0.17288	11	-0.7622552461248151	True	531.0	3-3
1183	2	og233	TY1	S288c_05G02340	YER161C	5prime	no	conserved	-22.972887173632024	0.17288	11	-0.7622552461248151	True	535.0	3-3
1184	3	og233	TY1	S288c_05G02340	YER161C	5prime	no	conserved	-22.972887173632024	0.17288	11	-0.7622552461248151	True	534.0	3-3
1185	4	og233	TY1	S288c_05G02340	YER161C	5prime	no	conserved	-22.972887173632024	0.17288	11	-0.7622552461248151	True	534.0	3-3
1186	5	og233	TY1	S288c_05G02340	YER161C	5prime	no	conserved	-22.972887173632024	0.17288	11	-0.7622552461248151	True	534.0	3-3
1187	6	og233	TY1	S288c_05G02340	YER161C	5prime	no	conserved	-22.972887173632024	0.17288	11	-0.7622552461248151	True	534.0	3-3
1188	1	og233	TY1	S288c_05G02330	YER159C	3prime	yes	conserved	-0.9184837426738226	0.23131	3	-0.6358055913930618	True	1299.0	5-5
1189	2	og233	TY1	S288c_05G02330	YER159C	3prime	yes	conserved	-0.9184837426738226	0.23131	3	-0.6358055913930618	True	1615.0	5-5
1190	3	og233	TY1	S288c_05G02330	YER159C	3prime	yes	conserved	-0.9184837426738226	0.23131	3	-0.6358055913930618	True	2006.0	5-5
1191	4	og233	TY1	S288c_05G02330	YER159C	3prime	yes	conserved	-0.9184837426738226	0.23131	3	-0.6358055913930618	True	1640.0	5-5
1192	5	og233	TY1	S288c_05G02330	YER159C	3prime	yes	conserved	-0.9184837426738226	0.23131	3	-0.6358055913930618	True	4990.0	5-5
1193	6	og233	TY1	S288c_05G02330	YER159C	3prime	yes	conserved	-0.9184837426738226	0.23131	3	-0.6358055913930618	True	1640.0	5-5
1194	1	og234	Tsu4	S288c_05G02340	YER161C	5prime	no	conserved	-22.972887173632024	0.17288	11	-0.7622552461248151	True	1057.0	3-3
1195	2	og234	Tsu4	S288c_05G02340	YER161C	5prime	no	conserved	-22.972887173632024	0.17288	11	-0.7622552461248151	True	1078.0	3-3
1196	3	og234	Tsu4	S288c_05G02340	YER161C	5prime	no	conserved	-22.972887173632024	0.17288	11	-0.7622552461248151	True	1077.0	3-3
1197	4	og234	Tsu4	S288c_05G02340	YER161C	5prime	no	conserved	-22.972887173632024	0.17288	11	-0.7622552461248151	True	1077.0	3-3
1198	5	og234	Tsu4	S288c_05G02340	YER161C	5prime	no	conserved	-22.972887173632024	0.17288	11	-0.7622552461248151	True	1077.0	3-3
1199	6	og234	Tsu4	S288c_05G02340	YER161C	5prime	no	conserved	-22.972887173632024	0.17288	11	-0.7622552461248151	True	1077.0	3-3
1200	1	og234	Tsu4	S288c_05G02330	YER159C	3prime	yes	conserved	-0.9184837426738226	0.23131	3	-0.6358055913930618	True	711.0	5-5
1201	2	og234	Tsu4	S288c_05G02330	YER159C	3prime	yes	conserved	-0.9184837426738226	0.23131	3	-0.6358055913930618	True	1210.0	5-5
1202	3	og234	Tsu4	S288c_05G02330	YER159C	3prime	yes	conserved	-0.9184837426738226	0.23131	3	-0.6358055913930618	True	1604.0	5-5
1203	4	og234	Tsu4	S288c_05G02330	YER159C	3prime	yes	conserved	-0.9184837426738226	0.23131	3	-0.6358055913930618	True	1235.0	5-5
1204	5	og234	Tsu4	S288c_05G02330	YER159C	3prime	yes	conserved	-0.9184837426738226	0.23131	3	-0.6358055913930618	True	4585.0	5-5
1205	6	og234	Tsu4	S288c_05G02330	YER159C	3prime	yes	conserved	-0.9184837426738226	0.23131	3	-0.6358055913930618	True	1235.0	5-5
1206	1	og235	TY1	S288c_05G02340	YER161C	5prime	no		-22.972887173632024	0.17288	11	-0.7622552461248151	True	1428.0	5-3
1207	3	og235	TY1	S288c_05G02340	YER161C	5prime	no		-22.972887173632024	0.17288	11	-0.7622552461248151	True	1591.0	5-3
1208	4	og235	TY1	S288c_05G02340	YER161C	5prime	no		-22.972887173632024	0.17288	11	-0.7622552461248151	True	1594.0	5-3
1209	6	og235	TY1	S288c_05G02340	YER161C	5prime	no		-22.972887173632024	0.17288	11	-0.7622552461248151	True	1594.0	5-3
1210	1	og235	TY1	S288c_05G02330	YER159C	3prime	yes		-0.9184837426738226	0.23131	3	-0.6358055913930618	True	598.0	3-5
1211	3	og235	TY1	S288c_05G02330	YER159C	3prime	yes		-0.9184837426738226	0.23131	3	-0.6358055913930618	True	944.0	3-5
1212	4	og235	TY1	S288c_05G02330	YER159C	3prime	yes		-0.9184837426738226	0.23131	3	-0.6358055913930618	True	575.0	3-5
1213	6	og235	TY1	S288c_05G02330	YER159C	3prime	yes		-0.9184837426738226	0.23131	3	-0.6358055913930618	True	575.0	3-5
1214	3	og236	TY3_1p	S288c_10G02360	YJR052W	5prime	no		0.0	0.2592	5	-0.5863650028014443	True	255.0	5-3
1215	4	og236	TY3_1p	S288c_10G02360	YJR052W	5prime	no		0.0	0.2592	5	-0.5863650028014443	True	258.0	3-5
1216	5	og236	TY3_1p	S288c_10G02360	YJR052W	5prime	no		0.0	0.2592	5	-0.5863650028014443	True	258.0	3-5
1217	1	og237	Tsu4	S288c_12G02070	YLR154C	3prime	no	conserved			3		True	780.0	5-5
1218	2	og237	Tsu4	S288c_12G02070	YLR154C	3prime	no	conserved			3		True
1219	3	og237	Tsu4	S288c_12G02070	YLR154C	3prime	no	conserved			3		True
1220	4	og237	Tsu4	S288c_12G02070	YLR154C	3prime	no	conserved			3		True
1221	5	og237	Tsu4	S288c_12G02070	YLR154C	3prime	no	conserved			3		True
1222	6	og237	Tsu4	S288c_12G02070	YLR154C	3prime	no	conserved			3		True
1223	1	og238	TY1	S288c_12G02070	YLR154C	3prime	no	conserved			3		True	508.0	3-5
1224	2	og238	TY1	S288c_12G02070	YLR154C	3prime	no	conserved			3		True
1225	3	og238	TY1	S288c_12G02070	YLR154C	3prime	no	conserved			3		True
1226	4	og238	TY1	S288c_12G02070	YLR154C	3prime	no	conserved			3		True
1227	5	og238	TY1	S288c_12G02070	YLR154C	3prime	no	conserved			3		True
1228	6	og238	TY1	S288c_12G02070	YLR154C	3prime	no	conserved			3		True
1229	1	og239	TY1	S288c_04G05440	YDR350C	5prime	no		2.5098351730500044	0.18646	1	-0.7294143201151753	True	405.0	5-3
1230	2	og239	TY1	S288c_04G05440	YDR350C	5prime	no		2.5098351730500044	0.18646	1	-0.7294143201151753	True
1231	3	og239	TY1	S288c_04G05440	YDR350C	5prime	no		2.5098351730500044	0.18646	1	-0.7294143201151753	True	399.0	5-3
1232	4	og239	TY1	S288c_04G05440	YDR350C	5prime	no		2.5098351730500044	0.18646	1	-0.7294143201151753	True	399.0	5-3
1233	5	og239	TY1	S288c_04G05440	YDR350C	5prime	no		2.5098351730500044	0.18646	1	-0.7294143201151753	True	399.0	5-3
1234	6	og239	TY1	S288c_04G05440	YDR350C	5prime	no		2.5098351730500044	0.18646	1	-0.7294143201151753	True	399.0	5-3
1235	1	og239	TY1	S288c_04G05430	YDR349C	3prime	no		-0.1080284973991309	0.15689	0	-0.8044047369944745	True	827.0	3-5
1236	2	og239	TY1	S288c_04G05430	YDR349C	3prime	no		-0.1080284973991309	0.15689	0	-0.8044047369944745	True
1237	3	og239	TY1	S288c_04G05430	YDR349C	3prime	no		-0.1080284973991309	0.15689	0	-0.8044047369944745	True	815.0	3-5
1238	4	og239	TY1	S288c_04G05430	YDR349C	3prime	no		-0.1080284973991309	0.15689	0	-0.8044047369944745	True	815.0	3-5
1239	5	og239	TY1	S288c_04G05430	YDR349C	3prime	no		-0.1080284973991309	0.15689	0	-0.8044047369944745	True	815.0	3-5
1240	6	og239	TY1	S288c_04G05430	YDR349C	3prime	no		-0.1080284973991309	0.15689	0	-0.8044047369944745	True	815.0	3-5
1241	3	og24	TY3_1p	S288c_07G03450	YGR123C	5prime	no		8.253732212236462	0.06949	4	-1.1580776883205492	True	325.0	5-3
1242	4	og24	TY3_1p	S288c_07G03450	YGR123C	5prime	no		8.253732212236462	0.06949	4	-1.1580776883205492	True	325.0	5-3
1243	5	og24	TY3_1p	S288c_07G03450	YGR123C	5prime	no		8.253732212236462	0.06949	4	-1.1580776883205492	True	325.0	5-3
1244	6	og24	TY3_1p	S288c_07G03450	YGR123C	5prime	no		8.253732212236462	0.06949	4	-1.1580776883205492	True	325.0	5-3
1245	3	og24	TY3_1p	S288c_07G03440	YGR122W	3prime	no		-17.557535628472174	0.22536	1	-0.647123166022283	True	981.0	3-3
1246	4	og24	TY3_1p	S288c_07G03440	YGR122W	3prime	no		-17.557535628472174	0.22536	1	-0.647123166022283	True	981.0	3-3
1247	5	og24	TY3_1p	S288c_07G03440	YGR122W	3prime	no		-17.557535628472174	0.22536	1	-0.647123166022283	True	981.0	3-3
1248	6	og24	TY3_1p	S288c_07G03440	YGR122W	3prime	no		-17.557535628472174	0.22536	1	-0.647123166022283	True	981.0	3-3
1249	1	og240	Tsu4	S288c_04G05440	YDR350C	5prime	no	conserved	2.5098351730500044	0.18646	1	-0.7294143201151753	True	754.0	5-3
1250	2	og240	Tsu4	S288c_04G05440	YDR350C	5prime	no	conserved	2.5098351730500044	0.18646	1	-0.7294143201151753	True	1082.0	5-3
1251	3	og240	Tsu4	S288c_04G05440	YDR350C	5prime	no	conserved	2.5098351730500044	0.18646	1	-0.7294143201151753	True	1015.0	5-3
1252	4	og240	Tsu4	S288c_04G05440	YDR350C	5prime	no	conserved	2.5098351730500044	0.18646	1	-0.7294143201151753	True	1015.0	5-3
1253	5	og240	Tsu4	S288c_04G05440	YDR350C	5prime	no	conserved	2.5098351730500044	0.18646	1	-0.7294143201151753	True	1015.0	5-3
1254	6	og240	Tsu4	S288c_04G05440	YDR350C	5prime	no	conserved	2.5098351730500044	0.18646	1	-0.7294143201151753	True	1015.0	5-3
1255	1	og240	Tsu4	S288c_04G05430	YDR349C	3prime	no	conserved	-0.1080284973991309	0.15689	0	-0.8044047369944745	True	404.0	3-5
1256	2	og240	Tsu4	S288c_04G05430	YDR349C	3prime	no	conserved	-0.1080284973991309	0.15689	0	-0.8044047369944745	True	404.0	3-5
1257	3	og240	Tsu4	S288c_04G05430	YDR349C	3prime	no	conserved	-0.1080284973991309	0.15689	0	-0.8044047369944745	True	402.0	3-5
1258	4	og240	Tsu4	S288c_04G05430	YDR349C	3prime	no	conserved	-0.1080284973991309	0.15689	0	-0.8044047369944745	True	402.0	3-5
1259	5	og240	Tsu4	S288c_04G05430	YDR349C	3prime	no	conserved	-0.1080284973991309	0.15689	0	-0.8044047369944745	True	402.0	3-5
1260	6	og240	Tsu4	S288c_04G05430	YDR349C	3prime	no	conserved	-0.1080284973991309	0.15689	0	-0.8044047369944745	True	402.0	3-5
1261	1	og241	TY1	S288c_15G00540	YOL105C	5prime	no	conserved	0.6692363360258016	0.3172	0	-0.49866682135443385	True	637.0	5-3
1262	2	og241	TY1	S288c_15G00540	YOL105C	5prime	no	conserved	0.6692363360258016	0.3172	0	-0.49866682135443385	True	641.0	5-3
1263	3	og241	TY1	S288c_15G00540	YOL105C	5prime	no	conserved	0.6692363360258016	0.3172	0	-0.49866682135443385	True	6533.0	5-3
1264	4	og241	TY1	S288c_15G00540	YOL105C	5prime	no	conserved	0.6692363360258016	0.3172	0	-0.49866682135443385	True	647.0	5-3
1265	5	og241	TY1	S288c_15G00540	YOL105C	5prime	no	conserved	0.6692363360258016	0.3172	0	-0.49866682135443385	True	640.0	5-3
1266	6	og241	TY1	S288c_15G00540	YOL105C	5prime	no	conserved	0.6692363360258016	0.3172	0	-0.49866682135443385	True	642.0	5-3
1267	1	og241	TY1	S288c_15G00530	YOL107W	3prime	no	conserved	4.089120226017007	0.22021	0	-0.657162963083575	True	66.0	3-3
1268	2	og241	TY1	S288c_15G00530	YOL107W	3prime	no	conserved	4.089120226017007	0.22021	0	-0.657162963083575	True	66.0	3-3
1269	3	og241	TY1	S288c_15G00530	YOL107W	3prime	no	conserved	4.089120226017007	0.22021	0	-0.657162963083575	True	66.0	3-3
1270	4	og241	TY1	S288c_15G00530	YOL107W	3prime	no	conserved	4.089120226017007	0.22021	0	-0.657162963083575	True	66.0	3-3
1271	5	og241	TY1	S288c_15G00530	YOL107W	3prime	no	conserved	4.089120226017007	0.22021	0	-0.657162963083575	True	66.0	3-3
1272	6	og241	TY1	S288c_15G00530	YOL107W	3prime	no	conserved	4.089120226017007	0.22021	0	-0.657162963083575	True	66.0	3-3
1273	1	og242	TY1	S288c_15G00540	YOL105C	5prime	no	conserved	0.6692363360258016	0.3172	0	-0.49866682135443385	True	389.0	5-3
1274	2	og242	TY1	S288c_15G00540	YOL105C	5prime	no	conserved	0.6692363360258016	0.3172	0	-0.49866682135443385	True	382.0	5-3
1275	3	og242	TY1	S288c_15G00540	YOL105C	5prime	no	conserved	0.6692363360258016	0.3172	0	-0.49866682135443385	True	372.0	5-3
1276	4	og242	TY1	S288c_15G00540	YOL105C	5prime	no	conserved	0.6692363360258016	0.3172	0	-0.49866682135443385	True	383.0	5-3
1277	5	og242	TY1	S288c_15G00540	YOL105C	5prime	no	conserved	0.6692363360258016	0.3172	0	-0.49866682135443385	True	381.0	5-3
1278	6	og242	TY1	S288c_15G00540	YOL105C	5prime	no	conserved	0.6692363360258016	0.3172	0	-0.49866682135443385	True	383.0	5-3
1279	1	og242	TY1	S288c_15G00530	YOL107W	3prime	no	conserved	4.089120226017007	0.22021	0	-0.657162963083575	True	237.0	3-3
1280	2	og242	TY1	S288c_15G00530	YOL107W	3prime	no	conserved	4.089120226017007	0.22021	0	-0.657162963083575	True	163.0	3-3
1281	3	og242	TY1	S288c_15G00530	YOL107W	3prime	no	conserved	4.089120226017007	0.22021	0	-0.657162963083575	True	167.0	3-3
1282	4	og242	TY1	S288c_15G00530	YOL107W	3prime	no	conserved	4.089120226017007	0.22021	0	-0.657162963083575	True	167.0	3-3
1283	5	og242	TY1	S288c_15G00530	YOL107W	3prime	no	conserved	4.089120226017007	0.22021	0	-0.657162963083575	True	163.0	3-3
1284	6	og242	TY1	S288c_15G00530	YOL107W	3prime	no	conserved	4.089120226017007	0.22021	0	-0.657162963083575	True	163.0	3-3
1285	3	og243	TY1	S288c_04G05850	YDR391C	5prime	no				0		True	208.0	3-3
1286	4	og243	TY1	S288c_04G05850	YDR391C	5prime	no				0		True	208.0	3-3
1287	3	og243	TY1	S288c_04G05840	YDR390C	3prime	yes		-3.233752406625907	0.20283	3	-0.6928678093442197	True	826.0	5-5
1288	4	og243	TY1	S288c_04G05840	YDR390C	3prime	yes		-3.233752406625907	0.20283	3	-0.6928678093442197	True	825.0	5-5
1289	1	og244	TY1	S288c_04G05850	YDR391C	5prime	no	conserved			0		True	129.0	5-3
1290	2	og244	TY1	S288c_04G05850	YDR391C	5prime	no	conserved			0		True	130.0	5-3
1291	3	og244	TY1	S288c_04G05850	YDR391C	5prime	no	conserved			0		True	130.0	5-3
1292	4	og244	TY1	S288c_04G05850	YDR391C	5prime	no	conserved			0		True	130.0	5-3
1293	5	og244	TY1	S288c_04G05850	YDR391C	5prime	no	conserved			0		True	130.0	5-3
1294	6	og244	TY1	S288c_04G05850	YDR391C	5prime	no	conserved			0		True	130.0	5-3
1295	1	og244	TY1	S288c_04G05840	YDR390C	3prime	yes	conserved	-3.233752406625907	0.20283	3	-0.6928678093442197	True	345.0	3-5
1296	2	og244	TY1	S288c_04G05840	YDR390C	3prime	yes	conserved	-3.233752406625907	0.20283	3	-0.6928678093442197	True	330.0	3-5
1297	3	og244	TY1	S288c_04G05840	YDR390C	3prime	yes	conserved	-3.233752406625907	0.20283	3	-0.6928678093442197	True	342.0	3-5
1298	4	og244	TY1	S288c_04G05840	YDR390C	3prime	yes	conserved	-3.233752406625907	0.20283	3	-0.6928678093442197	True	341.0	3-5
1299	5	og244	TY1	S288c_04G05840	YDR390C	3prime	yes	conserved	-3.233752406625907	0.20283	3	-0.6928678093442197	True	330.0	3-5
1300	6	og244	TY1	S288c_04G05840	YDR390C	3prime	yes	conserved	-3.233752406625907	0.20283	3	-0.6928678093442197	True	330.0	3-5
1301	1	og245	Tsu4	S288c_04G05850	YDR391C	5prime	no	conserved			0		True	220.0	5-3
1302	2	og245	Tsu4	S288c_04G05850	YDR391C	5prime	no	conserved			0		True	222.0	5-3
1303	3	og245	Tsu4	S288c_04G05850	YDR391C	5prime	no	conserved			0		True	541.0	5-3
1304	4	og245	Tsu4	S288c_04G05850	YDR391C	5prime	no	conserved			0		True	543.0	5-3
1305	5	og245	Tsu4	S288c_04G05850	YDR391C	5prime	no	conserved			0		True	221.0	5-3
1306	6	og245	Tsu4	S288c_04G05850	YDR391C	5prime	no	conserved			0		True	221.0	5-3
1307	1	og245	Tsu4	S288c_04G05840	YDR390C	3prime	yes	conserved	-3.233752406625907	0.20283	3	-0.6928678093442197	True	634.0	3-5
1308	2	og245	Tsu4	S288c_04G05840	YDR390C	3prime	yes	conserved	-3.233752406625907	0.20283	3	-0.6928678093442197	True	481.0	3-5
1309	3	og245	Tsu4	S288c_04G05840	YDR390C	3prime	yes	conserved	-3.233752406625907	0.20283	3	-0.6928678093442197	True	628.0	3-5
1310	4	og245	Tsu4	S288c_04G05840	YDR390C	3prime	yes	conserved	-3.233752406625907	0.20283	3	-0.6928678093442197	True	627.0	3-5
1311	5	og245	Tsu4	S288c_04G05840	YDR390C	3prime	yes	conserved	-3.233752406625907	0.20283	3	-0.6928678093442197	True	481.0	3-5
1312	6	og245	Tsu4	S288c_04G05840	YDR390C	3prime	yes	conserved	-3.233752406625907	0.20283	3	-0.6928678093442197	True	481.0	3-5
1313	1	og246	TY1	S288c_05G00840	YER012W	5prime	yes		-49.227291701052735	0.12487	48	-0.9035418882825467	True	1153.0	3-5
1314	4	og246	TY1	S288c_05G00840	YER012W	5prime	yes		-49.227291701052735	0.12487	48	-0.9035418882825467	True	1396.0	3-5
1315	1	og246	TY1	S288c_05G00830	YER011W	3prime	no		-0.08690269309476939	0.22626	0	-0.6453922172107363	True	245.0	5-3
1316	4	og246	TY1	S288c_05G00830	YER011W	3prime	no		-0.08690269309476939	0.22626	0	-0.6453922172107363	True	242.0	5-3
1317	1	og247	TY1	S288c_05G00840	YER012W	5prime	yes	conserved	-49.227291701052735	0.12487	48	-0.9035418882825467	True	841.0	5-5
1318	2	og247	TY1	S288c_05G00840	YER012W	5prime	yes	conserved	-49.227291701052735	0.12487	48	-0.9035418882825467	True	905.0	5-5
1319	3	og247	TY1	S288c_05G00840	YER012W	5prime	yes	conserved	-49.227291701052735	0.12487	48	-0.9035418882825467	True	901.0	5-5
1320	4	og247	TY1	S288c_05G00840	YER012W	5prime	yes	conserved	-49.227291701052735	0.12487	48	-0.9035418882825467	True	903.0	5-5
1321	5	og247	TY1	S288c_05G00840	YER012W	5prime	yes	conserved	-49.227291701052735	0.12487	48	-0.9035418882825467	True	903.0	5-5
1322	6	og247	TY1	S288c_05G00840	YER012W	5prime	yes	conserved	-49.227291701052735	0.12487	48	-0.9035418882825467	True	903.0	5-5
1323	1	og247	TY1	S288c_05G00830	YER011W	3prime	no	conserved	-0.08690269309476939	0.22626	0	-0.6453922172107363	True	379.0	3-3
1324	2	og247	TY1	S288c_05G00830	YER011W	3prime	no	conserved	-0.08690269309476939	0.22626	0	-0.6453922172107363	True	376.0	3-3
1325	3	og247	TY1	S288c_05G00830	YER011W	3prime	no	conserved	-0.08690269309476939	0.22626	0	-0.6453922172107363	True	376.0	3-3
1326	4	og247	TY1	S288c_05G00830	YER011W	3prime	no	conserved	-0.08690269309476939	0.22626	0	-0.6453922172107363	True	692.0	3-3
1327	5	og247	TY1	S288c_05G00830	YER011W	3prime	no	conserved	-0.08690269309476939	0.22626	0	-0.6453922172107363	True	692.0	3-3
1328	6	og247	TY1	S288c_05G00830	YER011W	3prime	no	conserved	-0.08690269309476939	0.22626	0	-0.6453922172107363	True	692.0	3-3
1329	4	og248	Tsu4	S288c_05G00840	YER012W	5prime	yes		-49.227291701052735	0.12487	48	-0.9035418882825467	True	1091.0	5-5
1330	5	og248	Tsu4	S288c_05G00840	YER012W	5prime	yes		-49.227291701052735	0.12487	48	-0.9035418882825467	True	1091.0	5-5
1331	6	og248	Tsu4	S288c_05G00840	YER012W	5prime	yes		-49.227291701052735	0.12487	48	-0.9035418882825467	True	1091.0	5-5
1332	4	og248	Tsu4	S288c_05G00830	YER011W	3prime	no		-0.08690269309476939	0.22626	0	-0.6453922172107363	True	401.0	3-3
1333	5	og248	Tsu4	S288c_05G00830	YER011W	3prime	no		-0.08690269309476939	0.22626	0	-0.6453922172107363	True	401.0	3-3
1334	6	og248	Tsu4	S288c_05G00830	YER011W	3prime	no		-0.08690269309476939	0.22626	0	-0.6453922172107363	True	401.0	3-3
1335	1	og249	TY1	S288c_15G02040	YOR059C	5prime	no		13.728349043379714	0.13789	0	-0.8604672284020605	True	363.0	3-3
1336	2	og249	TY1	S288c_15G02040	YOR059C	5prime	no		13.728349043379714	0.13789	0	-0.8604672284020605	True	649.0	3-3
1337	3	og249	TY1	S288c_15G02040	YOR059C	5prime	no		13.728349043379714	0.13789	0	-0.8604672284020605	True
1338	4	og249	TY1	S288c_15G02040	YOR059C	5prime	no		13.728349043379714	0.13789	0	-0.8604672284020605	True
1339	5	og249	TY1	S288c_15G02040	YOR059C	5prime	no		13.728349043379714	0.13789	0	-0.8604672284020605	True
1340	6	og249	TY1	S288c_15G02040	YOR059C	5prime	no		13.728349043379714	0.13789	0	-0.8604672284020605	True	354.0	3-3
1341	1	og249	TY1	S288c_15G02030	none	3prime					0		True
1342	2	og249	TY1	S288c_15G02030	none	3prime					0		True
1343	3	og249	TY1	S288c_15G02030	none	3prime					0		True
1344	4	og249	TY1	S288c_15G02030	none	3prime					0		True
1345	5	og249	TY1	S288c_15G02030	none	3prime					0		True
1346	6	og249	TY1	S288c_15G02030	none	3prime					0		True
1347	2	og25	Tsu4	S288c_07G03450	YGR123C	5prime	no		8.253732212236462	0.06949	4	-1.1580776883205492	True	1061.0	5-3
1348	3	og25	Tsu4	S288c_07G03450	YGR123C	5prime	no		8.253732212236462	0.06949	4	-1.1580776883205492	True	1104.0	5-3
1349	4	og25	Tsu4	S288c_07G03450	YGR123C	5prime	no		8.253732212236462	0.06949	4	-1.1580776883205492	True	1104.0	5-3
1350	5	og25	Tsu4	S288c_07G03450	YGR123C	5prime	no		8.253732212236462	0.06949	4	-1.1580776883205492	True	1104.0	5-3
1351	6	og25	Tsu4	S288c_07G03450	YGR123C	5prime	no		8.253732212236462	0.06949	4	-1.1580776883205492	True	1104.0	5-3
1352	2	og25	Tsu4	S288c_07G03440	YGR122W	3prime	no		-17.557535628472174	0.22536	1	-0.647123166022283	True	325.0	3-3
1353	3	og25	Tsu4	S288c_07G03440	YGR122W	3prime	no		-17.557535628472174	0.22536	1	-0.647123166022283	True	325.0	3-3
1354	4	og25	Tsu4	S288c_07G03440	YGR122W	3prime	no		-17.557535628472174	0.22536	1	-0.647123166022283	True	325.0	3-3
1355	5	og25	Tsu4	S288c_07G03440	YGR122W	3prime	no		-17.557535628472174	0.22536	1	-0.647123166022283	True	325.0	3-3
1356	6	og25	Tsu4	S288c_07G03440	YGR122W	3prime	no		-17.557535628472174	0.22536	1	-0.647123166022283	True	325.0	3-3
1357	2	og250	TY1	S288c_16G00250	YPL256C	5prime	no		2.9498178533949813	0.12875	20	-0.8902527622867714	True	4229.0	3-3
1358	4	og250	TY1	S288c_16G00250	YPL256C	5prime	no		2.9498178533949813	0.12875	20	-0.8902527622867714	True	4387.0	3-3
1359	5	og250	TY1	S288c_16G00250	YPL256C	5prime	no		2.9498178533949813	0.12875	20	-0.8902527622867714	True	4387.0	3-3
1360	2	og250	TY1	S288c_16G00240	YPL257W	3prime	no				0		True
1361	4	og250	TY1	S288c_16G00240	YPL257W	3prime	no				0		True
1362	5	og250	TY1	S288c_16G00240	YPL257W	3prime	no				0		True
1363	2	og251	Tsu4	S288c_16G00250	YPL256C	5prime	no		2.9498178533949813	0.12875	20	-0.8902527622867714	True	3848.0	5-3
1364	3	og251	Tsu4	S288c_16G00250	YPL256C	5prime	no		2.9498178533949813	0.12875	20	-0.8902527622867714	True	3967.0	5-3
1365	4	og251	Tsu4	S288c_16G00250	YPL256C	5prime	no		2.9498178533949813	0.12875	20	-0.8902527622867714	True	4006.0	5-3
1366	5	og251	Tsu4	S288c_16G00250	YPL256C	5prime	no		2.9498178533949813	0.12875	20	-0.8902527622867714	True	4006.0	5-3
1367	6	og251	Tsu4	S288c_16G00250	YPL256C	5prime	no		2.9498178533949813	0.12875	20	-0.8902527622867714	True	3867.0	5-3
1368	2	og251	Tsu4	S288c_16G00240	YPL257W	3prime	no				0		True
1369	3	og251	Tsu4	S288c_16G00240	YPL257W	3prime	no				0		True
1370	4	og251	Tsu4	S288c_16G00240	YPL257W	3prime	no				0		True
1371	5	og251	Tsu4	S288c_16G00240	YPL257W	3prime	no				0		True
1372	6	og251	Tsu4	S288c_16G00240	YPL257W	3prime	no				0		True
1373	1	og252	TY1	S288c_15G02160	YOR073W	5prime	no	conserved			6		True	528.0	3-5
1374	2	og252	TY1	S288c_15G02160	YOR073W	5prime	no	conserved			6		True	524.0	3-5
1375	3	og252	TY1	S288c_15G02160	YOR073W	5prime	no	conserved			6		True	888.0	3-5
1376	4	og252	TY1	S288c_15G02160	YOR073W	5prime	no	conserved			6		True	900.0	3-5
1377	5	og252	TY1	S288c_15G02160	YOR073W	5prime	no	conserved			6		True	890.0	3-5
1378	6	og252	TY1	S288c_15G02160	YOR073W	5prime	no	conserved			6		True	894.0	3-5
1379	1	og252	TY1	S288c_15G02150	YOR071C	3prime	no	conserved	-37.50334077002113	0.03909	0	-1.4079343295677529	True	2437.0	5-5
1380	2	og252	TY1	S288c_15G02150	YOR071C	3prime	no	conserved	-37.50334077002113	0.03909	0	-1.4079343295677529	True	2473.0	5-5
1381	3	og252	TY1	S288c_15G02150	YOR071C	3prime	no	conserved	-37.50334077002113	0.03909	0	-1.4079343295677529	True	2477.0	5-5
1382	4	og252	TY1	S288c_15G02150	YOR071C	3prime	no	conserved	-37.50334077002113	0.03909	0	-1.4079343295677529	True	2477.0	5-5
1383	5	og252	TY1	S288c_15G02150	YOR071C	3prime	no	conserved	-37.50334077002113	0.03909	0	-1.4079343295677529	True	2478.0	5-5
1384	6	og252	TY1	S288c_15G02150	YOR071C	3prime	no	conserved	-37.50334077002113	0.03909	0	-1.4079343295677529	True	2472.0	5-5
1385	3	og253	TY3_1p	S288c_15G02160	YOR073W	5prime	no				6		True	345.0	5-5
1386	4	og253	TY3_1p	S288c_15G02160	YOR073W	5prime	no				6		True	345.0	5-5
1387	5	og253	TY3_1p	S288c_15G02160	YOR073W	5prime	no				6		True	347.0	5-5
1388	3	og253	TY3_1p	S288c_15G02150	YOR071C	3prime	no		-37.50334077002113	0.03909	0	-1.4079343295677529	True	2776.0	3-5
1389	4	og253	TY3_1p	S288c_15G02150	YOR071C	3prime	no		-37.50334077002113	0.03909	0	-1.4079343295677529	True	2776.0	3-5
1390	5	og253	TY3_1p	S288c_15G02150	YOR071C	3prime	no		-37.50334077002113	0.03909	0	-1.4079343295677529	True	2777.0	3-5
1391	1	og254	TY1	S288c_02G01110	YBR014C	5prime	no	conserved	-3.3103031361162154	0.3046	0	-0.5162701009999763	True	2195.0	5-3
1392	2	og254	TY1	S288c_02G01110	YBR014C	5prime	no	conserved	-3.3103031361162154	0.3046	0	-0.5162701009999763	True	547.0	5-3
1393	3	og254	TY1	S288c_02G01110	YBR014C	5prime	no	conserved	-3.3103031361162154	0.3046	0	-0.5162701009999763	True	460.0	5-3
1394	4	og254	TY1	S288c_02G01110	YBR014C	5prime	no	conserved	-3.3103031361162154	0.3046	0	-0.5162701009999763	True	815.0	5-3
1395	5	og254	TY1	S288c_02G01110	YBR014C	5prime	no	conserved	-3.3103031361162154	0.3046	0	-0.5162701009999763	True	452.0	5-3
1396	6	og254	TY1	S288c_02G01110	YBR014C	5prime	no	conserved	-3.3103031361162154	0.3046	0	-0.5162701009999763	True	458.0	5-3
1397	1	og254	TY1	S288c_02G01090	none	3prime		conserved			0		True
1398	2	og254	TY1	S288c_02G01090	none	3prime		conserved			0		True
1399	3	og254	TY1	S288c_02G01090	none	3prime		conserved			0		True
1400	4	og254	TY1	S288c_02G01090	none	3prime		conserved			0		True
1401	5	og254	TY1	S288c_02G01090	none	3prime		conserved			0		True
1402	6	og254	TY1	S288c_02G01090	none	3prime		conserved			0		True
1403	1	og255	TY3_1p	S288c_02G01110	YBR014C	5prime	no		-3.3103031361162154	0.3046	0	-0.5162701009999763	True	363.0	5-3
1404	2	og255	TY3_1p	S288c_02G01110	YBR014C	5prime	no		-3.3103031361162154	0.3046	0	-0.5162701009999763	True	366.0	5-3
1405	4	og255	TY3_1p	S288c_02G01110	YBR014C	5prime	no		-3.3103031361162154	0.3046	0	-0.5162701009999763	True	368.0	5-3
1406	1	og255	TY3_1p	S288c_02G01090	none	3prime					0		True
1407	2	og255	TY3_1p	S288c_02G01090	none	3prime					0		True
1408	4	og255	TY3_1p	S288c_02G01090	none	3prime					0		True
1409	4	og256	TY1	S288c_03G00660	YCR007C	5prime	no		9.34343695605844	0.32102	0	-0.4934679095918231	True	2187.0	5-3
1410	6	og256	TY1	S288c_03G00660	YCR007C	5prime	no		9.34343695605844	0.32102	0	-0.4934679095918231	True	2187.0	5-3
1411	4	og256	TY1	S288c_03G00650	NA	3prime	no				0		True
1412	6	og256	TY1	S288c_03G00650	NA	3prime	no				0		True
1413	2	og257	TY1	S288c_13G00880	YML043C	5prime	yes		1.6439647324352769	0.2505	4	-0.6011922697967355	True	538.0	3-3
1414	5	og257	TY1	S288c_13G00880	YML043C	5prime	yes		1.6439647324352769	0.2505	4	-0.6011922697967355	True	536.0	3-3
1415	6	og257	TY1	S288c_13G00880	YML043C	5prime	yes		1.6439647324352769	0.2505	4	-0.6011922697967355	True	536.0	3-3
1416	2	og257	TY1	S288c_13G00870	YML046W	3prime	yes		-1.9929076460062571	0.13016	15	-0.8855224600711976	True	466.0	5-3
1417	5	og257	TY1	S288c_13G00870	YML046W	3prime	yes		-1.9929076460062571	0.13016	15	-0.8855224600711976	True	465.0	5-3
1418	6	og257	TY1	S288c_13G00870	YML046W	3prime	yes		-1.9929076460062571	0.13016	15	-0.8855224600711976	True	465.0	5-3
1419	1	og258	TY1	S288c_13G00880	YML043C	5prime	yes	conserved	1.6439647324352769	0.2505	4	-0.6011922697967355	True	310.0	5-3
1420	2	og258	TY1	S288c_13G00880	YML043C	5prime	yes	conserved	1.6439647324352769	0.2505	4	-0.6011922697967355	True	309.0	5-3
1421	3	og258	TY1	S288c_13G00880	YML043C	5prime	yes	conserved	1.6439647324352769	0.2505	4	-0.6011922697967355	True	311.0	5-3
1422	4	og258	TY1	S288c_13G00880	YML043C	5prime	yes	conserved	1.6439647324352769	0.2505	4	-0.6011922697967355	True	309.0	5-3
1423	5	og258	TY1	S288c_13G00880	YML043C	5prime	yes	conserved	1.6439647324352769	0.2505	4	-0.6011922697967355	True	307.0	5-3
1424	6	og258	TY1	S288c_13G00880	YML043C	5prime	yes	conserved	1.6439647324352769	0.2505	4	-0.6011922697967355	True	307.0	5-3
1425	1	og258	TY1	S288c_13G00870	YML046W	3prime	yes	conserved	-1.9929076460062571	0.13016	15	-0.8855224600711976	True	364.0	3-3
1426	2	og258	TY1	S288c_13G00870	YML046W	3prime	yes	conserved	-1.9929076460062571	0.13016	15	-0.8855224600711976	True	378.0	3-3
1427	3	og258	TY1	S288c_13G00870	YML046W	3prime	yes	conserved	-1.9929076460062571	0.13016	15	-0.8855224600711976	True	367.0	3-3
1428	4	og258	TY1	S288c_13G00870	YML046W	3prime	yes	conserved	-1.9929076460062571	0.13016	15	-0.8855224600711976	True	367.0	3-3
1429	5	og258	TY1	S288c_13G00870	YML046W	3prime	yes	conserved	-1.9929076460062571	0.13016	15	-0.8855224600711976	True	367.0	3-3
1430	6	og258	TY1	S288c_13G00870	YML046W	3prime	yes	conserved	-1.9929076460062571	0.13016	15	-0.8855224600711976	True	377.0	3-3
1431	5	og259	Tsu4	S288c_06G00150	none	5prime					0		True
1432	6	og259	Tsu4	S288c_06G00150	none	5prime					0		True
1433	5	og259	Tsu4	S288c_06G00140	YFL052W	3prime	no		-7.655340672914516	0.1862	0	-0.7300203233546761	True	5983.0	3-3
1434	6	og259	Tsu4	S288c_06G00140	YFL052W	3prime	no		-7.655340672914516	0.1862	0	-0.7300203233546761	True	5983.0	3-3
1435	1	og26	TY1	S288c_15G04070	none	5prime					0		True
1436	2	og26	TY1	S288c_15G04070	none	5prime					0		True
1437	3	og26	TY1	S288c_15G04070	none	5prime					0		True
1438	4	og26	TY1	S288c_15G04070	none	5prime					0		True
1439	5	og26	TY1	S288c_15G04070	none	5prime					0		True
1440	6	og26	TY1	S288c_15G04070	none	5prime					0		True
1441	1	og26	TY1	S288c_15G04060	YOR289W	3prime	no		1.8544143803440303	0.11449	0	-0.9412324446295808	True	625.0	5-3
1442	2	og26	TY1	S288c_15G04060	YOR289W	3prime	no		1.8544143803440303	0.11449	0	-0.9412324446295808	True
1443	3	og26	TY1	S288c_15G04060	YOR289W	3prime	no		1.8544143803440303	0.11449	0	-0.9412324446295808	True	375.0	5-3
1444	4	og26	TY1	S288c_15G04060	YOR289W	3prime	no		1.8544143803440303	0.11449	0	-0.9412324446295808	True	375.0	5-3
1445	5	og26	TY1	S288c_15G04060	YOR289W	3prime	no		1.8544143803440303	0.11449	0	-0.9412324446295808	True
1446	6	og26	TY1	S288c_15G04060	YOR289W	3prime	no		1.8544143803440303	0.11449	0	-0.9412324446295808	True	375.0	5-3
1447	1	og260	Tsu4	S288c_15G04070	none	5prime					0		True
1448	3	og260	Tsu4	S288c_15G04070	none	5prime					0		True
1449	4	og260	Tsu4	S288c_15G04070	none	5prime					0		True
1450	6	og260	Tsu4	S288c_15G04070	none	5prime					0		True
1451	1	og260	Tsu4	S288c_15G04060	YOR289W	3prime	no		1.8544143803440303	0.11449	0	-0.9412324446295808	True	1476.0	5-3
1452	3	og260	Tsu4	S288c_15G04060	YOR289W	3prime	no		1.8544143803440303	0.11449	0	-0.9412324446295808	True	1215.0	5-3
1453	4	og260	Tsu4	S288c_15G04060	YOR289W	3prime	no		1.8544143803440303	0.11449	0	-0.9412324446295808	True	1215.0	5-3
1454	6	og260	Tsu4	S288c_15G04060	YOR289W	3prime	no		1.8544143803440303	0.11449	0	-0.9412324446295808	True	1215.0	5-3
1455	1	og261	Tsu4	S288c_10G01760	YJL023C	5prime	no	conserved	23.499875089299294	0.25805	1	-0.5882961365940294	True	295.0	5-3
1456	2	og261	Tsu4	S288c_10G01760	YJL023C	5prime	no	conserved	23.499875089299294	0.25805	1	-0.5882961365940294	True	284.0	5-3
1457	3	og261	Tsu4	S288c_10G01760	YJL023C	5prime	no	conserved	23.499875089299294	0.25805	1	-0.5882961365940294	True	296.0	5-3
1458	4	og261	Tsu4	S288c_10G01760	YJL023C	5prime	no	conserved	23.499875089299294	0.25805	1	-0.5882961365940294	True	296.0	5-3
1459	5	og261	Tsu4	S288c_10G01760	YJL023C	5prime	no	conserved	23.499875089299294	0.25805	1	-0.5882961365940294	True	296.0	5-3
1460	6	og261	Tsu4	S288c_10G01760	YJL023C	5prime	no	conserved	23.499875089299294	0.25805	1	-0.5882961365940294	True	296.0	5-3
1461	1	og261	Tsu4	S288c_10G01750	YJL024C	3prime	no	conserved			1		True	695.0	3-5
1462	2	og261	Tsu4	S288c_10G01750	YJL024C	3prime	no	conserved			1		True	370.0	3-5
1463	3	og261	Tsu4	S288c_10G01750	YJL024C	3prime	no	conserved			1		True	369.0	3-5
1464	4	og261	Tsu4	S288c_10G01750	YJL024C	3prime	no	conserved			1		True	369.0	3-5
1465	5	og261	Tsu4	S288c_10G01750	YJL024C	3prime	no	conserved			1		True	369.0	3-5
1466	6	og261	Tsu4	S288c_10G01750	YJL024C	3prime	no	conserved			1		True	369.0	3-5
1467	1	og262	TY1	S288c_15G03240	YOR193W	5prime	no	conserved			2		True	307.0	5-5
1468	2	og262	TY1	S288c_15G03240	YOR193W	5prime	no	conserved			2		True	315.0	5-5
1469	3	og262	TY1	S288c_15G03240	YOR193W	5prime	no	conserved			2		True	336.0	5-5
1470	4	og262	TY1	S288c_15G03240	YOR193W	5prime	no	conserved			2		True	333.0	5-5
1471	5	og262	TY1	S288c_15G03240	YOR193W	5prime	no	conserved			2		True	315.0	5-5
1472	6	og262	TY1	S288c_15G03240	YOR193W	5prime	no	conserved			2		True	333.0	5-5
1473	1	og262	TY1	S288c_15G03230	YOR192C	3prime	no	conserved			0		True	3161.0	3-5
1474	2	og262	TY1	S288c_15G03230	YOR192C	3prime	no	conserved			0		True	2832.0	3-5
1475	3	og262	TY1	S288c_15G03230	YOR192C	3prime	no	conserved			0		True	3358.0	3-5
1476	4	og262	TY1	S288c_15G03230	YOR192C	3prime	no	conserved			0		True	3036.0	3-5
1477	5	og262	TY1	S288c_15G03230	YOR192C	3prime	no	conserved			0		True	2826.0	3-5
1478	6	og262	TY1	S288c_15G03230	YOR192C	3prime	no	conserved			0		True	3036.0	3-5
1479	3	og263	TY3_1p	S288c_15G03240	YOR193W	5prime	no				2		True	1004.0	5-5
1480	4	og263	TY3_1p	S288c_15G03240	YOR193W	5prime	no				2		True	1001.0	5-5
1481	6	og263	TY3_1p	S288c_15G03240	YOR193W	5prime	no				2		True	1001.0	5-5
1482	3	og263	TY3_1p	S288c_15G03230	YOR192C	3prime	no				0		True	2859.0	3-5
1483	4	og263	TY3_1p	S288c_15G03230	YOR192C	3prime	no				0		True	2537.0	3-5
1484	6	og263	TY3_1p	S288c_15G03230	YOR192C	3prime	no				0		True	2537.0	3-5
1485	1	og264	Tsu4	S288c_15G03240	YOR193W	5prime	no				2		True	617.0	5-5
1486	3	og264	Tsu4	S288c_15G03240	YOR193W	5prime	no				2		True	654.0	5-5
1487	4	og264	Tsu4	S288c_15G03240	YOR193W	5prime	no				2		True	651.0	5-5
1488	6	og264	Tsu4	S288c_15G03240	YOR193W	5prime	no				2		True	651.0	5-5
1489	1	og264	Tsu4	S288c_15G03230	YOR192C	3prime	no				0		True	2807.0	3-5
1490	3	og264	Tsu4	S288c_15G03230	YOR192C	3prime	no				0		True	3007.0	3-5
1491	4	og264	Tsu4	S288c_15G03230	YOR192C	3prime	no				0		True	2685.0	3-5
1492	6	og264	Tsu4	S288c_15G03230	YOR192C	3prime	no				0		True	2685.0	3-5
1493	1	og265	TY1	S288c_13G01700	none	5prime		conserved			0		True
1494	2	og265	TY1	S288c_13G01700	none	5prime		conserved			0		True
1495	3	og265	TY1	S288c_13G01700	none	5prime		conserved			0		True
1496	4	og265	TY1	S288c_13G01700	none	5prime		conserved			0		True
1497	5	og265	TY1	S288c_13G01700	none	5prime		conserved			0		True
1498	6	og265	TY1	S288c_13G01700	none	5prime		conserved			0		True
1499	1	og265	TY1	S288c_13G01690	YMR044W	3prime	no	conserved	0.09340940607045622	0.38782	5	-0.4113697979760675	True	148.0	5-3
1500	2	og265	TY1	S288c_13G01690	YMR044W	3prime	no	conserved	0.09340940607045622	0.38782	5	-0.4113697979760675	True	152.0	5-3
1501	3	og265	TY1	S288c_13G01690	YMR044W	3prime	no	conserved	0.09340940607045622	0.38782	5	-0.4113697979760675	True	153.0	5-3
1502	4	og265	TY1	S288c_13G01690	YMR044W	3prime	no	conserved	0.09340940607045622	0.38782	5	-0.4113697979760675	True	153.0	5-3
1503	5	og265	TY1	S288c_13G01690	YMR044W	3prime	no	conserved	0.09340940607045622	0.38782	5	-0.4113697979760675	True	152.0	5-3
1504	6	og265	TY1	S288c_13G01690	YMR044W	3prime	no	conserved	0.09340940607045622	0.38782	5	-0.4113697979760675	True	152.0	5-3
1505	1	og266	TY1	S288c_13G01700	none	5prime					0		True
1506	3	og266	TY1	S288c_13G01700	none	5prime					0		True
1507	4	og266	TY1	S288c_13G01700	none	5prime					0		True
1508	1	og266	TY1	S288c_13G01690	YMR044W	3prime	no		0.09340940607045622	0.38782	5	-0.4113697979760675	True	249.0	3-3
1509	3	og266	TY1	S288c_13G01690	YMR044W	3prime	no		0.09340940607045622	0.38782	5	-0.4113697979760675	True	479.0	3-3
1510	4	og266	TY1	S288c_13G01690	YMR044W	3prime	no		0.09340940607045622	0.38782	5	-0.4113697979760675	True	479.0	3-3
1511	3	og267	TY3_1p	S288c_13G01700	none	5prime					0		True
1512	4	og267	TY3_1p	S288c_13G01700	none	5prime					0		True
1513	3	og267	TY3_1p	S288c_13G01690	YMR044W	3prime	no		0.09340940607045622	0.38782	5	-0.4113697979760675	True	663.0	3-3
1514	4	og267	TY3_1p	S288c_13G01690	YMR044W	3prime	no		0.09340940607045622	0.38782	5	-0.4113697979760675	True	666.0	3-3
1515	1	og268	TY1	S288c_11G02210	YKR010C	5prime	no	conserved	-0.39826556109099953	0.56899	10	-0.24489536626394892	True	848.0	5-3
1516	2	og268	TY1	S288c_11G02210	YKR010C	5prime	no	conserved	-0.39826556109099953	0.56899	10	-0.24489536626394892	True	1155.0	5-3
1517	3	og268	TY1	S288c_11G02210	YKR010C	5prime	no	conserved	-0.39826556109099953	0.56899	10	-0.24489536626394892	True	1168.0	5-3
1518	4	og268	TY1	S288c_11G02210	YKR010C	5prime	no	conserved	-0.39826556109099953	0.56899	10	-0.24489536626394892	True	1168.0	5-3
1519	5	og268	TY1	S288c_11G02210	YKR010C	5prime	no	conserved	-0.39826556109099953	0.56899	10	-0.24489536626394892	True	1155.0	5-3
1520	6	og268	TY1	S288c_11G02210	YKR010C	5prime	no	conserved	-0.39826556109099953	0.56899	10	-0.24489536626394892	True	1155.0	5-3
1521	1	og268	TY1	S288c_11G02200	YKR009C	3prime	no	conserved	-0.3059374994594244	0.14969	0	-0.8248072116133968	True	888.0	3-5
1522	2	og268	TY1	S288c_11G02200	YKR009C	3prime	no	conserved	-0.3059374994594244	0.14969	0	-0.8248072116133968	True	576.0	3-5
1523	3	og268	TY1	S288c_11G02200	YKR009C	3prime	no	conserved	-0.3059374994594244	0.14969	0	-0.8248072116133968	True	578.0	3-5
1524	4	og268	TY1	S288c_11G02200	YKR009C	3prime	no	conserved	-0.3059374994594244	0.14969	0	-0.8248072116133968	True	578.0	3-5
1525	5	og268	TY1	S288c_11G02200	YKR009C	3prime	no	conserved	-0.3059374994594244	0.14969	0	-0.8248072116133968	True	577.0	3-5
1526	6	og268	TY1	S288c_11G02200	YKR009C	3prime	no	conserved	-0.3059374994594244	0.14969	0	-0.8248072116133968	True	577.0	3-5
1527	2	og269	TY1	S288c_11G02210	YKR010C	5prime	no		-0.39826556109099953	0.56899	10	-0.24489536626394892	True	440.0	5-3
1528	3	og269	TY1	S288c_11G02210	YKR010C	5prime	no		-0.39826556109099953	0.56899	10	-0.24489536626394892	True	468.0	5-3
1529	4	og269	TY1	S288c_11G02210	YKR010C	5prime	no		-0.39826556109099953	0.56899	10	-0.24489536626394892	True	468.0	5-3
1530	5	og269	TY1	S288c_11G02210	YKR010C	5prime	no		-0.39826556109099953	0.56899	10	-0.24489536626394892	True	440.0	5-3
1531	6	og269	TY1	S288c_11G02210	YKR010C	5prime	no		-0.39826556109099953	0.56899	10	-0.24489536626394892	True	440.0	5-3
1532	2	og269	TY1	S288c_11G02200	YKR009C	3prime	no		-0.3059374994594244	0.14969	0	-0.8248072116133968	True	1078.0	3-5
1533	3	og269	TY1	S288c_11G02200	YKR009C	3prime	no		-0.3059374994594244	0.14969	0	-0.8248072116133968	True	1081.0	3-5
1534	4	og269	TY1	S288c_11G02200	YKR009C	3prime	no		-0.3059374994594244	0.14969	0	-0.8248072116133968	True	1081.0	3-5
1535	5	og269	TY1	S288c_11G02200	YKR009C	3prime	no		-0.3059374994594244	0.14969	0	-0.8248072116133968	True	1079.0	3-5
1536	6	og269	TY1	S288c_11G02200	YKR009C	3prime	no		-0.3059374994594244	0.14969	0	-0.8248072116133968	True	1079.0	3-5
1537	1	og27	TY3_1p	S288c_15G04070	none	5prime					0		True
1538	3	og27	TY3_1p	S288c_15G04070	none	5prime					0		True
1539	4	og27	TY3_1p	S288c_15G04070	none	5prime					0		True
1540	6	og27	TY3_1p	S288c_15G04070	none	5prime					0		True
1541	1	og27	TY3_1p	S288c_15G04060	YOR289W	3prime	no		1.8544143803440303	0.11449	0	-0.9412324446295808	True	979.0	5-3
1542	3	og27	TY3_1p	S288c_15G04060	YOR289W	3prime	no		1.8544143803440303	0.11449	0	-0.9412324446295808	True	715.0	5-3
1543	4	og27	TY3_1p	S288c_15G04060	YOR289W	3prime	no		1.8544143803440303	0.11449	0	-0.9412324446295808	True	715.0	5-3
1544	6	og27	TY3_1p	S288c_15G04060	YOR289W	3prime	no		1.8544143803440303	0.11449	0	-0.9412324446295808	True	715.0	5-3
1545	1	og270	TY3_1p	S288c_11G02210	YKR010C	5prime	no	conserved	-0.39826556109099953	0.56899	10	-0.24489536626394892	True	526.0	5-3
1546	2	og270	TY3_1p	S288c_11G02210	YKR010C	5prime	no	conserved	-0.39826556109099953	0.56899	10	-0.24489536626394892	True	846.0	5-3
1547	3	og270	TY3_1p	S288c_11G02210	YKR010C	5prime	no	conserved	-0.39826556109099953	0.56899	10	-0.24489536626394892	True	868.0	5-3
1548	4	og270	TY3_1p	S288c_11G02210	YKR010C	5prime	no	conserved	-0.39826556109099953	0.56899	10	-0.24489536626394892	True	868.0	5-3
1549	5	og270	TY3_1p	S288c_11G02210	YKR010C	5prime	no	conserved	-0.39826556109099953	0.56899	10	-0.24489536626394892	True	855.0	5-3
1550	6	og270	TY3_1p	S288c_11G02210	YKR010C	5prime	no	conserved	-0.39826556109099953	0.56899	10	-0.24489536626394892	True	855.0	5-3
1551	1	og270	TY3_1p	S288c_11G02200	YKR009C	3prime	no	conserved	-0.3059374994594244	0.14969	0	-0.8248072116133968	True	1311.0	3-5
1552	2	og270	TY3_1p	S288c_11G02200	YKR009C	3prime	no	conserved	-0.3059374994594244	0.14969	0	-0.8248072116133968	True	773.0	3-5
1553	3	og270	TY3_1p	S288c_11G02200	YKR009C	3prime	no	conserved	-0.3059374994594244	0.14969	0	-0.8248072116133968	True	775.0	3-5
1554	4	og270	TY3_1p	S288c_11G02200	YKR009C	3prime	no	conserved	-0.3059374994594244	0.14969	0	-0.8248072116133968	True	775.0	3-5
1555	5	og270	TY3_1p	S288c_11G02200	YKR009C	3prime	no	conserved	-0.3059374994594244	0.14969	0	-0.8248072116133968	True	774.0	3-5
1556	6	og270	TY3_1p	S288c_11G02200	YKR009C	3prime	no	conserved	-0.3059374994594244	0.14969	0	-0.8248072116133968	True	774.0	3-5
1557	2	og271	TY1	S288c_07G04050	YGR188C	3prime	no		5.546983072438865	0.19671	10	-0.7061735616138223	True	234.0	5-5
1558	3	og271	TY1	S288c_07G04050	YGR188C	3prime	no		5.546983072438865	0.19671	10	-0.7061735616138223	True	296.0	5-5
1559	4	og271	TY1	S288c_07G04050	YGR188C	3prime	no		5.546983072438865	0.19671	10	-0.7061735616138223	True	296.0	5-5
1560	5	og271	TY1	S288c_07G04050	YGR188C	3prime	no		5.546983072438865	0.19671	10	-0.7061735616138223	True	296.0	5-5
1561	6	og271	TY1	S288c_07G04050	YGR188C	3prime	no		5.546983072438865	0.19671	10	-0.7061735616138223	True	235.0	5-5
1562	2	og272	Tsu4	S288c_07G04050	YGR188C	3prime	no		5.546983072438865	0.19671	10	-0.7061735616138223	True	772.0	5-5
1563	3	og272	Tsu4	S288c_07G04050	YGR188C	3prime	no		5.546983072438865	0.19671	10	-0.7061735616138223	True	6655.0	5-5
1564	4	og272	Tsu4	S288c_07G04050	YGR188C	3prime	no		5.546983072438865	0.19671	10	-0.7061735616138223	True	771.0	5-5
1565	5	og272	Tsu4	S288c_07G04050	YGR188C	3prime	no		5.546983072438865	0.19671	10	-0.7061735616138223	True	771.0	5-5
1566	6	og272	Tsu4	S288c_07G04050	YGR188C	3prime	no		5.546983072438865	0.19671	10	-0.7061735616138223	True	772.0	5-5
1567	1	og273	TY5	S288c_03G00030	none	5prime		conserved			0		True
1568	2	og273	TY5	S288c_03G00030	none	5prime		conserved			0		True
1569	3	og273	TY5	S288c_03G00030	none	5prime		conserved			0		True
1570	4	og273	TY5	S288c_03G00030	none	5prime		conserved			0		True
1571	5	og273	TY5	S288c_03G00030	none	5prime		conserved			0		True
1572	6	og273	TY5	S288c_03G00030	none	5prime		conserved			0		True
1573	1	og273	TY5	S288c_03G00020	none	3prime		conserved			0		True
1574	2	og273	TY5	S288c_03G00020	none	3prime		conserved			0		True
1575	3	og273	TY5	S288c_03G00020	none	3prime		conserved			0		True
1576	4	og273	TY5	S288c_03G00020	none	3prime		conserved			0		True
1577	5	og273	TY5	S288c_03G00020	none	3prime		conserved			0		True
1578	6	og273	TY5	S288c_03G00020	none	3prime		conserved			0		True
1579	1	og274	TY5	S288c_03G00030	none	5prime					0		True
1580	2	og274	TY5	S288c_03G00030	none	5prime					0		True
1581	3	og274	TY5	S288c_03G00030	none	5prime					0		True
1582	1	og274	TY5	S288c_03G00020	none	3prime					0		True
1583	2	og274	TY5	S288c_03G00020	none	3prime					0		True
1584	3	og274	TY5	S288c_03G00020	none	3prime					0		True
1585	1	og275	TY5	S288c_03G00030	none	5prime					0		True
1586	2	og275	TY5	S288c_03G00030	none	5prime					0		True
1587	3	og275	TY5	S288c_03G00030	none	5prime					0		True
1588	4	og275	TY5	S288c_03G00030	none	5prime					0		True
1589	5	og275	TY5	S288c_03G00030	none	5prime					0		True
1590	6	og275	TY5	S288c_03G00030	none	5prime					0		True
1591	1	og275	TY5	S288c_03G00020	none	3prime					0		True
1592	2	og275	TY5	S288c_03G00020	none	3prime					0		True
1593	3	og275	TY5	S288c_03G00020	none	3prime					0		True
1594	4	og275	TY5	S288c_03G00020	none	3prime					0		True
1595	5	og275	TY5	S288c_03G00020	none	3prime					0		True
1596	6	og275	TY5	S288c_03G00020	none	3prime					0		True
1597	2	og276	TY1	S288c_14G02130	YNL096C	5prime	no				5		True	566.0	5-3
1598	5	og276	TY1	S288c_14G02130	YNL096C	5prime	no				5		True	567.0	5-3
1599	6	og276	TY1	S288c_14G02130	YNL096C	5prime	no				5		True	567.0	5-3
1600	2	og276	TY1	S288c_14G02120	YNL097C	3prime	no		29.095601946302295	0.16774	11	-0.7753633613185597	True	453.0	3-5
1601	5	og276	TY1	S288c_14G02120	YNL097C	3prime	no		29.095601946302295	0.16774	11	-0.7753633613185597	True	452.0	3-5
1602	6	og276	TY1	S288c_14G02120	YNL097C	3prime	no		29.095601946302295	0.16774	11	-0.7753633613185597	True	453.0	3-5
1603	1	og277	TY3_1p	S288c_07G02700	YGR040W	5prime	no				24		True	1929.0	3-5
1604	3	og277	TY3_1p	S288c_07G02700	YGR040W	5prime	no				24		True	2011.0	3-5
1605	4	og277	TY3_1p	S288c_07G02700	YGR040W	5prime	no				24		True	2011.0	3-5
1606	5	og277	TY3_1p	S288c_07G02700	YGR040W	5prime	no				24		True	2011.0	3-5
1607	1	og277	TY3_1p	S288c_07G02690	YGR038W	3prime	no				5		True	822.0	5-3
1608	3	og277	TY3_1p	S288c_07G02690	YGR038W	3prime	no				5		True	422.0	5-3
1609	4	og277	TY3_1p	S288c_07G02690	YGR038W	3prime	no				5		True	422.0	5-3
1610	5	og277	TY3_1p	S288c_07G02690	YGR038W	3prime	no				5		True	422.0	5-3
1611	1	og278	TY1	S288c_07G02700	YGR040W	5prime	no	conserved			24		True	1483.0	5-5
1612	2	og278	TY1	S288c_07G02700	YGR040W	5prime	no	conserved			24		True	1501.0	5-5
1613	3	og278	TY1	S288c_07G02700	YGR040W	5prime	no	conserved			24		True	1507.0	5-5
1614	4	og278	TY1	S288c_07G02700	YGR040W	5prime	no	conserved			24		True	1507.0	5-5
1615	5	og278	TY1	S288c_07G02700	YGR040W	5prime	no	conserved			24		True	1507.0	5-5
1616	6	og278	TY1	S288c_07G02700	YGR040W	5prime	no	conserved			24		True	1503.0	5-5
1617	1	og278	TY1	S288c_07G02690	YGR038W	3prime	no	conserved			5		True	1266.0	3-3
1618	2	og278	TY1	S288c_07G02690	YGR038W	3prime	no	conserved			5		True	533.0	3-3
1619	3	og278	TY1	S288c_07G02690	YGR038W	3prime	no	conserved			5		True	1014.0	3-3
1620	4	og278	TY1	S288c_07G02690	YGR038W	3prime	no	conserved			5		True	1014.0	3-3
1621	5	og278	TY1	S288c_07G02690	YGR038W	3prime	no	conserved			5		True	1014.0	3-3
1622	6	og278	TY1	S288c_07G02690	YGR038W	3prime	no	conserved			5		True	533.0	3-3
1623	3	og279	TY3_1p	S288c_16G03740	YPR122W	5prime	no				3		True	586.0	3-5
1624	4	og279	TY3_1p	S288c_16G03740	YPR122W	5prime	no				3		True	595.0	3-5
1625	5	og279	TY3_1p	S288c_16G03740	YPR122W	5prime	no				3		True	595.0	3-5
1626	6	og279	TY3_1p	S288c_16G03740	YPR122W	5prime	no				3		True	595.0	3-5
1627	3	og279	TY3_1p	S288c_16G03730	YPR121W	3prime	no		1.0587507424518012	0.16634	0	-0.7790033028526316	True	945.0	5-3
1628	4	og279	TY3_1p	S288c_16G03730	YPR121W	3prime	no		1.0587507424518012	0.16634	0	-0.7790033028526316	True	945.0	5-3
1629	5	og279	TY3_1p	S288c_16G03730	YPR121W	3prime	no		1.0587507424518012	0.16634	0	-0.7790033028526316	True	945.0	5-3
1630	6	og279	TY3_1p	S288c_16G03730	YPR121W	3prime	no		1.0587507424518012	0.16634	0	-0.7790033028526316	True	945.0	5-3
1631	3	og28	Tsu4	S288c_15G04070	none	5prime					0		True
1632	4	og28	Tsu4	S288c_15G04070	none	5prime					0		True
1633	6	og28	Tsu4	S288c_15G04070	none	5prime					0		True
1634	3	og28	Tsu4	S288c_15G04060	YOR289W	3prime	no		1.8544143803440303	0.11449	0	-0.9412324446295808	True	289.0	3-3
1635	4	og28	Tsu4	S288c_15G04060	YOR289W	3prime	no		1.8544143803440303	0.11449	0	-0.9412324446295808	True	289.0	3-3
1636	6	og28	Tsu4	S288c_15G04060	YOR289W	3prime	no		1.8544143803440303	0.11449	0	-0.9412324446295808	True	289.0	3-3
1637	1	og280	TY1	S288c_16G03740	YPR122W	5prime	no	conserved			3		True	716.0	5-5
1638	2	og280	TY1	S288c_16G03740	YPR122W	5prime	no	conserved			3		True	713.0	5-5
1639	3	og280	TY1	S288c_16G03740	YPR122W	5prime	no	conserved			3		True	705.0	5-5
1640	4	og280	TY1	S288c_16G03740	YPR122W	5prime	no	conserved			3		True	714.0	5-5
1641	5	og280	TY1	S288c_16G03740	YPR122W	5prime	no	conserved			3		True	714.0	5-5
1642	6	og280	TY1	S288c_16G03740	YPR122W	5prime	no	conserved			3		True	714.0	5-5
1643	1	og280	TY1	S288c_16G03730	YPR121W	3prime	no	conserved	1.0587507424518012	0.16634	0	-0.7790033028526316	True	633.0	3-3
1644	2	og280	TY1	S288c_16G03730	YPR121W	3prime	no	conserved	1.0587507424518012	0.16634	0	-0.7790033028526316	True	547.0	3-3
1645	3	og280	TY1	S288c_16G03730	YPR121W	3prime	no	conserved	1.0587507424518012	0.16634	0	-0.7790033028526316	True	619.0	3-3
1646	4	og280	TY1	S288c_16G03730	YPR121W	3prime	no	conserved	1.0587507424518012	0.16634	0	-0.7790033028526316	True	619.0	3-3
1647	5	og280	TY1	S288c_16G03730	YPR121W	3prime	no	conserved	1.0587507424518012	0.16634	0	-0.7790033028526316	True	619.0	3-3
1648	6	og280	TY1	S288c_16G03730	YPR121W	3prime	no	conserved	1.0587507424518012	0.16634	0	-0.7790033028526316	True	619.0	3-3
1649	1	og281	TY1	S288c_06G00470	YFL018C	5prime	no	conserved	-0.40554851845305073	0.04883	3	-1.3113132757158765	True	311.0	5-3
1650	2	og281	TY1	S288c_06G00470	YFL018C	5prime	no	conserved	-0.40554851845305073	0.04883	3	-1.3113132757158765	True	323.0	5-3
1651	3	og281	TY1	S288c_06G00470	YFL018C	5prime	no	conserved	-0.40554851845305073	0.04883	3	-1.3113132757158765	True	349.0	5-3
1652	4	og281	TY1	S288c_06G00470	YFL018C	5prime	no	conserved	-0.40554851845305073	0.04883	3	-1.3113132757158765	True	348.0	5-3
1653	5	og281	TY1	S288c_06G00470	YFL018C	5prime	no	conserved	-0.40554851845305073	0.04883	3	-1.3113132757158765	True	351.0	5-3
1654	6	og281	TY1	S288c_06G00470	YFL018C	5prime	no	conserved	-0.40554851845305073	0.04883	3	-1.3113132757158765	True	6370.0	5-3
1655	1	og281	TY1	S288c_06G00460	YFL020C	3prime	no	conserved	-0.42252568865088164	0.10204	0	-0.9912295500622476	True	1511.0	3-5
1656	2	og281	TY1	S288c_06G00460	YFL020C	3prime	no	conserved	-0.42252568865088164	0.10204	0	-0.9912295500622476	True	1388.0	3-5
1657	3	og281	TY1	S288c_06G00460	YFL020C	3prime	no	conserved	-0.42252568865088164	0.10204	0	-0.9912295500622476	True	1392.0	3-5
1658	4	og281	TY1	S288c_06G00460	YFL020C	3prime	no	conserved	-0.42252568865088164	0.10204	0	-0.9912295500622476	True	1393.0	3-5
1659	5	og281	TY1	S288c_06G00460	YFL020C	3prime	no	conserved	-0.42252568865088164	0.10204	0	-0.9912295500622476	True	1386.0	3-5
1660	6	og281	TY1	S288c_06G00460	YFL020C	3prime	no	conserved	-0.42252568865088164	0.10204	0	-0.9912295500622476	True	1388.0	3-5
1661	2	og282	TY1	S288c_02G00950	none	5prime					0		True
1662	3	og282	TY1	S288c_02G00950	none	5prime					0		True
1663	4	og282	TY1	S288c_02G00950	none	5prime					0		True
1664	5	og282	TY1	S288c_02G00950	none	5prime					0		True
1665	6	og282	TY1	S288c_02G00950	none	5prime					0		True
1666	2	og282	TY1	S288c_02G00940	YBL005W	3prime	no		-0.3408226485948189	0.17046	0	-0.7683775158934205	True	367.0	5-3
1667	3	og282	TY1	S288c_02G00940	YBL005W	3prime	no		-0.3408226485948189	0.17046	0	-0.7683775158934205	True	252.0	5-3
1668	4	og282	TY1	S288c_02G00940	YBL005W	3prime	no		-0.3408226485948189	0.17046	0	-0.7683775158934205	True	367.0	5-3
1669	5	og282	TY1	S288c_02G00940	YBL005W	3prime	no		-0.3408226485948189	0.17046	0	-0.7683775158934205	True	367.0	5-3
1670	6	og282	TY1	S288c_02G00940	YBL005W	3prime	no		-0.3408226485948189	0.17046	0	-0.7683775158934205	True	252.0	5-3
1671	2	og283	TY3_1p	S288c_02G00950	none	5prime					0		True
1672	4	og283	TY3_1p	S288c_02G00950	none	5prime					0		True
1673	5	og283	TY3_1p	S288c_02G00950	none	5prime					0		True
1674	2	og283	TY3_1p	S288c_02G00940	YBL005W	3prime	no		-0.3408226485948189	0.17046	0	-0.7683775158934205	True	704.0	5-3
1675	4	og283	TY3_1p	S288c_02G00940	YBL005W	3prime	no		-0.3408226485948189	0.17046	0	-0.7683775158934205	True	704.0	5-3
1676	5	og283	TY3_1p	S288c_02G00940	YBL005W	3prime	no		-0.3408226485948189	0.17046	0	-0.7683775158934205	True	704.0	5-3
1677	1	og284	Tsu4	S288c_02G00950	none	5prime		conserved			0		True
1678	2	og284	Tsu4	S288c_02G00950	none	5prime		conserved			0		True
1679	3	og284	Tsu4	S288c_02G00950	none	5prime		conserved			0		True
1680	4	og284	Tsu4	S288c_02G00950	none	5prime		conserved			0		True
1681	5	og284	Tsu4	S288c_02G00950	none	5prime		conserved			0		True
1682	6	og284	Tsu4	S288c_02G00950	none	5prime		conserved			0		True
1683	1	og284	Tsu4	S288c_02G00940	YBL005W	3prime	no	conserved	-0.3408226485948189	0.17046	0	-0.7683775158934205	True	93.0	5-3
1684	2	og284	Tsu4	S288c_02G00940	YBL005W	3prime	no	conserved	-0.3408226485948189	0.17046	0	-0.7683775158934205	True	73.0	5-3
1685	3	og284	Tsu4	S288c_02G00940	YBL005W	3prime	no	conserved	-0.3408226485948189	0.17046	0	-0.7683775158934205	True	93.0	5-3
1686	4	og284	Tsu4	S288c_02G00940	YBL005W	3prime	no	conserved	-0.3408226485948189	0.17046	0	-0.7683775158934205	True	73.0	5-3
1687	5	og284	Tsu4	S288c_02G00940	YBL005W	3prime	no	conserved	-0.3408226485948189	0.17046	0	-0.7683775158934205	True	73.0	5-3
1688	6	og284	Tsu4	S288c_02G00940	YBL005W	3prime	no	conserved	-0.3408226485948189	0.17046	0	-0.7683775158934205	True	93.0	5-3
1689	1	og285	TY1	S288c_02G00950	none	5prime		conserved			0		True
1690	2	og285	TY1	S288c_02G00950	none	5prime		conserved			0		True
1691	3	og285	TY1	S288c_02G00950	none	5prime		conserved			0		True
1692	4	og285	TY1	S288c_02G00950	none	5prime		conserved			0		True
1693	5	og285	TY1	S288c_02G00950	none	5prime		conserved			0		True
1694	6	og285	TY1	S288c_02G00950	none	5prime		conserved			0		True
1695	1	og285	TY1	S288c_02G00940	YBL005W	3prime	no	conserved	-0.3408226485948189	0.17046	0	-0.7683775158934205	True	176.0	3-3
1696	2	og285	TY1	S288c_02G00940	YBL005W	3prime	no	conserved	-0.3408226485948189	0.17046	0	-0.7683775158934205	True	291.0	3-3
1697	3	og285	TY1	S288c_02G00940	YBL005W	3prime	no	conserved	-0.3408226485948189	0.17046	0	-0.7683775158934205	True	176.0	3-3
1698	4	og285	TY1	S288c_02G00940	YBL005W	3prime	no	conserved	-0.3408226485948189	0.17046	0	-0.7683775158934205	True	291.0	3-3
1699	5	og285	TY1	S288c_02G00940	YBL005W	3prime	no	conserved	-0.3408226485948189	0.17046	0	-0.7683775158934205	True	291.0	3-3
1700	6	og285	TY1	S288c_02G00940	YBL005W	3prime	no	conserved	-0.3408226485948189	0.17046	0	-0.7683775158934205	True	176.0	3-3
1701	1	og286	TY1	S288c_15G02790	YOR143C	5prime	yes	conserved	-1.3405462854107233	0.15661	2	-0.8051805104379649	True	488.0	3-3
1702	2	og286	TY1	S288c_15G02790	YOR143C	5prime	yes	conserved	-1.3405462854107233	0.15661	2	-0.8051805104379649	True	503.0	3-3
1703	3	og286	TY1	S288c_15G02790	YOR143C	5prime	yes	conserved	-1.3405462854107233	0.15661	2	-0.8051805104379649	True	502.0	3-3
1704	4	og286	TY1	S288c_15G02790	YOR143C	5prime	yes	conserved	-1.3405462854107233	0.15661	2	-0.8051805104379649	True	502.0	3-3
1705	5	og286	TY1	S288c_15G02790	YOR143C	5prime	yes	conserved	-1.3405462854107233	0.15661	2	-0.8051805104379649	True	503.0	3-3
1706	6	og286	TY1	S288c_15G02790	YOR143C	5prime	yes	conserved	-1.3405462854107233	0.15661	2	-0.8051805104379649	True	503.0	3-3
1707	1	og286	TY1	S288c_15G02780	YOR142W	3prime	no	conserved			1		True	839.0	5-3
1708	2	og286	TY1	S288c_15G02780	YOR142W	3prime	no	conserved			1		True	580.0	5-3
1709	3	og286	TY1	S288c_15G02780	YOR142W	3prime	no	conserved			1		True	577.0	5-3
1710	4	og286	TY1	S288c_15G02780	YOR142W	3prime	no	conserved			1		True	577.0	5-3
1711	5	og286	TY1	S288c_15G02780	YOR142W	3prime	no	conserved			1		True	916.0	5-3
1712	6	og286	TY1	S288c_15G02780	YOR142W	3prime	no	conserved			1		True	916.0	5-3
1713	5	og287	TY1	S288c_15G02790	YOR143C	5prime	yes		-1.3405462854107233	0.15661	2	-0.8051805104379649	True	822.0	5-3
1714	6	og287	TY1	S288c_15G02790	YOR143C	5prime	yes		-1.3405462854107233	0.15661	2	-0.8051805104379649	True	822.0	5-3
1715	5	og287	TY1	S288c_15G02780	YOR142W	3prime	no				1		True	596.0	3-3
1716	6	og287	TY1	S288c_15G02780	YOR142W	3prime	no				1		True	596.0	3-3
1717	1	og288	TY1	S288c_13G02250	none	5prime					0		True
1718	2	og288	TY1	S288c_13G02250	none	5prime					0		True
1719	3	og288	TY1	S288c_13G02250	none	5prime					0		True
1720	4	og288	TY1	S288c_13G02250	none	5prime					0		True
1721	5	og288	TY1	S288c_13G02250	none	5prime					0		True
1722	6	og288	TY1	S288c_13G02250	none	5prime					0		True
1723	1	og288	TY1	S288c_13G02240	YMR106C	3prime	no		4.558850046436868	0.21714	6	-0.663260166508157	True	1084.0	3-5
1724	2	og288	TY1	S288c_13G02240	YMR106C	3prime	no		4.558850046436868	0.21714	6	-0.663260166508157	True
1725	3	og288	TY1	S288c_13G02240	YMR106C	3prime	no		4.558850046436868	0.21714	6	-0.663260166508157	True	1008.0	3-5
1726	4	og288	TY1	S288c_13G02240	YMR106C	3prime	no		4.558850046436868	0.21714	6	-0.663260166508157	True
1727	5	og288	TY1	S288c_13G02240	YMR106C	3prime	no		4.558850046436868	0.21714	6	-0.663260166508157	True
1728	6	og288	TY1	S288c_13G02240	YMR106C	3prime	no		4.558850046436868	0.21714	6	-0.663260166508157	True
1729	1	og289	TY1	S288c_05G00450	NA	3prime	no	conserved			0		True
1730	2	og289	TY1	S288c_05G00450	NA	3prime	no	conserved			0		True
1731	3	og289	TY1	S288c_05G00450	NA	3prime	no	conserved			0		True
1732	4	og289	TY1	S288c_05G00450	NA	3prime	no	conserved			0		True
1733	5	og289	TY1	S288c_05G00450	NA	3prime	no	conserved			0		True
1734	6	og289	TY1	S288c_05G00450	NA	3prime	no	conserved			0		True
1735	2	og29	TY5	S288c_03G00060	YCL064C	5prime	no		-3.386766781842772	0.17729	0	-0.7513157599845199	True	971.0	5-3
1736	3	og29	TY5	S288c_03G00060	YCL064C	5prime	no		-3.386766781842772	0.17729	0	-0.7513157599845199	True	970.0	5-3
1737	4	og29	TY5	S288c_03G00060	YCL064C	5prime	no		-3.386766781842772	0.17729	0	-0.7513157599845199	True	970.0	5-3
1738	5	og29	TY5	S288c_03G00060	YCL064C	5prime	no		-3.386766781842772	0.17729	0	-0.7513157599845199	True	970.0	5-3
1739	6	og29	TY5	S288c_03G00060	YCL064C	5prime	no		-3.386766781842772	0.17729	0	-0.7513157599845199	True	970.0	5-3
1740	2	og29	TY5	S288c_03G00050	none	3prime					0		True
1741	3	og29	TY5	S288c_03G00050	none	3prime					0		True
1742	4	og29	TY5	S288c_03G00050	none	3prime					0		True
1743	5	og29	TY5	S288c_03G00050	none	3prime					0		True
1744	6	og29	TY5	S288c_03G00050	none	3prime					0		True
1745	1	og290	TY1	S288c_05G00450	NA	3prime	no	conserved			0		True
1746	2	og290	TY1	S288c_05G00450	NA	3prime	no	conserved			0		True
1747	3	og290	TY1	S288c_05G00450	NA	3prime	no	conserved			0		True
1748	4	og290	TY1	S288c_05G00450	NA	3prime	no	conserved			0		True
1749	5	og290	TY1	S288c_05G00450	NA	3prime	no	conserved			0		True
1750	6	og290	TY1	S288c_05G00450	NA	3prime	no	conserved			0		True
1751	1	og291	TY1	S288c_07G03150	none	5prime		conserved			0		True
1752	2	og291	TY1	S288c_07G03150	none	5prime		conserved			0		True
1753	3	og291	TY1	S288c_07G03150	none	5prime		conserved			0		True
1754	4	og291	TY1	S288c_07G03150	none	5prime		conserved			0		True
1755	5	og291	TY1	S288c_07G03150	none	5prime		conserved			0		True
1756	6	og291	TY1	S288c_07G03150	none	5prime		conserved			0		True
1757	1	og291	TY1	S288c_07G03140	none	3prime		conserved			0		True
1758	2	og291	TY1	S288c_07G03140	none	3prime		conserved			0		True
1759	3	og291	TY1	S288c_07G03140	none	3prime		conserved			0		True
1760	4	og291	TY1	S288c_07G03140	none	3prime		conserved			0		True
1761	5	og291	TY1	S288c_07G03140	none	3prime		conserved			0		True
1762	6	og291	TY1	S288c_07G03140	none	3prime		conserved			0		True
1763	1	og292	TY1	S288c_08G01850	none	5prime		conserved			0		True
1764	2	og292	TY1	S288c_08G01850	none	5prime		conserved			0		True
1765	3	og292	TY1	S288c_08G01850	none	5prime		conserved			0		True
1766	4	og292	TY1	S288c_08G01850	none	5prime		conserved			0		True
1767	5	og292	TY1	S288c_08G01850	none	5prime		conserved			0		True
1768	6	og292	TY1	S288c_08G01850	none	5prime		conserved			0		True
1769	1	og292	TY1	S288c_08G01840	YHR124W	3prime	no	conserved	-27.682359225170213	0.06486	2	-1.188023055663046	True	1366.0	5-3
1770	2	og292	TY1	S288c_08G01840	YHR124W	3prime	no	conserved	-27.682359225170213	0.06486	2	-1.188023055663046	True	794.0	5-3
1771	3	og292	TY1	S288c_08G01840	YHR124W	3prime	no	conserved	-27.682359225170213	0.06486	2	-1.188023055663046	True	691.0	5-3
1772	4	og292	TY1	S288c_08G01840	YHR124W	3prime	no	conserved	-27.682359225170213	0.06486	2	-1.188023055663046	True	691.0	5-3
1773	5	og292	TY1	S288c_08G01840	YHR124W	3prime	no	conserved	-27.682359225170213	0.06486	2	-1.188023055663046	True	794.0	5-3
1774	6	og292	TY1	S288c_08G01840	YHR124W	3prime	no	conserved	-27.682359225170213	0.06486	2	-1.188023055663046	True	794.0	5-3
1775	1	og293	TY1	S288c_08G01850	none	5prime		conserved			0		True
1776	2	og293	TY1	S288c_08G01850	none	5prime		conserved			0		True
1777	3	og293	TY1	S288c_08G01850	none	5prime		conserved			0		True
1778	4	og293	TY1	S288c_08G01850	none	5prime		conserved			0		True
1779	5	og293	TY1	S288c_08G01850	none	5prime		conserved			0		True
1780	6	og293	TY1	S288c_08G01850	none	5prime		conserved			0		True
1781	1	og293	TY1	S288c_08G01840	YHR124W	3prime	no	conserved	-27.682359225170213	0.06486	2	-1.188023055663046	True	318.0	3-3
1782	2	og293	TY1	S288c_08G01840	YHR124W	3prime	no	conserved	-27.682359225170213	0.06486	2	-1.188023055663046	True	640.0	3-3
1783	3	og293	TY1	S288c_08G01840	YHR124W	3prime	no	conserved	-27.682359225170213	0.06486	2	-1.188023055663046	True	279.0	3-3
1784	4	og293	TY1	S288c_08G01840	YHR124W	3prime	no	conserved	-27.682359225170213	0.06486	2	-1.188023055663046	True	279.0	3-3
1785	5	og293	TY1	S288c_08G01840	YHR124W	3prime	no	conserved	-27.682359225170213	0.06486	2	-1.188023055663046	True	640.0	3-3
1786	6	og293	TY1	S288c_08G01840	YHR124W	3prime	no	conserved	-27.682359225170213	0.06486	2	-1.188023055663046	True	640.0	3-3
1787	2	og294	TY3_1p	S288c_08G01850	none	5prime					0		True
1788	3	og294	TY3_1p	S288c_08G01850	none	5prime					0		True
1789	4	og294	TY3_1p	S288c_08G01850	none	5prime					0		True
1790	5	og294	TY3_1p	S288c_08G01850	none	5prime					0		True
1791	6	og294	TY3_1p	S288c_08G01850	none	5prime					0		True
1792	2	og294	TY3_1p	S288c_08G01840	YHR124W	3prime	no		-27.682359225170213	0.06486	2	-1.188023055663046	True	208.0	3-3
1793	3	og294	TY3_1p	S288c_08G01840	YHR124W	3prime	no		-27.682359225170213	0.06486	2	-1.188023055663046	True	209.0	3-3
1794	4	og294	TY3_1p	S288c_08G01840	YHR124W	3prime	no		-27.682359225170213	0.06486	2	-1.188023055663046	True	209.0	3-3
1795	5	og294	TY3_1p	S288c_08G01840	YHR124W	3prime	no		-27.682359225170213	0.06486	2	-1.188023055663046	True	208.0	3-3
1796	6	og294	TY3_1p	S288c_08G01840	YHR124W	3prime	no		-27.682359225170213	0.06486	2	-1.188023055663046	True	208.0	3-3
1797	2	og295	Tsu4	S288c_08G01850	none	5prime					0		True
1798	5	og295	Tsu4	S288c_08G01850	none	5prime					0		True
1799	6	og295	Tsu4	S288c_08G01850	none	5prime					0		True
1800	2	og295	Tsu4	S288c_08G01840	YHR124W	3prime	no		-27.682359225170213	0.06486	2	-1.188023055663046	True	473.0	3-3
1801	5	og295	Tsu4	S288c_08G01840	YHR124W	3prime	no		-27.682359225170213	0.06486	2	-1.188023055663046	True	473.0	3-3
1802	6	og295	Tsu4	S288c_08G01840	YHR124W	3prime	no		-27.682359225170213	0.06486	2	-1.188023055663046	True	473.0	3-3
1803	1	og296	TY1	S288c_16G03730	YPR121W	5prime	no	conserved	1.0587507424518012	0.16634	0	-0.7790033028526316	True	495.0	3-5
1804	2	og296	TY1	S288c_16G03730	YPR121W	5prime	no	conserved	1.0587507424518012	0.16634	0	-0.7790033028526316	True	496.0	3-5
1805	3	og296	TY1	S288c_16G03730	YPR121W	5prime	no	conserved	1.0587507424518012	0.16634	0	-0.7790033028526316	True	500.0	3-5
1806	4	og296	TY1	S288c_16G03730	YPR121W	5prime	no	conserved	1.0587507424518012	0.16634	0	-0.7790033028526316	True	500.0	3-5
1807	5	og296	TY1	S288c_16G03730	YPR121W	5prime	no	conserved	1.0587507424518012	0.16634	0	-0.7790033028526316	True	500.0	3-5
1808	6	og296	TY1	S288c_16G03730	YPR121W	5prime	no	conserved	1.0587507424518012	0.16634	0	-0.7790033028526316	True	500.0	3-5
1809	1	og296	TY1	S288c_16G03720	YPR120C	3prime	yes	conserved	0.023209756177696494	0.20236	13	-0.6938753292634702	True	3503.0	5-5
1810	2	og296	TY1	S288c_16G03720	YPR120C	3prime	yes	conserved	0.023209756177696494	0.20236	13	-0.6938753292634702	True	2975.0	5-5
1811	3	og296	TY1	S288c_16G03720	YPR120C	3prime	yes	conserved	0.023209756177696494	0.20236	13	-0.6938753292634702	True	3194.0	5-5
1812	4	og296	TY1	S288c_16G03720	YPR120C	3prime	yes	conserved	0.023209756177696494	0.20236	13	-0.6938753292634702	True	2898.0	5-5
1813	5	og296	TY1	S288c_16G03720	YPR120C	3prime	yes	conserved	0.023209756177696494	0.20236	13	-0.6938753292634702	True	2898.0	5-5
1814	6	og296	TY1	S288c_16G03720	YPR120C	3prime	yes	conserved	0.023209756177696494	0.20236	13	-0.6938753292634702	True	2898.0	5-5
1815	1	og297	TY1	S288c_07G00090	YGL255W	5prime	no				3		True	3086.0	3-5
1816	3	og297	TY1	S288c_07G00090	YGL255W	5prime	no				3		True	3217.0	3-5
1817	4	og297	TY1	S288c_07G00090	YGL255W	5prime	no				3		True	3217.0	3-5
1818	5	og297	TY1	S288c_07G00090	YGL255W	5prime	no				3		True	3217.0	3-5
1819	6	og297	TY1	S288c_07G00090	YGL255W	5prime	no				3		True	3217.0	3-5
1820	1	og297	TY1	S288c_07G00080	YGL256W	3prime	no		-49.28005354967746	0.06516	1	-1.1860189243635282	True	1309.0	5-3
1821	3	og297	TY1	S288c_07G00080	YGL256W	3prime	no		-49.28005354967746	0.06516	1	-1.1860189243635282	True	1092.0	5-3
1822	4	og297	TY1	S288c_07G00080	YGL256W	3prime	no		-49.28005354967746	0.06516	1	-1.1860189243635282	True	1092.0	5-3
1823	5	og297	TY1	S288c_07G00080	YGL256W	3prime	no		-49.28005354967746	0.06516	1	-1.1860189243635282	True	1092.0	5-3
1824	6	og297	TY1	S288c_07G00080	YGL256W	3prime	no		-49.28005354967746	0.06516	1	-1.1860189243635282	True	1092.0	5-3
1825	2	og298	TY1	S288c_16G00250	YPL256C	5prime	no		2.9498178533949813	0.12875	20	-0.8902527622867714	True	1721.0	5-3
1826	3	og298	TY1	S288c_16G00250	YPL256C	5prime	no		2.9498178533949813	0.12875	20	-0.8902527622867714	True	1721.0	5-3
1827	4	og298	TY1	S288c_16G00250	YPL256C	5prime	no		2.9498178533949813	0.12875	20	-0.8902527622867714	True	1759.0	5-3
1828	5	og298	TY1	S288c_16G00250	YPL256C	5prime	no		2.9498178533949813	0.12875	20	-0.8902527622867714	True	1759.0	5-3
1829	6	og298	TY1	S288c_16G00250	YPL256C	5prime	no		2.9498178533949813	0.12875	20	-0.8902527622867714	True	1740.0	5-3
1830	2	og298	TY1	S288c_16G00240	YPL257W	3prime	no				0		True
1831	3	og298	TY1	S288c_16G00240	YPL257W	3prime	no				0		True
1832	4	og298	TY1	S288c_16G00240	YPL257W	3prime	no				0		True
1833	5	og298	TY1	S288c_16G00240	YPL257W	3prime	no				0		True
1834	6	og298	TY1	S288c_16G00240	YPL257W	3prime	no				0		True
1835	1	og299	TY1	S288c_16G03730	YPR121W	5prime	no	conserved	1.0587507424518012	0.16634	0	-0.7790033028526316	True	2336.0	3-5
1836	2	og299	TY1	S288c_16G03730	YPR121W	5prime	no	conserved	1.0587507424518012	0.16634	0	-0.7790033028526316	True	2311.0	3-5
1837	3	og299	TY1	S288c_16G03730	YPR121W	5prime	no	conserved	1.0587507424518012	0.16634	0	-0.7790033028526316	True	2235.0	3-5
1838	4	og299	TY1	S288c_16G03730	YPR121W	5prime	no	conserved	1.0587507424518012	0.16634	0	-0.7790033028526316	True	2235.0	3-5
1839	5	og299	TY1	S288c_16G03730	YPR121W	5prime	no	conserved	1.0587507424518012	0.16634	0	-0.7790033028526316	True	2235.0	3-5
1840	6	og299	TY1	S288c_16G03730	YPR121W	5prime	no	conserved	1.0587507424518012	0.16634	0	-0.7790033028526316	True	2235.0	3-5
1841	1	og299	TY1	S288c_16G03720	YPR120C	3prime	yes	conserved	0.023209756177696494	0.20236	13	-0.6938753292634702	True	1438.0	5-5
1842	2	og299	TY1	S288c_16G03720	YPR120C	3prime	yes	conserved	0.023209756177696494	0.20236	13	-0.6938753292634702	True	1141.0	5-5
1843	3	og299	TY1	S288c_16G03720	YPR120C	3prime	yes	conserved	0.023209756177696494	0.20236	13	-0.6938753292634702	True	1440.0	5-5
1844	4	og299	TY1	S288c_16G03720	YPR120C	3prime	yes	conserved	0.023209756177696494	0.20236	13	-0.6938753292634702	True	1144.0	5-5
1845	5	og299	TY1	S288c_16G03720	YPR120C	3prime	yes	conserved	0.023209756177696494	0.20236	13	-0.6938753292634702	True	1144.0	5-5
1846	6	og299	TY1	S288c_16G03720	YPR120C	3prime	yes	conserved	0.023209756177696494	0.20236	13	-0.6938753292634702	True	1144.0	5-5
1847	2	og3	Tsu4	S288c_16G02110	YPL059W	5prime	no		-20.66568736199652	0.08387	5	-1.0763933569825408	True	1447.0	5-5
1848	3	og3	Tsu4	S288c_16G02110	YPL059W	5prime	no		-20.66568736199652	0.08387	5	-1.0763933569825408	True	1443.0	5-5
1849	4	og3	Tsu4	S288c_16G02110	YPL059W	5prime	no		-20.66568736199652	0.08387	5	-1.0763933569825408	True	1443.0	5-5
1850	5	og3	Tsu4	S288c_16G02110	YPL059W	5prime	no		-20.66568736199652	0.08387	5	-1.0763933569825408	True	1447.0	5-5
1851	6	og3	Tsu4	S288c_16G02110	YPL059W	5prime	no		-20.66568736199652	0.08387	5	-1.0763933569825408	True	1443.0	5-5
1852	2	og3	Tsu4	S288c_16G02100	YPL060W	3prime	no		-13.104600831877761	0.09154	0	-1.0383890919087193	True	275.0	3-3
1853	3	og3	Tsu4	S288c_16G02100	YPL060W	3prime	no		-13.104600831877761	0.09154	0	-1.0383890919087193	True	301.0	3-3
1854	4	og3	Tsu4	S288c_16G02100	YPL060W	3prime	no		-13.104600831877761	0.09154	0	-1.0383890919087193	True	301.0	3-3
1855	5	og3	Tsu4	S288c_16G02100	YPL060W	3prime	no		-13.104600831877761	0.09154	0	-1.0383890919087193	True	275.0	3-3
1856	6	og3	Tsu4	S288c_16G02100	YPL060W	3prime	no		-13.104600831877761	0.09154	0	-1.0383890919087193	True	301.0	3-3
1857	1	og30	TY1	S288c_04G06100	YDR420W	5prime	yes	conserved	-0.6385820167454042	0.48041	3	-0.3183879610950718	True	7492.0	5-5
1858	2	og30	TY1	S288c_04G06100	YDR420W	5prime	yes	conserved	-0.6385820167454042	0.48041	3	-0.3183879610950718	True	1276.0	5-5
1859	3	og30	TY1	S288c_04G06100	YDR420W	5prime	yes	conserved	-0.6385820167454042	0.48041	3	-0.3183879610950718	True	1272.0	5-5
1860	4	og30	TY1	S288c_04G06100	YDR420W	5prime	yes	conserved	-0.6385820167454042	0.48041	3	-0.3183879610950718	True	1272.0	5-5
1861	5	og30	TY1	S288c_04G06100	YDR420W	5prime	yes	conserved	-0.6385820167454042	0.48041	3	-0.3183879610950718	True	1276.0	5-5
1862	6	og30	TY1	S288c_04G06100	YDR420W	5prime	yes	conserved	-0.6385820167454042	0.48041	3	-0.3183879610950718	True	1276.0	5-5
1863	1	og30	TY1	S288c_04G06090	none	3prime		conserved			0		True
1864	2	og30	TY1	S288c_04G06090	none	3prime		conserved			0		True
1865	3	og30	TY1	S288c_04G06090	none	3prime		conserved			0		True
1866	4	og30	TY1	S288c_04G06090	none	3prime		conserved			0		True
1867	5	og30	TY1	S288c_04G06090	none	3prime		conserved			0		True
1868	6	og30	TY1	S288c_04G06090	none	3prime		conserved			0		True
1869	1	og300	TY1	S288c_16G03730	YPR121W	5prime	no		1.0587507424518012	0.16634	0	-0.7790033028526316	True	2019.0	3-5
1870	2	og300	TY1	S288c_16G03730	YPR121W	5prime	no		1.0587507424518012	0.16634	0	-0.7790033028526316	True	1997.0	3-5
1871	1	og300	TY1	S288c_16G03720	YPR120C	3prime	yes		0.023209756177696494	0.20236	13	-0.6938753292634702	True	2124.0	5-5
1872	2	og300	TY1	S288c_16G03720	YPR120C	3prime	yes		0.023209756177696494	0.20236	13	-0.6938753292634702	True	1625.0	5-5
1873	1	og301	TY1	S288c_07G03710	YGR152C	5prime	no	conserved	-15.044674793095226	0.191	4	-0.7189666327522725	True	861.0	5-3
1874	2	og301	TY1	S288c_07G03710	YGR152C	5prime	no	conserved	-15.044674793095226	0.191	4	-0.7189666327522725	True	728.0	5-3
1875	3	og301	TY1	S288c_07G03710	YGR152C	5prime	no	conserved	-15.044674793095226	0.191	4	-0.7189666327522725	True	432.0	5-3
1876	4	og301	TY1	S288c_07G03710	YGR152C	5prime	no	conserved	-15.044674793095226	0.191	4	-0.7189666327522725	True	432.0	5-3
1877	5	og301	TY1	S288c_07G03710	YGR152C	5prime	no	conserved	-15.044674793095226	0.191	4	-0.7189666327522725	True	432.0	5-3
1878	6	og301	TY1	S288c_07G03710	YGR152C	5prime	no	conserved	-15.044674793095226	0.191	4	-0.7189666327522725	True	432.0	5-3
1879	1	og301	TY1	S288c_07G03700	YGR150C	3prime	no	conserved	0.001463471928182969	0.36168	3	-0.44167550597376215	True	588.0	3-5
1880	2	og301	TY1	S288c_07G03700	YGR150C	3prime	no	conserved	0.001463471928182969	0.36168	3	-0.44167550597376215	True	874.0	3-5
1881	3	og301	TY1	S288c_07G03700	YGR150C	3prime	no	conserved	0.001463471928182969	0.36168	3	-0.44167550597376215	True	713.0	3-5
1882	4	og301	TY1	S288c_07G03700	YGR150C	3prime	no	conserved	0.001463471928182969	0.36168	3	-0.44167550597376215	True	584.0	3-5
1883	5	og301	TY1	S288c_07G03700	YGR150C	3prime	no	conserved	0.001463471928182969	0.36168	3	-0.44167550597376215	True	584.0	3-5
1884	6	og301	TY1	S288c_07G03700	YGR150C	3prime	no	conserved	0.001463471928182969	0.36168	3	-0.44167550597376215	True	584.0	3-5
1885	1	og302	TY1	S288c_02G00850	YBL015W	3prime	no	conserved	0.001581399030993802	0.00891	0	-2.050122295963125	True	1350.0	3-3
1886	2	og302	TY1	S288c_02G00850	YBL015W	3prime	no	conserved	0.001581399030993802	0.00891	0	-2.050122295963125	True	1357.0	3-3
1887	3	og302	TY1	S288c_02G00850	YBL015W	3prime	no	conserved	0.001581399030993802	0.00891	0	-2.050122295963125	True	1357.0	3-3
1888	4	og302	TY1	S288c_02G00850	YBL015W	3prime	no	conserved	0.001581399030993802	0.00891	0	-2.050122295963125	True	1357.0	3-3
1889	5	og302	TY1	S288c_02G00850	YBL015W	3prime	no	conserved	0.001581399030993802	0.00891	0	-2.050122295963125	True	1356.0	3-3
1890	6	og302	TY1	S288c_02G00850	YBL015W	3prime	no	conserved	0.001581399030993802	0.00891	0	-2.050122295963125	True	1357.0	3-3
1891	1	og303	Tsu4	S288c_02G00850	YBL015W	3prime	no	conserved	0.001581399030993802	0.00891	0	-2.050122295963125	True	1646.0	3-3
1892	2	og303	Tsu4	S288c_02G00850	YBL015W	3prime	no	conserved	0.001581399030993802	0.00891	0	-2.050122295963125	True	1670.0	3-3
1893	3	og303	Tsu4	S288c_02G00850	YBL015W	3prime	no	conserved	0.001581399030993802	0.00891	0	-2.050122295963125	True	1670.0	3-3
1894	4	og303	Tsu4	S288c_02G00850	YBL015W	3prime	no	conserved	0.001581399030993802	0.00891	0	-2.050122295963125	True	1670.0	3-3
1895	5	og303	Tsu4	S288c_02G00850	YBL015W	3prime	no	conserved	0.001581399030993802	0.00891	0	-2.050122295963125	True	1669.0	3-3
1896	6	og303	Tsu4	S288c_02G00850	YBL015W	3prime	no	conserved	0.001581399030993802	0.00891	0	-2.050122295963125	True	1670.0	3-3
1897	1	og304	TY1	S288c_04G04430	YDR242W	5prime	no				0		True	615.0	3-5
1898	3	og304	TY1	S288c_04G04430	YDR242W	5prime	no				0		True	990.0	3-5
1899	4	og304	TY1	S288c_04G04430	YDR242W	5prime	no				0		True	704.0	3-5
1900	1	og304	TY1	S288c_04G04420	YDR240C	3prime	yes		7.185764030897319	0.17032	17	-0.7687343515697338	True	1179.0	5-5
1901	3	og304	TY1	S288c_04G04420	YDR240C	3prime	yes		7.185764030897319	0.17032	17	-0.7687343515697338	True	1808.0	5-5
1902	4	og304	TY1	S288c_04G04420	YDR240C	3prime	yes		7.185764030897319	0.17032	17	-0.7687343515697338	True	1810.0	5-5
1903	2	og305	TY1	S288c_04G04430	YDR242W	5prime	no				0		True	833.0	3-5
1904	3	og305	TY1	S288c_04G04430	YDR242W	5prime	no				0		True	1889.0	3-5
1905	5	og305	TY1	S288c_04G04430	YDR242W	5prime	no				0		True	831.0	3-5
1906	6	og305	TY1	S288c_04G04430	YDR242W	5prime	no				0		True	835.0	3-5
1907	2	og305	TY1	S288c_04G04420	YDR240C	3prime	yes		7.185764030897319	0.17032	17	-0.7687343515697338	True	1131.0	5-5
1908	3	og305	TY1	S288c_04G04420	YDR240C	3prime	yes		7.185764030897319	0.17032	17	-0.7687343515697338	True	1124.0	5-5
1909	5	og305	TY1	S288c_04G04420	YDR240C	3prime	yes		7.185764030897319	0.17032	17	-0.7687343515697338	True	1100.0	5-5
1910	6	og305	TY1	S288c_04G04420	YDR240C	3prime	yes		7.185764030897319	0.17032	17	-0.7687343515697338	True	1131.0	5-5
1911	1	og306	Tsu4	S288c_04G04430	YDR242W	5prime	no	conserved			0		True	1015.0	3-5
1912	2	og306	Tsu4	S288c_04G04430	YDR242W	5prime	no	conserved			0		True	964.0	3-5
1913	3	og306	Tsu4	S288c_04G04430	YDR242W	5prime	no	conserved			0		True	2019.0	3-5
1914	4	og306	Tsu4	S288c_04G04430	YDR242W	5prime	no	conserved			0		True	1750.0	3-5
1915	5	og306	Tsu4	S288c_04G04430	YDR242W	5prime	no	conserved			0		True	966.0	3-5
1916	6	og306	Tsu4	S288c_04G04430	YDR242W	5prime	no	conserved			0		True	966.0	3-5
1917	1	og306	Tsu4	S288c_04G04420	YDR240C	3prime	yes	conserved	7.185764030897319	0.17032	17	-0.7687343515697338	True	880.0	5-5
1918	2	og306	Tsu4	S288c_04G04420	YDR240C	3prime	yes	conserved	7.185764030897319	0.17032	17	-0.7687343515697338	True	865.0	5-5
1919	3	og306	Tsu4	S288c_04G04420	YDR240C	3prime	yes	conserved	7.185764030897319	0.17032	17	-0.7687343515697338	True	864.0	5-5
1920	4	og306	Tsu4	S288c_04G04420	YDR240C	3prime	yes	conserved	7.185764030897319	0.17032	17	-0.7687343515697338	True	865.0	5-5
1921	5	og306	Tsu4	S288c_04G04420	YDR240C	3prime	yes	conserved	7.185764030897319	0.17032	17	-0.7687343515697338	True	865.0	5-5
1922	6	og306	Tsu4	S288c_04G04420	YDR240C	3prime	yes	conserved	7.185764030897319	0.17032	17	-0.7687343515697338	True	865.0	5-5
1923	1	og307	TY1	S288c_04G04160	YDR211W	5prime	yes	conserved	-1.7838820592584994	0.08442	9	-1.0735546521816106	True	1357.0	3-5
1924	2	og307	TY1	S288c_04G04160	YDR211W	5prime	yes	conserved	-1.7838820592584994	0.08442	9	-1.0735546521816106	True	1602.0	3-5
1925	3	og307	TY1	S288c_04G04160	YDR211W	5prime	yes	conserved	-1.7838820592584994	0.08442	9	-1.0735546521816106	True	1660.0	3-5
1926	4	og307	TY1	S288c_04G04160	YDR211W	5prime	yes	conserved	-1.7838820592584994	0.08442	9	-1.0735546521816106	True	1660.0	3-5
1927	5	og307	TY1	S288c_04G04160	YDR211W	5prime	yes	conserved	-1.7838820592584994	0.08442	9	-1.0735546521816106	True	7548.0	3-5
1928	6	og307	TY1	S288c_04G04160	YDR211W	5prime	yes	conserved	-1.7838820592584994	0.08442	9	-1.0735546521816106	True	1660.0	3-5
1929	1	og307	TY1	S288c_04G04150	YDR208W	3prime	yes	conserved	0.011250180401658483	0.07659	2	-1.1158279304760872	True	857.0	5-3
1930	2	og307	TY1	S288c_04G04150	YDR208W	3prime	yes	conserved	0.011250180401658483	0.07659	2	-1.1158279304760872	True	911.0	5-3
1931	3	og307	TY1	S288c_04G04150	YDR208W	3prime	yes	conserved	0.011250180401658483	0.07659	2	-1.1158279304760872	True	857.0	5-3
1932	4	og307	TY1	S288c_04G04150	YDR208W	3prime	yes	conserved	0.011250180401658483	0.07659	2	-1.1158279304760872	True	857.0	5-3
1933	5	og307	TY1	S288c_04G04150	YDR208W	3prime	yes	conserved	0.011250180401658483	0.07659	2	-1.1158279304760872	True	910.0	5-3
1934	6	og307	TY1	S288c_04G04150	YDR208W	3prime	yes	conserved	0.011250180401658483	0.07659	2	-1.1158279304760872	True	857.0	5-3
1935	2	og308	TY1	S288c_04G04160	YDR211W	5prime	yes		-1.7838820592584994	0.08442	9	-1.0735546521816106	True	507.0	3-5
1936	3	og308	TY1	S288c_04G04160	YDR211W	5prime	yes		-1.7838820592584994	0.08442	9	-1.0735546521816106	True	430.0	3-5
1937	4	og308	TY1	S288c_04G04160	YDR211W	5prime	yes		-1.7838820592584994	0.08442	9	-1.0735546521816106	True	430.0	3-5
1938	5	og308	TY1	S288c_04G04160	YDR211W	5prime	yes		-1.7838820592584994	0.08442	9	-1.0735546521816106	True	508.0	3-5
1939	6	og308	TY1	S288c_04G04160	YDR211W	5prime	yes		-1.7838820592584994	0.08442	9	-1.0735546521816106	True	430.0	3-5
1940	2	og308	TY1	S288c_04G04150	YDR208W	3prime	yes		0.011250180401658483	0.07659	2	-1.1158279304760872	True	2081.0	5-3
1941	3	og308	TY1	S288c_04G04150	YDR208W	3prime	yes		0.011250180401658483	0.07659	2	-1.1158279304760872	True	2030.0	5-3
1942	4	og308	TY1	S288c_04G04150	YDR208W	3prime	yes		0.011250180401658483	0.07659	2	-1.1158279304760872	True	2030.0	5-3
1943	5	og308	TY1	S288c_04G04150	YDR208W	3prime	yes		0.011250180401658483	0.07659	2	-1.1158279304760872	True	8058.0	5-3
1944	6	og308	TY1	S288c_04G04150	YDR208W	3prime	yes		0.011250180401658483	0.07659	2	-1.1158279304760872	True	2030.0	5-3
1945	2	og309	Tsu4	S288c_04G04160	YDR211W	5prime	yes		-1.7838820592584994	0.08442	9	-1.0735546521816106	True	650.0	5-5
1946	3	og309	Tsu4	S288c_04G04160	YDR211W	5prime	yes		-1.7838820592584994	0.08442	9	-1.0735546521816106	True	759.0	5-5
1947	4	og309	Tsu4	S288c_04G04160	YDR211W	5prime	yes		-1.7838820592584994	0.08442	9	-1.0735546521816106	True	759.0	5-5
1948	5	og309	Tsu4	S288c_04G04160	YDR211W	5prime	yes		-1.7838820592584994	0.08442	9	-1.0735546521816106	True	6679.0	5-5
1949	6	og309	Tsu4	S288c_04G04160	YDR211W	5prime	yes		-1.7838820592584994	0.08442	9	-1.0735546521816106	True	759.0	5-5
1950	2	og309	Tsu4	S288c_04G04150	YDR208W	3prime	yes		0.011250180401658483	0.07659	2	-1.1158279304760872	True	1775.0	3-3
1951	3	og309	Tsu4	S288c_04G04150	YDR208W	3prime	yes		0.011250180401658483	0.07659	2	-1.1158279304760872	True	1724.0	3-3
1952	4	og309	Tsu4	S288c_04G04150	YDR208W	3prime	yes		0.011250180401658483	0.07659	2	-1.1158279304760872	True	1724.0	3-3
1953	5	og309	Tsu4	S288c_04G04150	YDR208W	3prime	yes		0.011250180401658483	0.07659	2	-1.1158279304760872	True	1723.0	3-3
1954	6	og309	Tsu4	S288c_04G04150	YDR208W	3prime	yes		0.011250180401658483	0.07659	2	-1.1158279304760872	True	1724.0	3-3
1955	1	og31	TY3_1p	S288c_04G06100	YDR420W	5prime	yes	conserved	-0.6385820167454042	0.48041	3	-0.3183879610950718	True	7349.0	5-5
1956	2	og31	TY3_1p	S288c_04G06100	YDR420W	5prime	yes	conserved	-0.6385820167454042	0.48041	3	-0.3183879610950718	True	1139.0	5-5
1957	3	og31	TY3_1p	S288c_04G06100	YDR420W	5prime	yes	conserved	-0.6385820167454042	0.48041	3	-0.3183879610950718	True	1135.0	5-5
1958	4	og31	TY3_1p	S288c_04G06100	YDR420W	5prime	yes	conserved	-0.6385820167454042	0.48041	3	-0.3183879610950718	True	1135.0	5-5
1959	5	og31	TY3_1p	S288c_04G06100	YDR420W	5prime	yes	conserved	-0.6385820167454042	0.48041	3	-0.3183879610950718	True	1139.0	5-5
1960	6	og31	TY3_1p	S288c_04G06100	YDR420W	5prime	yes	conserved	-0.6385820167454042	0.48041	3	-0.3183879610950718	True	1139.0	5-5
1961	1	og31	TY3_1p	S288c_04G06090	none	3prime		conserved			0		True
1962	2	og31	TY3_1p	S288c_04G06090	none	3prime		conserved			0		True
1963	3	og31	TY3_1p	S288c_04G06090	none	3prime		conserved			0		True
1964	4	og31	TY3_1p	S288c_04G06090	none	3prime		conserved			0		True
1965	5	og31	TY3_1p	S288c_04G06090	none	3prime		conserved			0		True
1966	6	og31	TY3_1p	S288c_04G06090	none	3prime		conserved			0		True
1967	1	og310	TY1	S288c_12G04350	YLR420W	5prime	no	conserved	-4.011256001350057	0.11997	1	-0.920927341146816	True	623.0	3-5
1968	2	og310	TY1	S288c_12G04350	YLR420W	5prime	no	conserved	-4.011256001350057	0.11997	1	-0.920927341146816	True	632.0	3-5
1969	3	og310	TY1	S288c_12G04350	YLR420W	5prime	no	conserved	-4.011256001350057	0.11997	1	-0.920927341146816	True	629.0	3-5
1970	4	og310	TY1	S288c_12G04350	YLR420W	5prime	no	conserved	-4.011256001350057	0.11997	1	-0.920927341146816	True	629.0	3-5
1971	5	og310	TY1	S288c_12G04350	YLR420W	5prime	no	conserved	-4.011256001350057	0.11997	1	-0.920927341146816	True	629.0	3-5
1972	6	og310	TY1	S288c_12G04350	YLR420W	5prime	no	conserved	-4.011256001350057	0.11997	1	-0.920927341146816	True	629.0	3-5
1973	1	og310	TY1	S288c_12G04340	YLR419W	3prime	no	conserved	-33.47202988441565	0.18213	1	-0.7396185124073886	True	473.0	5-3
1974	2	og310	TY1	S288c_12G04340	YLR419W	3prime	no	conserved	-33.47202988441565	0.18213	1	-0.7396185124073886	True	916.0	5-3
1975	3	og310	TY1	S288c_12G04340	YLR419W	3prime	no	conserved	-33.47202988441565	0.18213	1	-0.7396185124073886	True	428.0	5-3
1976	4	og310	TY1	S288c_12G04340	YLR419W	3prime	no	conserved	-33.47202988441565	0.18213	1	-0.7396185124073886	True	428.0	5-3
1977	5	og310	TY1	S288c_12G04340	YLR419W	3prime	no	conserved	-33.47202988441565	0.18213	1	-0.7396185124073886	True	428.0	5-3
1978	6	og310	TY1	S288c_12G04340	YLR419W	3prime	no	conserved	-33.47202988441565	0.18213	1	-0.7396185124073886	True	828.0	5-3
1979	2	og311	TY1	S288c_16G04450	YPR201W	3prime	no		-36.249227309596705	0.22028	1	-0.6570249321907551	True	1705.0	5-3
1980	3	og311	TY1	S288c_16G04450	YPR201W	3prime	no		-36.249227309596705	0.22028	1	-0.6570249321907551	True	1704.0	5-3
1981	4	og311	TY1	S288c_16G04450	YPR201W	3prime	no		-36.249227309596705	0.22028	1	-0.6570249321907551	True	1704.0	5-3
1982	5	og311	TY1	S288c_16G04450	YPR201W	3prime	no		-36.249227309596705	0.22028	1	-0.6570249321907551	True	1704.0	5-3
1983	6	og311	TY1	S288c_16G04450	YPR201W	3prime	no		-36.249227309596705	0.22028	1	-0.6570249321907551	True	1704.0	5-3
1984	1	og312	TY1	S288c_09G01430	none	5prime		conserved			0		True
1985	2	og312	TY1	S288c_09G01430	none	5prime		conserved			0		True
1986	3	og312	TY1	S288c_09G01430	none	5prime		conserved			0		True
1987	4	og312	TY1	S288c_09G01430	none	5prime		conserved			0		True
1988	5	og312	TY1	S288c_09G01430	none	5prime		conserved			0		True
1989	6	og312	TY1	S288c_09G01430	none	5prime		conserved			0		True
1990	1	og312	TY1	S288c_09G01420	YIL015W	3prime	no	conserved	0.4215285652840024	0.35292	0	-0.4523237294453058	True	423.0	5-3
1991	2	og312	TY1	S288c_09G01420	YIL015W	3prime	no	conserved	0.4215285652840024	0.35292	0	-0.4523237294453058	True	910.0	5-3
1992	3	og312	TY1	S288c_09G01420	YIL015W	3prime	no	conserved	0.4215285652840024	0.35292	0	-0.4523237294453058	True	938.0	5-3
1993	4	og312	TY1	S288c_09G01420	YIL015W	3prime	no	conserved	0.4215285652840024	0.35292	0	-0.4523237294453058	True	938.0	5-3
1994	5	og312	TY1	S288c_09G01420	YIL015W	3prime	no	conserved	0.4215285652840024	0.35292	0	-0.4523237294453058	True	910.0	5-3
1995	6	og312	TY1	S288c_09G01420	YIL015W	3prime	no	conserved	0.4215285652840024	0.35292	0	-0.4523237294453058	True	910.0	5-3
1996	2	og313	Tsu4	S288c_09G01430	none	5prime					0		True
1997	3	og313	Tsu4	S288c_09G01430	none	5prime					0		True
1998	4	og313	Tsu4	S288c_09G01430	none	5prime					0		True
[truncated: 1,677 more rows]
