# Supplementary material for: The effect of hybridization on transposable element accumulation in an undomesticated fungal species
Source: eLife. 2020 Sep 21;9:e60474. doi: 10.7554/eLife.60474 (PMC7584455; doi:10.7554/eLife.60474)
Supplement: Figure 6—source data 1. [file elife-60474-fig6-data1.csv.zip › Figure6d.csv]

	cross_rank	cross	strain	filename	fam	family	cov	cross_color
0	0	VL3	LL2011_004	HI.4803.003.N712---N505.LL2011_004	Ty1	TY1_I	4.931220463493999	blueviolet
1	0	VL3	LL2011_004	HI.4803.003.N712---N505.LL2011_004	Ty3p	TY3_1p_I	1.836361277152558	blueviolet
2	0	VL3	LL2011_004	HI.4803.003.N712---N505.LL2011_004	Tsu4	Tsu4_I	-1.25	blueviolet
3	0	VL3	MSH-587-1	NS.1250.002.N712---N505.MSH-587-1	Ty1	TY1_I	4.628541085959742	blueviolet
4	0	VL3	MSH-587-1	NS.1250.002.N712---N505.MSH-587-1	Ty3p	TY3_1p_I	1.0179063157004338	blueviolet
5	0	VL3	MSH-587-1	NS.1250.002.N712---N505.MSH-587-1	Tsu4	Tsu4_I	2.2020962832043844	blueviolet
6	1	VL4	LL2011_009	HI.4803.003.N711---N508.LL2011_009	Ty1	TY1_I	4.700511388456644	purple
7	1	VL4	LL2011_009	HI.4803.003.N711---N508.LL2011_009	Ty3p	TY3_1p_I	1.8003154454221333	purple
8	1	VL4	LL2011_009	HI.4803.003.N711---N508.LL2011_009	Tsu4	Tsu4_I	-1.25	purple
9	1	VL4	LL2011_012	NS.1250.002.N712---N507.LL2011_012	Ty1	TY1_I	4.858155563796289	purple
10	1	VL4	LL2011_012	NS.1250.002.N712---N507.LL2011_012	Ty3p	TY3_1p_I	1.7612750708981002	purple
11	1	VL4	LL2011_012	NS.1250.002.N712---N507.LL2011_012	Tsu4	Tsu4_I	0.0027323981934399555	purple
12	2	VL5	LL2011_009	HI.4803.003.N711---N508.LL2011_009	Ty1	TY1_I	4.700511388456644	deeppink
13	2	VL5	LL2011_009	HI.4803.003.N711---N508.LL2011_009	Ty3p	TY3_1p_I	1.8003154454221333	deeppink
14	2	VL5	LL2011_009	HI.4803.003.N711---N508.LL2011_009	Tsu4	Tsu4_I	-1.25	deeppink
15	2	VL5	LL2011_001	NS.1250.002.N712---N506.LL2011_001	Ty1	TY1_I	4.855071627404219	deeppink
16	2	VL5	LL2011_001	NS.1250.002.N712---N506.LL2011_001	Ty3p	TY3_1p_I	2.1740341390249105	deeppink
17	2	VL5	LL2011_001	NS.1250.002.N712---N506.LL2011_001	Tsu4	Tsu4_I	-1.25	deeppink
18	3	VL1	MSH-604	HI.4803.003.N712---N504.MSH-604	Ty1	TY1_I	1.4474272074400583	red
19	3	VL1	MSH-604	HI.4803.003.N712---N504.MSH-604	Ty3p	TY3_1p_I	1.027095408491701	red
20	3	VL1	MSH-604	HI.4803.003.N712---N504.MSH-604	Tsu4	Tsu4_I	2.1780373065664405	red
21	3	VL1	LL2012_028	HI.4803.003.N712---N508.LL2012_028	Ty1	TY1_I	2.5610825108646136	red
22	3	VL1	LL2012_028	HI.4803.003.N712---N508.LL2012_028	Ty3p	TY3_1p_I	0.06631781911503598	red
23	3	VL1	LL2012_028	HI.4803.003.N712---N508.LL2012_028	Tsu4	Tsu4_I	5.0379360177452135	red
24	4	VL2	UWOPS-91-202	HI.4803.003.N711---N507.UWOPS-91-202	Ty1	TY1_I	-1.25	firebrick
25	4	VL2	UWOPS-91-202	HI.4803.003.N711---N507.UWOPS-91-202	Ty3p	TY3_1p_I	-1.25	firebrick
26	4	VL2	UWOPS-91-202	HI.4803.003.N711---N507.UWOPS-91-202	Tsu4	Tsu4_I	-1.25	firebrick
27	4	VL2	LL2012_021	HI.4803.003.N712---N503.LL2012_021	Ty1	TY1_I	2.4934710259771	firebrick
28	4	VL2	LL2012_021	HI.4803.003.N712---N503.LL2012_021	Ty3p	TY3_1p_I	0.900515734502414	firebrick
29	4	VL2	LL2012_021	HI.4803.003.N712---N503.LL2012_021	Tsu4	Tsu4_I	5.429920258733257	firebrick
30	5	L1	MSH-604	HI.4803.003.N712---N504.MSH-604	Ty1	TY1_I	1.4474272074400583	dodgerblue
31	5	L1	MSH-604	HI.4803.003.N712---N504.MSH-604	Ty3p	TY3_1p_I	1.027095408491701	dodgerblue
32	5	L1	MSH-604	HI.4803.003.N712---N504.MSH-604	Tsu4	Tsu4_I	2.1780373065664405	dodgerblue
33	5	L1	LL2011_004	HI.4803.003.N712---N505.LL2011_004	Ty1	TY1_I	4.931220463493999	dodgerblue
34	5	L1	LL2011_004	HI.4803.003.N712---N505.LL2011_004	Ty3p	TY3_1p_I	1.836361277152558	dodgerblue
35	5	L1	LL2011_004	HI.4803.003.N712---N505.LL2011_004	Tsu4	Tsu4_I	-1.25	dodgerblue
36	6	L2	UWOPS-91-202	HI.4803.003.N711---N507.UWOPS-91-202	Ty1	TY1_I	-1.25	blue
37	6	L2	UWOPS-91-202	HI.4803.003.N711---N507.UWOPS-91-202	Ty3p	TY3_1p_I	-1.25	blue
38	6	L2	UWOPS-91-202	HI.4803.003.N711---N507.UWOPS-91-202	Tsu4	Tsu4_I	-1.25	blue
39	6	L2	LL2011_009	HI.4803.003.N711---N508.LL2011_009	Ty1	TY1_I	4.700511388456644	blue
40	6	L2	LL2011_009	HI.4803.003.N711---N508.LL2011_009	Ty3p	TY3_1p_I	1.8003154454221333	blue
41	6	L2	LL2011_009	HI.4803.003.N711---N508.LL2011_009	Tsu4	Tsu4_I	-1.25	blue
42	7	M1	MSH-604	HI.4803.003.N712---N504.MSH-604	Ty1	TY1_I	1.4474272074400583	limegreen
43	7	M1	MSH-604	HI.4803.003.N712---N504.MSH-604	Ty3p	TY3_1p_I	1.027095408491701	limegreen
44	7	M1	MSH-604	HI.4803.003.N712---N504.MSH-604	Tsu4	Tsu4_I	2.1780373065664405	limegreen
45	7	M1	YPS644	HI.4803.003.N712---N506.YPS644	Ty1	TY1_I	4.3378854982898885	limegreen
46	7	M1	YPS644	HI.4803.003.N712---N506.YPS644	Ty3p	TY3_1p_I	0.08781638493243005	limegreen
47	7	M1	YPS644	HI.4803.003.N712---N506.YPS644	Tsu4	Tsu4_I	-1.25	limegreen
48	8	M2	UWOPS-91-202	HI.4803.003.N711---N507.UWOPS-91-202	Ty1	TY1_I	-1.25	darkgreen
49	8	M2	UWOPS-91-202	HI.4803.003.N711---N507.UWOPS-91-202	Ty3p	TY3_1p_I	-1.25	darkgreen
50	8	M2	UWOPS-91-202	HI.4803.003.N711---N507.UWOPS-91-202	Tsu4	Tsu4_I	-1.25	darkgreen
51	8	M2	YPS744	HI.4803.003.N712---N517.YPS744	Ty1	TY1_I	4.02916630139851	darkgreen
52	8	M2	YPS744	HI.4803.003.N712---N517.YPS744	Ty3p	TY3_1p_I	0.23859283143179066	darkgreen
53	8	M2	YPS744	HI.4803.003.N712---N517.YPS744	Tsu4	Tsu4_I	-1.25	darkgreen
54	9	H1	MSH-604	HI.4803.003.N712---N504.MSH-604	Ty1	TY1_I	1.4474272074400583	silver
55	9	H1	MSH-604	HI.4803.003.N712---N504.MSH-604	Ty3p	TY3_1p_I	1.027095408491701	silver
56	9	H1	MSH-604	HI.4803.003.N712---N504.MSH-604	Tsu4	Tsu4_I	2.1780373065664405	silver
57	9	H1	LL2013_040	HI.4803.003.N712---N507.LL2013_040	Ty1	TY1_I	2.0079316608427593	silver
58	9	H1	LL2013_040	HI.4803.003.N712---N507.LL2013_040	Ty3p	TY3_1p_I	-1.25	silver
59	9	H1	LL2013_040	HI.4803.003.N712---N507.LL2013_040	Tsu4	Tsu4_I	-1.25	silver
60	10	H2	UWOPS-91-202	HI.4803.003.N711---N507.UWOPS-91-202	Ty1	TY1_I	-1.25	grey
61	10	H2	UWOPS-91-202	HI.4803.003.N711---N507.UWOPS-91-202	Ty3p	TY3_1p_I	-1.25	grey
62	10	H2	UWOPS-91-202	HI.4803.003.N711---N507.UWOPS-91-202	Tsu4	Tsu4_I	-1.25	grey
63	10	H2	LL2013_054	HI.4803.003.N712---N502.LL2013_054	Ty1	TY1_I	2.068309733065033	grey
64	10	H2	LL2013_054	HI.4803.003.N712---N502.LL2013_054	Ty3p	TY3_1p_I	-1.25	grey
65	10	H2	LL2013_054	HI.4803.003.N712---N502.LL2013_054	Tsu4	Tsu4_I	-1.25	grey
