# Supplementary material for: The effect of hybridization on transposable element accumulation in an undomesticated fungal species
Source: eLife. 2020 Sep 21;9:e60474. doi: 10.7554/eLife.60474 (PMC7584455; doi:10.7554/eLife.60474)
Supplement: Figure 6—source data 2. [file elife-60474-fig6-data2.csv.zip › Figure6f.csv]

	cross	dist
VL3	CC1	0.007519426
VL4	CC2	0.0074777759
VL5	CC3	0.008043709900000001
VL1	BB1	0.01748227
VL2	BB2	0.022708011
L1	BC1	0.21195727200000006
L2	BC2	0.2107313762
M1	BA1	0.4501797494000001
M2	BA2	0.4495840326000001
H1	BSc1	2.09721411
H2	BSc2	2.094831543
