# Supplementary material for: The effect of hybridization on transposable element accumulation in an undomesticated fungal species
Source: eLife. 2020 Sep 21;9:e60474. doi: 10.7554/eLife.60474 (PMC7584455; doi:10.7554/eLife.60474)
Supplement: Supplementary file 2. [file elife-60474-supp2.zip]

Archive with 16 entries (14 files):
- script/
- script/.ipynb_checkpoints/
- script/.ipynb_checkpoints/climatic_analysis-checkpoint.ipynb
- script/.ipynb_checkpoints/dn_ds_calculation-checkpoint.ipynb
- script/.ipynb_checkpoints/phenotyping_arsenite-checkpoint.ipynb
- script/.ipynb_checkpoints/R_stats_arsenite-checkpoint.ipynb
- script/.ipynb_checkpoints/TE_depth-checkpoint.ipynb
- script/.ipynb_checkpoints/TEs_analysis-checkpoint.ipynb
- script/.ipynb_checkpoints/Ty_poly_analysis-checkpoint.ipynb
- script/climatic_analysis.ipynb
- script/dn_ds_calculation.ipynb
- script/phenotyping_arsenite.ipynb
- script/R_stats_arsenite.ipynb
- script/TE_depth.ipynb
- script/TEs_analysis.ipynb
- script/Ty_poly_analysis.ipynb
