# Supplementary material for: The effect of hybridization on transposable element accumulation in an undomesticated fungal species
Source: eLife. 2020 Sep 21;9:e60474. doi: 10.7554/eLife.60474 (PMC7584455; doi:10.7554/eLife.60474)
Supplement: Supplementary file 2. [file elife-60474-supp2.zip › script/climatic_analysis.ipynb]

# %% [code]
import pandas as pd
import numpy as np
from numpy.ma import masked_array
import itertools
import allel
#import netCDF4
from matplotlib import pyplot as plt
from matplotlib.lines import Line2D
from matplotlib import colors
import seaborn as sns
import progressbar
from collections import Counter
from sklearn.preprocessing import StandardScaler
from sklearn.decomposition import PCA
from sklearn.cluster import AffinityPropagation
from sklearn.cluster import KMeans
import pickle
import statsmodels.api as sm
from scipy import stats
from matplotlib import cm
import random
random.seed(42)
import colorcet as cc

# %% [code]
sns.set(style='ticks', font='DejaVu Sans', palette='deep')

# %% [code]
strain_corr = pd.read_csv('/Volumes/MacintoshHD2/seqdata/data/new_strain_correspondances_loc_man.csv', sep=',')
strain_corr.index = strain_corr['lib_mh'].values
strain_corr = strain_corr.drop('MSH-605', axis=0)
colors_strains=["#00CD00", "#EE0000", "#00008B", "#912CEE", "#FFE7BA", "#CDBA96"]
cmap_strains = colors.ListedColormap(colors_strains)
bound_strains = colors.BoundaryNorm(range(1,8), cmap_strains.N)
group_alias = {'A':1,'B':2,'C':3,'Ci':4,'D1':5,'D2':6}

# %% [markdown]
# Analyse climatic data from TerraClimate

# %% [code]
# load a first file to extract locations closest to the strains sampling sites
sample_data = netCDF4.Dataset('/Volumes/Seagate/TERRACLIMATE/TerraClimate_aet_2015.nc', 'r')
lon = pd.Series(sample_data.variables['lon'][:])
lat = pd.Series(sample_data.variables['lat'][:])

loc_dict = {}
for loc, df in strain_corr.groupby('loc'):
    N = df['N'].unique()[0]
    W = df['W'].unique()[0]
    closest_N = np.abs(lat-N).sort_values().index[0]
    closest_W = np.abs(lon-W).sort_values().index[0]
    # manual correction for pointe-platon; falls over a non-land spot
    if loc=='Pointe Platon, Quebec, Canada':
        closest_N = closest_N+1
    strain_corr.loc[df.index, 'N_index'] = closest_N
    strain_corr.loc[df.index, 'W_index'] = closest_W
    loc_dict[loc] = (closest_N, closest_W)

sample_data.close()

# %% [code]
clim_var = ['aet','def','pet','ppt','q','soil','srad','swe','tmax','tmin','vap','ws']
clim_var_alias = dict(zip(clim_var, ['Actual\nevapotranspiration',
                 'Climate water deficit',
                 'Potential\nevapotranspiration',
                 'Precipitation',
                 'Runoff',
                 'Soil moisture',
                 'Downward surface\nshortwave radiation',
                 'Snow water equivalent',
                 'Maximum temperature',
                 'Minimum temperature',
                 'Vapor pressure',
                 'Wind speed']))
years = range(1958,2016)

# %% [code]
DS = {}
idx = 0
with progressbar.ProgressBar(max_value=len(years)*len(clim_var)) as bar:
    
    for year, cv in itertools.product(years, clim_var):
        # initialize a table for the climate variable
        if cv not in DS:
            DS[cv] = []
        data = netCDF4.Dataset(f'/Volumes/Seagate/TERRACLIMATE/TerraClimate_{cv}_{year}.nc', 'r')
        sub_DS = []
        for month in range(1,13):
            new_df = strain_corr[['lib_mh','loc']].copy()
            for loc, df in new_df.groupby('loc'):
                lat, lon = loc_dict[loc]
                new_df.loc[df.index, 'value'] = data.variables[cv][month-1, lat, lon]
            new_df['cv'] = cv
            new_df['time'] = pd.Timestamp(year, month, 1)
            sub_DS.append(new_df)
        data.close()
        DS[cv].append(pd.concat(sub_DS, axis=0))
        idx+=1
        bar.update(idx)

# %% [code]
# Export the dataset
#with open('/Users/mathieu/paradoxus_nanopore/paradoxus4/climatic_association/DS.pkl', 'wb') as fo:
#    pickle.dump(DS, fo)

# %% [code]
# Import the dataset
with open('/Users/mathieu/paradoxus_nanopore/paradoxus4/climatic_association/DS.pkl', 'rb') as fi:
    DS = pickle.load(fi)

# %% [code]
# extract summary statistics from climatic data per location
summary_cv = []
for cv in clim_var:
    
    new = pd.concat(DS[cv], axis=0).groupby('loc')['value'].mean()
    new.name = f'{cv}_mean'
    summary_cv.append(new)
    
    new = pd.concat(DS[cv], axis=0).groupby('loc')['value'].std()
    new.name = f'{cv}_std'
    summary_cv.append(new)
    
    new = pd.concat(DS[cv], axis=0).groupby('loc')['value'].min()
    new.name = f'{cv}_min'
    summary_cv.append(new)
    
    new = pd.concat(DS[cv], axis=0).groupby('loc')['value'].max()
    new.name = f'{cv}_max'
    summary_cv.append(new)
    
summary_cv = pd.concat(summary_cv, axis=1)
summary_cv = summary_cv.loc[:, summary_cv.std(axis=0)!=0]

# %% [code]
summary_cv.to_csv('/Users/mathieu/paradoxus_nanopore/paradoxus4/climatic_association/summary_cv.tsv', sep='\t')

# %% [markdown]
### Summarize climatic data into principal components

# %% [code]
def pca_climatic(samples):

    sc = StandardScaler()
    pca = PCA(random_state=42)
    locations = set(strain_corr.loc[samples, 'loc'].values)
    summary_cv_std = sc.fit_transform(summary_cv.loc[locations])

    pca_cv = pca.fit(summary_cv_std)

    variances_cv = pca_cv.explained_variance_ratio_
    n_to_keep = variances_cv[np.cumsum(variances_cv)<=0.8].shape[0]+1
    variances_cv = pd.Series(variances_cv[:n_to_keep], index=[f'pc{i+1}' for i in range(n_to_keep)])
    coords_cv = pd.DataFrame(pca_cv.transform(summary_cv_std)[:,:n_to_keep], index=locations, columns=variances_cv.index)
    coords_cv['strains'] = strain_corr.loc[strain_corr['lib_mh'].isin(samples)].groupby('loc')['lib_mh'].apply(lambda x: list(x))
    coords_cv = coords_cv.explode('strains')
    coords_cv.index = coords_cv['strains'].values
    coords_cv = coords_cv.drop('strains', axis=1)
    components_cv = pd.DataFrame(pca_cv.components_[:n_to_keep], columns=summary_cv.columns, index=variances_cv.index).T
    
    return(coords_cv, variances_cv, components_cv)

# %% [code]
# run pca on the three datasets (all, SpB, SpC)

coords_cv_all, variances_cv_all, components_cv_all = pca_climatic(samples=strain_corr['lib_mh'].values)
coords_cv_SpB, variances_cv_SpB, components_cv_SpB = pca_climatic(samples=strain_corr.loc[strain_corr['group']=='B', 'lib_mh'].values)
coords_cv_SpC, variances_cv_SpC, components_cv_SpC = pca_climatic(samples=strain_corr.loc[strain_corr['group']=='C', 'lib_mh'].values)

# %% [code]
# import abundance data
with open('/Users/mathieu/paradoxus_nanopore/paradoxus4/te_depth/cov_ws_format.pkl', 'rb') as fi:
    cov_ws_format = pickle.load(fi)
cov_ws_format = cov_ws_format.loc[cov_ws_format['strain']!='MSH-605']

# %% [code]
# general abundance
internal_sequences = ['TY1_I','TY3_1p_I','Tsu4_I']
general_abundance = cov_ws_format.loc[cov_ws_format['fam'].isin(internal_sequences)].groupby('strain')['cov'].sum()
general_abundance = general_abundance-np.mean(general_abundance)

#produce normalized abundances for each family
family_abundances = {}
for fam, df in cov_ws_format.groupby('fam'):
    family_abundances[fam] = df['cov'].copy()
    family_abundances[fam].index = df['strain'].values
    family_abundances[fam].loc[family_abundances[fam]<-1.25] = -1.25

# %% [code]
# PCA on genotypes

def pca_genotypes(samples):

    vcf = allel.read_vcf('/Volumes/MacintoshHD2/seqdata/freebayes/freebayes.strains.combined.filtered.vcf.gz',
                        samples=samples)
    # convert into genotypes array
    gca = allel.GenotypeChunkedArray(vcf['calldata/GT'])
    # extract allele counts for filtering
    ac = gca.count_alleles()[:]
    
    # filter out the loci that are not biallelic and singletons
    flt = (ac.max_allele() == 1) & (ac[:, :2].min(axis=1) > 1)
    # format
    gca = gca.compress(flt, axis=0)
    gca = gca.to_n_alt()
    
    # fit the PCA
    coords, model = allel.pca(gca, n_components=100, scaler='patterson')
    # extract the amount of total variance explained by each PC
    expl_var = model.explained_variance_ratio_
    n_to_keep = expl_var[np.cumsum(expl_var)<=0.8].shape[0]+1
    # format the transformed coordinates for PCs that cumulatively explain >=80% variance
    coords = pd.DataFrame(coords, index=vcf['samples']).iloc[:,:n_to_keep]
    coords.columns = [f'PC{i+1}' for i in range(n_to_keep)]
    expl_var = pd.Series(expl_var[:n_to_keep], index=coords.columns)
    
    return(coords, model, expl_var)

# %% [code]
def format_glm_res(glm_fit):
    results = pd.read_html(glm_fit.summary().tables[1].as_html(), header=0, index_col=0)[0]
    results["ci"] = ["[%.3f, %.3f]" % tuple(results.loc[i,['[0.025','0.975]']].values) for i in results.index]
    exact_pvalues = glm_fit.pvalues
    results["pval"] = exact_pvalues
    return(results)

# %% [code]
def run_ols_families(data_agg, variances_genotypes, variances_cv, seq=internal_sequences, level=0.05, label='label'):
    data_agg = sm.add_constant(data_agg)

    results_ols = {}
    aic = {}
    models1 = {}
    models2 = {}

    for fam in seq:
        # run the linear model on all the strains for which full-length elements are called
        subset_with_abd = family_abundances[fam].loc[np.invert(np.isnan(family_abundances[fam]))].index
        subset_with_abd = [i for i in subset_with_abd if i in data_agg.index]
        if len(subset_with_abd)>=10:

            aic[fam]={}
            ols1 = sm.OLS(family_abundances[fam].loc[subset_with_abd], data_agg.loc[subset_with_abd]).fit()
            #results = format_glm_res(glm)
            results = pd.concat([pd.Series(ols1.params, name='param'), pd.Series(ols1.pvalues, name='pval')], axis=1)
            results['family'] = fam
            results_ols[fam] = results
            aic[fam]['all'] = ols1.aic
            ols2 = sm.OLS(family_abundances[fam].loc[subset_with_abd], 
                         data_agg.loc[subset_with_abd, [i for i in data_agg.columns if i[:2]!='pc']]).fit()
            aic[fam]['geno'] = ols2.aic
            
            models1[fam] = ols1
            models2[fam] = ols2


    results_ols = pd.concat(results_ols.values(), axis=0).drop('const', axis=0)
    results_ols['pc'] = results_ols.index
    results_ols.index = range(results_ols.shape[0])

    for pc, df in results_ols.groupby('pc'):
        dataset = datasets_aliases[pc[:2]]
        results_ols.loc[df.index, 'Dataset'] = dataset

        if pc[:2]=='PC':
            results_ols.loc[df.index, 'Variance explained'] = variances_genotypes.loc[pc]*100
        if pc[:2]=='pc':
            results_ols.loc[df.index, 'Variance explained'] = variances_cv.loc[pc]*100
            
    results_ols['label'] = label

    return(results_ols, aic, models1, models2)

# %% [code]
# run spearman correlation tests on every association of gPC, ePC, abund
datasets_aliases = {'PC':'Genotypes', 'pc':'Climatic variables'}

# %% [code]
# run genotypes PCA and linear model on All lineages

# %% [code]
coords_all, model_all, variances_all = pca_genotypes(strain_corr['lib_mh'].values)

# %% [code]
data_agg = pd.concat([coords_cv_all, coords_all], axis=1, sort=True)
data_agg = pd.DataFrame(StandardScaler().fit_transform(data_agg), 
                       index=data_agg.index, columns=data_agg.columns)

# %% [code]
ols_all, aic_all, m1_all, m2_all = run_ols_families(data_agg, variances_all, variances_cv_all, level=0.05, label='All lineages')

ols_all_export = ols_all[['param','pval','family','Dataset','pc','Variance explained']].copy().sort_values(by=['family','pval'])
ols_all_export['Variance explained'] = ols_all_export['Variance explained'].apply(lambda x: f'{x:.2f}%')
ols_all_export['pval'] = ols_all_export['pval'].apply(lambda x: f'{x:.2e}')
ols_all_export['pc'] = ols_all_export['pc'].apply(lambda x: x.upper())
ols_all_export.columns = ['Estimate','P-value','Family','Dataset','PC','Variance explained']

#ols_all_export.to_csv('/Users/mathieu/paradoxus_nanopore/paradoxus4/climatic_association/ols_all_export.csv', sep='\t')

# %% [code]
# run genotypes PCA and linear model on SpB strains only
coords_SpB, model_SpB, variances_SpB = pca_genotypes(samples=strain_corr.loc[strain_corr['group']=='B', 'lib_mh'].values)

# %% [code]
data_agg_SpB = pd.concat([coords_cv_SpB, coords_SpB], axis=1, sort=True)
data_agg_SpB = pd.DataFrame(StandardScaler().fit_transform(data_agg_SpB), 
                       index=data_agg_SpB.index, columns=data_agg_SpB.columns)

# %% [code]
ols_SpB, aic_SpB, m1_SpB, m2_SpB = run_ols_families(data_agg_SpB, variances_SpB, variances_cv_SpB, level=0.05, label='SpB')

ols_SpB_export = ols_SpB[['param','pval','family','Dataset','pc','Variance explained']].copy().sort_values(by=['family','pval'])
ols_SpB_export['Variance explained'] = ols_SpB_export['Variance explained'].apply(lambda x: f'{x:.2f}%')
ols_SpB_export['pval'] = ols_SpB_export['pval'].apply(lambda x: f'{x:.2e}')
ols_SpB_export['pc'] = ols_SpB_export['pc'].apply(lambda x: x.upper())
ols_SpB_export.columns = ['Estimate','P-value','Family','Dataset','PC','Variance explained']

#ols_SpB_export.to_csv('/Users/mathieu/paradoxus_nanopore/paradoxus4/climatic_association/ols_SpB_export.csv', sep='\t')

# %% [code]
# run genotypes PCA and linear model on SpC strains only
coords_SpC, model_SpC, variances_SpC = pca_genotypes(samples=strain_corr.loc[strain_corr['group']=='C', 'lib_mh'].values)

# %% [code]
data_agg_SpC = pd.concat([coords_cv_SpC, coords_SpC], axis=1, sort=True)
data_agg_SpC = pd.DataFrame(StandardScaler().fit_transform(data_agg_SpC), 
                       index=data_agg_SpC.index, columns=data_agg_SpC.columns)

# %% [code]
ols_SpC, aic_SpC, m1_SpC, m2_SpC = run_ols_families(data_agg_SpC, variances_SpC, variances_cv_SpC, level=0.05, label='SpC')

ols_SpC_export = ols_SpC[['param','pval','family','Dataset','pc','Variance explained']].copy().sort_values(by=['family','pval'])
ols_SpC_export['Variance explained'] = ols_SpC_export['Variance explained'].apply(lambda x: f'{x:.2f}%')
ols_SpC_export['pval'] = ols_SpC_export['pval'].apply(lambda x: f'{x:.2e}')
ols_SpC_export['pc'] = ols_SpC_export['pc'].apply(lambda x: x.upper())
ols_SpC_export.columns = ['Estimate','P-value','Family','Dataset','PC','Variance explained']

#ols_SpC_export.to_csv('/Users/mathieu/paradoxus_nanopore/paradoxus4/climatic_association/ols_SpC_export.csv', sep='\t')

# %% [code]
fam_alias = dict(zip(['TY1_I','TY3_1p_I','Tsu4_I'], ["Ty1","Ty3p","Tsu4"]))

# %% [code]
datasets_colors = dict(zip(['Genotypes','Climatic variables'], [sns.color_palette('deep')[i] for i in range(2)]))

fig = plt.figure(figsize=[10,4])
gs = plt.GridSpec(nrows=2, ncols=3, hspace=0.3, wspace=0.3, height_ratios=[1,5], bottom=0.15, left=0.08, right=0.98, top=1)

#Draw the legend for the GLM plots

ax = fig.add_subplot(gs[0,:])
legend_elms = [Line2D([0],[0], color='white', mfc='k', marker='o', ms=8, label='Ty1'),
               Line2D([0],[0], color='white', mfc='k', marker='s', ms=8, label='Ty3p'),
               Line2D([0],[0], color='white', mfc='k', marker='^', ms=8, label='Tsu4'),
               Line2D([0],[0], color='white', mfc=sns.color_palette('deep')[0], marker='s', ms=12, label='gPC'),
               Line2D([0],[0], color='white', mfc=sns.color_palette('deep')[1], marker='s', ms=12, label='ePC')]
ax.axis('off')
ax.legend(handles=legend_elms, ncol=5, frameon=False, loc=8)

# Draw the plots

ax_idx=0
for group, ols, ax_idx in zip(['All lineages','$SpB$','$SpC$'],[ols_all, ols_SpB, ols_SpC], range(3)):
    
    # Plot the results of the GLM: p-value against explained variance
    ax = fig.add_subplot(gs[1, ax_idx])
    df = ols.copy()
    df['log10_pval'] = (-1)*np.log10(df['pval'])
    df['log10_ev'] = np.log10(df['Variance explained'])
    sns.scatterplot(x='log10_ev', y='log10_pval', hue='Dataset', style='family',  data=df, ax=ax, legend=False, 
                 palette=datasets_colors, markers={'TY1_I':'o','TY3_1p_I':'s','Tsu4_I':'^'}, linewidth=0)
    #ax.set_xscale('log')
    ax.set_xlabel('log$_{10}$ % var explained by PC')
    ax.set_ylabel('-log$_{10}$ p-value')
    ax.set_title(group, size=16)

sns.despine()
plt.savefig('/Users/mathieu/mhenault_landrylab/Publications/paradoxus_tes/fig/ols_gPC_ePC.png', dpi=300)
plt.show()
plt.close()

# %% [code]
pd.concat([ols_all, ols_SpB, ols_SpC]).to_csv('/Users/mathieu/mhenault_landrylab/Publications/paradoxus_tes/resubmission1_elife/figure_data/Figure 4a.csv')

# %% [code]
# export AIC
AIC=[]
for name, aic in zip(['All','SpB','SpC'], [aic_all,aic_SpB,aic_SpC]):
    
    df = pd.DataFrame(aic).T
    df['dataset'] = name
    df['family'] = df.index
    df.iloc[:,:2] = df.iloc[:,:2].applymap(lambda x: f'{x:.2f}')
    df = df[['dataset','family','all','geno']]
    AIC.append(df)

AIC = pd.concat(AIC, axis=0, sort=False).reset_index(drop=True).sort_values(by=['dataset','family'])
AIC.to_csv('/Users/mathieu/paradoxus_nanopore/paradoxus4/climatic_association/AIC_glm_clim.csv')

# %% [markdown]
# Define clusters from the genotype and climatic data

# %% [code]
clusterer = AffinityPropagation(max_iter=10000, damping=0.8)

# %% [code]
clustered_datasets = {}
cmap_dict = {}
random.seed(42)

for (ds_alias, coords, coords_cv, var, var_cv) in zip(['All lineages','$SpB$','$SpC$'],
                                                      [coords_all, coords_SpB, coords_SpC],
                                                      [coords_cv_all, coords_cv_SpB, coords_cv_SpC],
                                                      [variances_all, variances_SpB, variances_SpC],
                                                      [variances_cv_all, variances_cv_SpB, variances_cv_SpC]):
    clusters_geno = pd.Series(clusterer.fit_predict(coords.apply(lambda x: x*var, axis=1).values))#.apply(lambda x: f'C{x}')
    clusters_geno.index = coords.index
    
    clusterer_clim = KMeans(n_clusters=len(set(clusters_geno)))
    
    clusters_clim = pd.Series(clusterer_clim.fit_predict(coords_cv.apply(lambda x: x*var_cv, axis=1).values))#.apply(lambda x: f'c{x}')
    clusters_clim.index = coords_cv.index
    
    print(ds_alias)
    print(len(set(clusters_geno)))
    print(len(set(clusters_clim)))
    
    abd_data = pd.concat([family_abundances[fam].loc[coords.index].rename(fam) for fam in internal_sequences], axis=1)
    strains = strain_corr.loc[coords.index, 'group'].replace(group_alias)
    
    clustered_datasets[ds_alias] = pd.concat([abd_data, strains, clusters_geno.rename('C'), clusters_clim.rename('c')], axis=1, sort=True)
    clustered_datasets[ds_alias]['label'] = ds_alias.strip('$')
    
    cmap_dict[ds_alias] = {}
    
    n_C = len(set(clusters_geno.values))
    cmap_geno = colors.ListedColormap([[1,1,1]] + cc.glasbey_bw[16:16+n_C])
    bound_geno = colors.BoundaryNorm(range(-1, n_C+1), cmap_geno.N+1)
    cmap_dict[ds_alias]['cmap_geno'] = (cmap_geno, bound_geno)
    
    n_c = len(set(clusters_clim.values))
    cmap_clim = colors.ListedColormap([[1,1,1]] + cc.glasbey_bw[50:50+n_c])
    bound_clim = colors.BoundaryNorm(range(-1, n_c+1), cmap_clim.N+1)
    cmap_dict[ds_alias]['cmap_clim'] = (cmap_clim, bound_clim)

# %% [code]
pd.concat(clustered_datasets.values()).to_csv('/Users/mathieu/mhenault_landrylab/Publications/paradoxus_tes/resubmission1_elife/figure_data/Figure 4b.csv')

# %% [code]
fam_axis = {'TY1_I':1,'TY3_1p_I':2,'Tsu4_I':3}
fig = plt.figure(figsize=[10,5])
gs = plt.GridSpec(ncols=5, nrows=4, hspace=0.3, wspace=0.3, height_ratios=[0.2,2,2,2], width_ratios=[0.2,3,3,3,0.2], 
                        bottom=0.03, left=0.03, right=0.98, top=0.98)

for (fam, ds_alias), (ax_row, ax_col) in zip(itertools.product(internal_sequences, clustered_datasets),
                                            itertools.product(range(1,4),range(1,4))):
    
    sub = clustered_datasets[ds_alias].drop([f for f in internal_sequences if f!=fam], axis=1)
    sub = sub.loc[np.invert(np.isnan(sub[fam]))].sort_values(by=fam)

    ax = fig.add_subplot(gs[ax_row, ax_col])

    # plot CN
    mask = sub.values
    mask[:] = True
    mask[:,0] = False
    masked_data = masked_array(sub, mask)
    HM = ax.imshow(masked_data.T, cmap='viridis', aspect='auto', interpolation='none')
    cb = fig.colorbar(HM, ax=ax, orientation='horizontal', shrink=0.5, pad=0.05)
    cb.outline.set_visible(False)
    cb.ax.tick_params(labelsize=7, length=3)
    cb.ax.set_ylabel('CN', size=7, rotation=0, va='center', ha='right')

    # plot geno clusters
    mask = sub.values
    mask[:] = True
    mask[:,1] = False
    masked_data = masked_array(sub, mask)
    ax.imshow(masked_data.T, cmap=cmap_strains, norm=bound_strains, aspect='auto', interpolation='none')

    # plot geno clusters
    mask = sub.values
    mask[:] = True
    mask[:,2] = False
    masked_data = masked_array(sub, mask)
    cmap = cmap_dict[ds_alias]['cmap_geno']
    ax.imshow(masked_data.T, cmap=cmap[0], norm=cmap[1], aspect='auto', interpolation='none')

    # plot clim clusters
    mask = sub.values
    mask[:] = True
    mask[:,3] = False
    masked_data = masked_array(sub, mask)
    cmap = cmap_dict[ds_alias]['cmap_clim']
    ax.imshow(masked_data.T, cmap=cmap[0], norm=cmap[1], aspect='auto', interpolation='none')

    if ax_col==1:
        ax.set_yticks([0,1,2,3])
        ax.set_yticklabels(['CN','Lineage','gPCs','ePCs'])
    else:
        ax.set_yticks([])
    ax.set_xticks([])

    for s in ax.spines.values():
        s.set_visible(False)

for ds_alias, ax_col in zip(clustered_datasets, range(1,4)):
    ax = fig.add_subplot(gs[0, ax_col])
    ax.axis('off')
    ax.text(0.5, 0, ds_alias, size=16, ha='center', va='center')
        
for fam in fam_axis:
    ax = fig.add_subplot(gs[fam_axis[fam], 4])
    ax.axis('off')
    ax.text(0, 0.5, fam_alias[fam], rotation=270, size=14, ha='center', va='center')
    
#plt.savefig('/Users/mathieu/mhenault_landrylab/Publications/paradoxus_tes/fig/cluster_membership_gPCs_ePCs.png', dpi=300)
plt.savefig('/Users/mathieu/mhenault_landrylab/Publications/paradoxus_tes/final_fig/Figure 4-Figure supplement 4.pdf')
plt.show()
plt.close()

# %% [code]
cluster_var = []
for fam, ds_alias, pc in itertools.product(internal_sequences, clustered_datasets, ['C', 'c']):
    data = clustered_datasets[ds_alias]
    df = pd.concat([data.groupby(pc)[fam].std(),
                    data.groupby(pc)[fam].apply(lambda x: len(set(x.index)))],
                  axis=1)
    df.columns = ['std','size']
    df['std_w'] = df['std']*df['size']/df['size'].sum()
    df['fam'] = fam
    df['ds_alias'] = ds_alias
    df['pc'] = pc
    cluster_var.append(df)
cluster_var = pd.concat(cluster_var, axis=0)

# %% [code]
cluster_var_mwu = []
for (fam, ds_alias) in itertools.product(internal_sequences, clustered_datasets):
    data = cluster_var.loc[(cluster_var['ds_alias']==ds_alias) & (cluster_var['fam']==fam)]
    distro = {}
    for pc, df in data.groupby('pc'):
        distro[pc] = df['std'].loc[np.invert(np.isnan(df['std']))].sort_values()
    U, p = stats.mannwhitneyu(distro['C'], distro['c'])
    posx = np.mean([distro['C'].max(), distro['c'].max()])
    posy = np.mean([distro['C'].shape[0], distro['c'].shape[0]])
    cluster_var_mwu.append([fam, ds_alias, U, p, posx, posy])
cluster_var_mwu = pd.DataFrame(cluster_var_mwu)
for fam, df in cluster_var_mwu.groupby(0):
    cluster_var_mwu.loc[df.index, 'pval_corr'] = sm.stats.multipletests(df[3], method='fdr_bh')[1]

# %% [code]
def p_display(p):
    if p >= 0.05:
            p_display="ns"
    if (0.01 <= p < 0.05):
        p_display="*"
    if (0.001 <= p < 0.01):
        p_display="**"
    if (p < 0.001):
        p_display="***"
    return(p_display)

# %% [code]
pc_color = {'C':(0.2980392156862745, 0.4470588235294118, 0.6901960784313725),
           'c':(0.8666666666666667, 0.5176470588235295, 0.3215686274509804)}

fig = plt.figure(figsize=[10,7])
gs = plt.GridSpec(ncols=5, nrows=8, hspace=0.7, wspace=0.5, height_ratios=[0.1,1,2,1,2,1,2,0.3], width_ratios=[0.2,3,3,3,0.2], 
                        bottom=0.03, left=0.03, right=0.98, top=1)

for (fam, ds_alias), (ax_row, ax_col) in zip(itertools.product(internal_sequences, clustered_datasets),
                                            itertools.product(range(1,6,2), range(1,4))):
    ax = fig.add_subplot(gs[ax_row+1, ax_col])
    data = cluster_var.loc[(cluster_var['ds_alias']==ds_alias) & (cluster_var['fam']==fam) & (np.invert(np.isnan(cluster_var['std'])))]
    for pc, df in data.groupby('pc'):
        cs = df['std'].sort_values()
        ax.plot(cs, np.arange(1,cs.shape[0]+1), color=pc_color[pc], lw=2)

    axb = fig.add_subplot(gs[ax_row, ax_col])
    bx = sns.boxplot(y='fam', x='std', hue='pc', orient='h', data=data, showfliers=False, ax=axb)
    for b in bx.artists:
        b.set_facecolor((0,0,0,0))
    sns.swarmplot(y='fam', x='std', hue='pc', data=data, hue_order=['C','c'], dodge=True, orient='h', palette=pc_color, ax=axb)
    axb.axis('off')
    axb.legend().remove()
    
    pos1 = axb.get_position()
    pos2 = [pos1.x0, pos1.y0-0.03,  pos1.width, pos1.height]
    axb.set_position(pos2)
        
    if ds_alias=='All lineages':
        ax.set_yticks([1,5,9])
        if fam=='TY1_I':
            ax.set_xticks(np.arange(0,3,1))
        #if fam=='Tsu4_I':
        #    ax.set_xticks(np.arange(0,4,1.5))
    if ds_alias=='$SpB$':
        ax.set_yticks([1,5,9])
        if fam=='TY1_I':
            ax.set_xticks(np.arange(0,3,1))
    if ds_alias=='$SpC$':
        ax.set_yticks([1,3,5])
    #    if fam=='Tsu4_I':
    #        ax.set_xticks(np.arange(0.5,3,1))

    mwu = cluster_var_mwu.loc[(cluster_var_mwu[0]==fam) & (cluster_var_mwu[1]==ds_alias)]
    if mwu.shape[0]==1:
        posx, posy, pval = mwu[[4,5,'pval_corr']].iloc[0].values
        ax.text(posx, posy*1.1, p_display(pval), va='center', ha='center')


for ds_alias, ax_col in zip(clustered_datasets, range(1,4)):
    ax = fig.add_subplot(gs[0, ax_col])
    ax.axis('off')
    ax.text(0.5, -5, ds_alias, size=16, ha='center', va='top')
        
for fam in fam_axis:
    ax = fig.add_subplot(gs[(fam_axis[fam]*2)-1:2*fam_axis[fam]+1, 4])
    ax.axis('off')
    ax.text(0, 0.5, fam_alias[fam], rotation=270, size=14, ha='center', va='center')

ax = fig.add_subplot(gs[1:,0])
ax.axis('off')
ax.text(0, 0.5, 'Cluster count (cumulative)', rotation=90, size=14, ha='center', va='center')

ax = fig.add_subplot(gs[7,1:4])
ax.axis('off')
ax.text(0.5, 0, 'Cluster inconsistency (Within-cluster CN standard deviation)', size=14, ha='center', va='center')
    
sns.despine(trim=True)
plt.savefig('/Users/mathieu/mhenault_landrylab/Publications/paradoxus_tes/fig/cluster_variance.png', dpi=300)
plt.show()
plt.close()

# %% [code]
fig = plt.figure(figsize=[10,11])
gs = plt.GridSpec(ncols=4, nrows=3, width_ratios=[1,5,5,1], wspace=0.5,
                 left=0, right=0.97, bottom=0.05, top=0.96)

row_idx = 0
for ds_alias, coords_ds, model in zip(clustered_datasets,
                                              [coords_all, coords_SpB, coords_SpC],
                                              [model_all, model_SpB, model_SpC]):
    
    for ax_idx, (PC1,PC2) in enumerate([(0,1),(2,3)]):

        ax = fig.add_subplot(gs[row_idx, ax_idx+1])
        

        data = coords_ds[[f'PC{PC1+1:d}',f'PC{PC2+1:d}']].copy()
        data['color'] = strain_corr.loc[data.index, 'color']
        data['C'] = clustered_datasets[ds_alias].loc[data.index, 'C']
        palette=dict(zip(range(-1, cmap_dict[ds_alias]['cmap_geno'][0].N),
                         cmap_dict[ds_alias]['cmap_geno'][0].colors))
        data['C_color'] = data['C'].apply(lambda x: palette[x])
        
        ax.scatter(data.iloc[:,0], data.iloc[:,1], s=36, c=data['C_color'], 
                   edgecolors=data['color'], linewidths=1)

        

        expl_var_pc1 = model.explained_variance_ratio_[PC1]*100
        expl_var_pc2 = model.explained_variance_ratio_[PC2]*100
        ax.set_xlabel(f'gPC{PC1+1} ({expl_var_pc1:.2f}%)')
        ax.set_ylabel(f'gPC{PC2+1} ({expl_var_pc2:.2f}%)')
        
        

    ax = fig.add_subplot(gs[row_idx, 3])
    data = pd.Series(model.explained_variance_ratio_)
    ax.plot(data.index+1, data*100, color='k')
    ax.margins(0.1)
    ax.set_xlabel('PC')
    ax.set_ylabel('% explained variance')
    
    ax = fig.add_subplot(gs[row_idx, 0])
    ax.axis('off')
    ax.text(0.5, 0.5, ds_alias, rotation=90, size=18, ha='center', va='center')
    
    row_idx+=1

sns.despine(trim=True)
#plt.savefig('/Users/mathieu/mhenault_landrylab/Publications/paradoxus_tes/fig/PCA_geno_clust.png', dpi=300)
plt.savefig('/Users/mathieu/mhenault_landrylab/Publications/paradoxus_tes/final_fig/Figure 4-Figure supplement 1.pdf')
plt.show()
plt.close()

# %% [code]
# plot cluster memberships on PC plots

# %% [code]
components_cv_colors=dict(zip(clim_var, [cm.get_cmap('tab20b')(i) for i in np.arange(0,1,1/12)]))
stats_markers = {'mean':'o','std':'s','min':'<','max':'>'}
stats_alias = {'mean':'Mean','std':'SD','min':'Min','max':'Max'}

fig = plt.figure(figsize=[10,5.5])
gs = plt.GridSpec(ncols=3, nrows=2, hspace=0.6, wspace=0.35, height_ratios=[0.6,2],
                        bottom=0.12, left=0.1, right=0.98, top=0.99)

ax = fig.add_subplot(gs[0,:])
ax.axis('off')
legend_elms = []
for cv in components_cv_colors:
    legend_elms.append(Line2D([0],[0],color='w',marker='s',mfc=components_cv_colors[cv],ms=12,label=clim_var_alias[cv]))
for s in stats_markers:
    legend_elms.append(Line2D([0],[0],color='w',marker=stats_markers[s],mfc='k',ms=12,label=stats_alias[s]))

ax.legend(handles=legend_elms, loc=2, ncol=4, frameon=False)

for ds_alias, df_components, variances_cv, col_idx in zip(['All lineages','$SpB$','$SpC$'], 
                                                    [components_cv_all, components_cv_SpB, components_cv_SpC],
                                                    [variances_cv_all, variances_cv_SpB, variances_cv_SpC],
                                                    [0,1,2]):

    data = df_components.copy()
    data['cv_stat'] = data.index
    data['cv'] = data['cv_stat'].apply(lambda x: x.split('_')[0])
    data['stat'] = data['cv_stat'].apply(lambda x: x.split('_')[1])

    ax = fig.add_subplot(gs[1, col_idx])
    
    for cv, sub in data.groupby('cv'):
        c = components_cv_colors[cv]
        for i in sub.index:
            ax.plot([0,sub.loc[i,'pc1']], [0,sub.loc[i,'pc2']], color=c, lw=0.5)
            
    sns.scatterplot(x='pc1', y='pc2', data=data, hue='cv', palette=components_cv_colors,
                    style='stat', markers=stats_markers,
                    legend=False, ax=ax, linewidth=0)
    
    ax.set_xlabel('ePC1 (%.2f%%)' % (variances_cv.loc['pc1']*100))
    ax.set_ylabel('ePC2 (%.2f%%)' % (variances_cv.loc['pc2']*100))
    
    ax = fig.add_subplot(gs[0, col_idx])
    ax.axis('off')
    ax.text(0.5, -1, ds_alias, size=18, ha='center', va='center')
    
sns.despine(trim=True)
#plt.savefig('/Users/mathieu/mhenault_landrylab/Publications/paradoxus_tes/fig/gPCs_ePCs_scatter.png', dpi=300)
plt.savefig('/Users/mathieu/mhenault_landrylab/Publications/paradoxus_tes/final_fig/Figure 4-Figure supplement 3.pdf')
plt.show()
plt.close()

# %% [code]
fig = plt.figure(figsize=[10,11])
gs = plt.GridSpec(ncols=4, nrows=3, width_ratios=[1,5,5,1], wspace=0.5,
                 left=0, right=0.97, bottom=0.05, top=0.96)

row_idx = 0
for ds_alias, coords_ds, var_ds in zip(clustered_datasets,
                                              [coords_cv_all, coords_cv_SpB, coords_cv_SpC],
                                              [variances_cv_all, variances_cv_SpB, variances_cv_SpC]):
    
    for ax_idx, (PC1,PC2) in enumerate([(0,1),(2,3)]):

        ax = fig.add_subplot(gs[row_idx, ax_idx+1])
        if ds_alias=='$SpB$' and (PC1, PC2)==(2,3):
            (PC1, PC2) = (1,2)

        data = coords_ds[[f'pc{PC1+1:d}',f'pc{PC2+1:d}']].copy()
        data['color'] = strain_corr.loc[data.index, 'color']
        data['c'] = clustered_datasets[ds_alias].loc[data.index, 'c']
        palette=dict(zip(range(-1, cmap_dict[ds_alias]['cmap_clim'][0].N),
                         cmap_dict[ds_alias]['cmap_clim'][0].colors))
        data['c_color'] = data['c'].apply(lambda x: palette[x])
        
        ax.scatter(data.iloc[:,0], data.iloc[:,1], s=36, c=data['c_color'], 
                   edgecolors=data['color'], linewidths=1)

        expl_var_pc1 = var_ds.iloc[PC1]*100
        expl_var_pc2 = var_ds.iloc[PC2]*100
        ax.set_xlabel(f'ePC{PC1+1} ({expl_var_pc1:.2f}%)')
        ax.set_ylabel(f'ePC{PC2+1} ({expl_var_pc2:.2f}%)')
        
        if ds_alias=='All lineages':
            D = strain_corr.loc[strain_corr['group'].isin(['D1','D2']), 'lib_mh'].values
            posx, posy = coords_ds.loc[D, [f'pc{PC1+1:d}',f'pc{PC2+1:d}']].mean().values
            
            if ax_idx==0:
                dx, dy = (1,10)
            if ax_idx==1:
                dx, dy = (2,2)
            ax.plot([posx, posx+dx], [posy, posy+dy], color='k', lw=0.5)
            ax.text(posx+dx, posy+dy, '$SpD_1$ & $SpD_2$')
        
        

    ax = fig.add_subplot(gs[row_idx, 3])

    ax.plot(range(1, var_ds.shape[0]+1), var_ds*100, color='k')
    ax.margins(0.1)
    ax.set_xlabel('PC')
    ax.set_ylabel('% explained variance')
    ax.set_xticks([1,PC2+1])
    
    ax = fig.add_subplot(gs[row_idx, 0])
    ax.axis('off')
    ax.text(0.5, 0.5, ds_alias, rotation=90, size=18, ha='center', va='center')
    
    row_idx+=1
    
    
        

sns.despine(trim=True)
#plt.savefig('/Users/mathieu/mhenault_landrylab/Publications/paradoxus_tes/fig/PCA_clim_clust.png', dpi=300)
plt.savefig('/Users/mathieu/mhenault_landrylab/Publications/paradoxus_tes/final_fig/Figure 4-Figure supplement 2.pdf')
plt.show()
plt.close()
