# Supplementary material for: The effect of hybridization on transposable element accumulation in an undomesticated fungal species
Source: eLife. 2020 Sep 21;9:e60474. doi: 10.7554/eLife.60474 (PMC7584455; doi:10.7554/eLife.60474)
Supplement: Supplementary file 2. [file elife-60474-supp2.zip › script/dn_ds_calculation.ipynb]

# %% [code]
import pickle as pkl
import pandas as pd
import numpy as np
import seaborn as sns
import itertools
import re
from matplotlib import pyplot as plt
import matplotlib as mpl
from collections import Counter
from Bio import SeqIO
from Bio import SeqRecord
from Bio import Seq
import progressbar
import json
import random
import dendropy
from os import path
import allel
from scipy import stats
import h5py

# %% [code]
ASSEMBLY={}
tig_order = []
with open('/Users/mathieu/paradoxus_nanopore/paradoxus4/barcode02/smartdenovo/pilon/paradoxus4_bc02_smartdenovo_pilon-nanopolish_reordered.fasta') as fi:
    for seq in SeqIO.parse(fi, 'fasta'):
        ASSEMBLY[seq.id] = seq
        tig_order.append(seq.id)
genome_size = sum([len(seq.seq) for seq in ASSEMBLY.values()])

# %% [code]
# import data on wild strains
strains = pd.read_csv('/Volumes/MacintoshHD2/seqdata/data/strain_info_annot.csv', sep=',', header=0, index_col=0)
strains = strains.drop('MSH-605', axis=0)
strain_dict = {1:"$SpA$",2:"$SpB$",3:"$SpC$",4:"$SpC^*$",5:"$SpD_1$",6:"$SpD_2$"}
group_alias = dict(zip(['A','B','C','Ci','D1','D2'], range(1,7)))

# %% [code]
# import gene annotation data and gff file from the SpB reference
with open('/Users/mathieu/paradoxus_nanopore/paradoxus4/tes_analysis/GENES.pkl', 'rb') as fi:
    GENES = pkl.load(fi)
with open('/Users/mathieu/paradoxus_nanopore/paradoxus4/barcode02/smartdenovo/augustus/bc02_augustus.gff','r') as fi:
    gff = pd.DataFrame([line.split('\t') for line in fi.read().splitlines() if line[0]!='#']).astype({3:int,4:int})

# %% [code]
# export CDS coordinates to filter out VCF file of genomic SNPs

CDS = gff.loc[gff[2]=='CDS'].copy()

for i in CDS.index:
    attributes = dict([j.split('=') for j in gff.loc[i,8].split(';')])
    for f in attributes.keys():
        CDS.loc[i, f] = attributes[f]

# %% [code]
CDS_fil = CDS.copy()
# check that sequence length is a multiple of 3
CDS_fil['modulo'] = (CDS_fil[4]-CDS_fil[3]+1)%3
CDS_fil['gene'] = CDS_fil['Parent'].apply(lambda x: x.split('.')[0])
n_cds_genes = pd.Series(Counter(CDS_fil['gene']))
# number of CDS per gene
CDS_fil['n_cds'] = n_cds_genes.loc[CDS_fil['gene'].values].values
CDS_fil = CDS_fil.loc[(CDS_fil['modulo']==0) & (CDS_fil['n_cds']==1)]
CDS_fil.index = CDS_fil['gene'].values

# end up with 5059 CDS which fit the criteria

# %% [code]
#Store the CDS DNA sequences in a dict
CDS_seq = {}
#Store the strand of the CDS in a dict
CDS_strand = {}
for i in CDS_fil.index:
    tig, gene, start, end, strand = CDS_fil.loc[i,[0,'gene',3,4,6]].values
    seq = ASSEMBLY[tig].seq[start-1:end]
    
    CDS_seq[gene] = seq
    CDS_strand[gene] = strand

# %% [code]
# bcftools, if provided with a .bed extension, will work in base 0. Thus add 1 to the end coordinate
for i in CDS_fil.index:
    ID = CDS_fil.loc[i,'ID']
    data = CDS_fil.loc[i, [0,3,4]]#.values
    tig, start, end = data.values
#    with open(f'/Volumes/MacintoshHD2/seqdata/freebayes/cds/{ID}.bed','w') as fo:
#        fo.write(f'{tig}\t{start}\t{end}')

# %% [code]
# Export a list of IDs for running bash scripts
#with open('/Volumes/MacintoshHD2/seqdata/freebayes/cds/cds_list.txt','w') as fo:
#    fo.write(' '.join(CDS_fil['ID'].values))
#with open('/Volumes/MacintoshHD2/seqdata/freebayes/cds/cds_targets.txt','w') as fo:
#    fo.write(' '.join([f'vcf/{i}.vcf' for i in CDS_fil['ID'].values]))

# %% [code]
# Generate alleles for individual strains

# %% [code]
pattern = re.compile('1[/|]{1}1')
possible_genotypes = [f'{i}{j}{k}' for (i,j,k) in itertools.product((0,1,'.'), ('/','|'), (0,1,'.'))]+['.']
allele_conversion_dict = dict(zip(possible_genotypes, [int(re.fullmatch(pattern, i)!=None) for i in possible_genotypes]))

# %% [code]
nt = ['A','T','C','G']
nt_rc = ['T','A','G','C']
dict_nt = dict(zip(nt, range(1,5)))
dict_nt_rev = dict(zip(range(1,5), nt))
dict_nt_rev_rc = dict(zip(range(1,5), nt_rc))

# %% [code]
def parse_vcf(gene):
    
    start, end, gID = CDS_fil.loc[gene, [3,4,'ID']]
    with open(f'/Volumes/MacintoshHD2/seqdata/freebayes/cds/vcf/{gID}.vcf') as fi:
        data = [line.split('\t') for line in fi.read().splitlines() if line[:2]!='##']
    vcf = pd.DataFrame(data[1:], columns=data[0]).astype({'POS':int})
    vcf = vcf.loc[(vcf['POS']>=start) & (vcf['POS']<=end) & (vcf['REF'].isin(nt)) & (vcf['ALT'].isin(nt))]
    vcf['ref'] = vcf['REF'].replace(dict_nt)
    vcf['alt'] = vcf['ALT'].replace(dict_nt)
    
    return(vcf)

def replace_stop_codons(seq):
    stop_codon_pattern = re.compile('(^([ATCG]{3})*)(TAA|TAG|TGA)')
    match = stop_codon_pattern.search(seq)
    while match:
        seq = stop_codon_pattern.sub(r'\1---', seq)
        match = stop_codon_pattern.search(seq)
    return seq

def generate_alleles(gene, vcf, replace_stop=True, str_sub=strains.index):
    
    start, end, strand, gID = CDS_fil.loc[gene, [3,4,6,'ID']]
    n_strains = len(str_sub)
    wt = pd.Series(list(CDS_seq[gene]), index=range(start, end+1)).replace(dict_nt)
    SEQS = pd.DataFrame(wt.values[:,None]+np.zeros(n_strains), index=wt.index, columns=str_sub)
    # convert diploid alleles to binary alleles, considering only homozygous alternative (phased or unphased) as positive
    alleles_binary = vcf[str_sub].copy().applymap(lambda x: allele_conversion_dict[x.split(':')[0]])
    alleles = np.where(alleles_binary.values==1, vcf['alt'].values[:,None]+np.zeros(n_strains), vcf['ref'].values[:,None]+np.zeros(n_strains))
    alleles = pd.DataFrame(alleles, index=vcf['POS'].values, columns=str_sub)
    SEQS.loc[[i for i in alleles.index if i in SEQS.index]] = alleles.values
    if strand=='+':
        SEQS = SEQS.replace(dict_nt_rev).iloc[:-3]
    if strand=='-':
        SEQS = SEQS.replace(dict_nt_rev_rc)[::-1].iloc[:-3]
    SEQS = SEQS.apply(lambda x: ''.join(x))
    if replace_stop:
        SEQS = SEQS.apply(lambda x: replace_stop_codons(x))

    return '\n'.join([f'>{i}\n{j}' for (i,j) in zip(SEQS.index, SEQS.values)])

# %% [code]
# generate complete sequence analysis for genes with Ty insertions
with_orf = ['g789','g3646','g3647']

# %% [code]
VCF = {}
idx=0
with progressbar.ProgressBar(max_value=len(with_orf)) as bar:
    for gene in with_orf:
        VCF[gene] = parse_vcf(gene)
        idx+=1
        bar.update(idx)

# %% [code]
ALLELES = {}
idx=0
with progressbar.ProgressBar(max_value=len(with_orf)) as bar:
    for gene in with_orf:
        ALLELES[gene] = generate_alleles(gene, VCF[gene])
        idx+=1
        bar.update(idx)

# %% [code]
#for gene in ALLELES.keys():
#    with open(f'/Volumes/MacintoshHD2/seqdata/freebayes/cds/fasta/{gene}_alleles.fasta','w') as fo:
#        fo.write(ALLELES[gene])

# %% [markdown]
# PAML

# %% [code]
# import genes in fasta and re-export in phylip format
idx=1
with progressbar.ProgressBar(max_value=5059) as bar:
    for gene in CDS_fil.index:

        with open(f'/Volumes/MacintoshHD2/seqdata/freebayes/cds/fasta/{gene}_alleles_subset.fasta', 'r') as fi:
            seqs = [i for i in SeqIO.parse(fi, 'fasta')]
            n_seq = len(seqs)
            l_seq = len(seqs[0])
            nchunks = range(int(np.ceil(l_seq/60)))

            new_header = f' {n_seq} {l_seq}\n'
            new_substrings = []
            for i in seqs:
                new_substrings.append(f'{i.name}\n'+'\n'.join([str(i.seq[60*j:60*(j+1)]) for j in nchunks]))
            with open(f'/Volumes/MacintoshHD2/seqdata/freebayes/cds/fasta/{gene}_alleles_subset.phylip', 'w') as fo:
                fo.write(new_header+'\n'.join(new_substrings))
        bar.update(idx)
        idx+=1

# %% [code]
# create control files for PAML runs
with open('/Volumes/MacintoshHD2/seqdata/codeml/codeml_base.ctl','r') as fi:
    base_ctl = fi.read()
for gene in CDS_fil.index:
    ctl_head = f'      seqfile = /Volumes/MacintoshHD2/seqdata/freebayes/cds/fasta/{gene}_alleles_subset.phylip\n\
     treefile = /Volumes/MacintoshHD2/seqdata/freebayes/cds/fasta/{gene}_alleles_subset.newick\n\
      outfile = codeml.{gene}.output\n'
#    with open(f'/Volumes/MacintoshHD2/seqdata/codeml/{gene}_alleles_subset/codeml.{gene}.ctl', 'w') as fo:
#        fo.write(ctl_head+base_ctl)

# %% [code]
# parse PAML output
PAML = {}
pattern_omega = re.compile('(?:omega \(dN/dS\) += +)(\d+\.\d+)')
for gene in CDS_fil.index:

    with open(f'/Volumes/MacintoshHD2/seqdata/codeml/{gene}_alleles_subset/codeml.{gene}.output','r') as fi:
        paml_output = fi.read().splitlines()
    dnds = [i for i in paml_output if pattern_omega.search(i)!=None]
    if len(dnds)==1:
        PAML[gene] = float(pattern_omega.search(dnds[0]).group(1))
    else:
        print(f'problem:{gene}')
PAML = pd.Series(PAML)

# %% [code]
#with open('/Volumes/MacintoshHD2/seqdata/relax/PAML.pkl', 'wb') as fo:
#    pkl.dump(PAML, fo)
with open('/Volumes/MacintoshHD2/seqdata/relax/PAML.pkl', 'rb') as fi:
    PAML = pkl.load(fi)

# %% [markdown]
## RELAX analysis on a subset of strains

# %% [code]
# create subsets of strains on which the general descriptive RELAX model can be used

strains_subset = []
fraction_within_group=0.15
random.seed(42)
n_strains_to_include={}
for group, df in strains.groupby('group'):
    n = int(np.ceil(df.shape[0]*fraction_within_group))
    strains_subset.extend(random.sample(list(df['strain']), n))

# %% [code]
strains_by_group = strains.loc[strains_subset].groupby('group').apply(lambda x: list(x['strain'].apply(lambda y: y.replace('_',' ').replace('-',' ')))).to_dict()

# %% [code]
ALLELES_subset = {}
idx=0
with progressbar.ProgressBar(max_value=CDS_fil.shape[0]) as bar:
    for gene in CDS_fil.index:
        ALLELES_subset[gene] = generate_alleles(gene, VCF[gene], str_sub=strains_subset)
        idx+=1
        bar.update(idx)

# %% [code]
#for gene in ALLELES_subset.keys():
#    with open(f'/Volumes/MacintoshHD2/seqdata/freebayes/cds/fasta/{gene}_alleles_subset.fasta','w') as fo:
#        fo.write(ALLELES_subset[gene])

# %% [code]
def parse_json(p):
    with open(p,'rb') as fi:
        json_file = json.load(fi)
    return(json_file)

# %% [code]
def recursive_child_edge(n, edge_list):
    ces = n.child_edges()
    edge_list.extend(ces)
    for ce in ces:
        n=ce.head_node
        if n.child_edges()!=[]:
            recursive_child_edge(n, edge_list)

# %% [code]
def k_summary(json_file, mrca_BC=True, robust=False):
    # read tree
    tree = dendropy.Tree.get_from_string(json_file['input']['trees']['0']+'root;', 'newick', rooting='force-unrooted')
    # add name attributes to nodes
    for n in tree.nodes():
        if n.is_leaf():
            n.name = n.taxon.label
        if n.is_internal():
            n.name = n._label

    # parse the RELAX output
    nodes = sorted(json_file['branch attributes']['0'].keys())
    leaves = [i for i in nodes if i[:4]!='Node']
    internal = [i for i in nodes if i[:4]=='Node']
    bl_gd = pd.Series(dict([(i, json_file['branch attributes']['0'][i]['General descriptive']) for i in nodes]))
    bl_mg = pd.Series(dict([(i, json_file['branch attributes']['0'][i]['MG94xREV with separate rates for branch sets']) for i in nodes]))
    bl_nc = pd.Series(dict([(i, json_file['branch attributes']['0'][i]['Nucleotide GTR']) for i in nodes]))
    k = pd.Series(dict([(i, json_file['branch attributes']['0'][i]['k (general descriptive)']) for i in nodes]))
    p_values = pd.Series(dict([(i, json_file['test results'][i]['Corrected p-value']) for i in nodes]))

    branch_data = pd.concat([k, bl_gd, bl_mg, bl_nc, p_values], axis=1, sort=True)
    branch_data.columns = ['k','bl_gd','bl_mg','bl_nc','pval']
    original_name = [json_file['branch attributes']['0'][i]['original name'] for i in leaves]
    branch_data['original_name'] = nodes
    branch_data.loc[leaves, 'original_name'] = original_name
    branch_data.index = branch_data['original_name'].values
    branch_data['k_pval'] = branch_data['k']
    branch_data.loc[branch_data['pval']>0.05, 'k_pval'] = 1

    # from the tree read from the RELAX input, add info about parent and child nodes of each branch
    branch_data['parent'] = np.nan
    branch_data['child'] = np.nan
    branch_data['tip'] = np.nan
    for i in branch_data.index:
        e_list = [e for e in tree.edges() if e.head_node.name==i.replace('_',' ').replace('-',' ')]
        if len(e_list)==1:
            hn = e_list[0].head_node
            tn = e_list[0].tail_node
            branch_data.loc[i,'child'] = hn.name
            branch_data.loc[i,'parent'] = tn.name
            branch_data.loc[i,'tip'] = hn.is_leaf()
    # use a frozendict of parent and child as unique identifier for each branch
    branch_data['name'] = branch_data.apply(lambda x: frozenset(x.loc[['child','parent']].values), axis=1)
    # add an arbitrary label to each branch and set as index for quick access 
    branch_data['label'] = [f'e{i}' for i in range(branch_data.shape[0])]
    branch_data.index = branch_data['label'].values
    
    if mrca_BC==True:
    
        # re-root the tree at the SpA parent node
        tree.reroot_at_node(tree.mrca(taxon_labels=strains_by_group['A']), update_bipartitions=True)

        # transfer labels to the tree structure based on frozendicts
        edge_name_dict = dict(branch_data[['name','label']].values)
        for e in tree.edges():
            hn = e.head_node
            tn = e.tail_node
            e.label = 'fail1'
            if None not in [hn, tn]:
                name = frozenset([hn.name, tn.name])
                e.label = 'fail2'
                if name in edge_name_dict: 
                    e.label = edge_name_dict[name]
        # compute MRCA for B and C groups
        k_summary = {}
        for group in ['B','C']:
            MRCA = tree.mrca(taxon_labels=strains_by_group[group])
            # add the parent edge of the respective clade
            edge_list = [MRCA.edge]
            # recursively add the children 
            recursive_child_edge(MRCA, edge_list)
            # compute the average of k over the total of branch lengths, weighting for branch length
            sub = branch_data.loc[[e.label for e in edge_list if e.label in branch_data.index]]
            if robust==False:
                k_summary[group] = (sub['k']*sub['bl_gd']).sum()/sub['bl_gd'].sum()
            if robust==True:
                k_summary[group] = (sub['k_pval']*sub['bl_gd']).sum()/sub['bl_gd'].sum()

        return(k_summary, branch_data, json_file['input']['trees']['0'])
    
    if mrca_BC==False:
        return(branch_data, json_file['input']['trees']['0'])

# %% [code]
GENES_K={}
bd_sub = {}
tree_sub = {}
idx=1
with progressbar.ProgressBar(max_value=CDS_fil.shape[0]) as bar:
    for gene in CDS_fil.index:
        p = f'/Volumes/MacintoshHD2/seqdata/relax/results/{gene}_alleles_subset.fasta.RELAX.json'
        if path.exists(p):
            json_file = parse_json(p)
            GENES_K[gene], bd_sub[gene], tree_sub[gene] = k_summary(json_file, robust=False)
        bar.update(idx)
        idx+=1

# %% [code]
#with open('/Volumes/MacintoshHD2/seqdata/relax/GENES_K.pkl', 'wb') as fo:
#    pkl.dump(GENES_K, fo)
#with open('/Volumes/MacintoshHD2/seqdata/relax/bd_sub.pkl', 'wb') as fo:
#    pkl.dump(bd_sub, fo)

# %% [code]
with open('/Volumes/MacintoshHD2/seqdata/relax/GENES_K.pkl', 'rb') as fi:
    GENES_K = pkl.load(fi)
with open('/Volumes/MacintoshHD2/seqdata/relax/bd_sub.pkl', 'rb') as fi:
    bd_sub = pkl.load(fi)

# %% [code]
def omega_summary(json_file):
    cats = json_file['fits']['General descriptive']['Rate Distributions']['Shared']
    ncats = cats.keys()
    omega_dict = {}
    weighted =[]
    for c in ncats:
        omega = cats[c]['omega']
        prop = cats[c]['proportion']
        omega_dict[f'omega_{c}'] = omega
        omega_dict[f'proportion_{c}'] = prop
        weighted.append(omega*prop)
    omega_dict['omega_weighted'] = np.mean(weighted)
    return(omega_dict)

# %% [code]
OMEGA = []
idx=1
with progressbar.ProgressBar(max_value=CDS_fil.shape[0]) as bar:
    for gene in CDS_fil.index:
        p = f'/Volumes/MacintoshHD2/seqdata/relax/results/{gene}_alleles_subset.fasta.RELAX.json'
        if path.exists(p):
            json_file = parse_json(p)
            OMEGA.append(pd.Series(omega_summary(json_file)).rename(gene))
        bar.update(idx)
        idx+=1

# %% [code]
OMEGA = pd.concat(OMEGA, sort=True, axis=1).T

# %% [code]
#with open('/Volumes/MacintoshHD2/seqdata/relax/OMEGA.pkl', 'wb') as fo:
#    pkl.dump(OMEGA, fo)
with open('/Volumes/MacintoshHD2/seqdata/relax/OMEGA.pkl', 'rb') as fi:
    OMEGA = pkl.load(fi)

# %% [markdown]
# compute nucleotide diversity

# %% [code]
strains_by_group = strains.loc[strains['strain']!='WX21'].groupby('group')['strain'].apply(list).to_dict()

# %% [code]
# extract third codon positions

FFD=['CT','GT','TC','CC','AC','GC','CG','GG']
FFD_rc = [str(Seq.Seq(i).reverse_complement()) for i in FFD]

# %% [code]
third_codons = []
idx=1
with progressbar.ProgressBar(max_value=5059) as bar:
    for tig, df in CDS_fil.groupby(0):
        for gene in df.index:
            start, end, strand = CDS_fil.loc[gene, [3,4,6]].values
            pos=start
            
            if strand=='+':
                while pos<=end:
                    codon = ASSEMBLY[tig].seq[pos-1:pos+2]
                    if codon[:-1] in FFD:
                        third_codons.append(f'{tig}@{pos+2}')
                    pos+=3
            
            if strand=='-':
                while pos<=end:
                    codon = ASSEMBLY[tig].seq[pos-1:pos+2]
                    if codon[1:] in FFD_rc:
                        third_codons.append(f'{tig}@{pos}')
                    pos+=3
            
            bar.update(idx)
            idx+=1

# %% [code]
vcf_path = '/Volumes/MacintoshHD2/seqdata/freebayes/freebayes.strains.combined.filtered.vcf'
h5_path = vcf_path.replace('.vcf', '.h5')

# %% [code]
allel.vcf_to_hdf5(vcf_path, h5_path, fields=['samples','calldata/GT','variants/CHROM','variants/POS','variants/REF','variants/ALT','variants/is_snp'], overwrite=True)

vcf = h5py.File(h5_path, mode='r')

variants_called = [f'{tig}@{pos}' for tig, pos in zip(vcf['variants/CHROM'], vcf['variants/POS'])]

# %% [code]
# filter variants to keep only SNPs and third codon positions
sel0 = vcf['variants/is_snp'] & np.isin(variants_called, third_codons)
gt_array = allel.GenotypeArray(vcf['calldata/GT']).subset(sel0=sel0)

# %% [code]
MPD = {}
PI = {}
for group in strains_by_group:
    gt_count = gt_array.subset(sel1=np.isin(vcf['samples'], strains_by_group[group])).count_alleles()
    mpd = allel.mean_pairwise_difference(gt_count)
    MPD[group] = mpd
    mpd = mpd[np.invert(np.isnan(mpd))]
    
    pi = mpd.sum()/len(third_codons)
    PI[group] = pi

# %% [code]
with open('/Volumes/MacintoshHD2/seqdata/freebayes/pi.pkl', 'wb') as fo:
    pkl.dump(PI, fo)
with open('/Volumes/MacintoshHD2/seqdata/freebayes/mpd.pkl', 'wb') as fo:
    pkl.dump(MPD, fo)

# %% [code]
fig, ax = plt.subplots(figsize=[5,5])
for group, df in strains.groupby('group'):
    data = pd.Series(MPD[group]).sort_values().reset_index(drop=True)
    ax.plot(data, data.index, label=strain_dict[group_alias[group]], color=df.iloc[0,2])
ax.legend(loc=7, frameon=False)
ax.set_ylim(0.5e5,1.05e5)
ax.set_xlabel('$\pi_S$')
ax.set_ylabel('4-fold degenerate sites')
sns.despine(trim=True)
plt.tight_layout()
plt.savefig('/Users/mathieu/mhenault_landrylab/Publications/paradoxus_tes/fig/pidistro.png', dpi=300)
plt.show()
plt.close()

# %% [code]
tig_cum_start = dict(zip(tig_order, [0]+list(np.cumsum([len(ASSEMBLY[seq]) for seq in tig_order]))[:-1]))
tig_len = dict([(tig, len(ASSEMBLY[tig].seq)) for tig in tig_order])
tig_mapping = pd.read_csv('/Users/mathieu/paradoxus_nanopore/paradoxus4/barcode02/smartdenovo/mauve/tig_rearrangement.txt', sep='\t', header=None)
tig_mapping.index = tig_mapping[1].apply(lambda x: f'{x}_pilon').values
tig_mapping = pd.concat([tig_mapping, pd.Series(tig_cum_start, name=3), pd.Series(tig_len, name=4)], axis=1)

# %% [code]
to_roman = dict(zip(range(1,17), ['I','II','III','IV','V','VI','VII','VIII','IX','X','XI','XII','XIII','XIV','XV','XVI']))

# %% [code]
var_pos_chrom = pd.Series(vcf['variants/CHROM'][sel0]).apply(lambda x: tig_cum_start[x])
var_pos_conv = var_pos_chrom + pd.Series(vcf['variants/POS'][sel0])

# %% [code]
fig = plt.figure(figsize=[20,5])
gs = plt.GridSpec(ncols=1, nrows=7, height_ratios=[1,2,2,2,2,2,2], left=0.03, right=0.96, top=0.98, bottom=0.1)

# plot chromosomes
ax_idx=0
ax = fig.add_subplot(gs[ax_idx])
ax.axis('off')
chrom_color={0:'0.8',1:'0.9'}
for chrom, df in tig_mapping.groupby(0):
    chrom_id = int(chrom[3:])
    color = chrom_color[chrom_id%2]
    chrom_id = to_roman[chrom_id]
    left=df.iloc[0,3]*1e-6
    right=df[4].sum()*1e-6
    r = mpl.patches.Rectangle((left, 0), right, 1, fc=color, ec=None)
    ax.add_patch(r)
    ax.text(np.mean([left, left+right]), 0.5, s=chrom_id, va='center', ha='center')
ax.set_xlim(-0.1, genome_size*1e-6+0.1)

ax_idx=1
for group, df in strains.groupby('group'):
    ax = fig.add_subplot(gs[ax_idx])
    ax.scatter(var_pos_conv, MPD[group], color=df.iloc[0,2],
              marker='.', s=2, alpha=0.5, ec=None)
    
    for i, tig in enumerate(tig_order+['end']):
        if tig=='end':
            bound=genome_size
        else:
            bound = tig_cum_start[tig]
        ax.axvline(bound, ls=':', lw=1, color='0.5')
        
    ax.text(1.2e7, 0.5, s=strain_dict[group_alias[group]], size=12)
    ax.set_ylabel('$\pi_S$')
    ax.set_xlim(-1e5, genome_size+1e5)
    ax.set_ylim(-.2,1.2)
    ax.set_xticks(np.arange(0,genome_size, 5e5))
           
    if group!='D2':
        ax.set_xticklabels('')
        ax.set_xlabel('')
    else:
        ax.set_xticklabels(np.arange(0,genome_size*1e-6, 0.5))
        ax.set_xlabel('Position (Mb)', size=12)

    ax_idx+=1

sns.despine(trim=True)

plt.savefig('/Users/mathieu/mhenault_landrylab/Publications/paradoxus_tes/fig/nc_diversity.png', dpi=350)
plt.show()
plt.close()
