# Supplementary material for: The effect of hybridization on transposable element accumulation in an undomesticated fungal species
Source: eLife. 2020 Sep 21;9:e60474. doi: 10.7554/eLife.60474 (PMC7584455; doi:10.7554/eLife.60474)
Supplement: Supplementary file 2. [file elife-60474-supp2.zip › script/phenotyping_arsenite.ipynb]

# %% [code]
import pandas as pd
import numpy as np
from matplotlib import pyplot as plt
import seaborn as sns
import collections
import random
from progressbar import ProgressBar
import itertools
from matplotlib.lines import Line2D
import statsmodels.formula.api as smf
import statsmodels.api as sm
from scipy.spatial.distance import euclidean
import scikit_posthocs as sp
import string
import networkx as nx

# %% [markdown]
## Prelim exmeriments - growth curves 11 nov

# %% [code]
data_11112019 = pd.read_csv('/Users/mathieu/mhenault_landrylab/Experiments/arsenite/11112019-004_plaque2.csv', sep='\t', header=1, index_col=0)
data_11112019 = data_11112019.loc[[f'{row}{col}' for row, col in itertools.product(['A','B','C','D','E','F','G','H'], range(1,13))]]
times = [int(i.strip('s')) for i in data_11112019.columns]
data_11112019.columns = times
well_info = pd.read_csv('/Users/mathieu/mhenault_landrylab/Experiments/arsenite/11112019_plate2.csv', sep='\t', header=0, index_col=0)
data_11112019 = pd.concat([data_11112019, well_info], axis=1, sort=True)

data_11112019 = pd.melt(data_11112019, id_vars=['row','col','strain','group','conc'], var_name='time', value_name='OD')
data_11112019 = data_11112019.loc[data_11112019['strain'].apply(lambda x: type(x)==str)]
data_11112019['time'] = pd.to_timedelta(data_11112019['time'], unit='s')/pd.Timedelta(1,unit='h')

# normalize by subtracting the initial OD

blanks = data_11112019.sort_values(by='time').groupby('strain')['OD'].apply(lambda x: x.iloc[0])
data_11112019.loc[data_11112019.index, 'OD_corr'] = data_11112019['OD']-blanks.loc[data_11112019['strain']].values

# integrate growth curves
data_integ_11112019 = []
for (conc, strain), df in data_11112019.groupby(['conc','strain']):
    integ = np.sum(df['OD_corr'])
    group = df['group'].unique()[0]
    data_integ_11112019.append([conc, strain, group, integ])
data_integ_11112019 = pd.DataFrame(data_integ_11112019, columns=['conc','strain','group','integ'])

# %% [code]
group_aliases = {'A':'$SpA$','B':'$SpB$','C':'$SpC$','Ci':'$SpC*$'}
fig = plt.figure(figsize=[12,4])
gs = plt.GridSpec(ncols=6, nrows=2, height_ratios=[1,10], width_ratios=[3,2,2,2,2,2],
                 wspace=0.4, hspace=0, left=0.08, right=0.97, top=0.96)

ax = fig.add_subplot(gs[0,1:])
ax.axis('off')
legend_elms=[]
for group, color in zip(['A','B','C','Ci'], ['#00CD00','#EE0000','#00008B','#912CEE']) :
    legend_elms.append(Line2D([0],[0], color=color, label=group_aliases[group]))
ax.legend(handles=legend_elms, ncol=4, loc=9, frameon=False)

ax = fig.add_subplot(gs[1,0])
box = sns.boxplot(x='conc', y='integ', hue='group', data=data_integ_11112019, hue_order=['A','B','C','Ci'], 
           palette={'A':'#00CD00','B':'#EE0000','C':'#00008B','Ci':'#912CEE'}, ax=ax)
box.legend().remove()
ax.set_xlabel('NaAsO$_2$ [mM]')
ax.set_ylabel('AUC')

for idx, conc in enumerate([0.0,0.4,0.6,0.8,1]):
    ax = fig.add_subplot(gs[1, idx+1])

    data = data_11112019.loc[data_11112019['conc']==conc]
    sns.lineplot(x='time', y='OD', hue='group', data=data.loc[data['strain']!='LL2011_004'], units='strain', estimator=None, 
                palette={'A':'#00CD00','B':'#EE0000','C':'#00008B','Ci':'#912CEE'}, lw=1, ax=ax, legend=False)
    ax.plot(data.loc[data['strain']=='LL2011_004', 'time'], data.loc[data['strain']=='LL2011_004', 'OD'],
           color='#00008B', lw=2, ls='--')
    ax.set_ylim(0.16, 1.2)
    ax.text(30, 0.2, f'NaAsO$_2$\n{conc:.1f} mM')
    ax.set_xlabel('')
    ax.set_ylabel('')
    if idx==1:
        ax.set_xlabel('Hours')
    if idx==0:
        ax.set_ylabel('OD')

        
fig.text(0.01, 0.92, 'a', fontweight='bold', size=24)
fig.text(0.28, 0.92, 'b', fontweight='bold', size=24)

sns.despine(trim=True)
#plt.savefig('/Users/mathieu/mhenault_landrylab/Publications/paradoxus_tes/fig/arsenite.png', dpi=300)
plt.savefig('/Users/mathieu/mhenault_landrylab/Publications/paradoxus_tes/final_fig/Figure 5-Figure supplement 7.pdf')
plt.show()
plt.close()

# %% [markdown]
# Experiment on the whole collection

# %% [code]
## import strain data and collection location

# %% [code]
# open the list of strains sequences and phenotyped
strains = pd.read_csv('/Users/mathieu/mhenault_landrylab/Experiments/arsenite/new_strain_correspondances.csv')
strains = strains.loc[strains['seq+pheno']==True]
strains.index = strains['lib_mh'].values
cybergreen = pd.read_csv('/Users/mathieu/mhenault_landrylab/Experiments/arsenite/export_saccharomyces_paradoxus_collection.csv')

# %% [code]
position_freezer = {}
idx=1
with ProgressBar(max_value=strains.shape[0]) as bar:
    for i in strains.index:
        lib_mh, lib_ce1, lib_ce2, lib_ce3 = strains.loc[i, ['lib_mh','lib_ce1','lib_ce2','lib_ce3']]
        candidates = []
        for j in cybergreen.index:
            smn, stn = cybergreen.loc[j, ['Sample_Name','Systematic_Name']].values
            if type(smn)==str:
                if smn in [lib_mh, lib_ce1, lib_ce2, lib_ce3]:
                    candidates.append(j)
            if type(stn)==str:
                if stn in [lib_mh, lib_ce1, lib_ce2, lib_ce3]:
                    candidates.append(j)
        if len(set(candidates))==1:
            position_freezer[lib_mh] = cybergreen.loc[candidates[0]].rename(lib_mh)

        bar.update(idx)
        idx+=1

position_freezer = pd.concat(position_freezer.values(), axis=1).T

# %% [code]
manual_add = [cybergreen.loc[243].rename('UWOPS_91-202'),
              cybergreen.loc[245].rename('UWOPS_79-140'),
              cybergreen.loc[208].rename('MSH-578a-4-E')]
position_freezer = pd.concat([position_freezer, pd.concat(manual_add, axis=1).T], axis=0)

# %% [code]
position_freezer = position_freezer.drop([i for i in position_freezer.columns if 'Unnamed' in i], axis=1)

# %% [code]
position_freezer['group'] = strains.loc[position_freezer.index, 'group']
position_freezer = position_freezer.sort_values(by=['group','Collection_Plate','Well'])

# %% [code]
#position_freezer.to_csv('/Users/mathieu/mhenault_landrylab/Experiments/arsenite/arrays/position_freezer.csv')
position_freezer = pd.read_csv('/Users/mathieu/mhenault_landrylab/Experiments/arsenite/arrays/position_freezer.csv', index_col=0)

# %% [code]
# build the source arrays of the collection
arsenite_source_plate = []
for group, df in position_freezer.groupby('group'):
    ncols = np.ceil(df.shape[0]/8)
    strains_list = list(df.index)
    strains_list.extend(np.repeat(np.nan, 8*ncols-df.shape[0]))
    arsenite_source_plate.extend(strains_list)
arsenite_source_plate.extend(np.repeat(np.nan, 192-len(arsenite_source_plate)))
arsenite_source_plate = pd.DataFrame(arsenite_source_plate, columns=['lib_mh'])

arsenite_source_plate['row'] = np.tile(['A','B','C','D','E','F','G','H'], 24)
arsenite_source_plate['col'] = np.tile(np.repeat(range(1,13), 8), 2)
arsenite_source_plate['plate'] = np.repeat([1,2], 96)

# %% [code]
for p in [1,2]:
    export = pd.pivot_table(arsenite_source_plate.loc[arsenite_source_plate['plate']==p], index='row', columns='col', values='lib_mh', aggfunc=lambda x: x)
    export.to_csv(f'/Users/mathieu/mhenault_landrylab/Experiments/arsenite/arrays/source_plate_{p}.csv')

# %% [code]
# with 5 replicates per strain, can fit 2 arrays of 308 (14x22) with 1 blank

# %% [code]
# create the arrays for growth experiment

randomized = list(np.repeat(strains['lib_mh'], 5))+['blank']

randomized = pd.DataFrame([np.array(randomized).reshape(616), 
                           np.tile(np.repeat(range(2,16), 11), 4), 
                           np.tile(range(2,24,2), 56), np.repeat([1,2,3,4], 154)]).T

iteration = 0
min_dist = 1
max_rep = 5

with ProgressBar(max_value=1e6) as bar:

    while any([min_dist == 1, max_rep > 3]):

        random.shuffle(randomized[0])

        dist = []
        for (a, s), df in randomized.groupby([3,0]):

            if df.shape[0]>1:

                df = df.copy()
                df[2] = df[2]*0.5

                for (i,j) in itertools.combinations(range(df.shape[0]), 2):
                    dist.append(euclidean(df.iloc[i, [1,2]].values, df.iloc[j, [1,2]].values))

        min_dist = min(dist)
        max_rep = randomized.groupby(3).apply(lambda x: pd.Series(collections.Counter(x[0])).max()).max()

        iteration+=1
        
        bar.update(iteration)

# %% [code]
# export randomized array
#randomized.to_csv('/Users/mathieu/mhenault_landrylab/Experiments/arsenite/arrays/randomized.csv')

# %% [code]
source_positions = dict(arsenite_source_plate.apply(lambda x: (x[0], f'{x[1]}{x[2]}'), axis=1).values)
source_positions['blank'] = 'H12'
source_arrays = dict(arsenite_source_plate.apply(lambda x: (x[0], x[3]), axis=1).values)
source_arrays['blank'] = 1

# %% [code]
# import randomized array
RA = pd.read_csv('/Users/mathieu/mhenault_landrylab/Experiments/arsenite/arrays/randomized.csv', index_col=0)
RA.columns = ['strain','row','col','array_dest']
RA['media'] = 'SC'
for s, df in RA.sort_values(by=['array_dest','col','row']).groupby('strain'):
    RA.loc[df.index, 'rep'] = range(df.shape[0])

# add odd columns with the same strains as even columns
RA = pd.concat([RA, RA]).reset_index(drop=True)
RA.loc[:615, 'col']+=1
RA.loc[:615, 'media'] = 'As'

RA['rc_dest'] = RA.apply(lambda x: f'{string.ascii_uppercase[x[1]-1]}{x[2]}', axis=1)
RA['rc_source'] = RA['strain'].apply(lambda x: source_positions[x])
RA['array_source'] = RA['strain'].apply(lambda x: source_arrays[x])
RA['vol'] = 40
RA['tool'] = 2
RA['B_ID'] = ''
RA['DEST'] = 1
RA['name'] = RA.apply(lambda x: f"{x['strain']}.rep{x['rep']:.0f}.{x['media']}", axis=1)

# %% [code]
# export control files for epMotion

# %% [code]
for da, df in RA.sort_values(by=['col','row']).groupby('array_dest'):
    
    path_export = f'/Users/mathieu/mhenault_landrylab/Experiments/arsenite/arrays/epm_array{da}.csv'
    header = pd.DataFrame(np.repeat(np.nan, 20).reshape(4,5), columns=['Rack','Src.Barcode','Src.List Name','Dest.Barcode','Dest.List Name'])
    header['Rack'] = range(1,5)
    header.to_csv(path_export, index=False, sep='\t', mode='w')
    
    with open(path_export, 'a') as fo:
        fo.write('\n')
    
    export = df[['B_ID','array_source','rc_source','DEST','rc_dest','vol','tool','name']].sort_values(by=['array_source','rc_source'])
    export.columns = ['Barcode ID','Rack','Source','Rack','Destination','Volume','Tool','Name']
    export.to_csv(path_export, index=False, sep='\t', mode='a')

# %% [code]
# import table of formatted strain info
info_clean = pd.read_csv('/Users/mathieu/mhenault_landrylab/Experiments/arsenite/arrays/info_clean.tsv', index_col=0, sep='\t')
clean_export = arsenite_source_plate.loc[arsenite_source_plate['lib_mh'].apply(lambda x: type(x)==str)]
clean_export.index = clean_export['lib_mh'].values
clean_export = pd.concat([clean_export, info_clean.loc[clean_export.index]], axis=1).sort_values(by=['plate','col','row']).drop(['Ty1','Ty3p','Tsu4'], axis=1)
#clean_export.to_csv('/Users/mathieu/mhenault_landrylab/Experiments/arsenite/arrays/export_clean.tsv', index=False, sep='\t')

# %% [markdown]
# analysis

# %% [code]
def p_display(p):
    if p >= 0.05:
            p_display="ns"
    if (0.01 <= p < 0.05):
        p_display="*"
    if (0.001 <= p < 0.01):
        p_display="**"
    if (p < 0.001):
        p_display="***"
    return(p_display)

# %% [code]
def process_array(array, path, encoding):
    data_prelim = pd.read_csv(path, sep=',', header=1, index_col=0, encoding=encoding)

    data_prelim = data_prelim.loc[[f'{row}{col}' for row, col in itertools.product(['B','C','D','E','F','G','H','I','J','K','L','M','N','O'], range(2,24))]]
    times = [int(i.strip('s')) for i in data_prelim.columns]
    data_prelim.columns = times
    if array==4:
        data_prelim = data_prelim.drop(['N4','N5'])

    well_info = RA.loc[(RA['array_dest']==array) & (RA['strain']!='blank')].copy().reset_index(drop=True)
    well_info = pd.concat([well_info, strains.loc[well_info['strain']].reset_index(drop=True)], axis=1)
    well_info.index = well_info['rc_dest'].values
    data_prelim = pd.concat([data_prelim, well_info], axis=1, sort=True)

    data_prelim = pd.melt(data_prelim, id_vars=well_info.columns, var_name='time', value_name='OD').astype({'OD':np.float64})
    data_prelim['time'] = pd.to_timedelta(data_prelim['time'], unit='s')/pd.Timedelta(1,unit='h')

    # normalize by subtracting the initial OD
    zeros = data_prelim.loc[data_prelim['time']==0].groupby('rc_dest').apply(lambda x: x['OD']).reset_index(1, drop=True)

    data_prelim['OD_corr'] = data_prelim['OD']-zeros.loc[data_prelim['rc_dest']].values

    prelim_data_diff = pd.pivot_table(data_prelim, index=['strain','group','rep','array_dest','time'], columns='media', values='OD_corr').reset_index()
    prelim_data_diff['diff'] = prelim_data_diff['As']-prelim_data_diff['SC']
    prelim_data_diff['name'] = prelim_data_diff.apply(lambda x: f'{x["strain"]}_{x["rep"]:.0f}', axis=1)
    
    return data_prelim, prelim_data_diff

# %% [code]
A1, A1_diff = process_array(1, '/Users/mathieu/mhenault_landrylab/Experiments/arsenite/array1.csv', 'iso8859-1')
A2, A2_diff = process_array(2, '/Users/mathieu/mhenault_landrylab/Experiments/arsenite/array2.csv', 'iso8859-1')
A3, A3_diff = process_array(3, '/Users/mathieu/mhenault_landrylab/Experiments/arsenite/array3.csv', 'iso8859-1')
A4, A4_diff = process_array(4, '/Users/mathieu/mhenault_landrylab/Experiments/arsenite/array4.csv', 'iso8859-1')

# %% [code]
combined = pd.concat([A1, A2, A3, A4]).reset_index(drop=True)
combined_diff = pd.concat([A1_diff, A2_diff, A3_diff, A4_diff]).reset_index(drop=True)

# %% [code]
# exclude positions with failed inoculation
exclude = pd.read_csv('/Users/mathieu/mhenault_landrylab/Experiments/arsenite/exclude.csv', header=None)

# %% [code]
grouped = combined.groupby(['array_dest','strain'])
exclude_idx = []
for i in exclude.index:
    exclude_idx.extend(grouped.get_group(tuple(exclude.loc[i])).index)
combined = combined.drop(exclude_idx, axis=0)

# %% [code]
grouped = combined_diff.groupby(['array_dest','strain'])
exclude_idx = []
for i in exclude.index:
    exclude_idx.extend(grouped.get_group(tuple(exclude.loc[i])).index)
combined_diff = combined_diff.drop(exclude_idx, axis=0)

# %% [code]
# exclude timepoints after 70
combined = combined.loc[combined['time']<=70]
combined_diff = combined_diff.loc[combined_diff['time']<=70]

# %% [code]
combined.to_csv('/Users/mathieu/mhenault_landrylab/Publications/paradoxus_tes/resubmission1_elife/figure_data/Figure 5a-b.csv')

# %% [code]
# integrate growth curves
auc = combined_diff.groupby(['strain','group','rep'])['diff'].apply(np.mean).reset_index()
auc_mean = auc.groupby(['strain','group'])['diff'].apply(np.mean).reset_index()
auc_mean.index = auc_mean['strain'].values
auc['diff_mean'] = auc['strain'].apply(lambda x: auc_mean.loc[x,'diff'])
auc = auc.sort_values(by=['group','diff_mean','diff'])

# %% [code]
# filter out strains with under 3 reps
auc['filter'] = True
nrep = auc.groupby('strain').apply(lambda x: len(set(x['rep'])))
exclude_rep = nrep.loc[nrep < 3]
auc.loc[auc['strain'].isin(exclude_rep.index), 'filter'] = False

# %% [code]
# filter out strains that have an outsider std
auc_diff_std = pd.DataFrame(auc.loc[auc['filter']].groupby('strain')['diff'].std())
ads_mean, ads_std = auc_diff_std['diff'].mean(), auc_diff_std['diff'].std()
auc_diff_std['zscore'] = (auc_diff_std['diff']-ads_mean)/ads_std

std_outliers = auc_diff_std.loc[(auc_diff_std['zscore']<-1) | (auc_diff_std['zscore']>1)].index
auc.loc[auc['strain'].isin(std_outliers), 'filter'] = False

# %% [code]
# bin data across replicates and in 1h bins
auc_time = combined_diff.copy()
auc_time['bin'] = pd.cut(auc_time['time'], np.arange(0,71,1), right=False)
auc_time = auc_time.groupby(['strain','group','bin'])['diff'].apply(np.mean).reset_index()
auc_time['bin_mid'] = auc_time['bin'].apply(lambda x: x.mid)
auc_time = auc_time.loc[np.invert(np.isnan(auc_time['diff']))]

# %% [code]
# apply strain filters to auc_time and auc_mean
strain_filter = auc.groupby('strain')['filter'].apply(lambda x: list(set(x.values))[0])

auc_time['filter'] = strain_filter.loc[auc_time['strain']].values
auc_mean['filter'] = strain_filter.loc[auc_mean['strain']].values

# %% [code]
# export auc table for treatment in R
auc.to_csv('/Users/mathieu/mhenault_landrylab/Experiments/arsenite/auc.csv')

# %% [code]
tukey_group = sp.posthoc_tukey_hsd(auc.loc[auc['filter'], 'diff'], auc.loc[auc['filter'], 'group'])
tukey_strains = sp.posthoc_tukey_hsd(auc.loc[auc['filter'], 'diff'], auc.loc[auc['filter'], 'strain'])

# %% [code]
G_tukey_group = nx.Graph()
G_tukey_group.add_nodes_from(set(auc['group'].values))
for i,j in itertools.combinations(G_tukey_group.nodes, 2):
    if tukey_group.loc[i,j] == 0:
        G_tukey_group.add_edge(i,j)
cliques_group = list(nx.algorithms.clique.find_cliques(G_tukey_group))

# %% [code]
tukey_group_cliques = pd.DataFrame(np.zeros([5, 6]))
tukey_group_cliques.columns = ['A','B','C','Ci','D1','D2']

for i, c in enumerate(cliques_group):
    tukey_group_cliques.loc[i, c] = 1
tukey_group_cliques = tukey_group_cliques.sort_values(by=['A','B','C','Ci','D1','D2'], ascending=False)
tukey_group_cliques.index = list(string.ascii_lowercase[:5])

# %% [code]
group_color = strains.groupby('group').apply(lambda x: x['color'].iloc[0]).to_dict()

group_aliases = {'A':'$SpA$','B':'$SpB$','C':'$SpC$','Ci':'$SpC*$','D1':'$SpD_1$','D2':'$SpD_2$'}

# %% [code]
fig = plt.figure(figsize=[10,4])
gs = plt.GridSpec(ncols=2, nrows=2, width_ratios=[2,1], height_ratios=[1,6], hspace=0.05, left=0.08, bottom=0.12, right=0.97, top=1)

ax = fig.add_subplot(gs[0,0])
ax.axis('off')
legend_elms=[]
for group, color in group_color.items():
    legend_elms.append(Line2D([0],[0], color=color, label=group_aliases[group]))
ax.legend(handles=legend_elms, ncol=6, loc=10, frameon=False)

ax = fig.add_subplot(gs[1,0])

L = sns.lineplot(x='bin_mid', y='diff', units='strain', estimator=None, hue='group', palette=group_color, alpha=0.3, ax=ax, 
                 data=auc_time.loc[(auc_time['filter']) & (auc_time['strain']!='LL2011_004')])

df = auc_time.loc[auc_time['strain']=='LL2011_004'].sort_values(by='bin_mid')
ax.plot(df['bin_mid'], df['diff'], lw=3, c=group_color[df['group'].iloc[0]], ls='--')

L.legend_.remove()
ax.set_ylabel('OD$_{As}$$-$OD$_{SC}$')
ax.set_xlabel('Hours')


ax = fig.add_subplot(gs[1, 1])

bx = sns.boxplot(x='group', y='diff', order=['A','B','C','Ci','D1','D2'], data=auc.loc[auc['filter']], ax=ax, showfliers=False, zorder=1)
for b in ax.artists:
    b.set_facecolor([0,0,0,0])
sns.swarmplot(x='group', y='diff', order=['A','B','C','Ci','D1','D2'], data=auc.loc[(auc['filter']) & (auc['strain']!='LL2011_004')], palette=group_color, size=2, zorder=0)
df = auc.loc[auc['strain']=='LL2011_004']
ax.scatter(np.random.rand(5)*0.4+1.8, df['diff'], marker='o', color=(0,0,0,0), edgecolors=group_color['C'], linewidths=2, s=50, zorder=3)

for idx, group in enumerate(['A','B','C','Ci','D1','D2']):
    cl = tukey_group_cliques.loc[tukey_group_cliques[group]==1].index
    ax.text(idx, 0.1, ''.join(cl), ha='center', va='center')

ax.set_xticklabels([group_aliases[t._text]+f"\n({len(set(auc.loc[(auc['filter']) & (auc['group']==t._text), 'strain']))})" for t in ax.get_xticklabels()])
ax.set_ylabel('AUC OD$_{As}$$-$OD$_{SC}$')
ax.set_xlabel('')
ax.set_ylim(ax.get_ylim()[0], 0.15)

fig.text(0.5, 1.1, r'Mixed design ANOVA p=9.54$\times10^{-39}$', transform=ax.transAxes, ha='center', size=12)

sns.despine(trim=True)
plt.savefig('/Users/mathieu/mhenault_landrylab/Publications/paradoxus_tes/fig/whole_collection.png', dpi=300)
plt.show()
plt.close()

# %% [code]
# analysis restricted to SpC

# %% [code]
M = smf.ols('diff ~ strain', data=auc.loc[(auc['filter']) & (auc['group']=='C')]).fit()
anova = sm.stats.anova_lm(M, typ=1)
#anova.to_csv('/Users/mathieu/mhenault_landrylab/Experiments/arsenite/anova.csv')

# %% [code]
G_tukey = nx.Graph()
G_tukey.add_nodes_from(set(auc.loc[(auc['filter']) & (auc['group']=='C'), 'strain'].values))
for i,j in itertools.combinations(G_tukey.nodes, 2):
    if tukey_strains.loc[i,j] == 0:
        G_tukey.add_edge(i,j)
cliques = list(nx.algorithms.clique.find_cliques(G_tukey))

# %% [code]
tukey_strain_cliques = pd.DataFrame(np.zeros([5, 12]))
tukey_strain_cliques.columns = G_tukey.nodes

for i, c in enumerate(cliques):
    tukey_strain_cliques.loc[i, c] = 1

sort_cliques = pd.concat([tukey_strain_cliques.sum(axis=1), pd.Series([auc.loc[auc['strain'].isin(c),'diff'].mean() for c in cliques])], axis=1).sort_values(by=[1,0])
sort_strains = auc_mean.loc[(auc_mean['filter']) & (auc_mean['group']=='C')].sort_values(by='diff')['strain'].values

tukey_strain_cliques = tukey_strain_cliques.loc[sort_cliques.index, sort_strains]
tukey_strain_cliques.index = list(string.ascii_lowercase[:5])
tukey_strain_cliques.loc[tukey_strain_cliques['LL2011_004']==1]*=3

# %% [code]
fig = plt.figure(figsize=[6,7])
gs = plt.GridSpec(ncols=1, nrows=2, height_ratios=[1,3], hspace=0.4, left=0.13, bottom=0.15, top=0.98, right=0.98)

ax = fig.add_subplot(gs[0])
ax.imshow(tukey_strain_cliques, cmap='binary', aspect='auto')
ax.set_yticks(np.arange(tukey_strain_cliques.shape[0]))
ax.set_yticklabels(tukey_strain_cliques.index)
ax.set_xticks(np.arange(tukey_strain_cliques.shape[1]))
ax.set_xticklabels(sort_strains, rotation=60)
ax.get_xticklabels()[3].set_color('red')
ax.set_ylabel('Tukey\'s HSD groups')
ax.set_xlabel('')

ax = fig.add_subplot(gs[1])
bx = sns.boxplot(x='strain', y='diff', data=auc.loc[(auc['filter']) & (auc['group']=='C')], palette=strains.loc[sort_strains, 'color'].to_dict(), 
                 order=sort_strains, ax=ax, showfliers=False)
for b in bx.artists:
    b.set_facecolor((0,0,0,0))
sns.swarmplot(x='strain', y='diff', data=auc.loc[(auc['filter']) & (auc['group']=='C')], palette=strains.loc[sort_strains, 'color'].to_dict(),
              order=sort_strains, ax=ax, size=8)

ax.set_xticklabels(ax.get_xticklabels(), rotation=60)
ax.get_xticklabels()[3].set_color('red')
ax.set_ylabel('AUC OD$_{As}$$-$OD$_{SC}$')
ax.set_xlabel('')

fig.text(0.01 ,0.95, 'a', size=24, fontweight='bold')
fig.text(0.01 ,0.65, 'b', size=24, fontweight='bold')

sns.despine(trim=True)
#plt.savefig('/Users/mathieu/mhenault_landrylab/Publications/paradoxus_tes/fig/screen_as_detail_SpC.png', dpi=300)
plt.savefig('/Users/mathieu/mhenault_landrylab/Publications/paradoxus_tes/final_fig/Figure 5-Figure supplement 9.pdf')
plt.show()
plt.close()

# %% [code]
# plot all replicates

# %% [code]
fig, ax = plt.subplots(figsize=[15,6])

order = auc_mean.sort_values(by=['group','diff'])['strain']

bx = sns.boxplot(x='strain', y='diff',  data=auc, ax=ax, order=order, palette=strains.loc[order, 'color'].to_dict())
for b, s in zip(ax.artists, order):
    if auc_mean.loc[s, 'filter']==False:
        c = b.get_facecolor()
        b.set_facecolor(c[:3]+tuple([0.3]))

ax.set_ylabel('AUC OD$_{As}$$-$OD$_{SC}$')
ax.set_xlabel('')
ax.set_xticklabels(ax.get_xticklabels(), rotation=90, size=7)
ax.get_xticklabels()[90].set_color('red')

plt.tight_layout()
sns.despine(trim=True)
#plt.savefig('/Users/mathieu/mhenault_landrylab/Publications/paradoxus_tes/fig/screen_as_detail.png', dpi=300)
plt.savefig('/Users/mathieu/mhenault_landrylab/Publications/paradoxus_tes/final_fig/Figure 5-Figure supplement 8.pdf')
plt.show()
plt.close()
