# Supplementary material for: The effect of hybridization on transposable element accumulation in an undomesticated fungal species
Source: eLife. 2020 Sep 21;9:e60474. doi: 10.7554/eLife.60474 (PMC7584455; doi:10.7554/eLife.60474)
Supplement: Supplementary file 2. [file elife-60474-supp2.zip › script/R_stats_arsenite.ipynb]

# %% [code]
library(VCA)
library(lme4)
library(lmerTest)

# %% [code]
# import data
dat = read.table('~/mhenault_landrylab/Experiments/arsenite//auc.csv', sep=',', header=TRUE)

# %% [code]
# variance components analysis
remlVCA(diff ~ group/strain, dat[dat$filter=='True',])

# %% [code]
# mixed design anova
m <- lmer(diff ~ group + (1 | strain), dat[dat$filter=='True',])
anova(m)

# %% [code]
# One-way ANOVA on SpC
m <- lm(diff ~ strain, dat[dat$group=='C' & dat$filter=='True',])
anova(m)
