# Supplementary material for: The effect of hybridization on transposable element accumulation in an undomesticated fungal species
Source: eLife. 2020 Sep 21;9:e60474. doi: 10.7554/eLife.60474 (PMC7584455; doi:10.7554/eLife.60474)
Supplement: Supplementary file 2. [file elife-60474-supp2.zip › script/TE_depth.ipynb]

# %% [code]
import pandas as pd
import numpy as np
from Bio import SeqIO
import itertools
from matplotlib import pyplot as plt
from matplotlib.colors import ListedColormap
import seaborn as sns
import pickle
import random
import os
import re
import progressbar

# %% [code]
sns.set(style='ticks', font='DejaVu Sans')

# %% [markdown]
# Import data

# %% [code]
# Import alignment boundaries
with open("/Users/mathieu/paradoxus_nanopore/paradoxus4/tes_analysis/aln_bound.pkl","rb") as pkl_in:
    aln_bound=pickle.load(pkl_in)

# import assemblies 
assemblies_alias=dict(zip(range(9),
    ['/Users/mathieu/mhenault_landrylab/Sequences/ref_genomes/YPS138_pacbio/YPS138.genome.fa',
 '/Users/mathieu/paradoxus_nanopore/paradoxus4/barcode01/smartdenovo/pilon/paradoxus4_bc01_smartdenovo_pilon-nanopolish_reordered.fasta',
 '/Users/mathieu/paradoxus_nanopore/paradoxus4/barcode02/smartdenovo/pilon/paradoxus4_bc02_smartdenovo_pilon-nanopolish_reordered.fasta',
 '/Users/mathieu/paradoxus_nanopore/paradoxus4/barcode03/smartdenovo/pilon/paradoxus4_bc03_smartdenovo_pilon-nanopolish_reordered.fasta',
 '/Users/mathieu/paradoxus_nanopore/paradoxus4/barcode04/smartdenovo/pilon/paradoxus4_bc04_smartdenovo_pilon-nanopolish_reordered.fasta',
 '/Users/mathieu/paradoxus_nanopore/paradoxus4/barcode05/smartdenovo/pilon/paradoxus4_bc05_smartdenovo_pilon-nanopolish_reordered.fasta',
 '/Users/mathieu/paradoxus_nanopore/paradoxus4/barcode06/smartdenovo/pilon/paradoxus4_bc06_smartdenovo_pilon-nanopolish_reordered.fasta',
     '/Users/mathieu/mhenault_landrylab/Sequences/ref_genomes/YPS128_pacbio/YPS128.genome.fa',
     '/Users/mathieu/mhenault_landrylab/Sequences/ref_genomes/S288C_pacbio/S288c.genome.fa'
]))

FASTA={}
fasta={}
for AS in range(9):
    
    fasta_temp=[]
    with open(assemblies_alias[AS]) as file_in:
        for j in SeqIO.parse(file_in, "fasta"):
            fasta_temp.append(j)
    FASTA[AS]="".join([str(j.seq) for j in fasta_temp])
    tig_starts=[0]+list(np.cumsum([len(j.seq) for j in fasta_temp]))[:-1]
    tig_names=[j.id for j in fasta_temp]
    fasta[AS]=dict(zip(tig_names, tig_starts))

# %% [code]
ANNOT={}
for AS in range(1,7):
    ANNOT[AS]=pd.read_csv("/Users/mathieu/paradoxus_nanopore/paradoxus4/tes_analysis/ANNOT_"+str(AS)+"_corr.csv", 
                          sep=",", index_col=0, keep_default_na=False)

# Import cluster data
with open("/Users/mathieu/paradoxus_nanopore/paradoxus4/tes_analysis/CLUSTER_OG.pkl", "rb") as fi:
    CLUSTER_OG=pickle.load(fi)

families=sorted(set(CLUSTER_OG["family"].values))

# Import orthogroups
with open("/Users/mathieu/paradoxus_nanopore/paradoxus4/tes_analysis/SP.pkl","rb") as fi:
    SP=pickle.load(fi)

# %% [code]
fam_alias = dict(zip(families, ["Ty1","Ty2","Ty3","Ty3p","Ty4","Ty5","Tsu4"]))
fam_alias_ambig = dict(zip(["TY1","TY3_1p","Tsu4","TY5"], ["Ty1/Ty2","Ty3_p/Ty3","Tsu4/Ty4","Ty5"]))
fam_dict={"TY1":["TY1","TY2"],
         "TY2":["TY1","TY2"],
         "TY3":["TY3","TY3_1p"],
         "TY3_1p":["TY3","TY3_1p"],
         "TY4":["TY4","Tsu4"],
         "Tsu4":["TY4","Tsu4"],
         "TY5":["TY5"]}
colors=["#00CD00", "#EE0000", "#00008B", "#912CEE", "#FFE7BA", "#CDBA96"]
colors_dict={1:"#00CD00", 2:"#EE0000", 3:"#00008B", 4:"#912CEE", 5:"#FFE7BA", 6:"#CDBA96"}
strain_dict = {1:"$SpA$",2:"$SpB$",3:"$SpC$",4:"$SpC^*$",5:"$SpD_1$",6:"$SpD_2$"}

# %% [markdown]
# General functions definitions

# %% [code]
# extract informations from the stats file produced by samtools

def stats_parse(file, directory):
    
    # file: complete file name
    # directory: complete directory path, including the final forward slash
    
    STATS={}
    with open(directory+file,"r") as file_in:
        stats_temp=[line.split("\t") for line in file_in.read().splitlines() if line[0]!="#"]
    categories=set([i[0] for i in stats_temp])
    for i in categories:
        STATS[i]={}
    for i in stats_temp:
        STATS[i[0]][i[1]]=i[2:]
        
    return STATS

# %% [markdown]
# Definition of genes for normalization of TE coverage

# %% [code]
# First need to select genes that have no paralog or other homologue type in the Sc genome.
# Randomly sample some of them, and after compare the mapping depth to Ty consensus sequences.

with open("/Users/mathieu/paradoxus_nanopore/paradoxus4/db/all_genes_s288c.tsv") as fi:
    all_genes=[i.split("\t") for i in fi.read().splitlines()]
with open("/Users/mathieu/paradoxus_nanopore/paradoxus4/db/homologs_s288c.tsv") as fi:
    homologs=[i.split("\t") for i in fi.read().splitlines()]
with open("/Users/mathieu/paradoxus_nanopore/paradoxus4/barcode02/smartdenovo/augustus/bc02_augustus.gff") as fi:
    bc02_gff=pd.DataFrame([i.split("\t") for i in fi.read().splitlines() if i[0]!="#" and "\tgene\t" in i])
bc02_gff[3]=bc02_gff[3].astype(int)
bc02_gff[4]=bc02_gff[4].astype(int)
s288c_genes={}
with open("/Users/mathieu/paradoxus_nanopore/paradoxus4/db/orf_trans_all.fasta") as fi:
    for i in SeqIO.parse(fi, "fasta"):
        s288c_genes[i.id]=i

# extract all genes that have homologs
with_homologs=set([i[1] for i in homologs]+[i[4] for i in homologs])
# keep only nuclear genes
all_genes_id=set([i[1] for i in all_genes if i[1][0]!="Q"])
without_homologs=all_genes_id.difference(with_homologs)

# Randomly draw gene sequences from the genes without orthologs
random.seed(42)
random_selection=random.sample(without_homologs, 50)
selection_output=[]
for i in random_selection:
    selection_output.append(s288c_genes[i])
with open("/Users/mathieu/paradoxus_nanopore/paradoxus4/\
barcode02/smartdenovo/tblastn/random_selection_Sc.fasta","w") as fo:
    SeqIO.write(selection_output, fo, "fasta")

# analyze tblastn results
with open("/Users/mathieu/paradoxus_nanopore/paradoxus4/\
barcode02/smartdenovo/tblastn/random_selection.tbalstn.tab") as fi:
    tblastn=pd.DataFrame([i.split("\t") for i in fi.read().splitlines()], 
                         columns=["qseqid", "sseqid", "pident", "length", "mismatch","gapopen",
                                  "qstart", "qend", "sstart", "send", "evalue", "bitscore"])
tblastn["evalue"]=tblastn["evalue"].astype(float)
tblastn["sstart"]=tblastn["sstart"].astype(int)
tblastn["send"]=tblastn["send"].astype(int)

best_hits=[]
for i in random_selection:
    best_hits.append(tblastn.loc[tblastn["qseqid"]==i].sort_values("evalue").index[0])

# Export the randomly chosen genes to format that allows depth extraction by samtools
genomic_ranges=[]
for i in best_hits:
    entry=tblastn.loc[i,"sseqid"]+":"+"-".join([str(c) for c in sorted(tblastn.loc[i,["sstart","send"]])])
    genomic_ranges.append(entry)
#with open("/Users/mathieu/paradoxus_nanopore/paradoxus4/\
#barcode02/smartdenovo/tblastn/genomic_ranges.txt","w") as fo:
#    fo.write(" ".join(genomic_ranges))

# %% [code]
with open("/Users/mathieu/paradoxus_nanopore/paradoxus4/barcode02/smartdenovo/tblastn/genomic_ranges.txt","r") as fi:
    genomic_ranges=fi.read().split(" ")

# %% [code]
genomic_ranges_dict={}
for tig in fasta[2].keys():
    genomic_ranges_dict[tig]=[]
for i in genomic_ranges:
    tig=i.split(":")[0]

    (start, end) = i.split(":")[1].split("-")
    genomic_ranges_dict[tig].extend(list(range(int(start), int(end)+1)))

# %% [markdown]
# Coverage on MA lines

# %% [code]
ref_dict={"SpA":1,"SpB":2,"SpC":3,"Scer":7}
crosses=["VL1","VL2",'VL3','VL4','VL5',"L1","L2","M1","M2","H1","H2"]

raw_ma_strains=[]
directory_pattern=re.compile("HI.*SpB")
for d in os.listdir("/Volumes/MacintoshHD2/seqdata/RetroSeq_MA_rmdup/"):
    if directory_pattern.match(d):
        raw_ma_strains.append(d)

ma_strains = pd.read_csv("/Volumes/MacintoshHD2/seqdata/script/ma_strains.tsv", sep="\t", header=0, index_col=0)
ma_strains = ma_strains.loc[((ma_strains['diploid_filter']==True) & (ma_strains['identity_filter']==True)) | (ma_strains['genotype']=='P')]

ma_strains_ref = pd.read_csv("/Volumes/MacintoshHD2/seqdata/script/ma_strains_ref.tsv", sep="\t", header=0, index_col=0)

cross_color_dict = dict([(cross, list(set(df['cross_color']))[0]) for cross, df in ma_strains.groupby('cross')])

by_crosses = dict([(cross, sl.values) for cross, sl in ma_strains.groupby('cross')['filename']])

# %% [code]
mapping_ref = {'VL0':['SpB'],
                    'VL1':['SpB'],
                    'VL2':['SpB'],
                    'VL3':['SpC'],
                    'VL4':['SpC'],
                    'VL5':['SpC'],
                    'L1':['SpB','SpC'],
                    'L2':['SpB','SpC'],
                    'M1':['SpB','SpA'],
                    'M2':['SpB','SpA'],
                    'H1':['SpB','Scer'],
                    'H2':['SpB','Scer']}

# %% [code]
# read coverage for TEs and genes

COV_MA={}
idx=0
with progressbar.ProgressBar(max_value=ma_strains.shape[0]) as bar:
    for s in ma_strains.index:
        depth = pd.read_csv(f"/Volumes/MacintoshHD2/seqdata/depth/{s}/{s}_SpB.depth", sep='\t', header=None)
        depth['strain'] = np.repeat(s, depth.shape[0])
        depth = depth.astype({0:str,1:int,2:int,'strain':str})
        COV_MA[s] = {k: v for k,v in depth.groupby(0)}
        
        idx+=1
        bar.update(idx)

# %% [code]
#with open("/Users/mathieu/paradoxus_nanopore/paradoxus4/te_depth/COV_MA.pkl","wb") as fo:
#    pickle.dump(COV_MA, fo)
with open("/Users/mathieu/paradoxus_nanopore/paradoxus4/te_depth/COV_MA.pkl","rb") as fi:
    COV_MA=pickle.load(fi)

# %% [code]
# extract genomic ranges and sequences corresponding to genes
granges=[]
for s in ma_strains.index:
    granges.extend(COV_MA[s].keys())
granges = set(granges)
genes_norm = [i for i in granges if i[:3]=='utg']

# %% [code]
# split the TE reference sequences according to LTR or internal, and create conversion table for aliases
te_sequences=sorted([i for i in granges if i[:3]!="utg"])
internal_sequences=[i for i in te_sequences if "LTR" not in i]
ltr_sequences=[i for i in te_sequences if "LTR" in i]

internal_alias={}
ltr_alias={}
for i in internal_sequences:
    for fam in families:
        if fam in i:
            internal_alias[i]=fam+"_I"
internal_alias=pd.Series(internal_alias)
            
for i in ltr_sequences:
    for fam in families:
        if fam in i:
            ltr_alias[i]=fam+"_LTR"
ltr_alias=pd.Series(ltr_alias)

alias_conversion = pd.concat([ltr_alias, internal_alias])

# %% [code]
#with open('/Volumes/MacintoshHD2/seqdata/script/alias_conversion.pkl','wb') as fo:
#    pickle.dump(alias_conversion, fo)

# %% [code]
# import statistics of the mappings

# %% [code]
STATS_MA={}
idx=0
with progressbar.ProgressBar(max_value=ma_strains_ref.shape[0]) as bar:
    for s in ma_strains_ref.index:
        STATS_MA[s] = stats_parse(f'{s}.stats',f'/Volumes/MacintoshHD2/seqdata/RetroSeq_MA_rmdup/{s}/')
        idx+=1
        bar.update(idx)

# %% [code]
# compute median coverage for all genomic ranges
median_ma = pd.DataFrame(np.zeros([len(ma_strains.index), len(granges)]), index=ma_strains.index, columns=granges)
for s in ma_strains.index:
    median_ma.loc[s] = pd.concat(COV_MA[s].values()).groupby(0)[2].apply(lambda x: np.median(np.log2(x.replace(to_replace=0, value=1))))

# %% [code]
# compute average genome-wide coverage from mapping statistics
coverage_genome = pd.Series(dict([(s, int(STATS_MA[s]['SN']['bases mapped (cigar):'][0])) for s in ma_strains_ref.index]), name='cov')
coverage_genome = pd.concat([coverage_genome, ma_strains_ref.loc[coverage_genome.index, ['filename','cross','ref_alias']]], axis=1)
genome_len = {}  
for ref_alias in ref_dict:
    genome_len[ref_alias] = len(FASTA[ref_dict[ref_alias]])
coverage_genome['genome'] = pd.Series(genome_len).loc[coverage_genome['ref_alias'].values].values
coverage_genome['cov_norm'] = coverage_genome['cov']/coverage_genome['genome']

coverage_genome['log_cov_norm'] = np.log2(coverage_genome['cov_norm'])
coverage_genome = pd.pivot_table(coverage_genome, index='filename', values='log_cov_norm')

# %% [code]
median_ma_genes = pd.DataFrame(np.zeros([len(ma_strains.loc[ma_strains['genotype']!='P'].index), 1]),
                               index=ma_strains.loc[ma_strains['genotype']!='P'].index, columns=['log_cov'])
q10_ma_genes = median_ma_genes.copy()
for s in median_ma_genes.index:
    data = pd.concat(COV_MA[s].values())
    data = np.log2(data.loc[data[0].isin(genes_norm), 2].replace(to_replace=0, value=1))
    median_ma_genes.loc[s, 'log_cov'] = np.median(data)
    q10_ma_genes.loc[s, 'log_cov'] = np.quantile(data, 0.1)
q10_ma_genes['cross'] = ma_strains.loc[q10_ma_genes.index, 'cross']

q10_ma_genes['log_cov'] = q10_ma_genes['log_cov']-coverage_genome.loc[q10_ma_genes.index, 'log_cov_norm']

q10_ma_genes = q10_ma_genes.groupby('cross')['log_cov'].apply(np.median)

# %% [code]
# mean of q10_ma_genes
np.log2(np.mean(q10_ma_genes.apply(lambda x: 2**x)))
# == -1.25

# %% [code]
# normalise coverage by genome-wide 
coverage_ma = median_ma[te_sequences].apply(lambda x: x-coverage_genome['log_cov_norm'], axis=0)
for te in te_sequences:
    for cross, df in ma_strains.loc[ma_strains['genotype']!='P'].groupby('cross'):
        if all(np.isnan(coverage_ma.loc[df.loc[df['passage']==1].index, te])):
            coverage_ma.loc[df.index, te] = np.nan
        else:
            if np.nanmedian(coverage_ma.loc[df.loc[df['passage']==1].index, te]) < q10_ma_genes[cross]:
                coverage_ma.loc[df.index, te] = np.nan

# %% [code]
coverage_ma.columns = alias_conversion.loc[coverage_ma.columns]

# %% [code]
# Normalization by average of Tini
for cross in crosses:
       
    Tini_values = coverage_ma.loc[[i for i in by_crosses[cross] if ma_strains.loc[i,"passage"]==1]].apply(np.nanmedian, axis=0)
    
    coverage_ma_norm = pd.concat([coverage_ma_norm, coverage_ma.loc[by_crosses[cross]]-Tini_values], axis=0)

# %% [code]
cov_ma_format = pd.concat([coverage_ma_norm.copy(), 
                           ma_strains.loc[coverage_ma_norm.index, ['filename','strain','cross','genotype','passage','cross_color']]], axis=1)

cov_ma_format = cov_ma_format.melt(id_vars=['filename','strain','cross','genotype','passage','cross_color'])
cov_ma_format.columns = ['filename','strain','cross','genotype','passage','cross_color','family','cov']

timepoint_dict = pd.Series({1:'Tini',35:'Tend'})
cov_ma_format_to_drop = []
for s, df in cov_ma_format.sort_values(by='passage').groupby('strain'):
    if set(df['passage']) == {1,35}:
        cov_ma_format.loc[df.index, 'timepoint'] = timepoint_dict.loc[df['passage'].values].values
    else:
        cov_ma_format_to_drop.extend(df.index)

for (cross, fam), df in cov_ma_format.groupby(['cross','family']):
    if all(np.isnan(df['cov'])):
        cov_ma_format_to_drop.extend(df.index)
cov_ma_format = cov_ma_format.drop(set(cov_ma_format_to_drop), axis=0)

# %% [code]
#with open('/Users/mathieu/paradoxus_nanopore/paradoxus4/te_depth/coverage_ma.pkl', 'wb') as fo:
#    pickle.dump(coverage_ma, fo)
#with open('/Users/mathieu/paradoxus_nanopore/paradoxus4/te_depth/coverage_ma_norm.pkl', 'wb') as fo:
#    pickle.dump(coverage_ma_norm, fo)
#with open('/Users/mathieu/paradoxus_nanopore/paradoxus4/te_depth/cov_ma_format.pkl', 'wb') as fo:
#    pickle.dump(cov_ma_format, fo)

# %% [markdown]
# Coverage natural strains

# %% [code]
# extract informations from the stats file produced by samtools

strains = pd.read_csv("/Volumes/MacintoshHD2/seqdata/data/strain_info_annot.csv", index_col=0)
strains = strains.drop('MSH-605', axis=0)

# %% [code]
STATS_WS={}
idx=0
with progressbar.ProgressBar(max_value=strains.shape[0]) as bar:
    for s in strains.index:
        STATS_WS[s] = stats_parse(f'{s}_stats.txt',f'/Volumes/MacintoshHD2/seqdata/data/{s}/')
        idx+=1
        bar.update(idx)

# %% [code]
# read coverage for TEs and genes

COV_WS={}
idx=0
with progressbar.ProgressBar(max_value=strains.shape[0]) as bar:
    for s in strains.index:
            
        depth = pd.read_csv(f"/Volumes/MacintoshHD2/seqdata/depth/{s}/{s}.depth", sep='\t', header=None)
        depth['strain'] = np.repeat(s, depth.shape[0])
        depth = depth.astype({0:str,1:int,2:int,'strain':str})
        COV_WS[s] = {k: v for k,v in depth.groupby(0)}
        
        idx+=1
        bar.update(idx)

# %% [code]
#with open("/Users/mathieu/paradoxus_nanopore/paradoxus4/te_depth/COV_WS.pkl","wb") as fo:
#    pickle.dump(COV_WS, fo)
with open("/Users/mathieu/paradoxus_nanopore/paradoxus4/te_depth/COV_WS.pkl","rb") as fi:
    COV_WS=pickle.load(fi)
del COV_WS['MSH-605']

# %% [code]
granges=[]
for s in strains.index:
    granges.extend(COV_WS[s].keys())
granges = set(granges)
genes_norm = [i for i in granges if i[:3]=='utg']

# %% [code]
te_sequences=sorted([i for i in granges if i[:3]!="utg"])
internal_sequences=[i for i in te_sequences if "LTR" not in i]
ltr_sequences=[i for i in te_sequences if "LTR" in i]

internal_alias={}
ltr_alias={}
for i in internal_sequences:
    for fam in families:
        if fam in i:
            internal_alias[i]=fam+"_I"
internal_alias=pd.Series(internal_alias)

for i in ltr_sequences:
    for fam in families:
        if fam in i:
            ltr_alias[i]=fam+"_LTR"
ltr_alias=pd.Series(ltr_alias)

alias_conversion = pd.concat([ltr_alias, internal_alias])

# %% [code]
# compute median coverage for all genomic ranges
median_ws = pd.DataFrame(np.zeros([len(strains.index), len(granges)]), index=strains.index, columns=granges)
for s in strains.index:
    median_ws.loc[s] = pd.concat(COV_WS[s].values()).groupby(0)[2].apply(lambda x: np.median(np.log2(x.replace(to_replace=0, value=1))))

# %% [code]
# compute average genome-wide coverage from mapping statistics
coverage_genome_ws = pd.Series(dict([(s, int(STATS_WS[s]['SN']['bases mapped (cigar):'][0])) for s in strains.index]), name='cov')
coverage_genome_ws = pd.concat([coverage_genome_ws, strains.loc[coverage_genome_ws.index, ['group','color']]], axis=1)
coverage_genome_ws['cov_norm'] = coverage_genome_ws['cov']/len(FASTA[2])
coverage_genome_ws['log_cov_norm'] = np.log2(coverage_genome_ws['cov_norm'])

# %% [code]
median_ws_genes = pd.DataFrame(np.zeros([strains.shape[0], 1]),
                               index=strains.index, columns=['log_cov'])
q10_ws_genes = median_ws_genes.copy()
for s in median_ws_genes.index:
    data = pd.concat(COV_WS[s].values())
    data = np.log2(data.loc[data[0].isin(genes_norm), 2].replace(to_replace=0, value=1))
    median_ws_genes.loc[s, 'log_cov'] = np.median(data)
    q10_ws_genes.loc[s, 'log_cov'] = np.quantile(data, 0.1)
q10_ws_genes['group'] = strains.loc[q10_ws_genes.index, 'group']

q10_ws_genes['log_cov'] = q10_ws_genes['log_cov']-coverage_genome_ws.loc[q10_ws_genes.index, 'log_cov_norm']

# %% [code]
np.log2(np.mean(q10_ws_genes['log_cov'].apply(lambda x: 2**x)))
# == -1.28, roughly the same as for MA lines. Use the most stringent threshold.

# %% [code]
coverage_ws = median_ws[te_sequences].apply(lambda x: x-coverage_genome_ws['log_cov_norm'], axis=0)

# %% [code]
for te, s in itertools.product(te_sequences, strains.index):
    if coverage_ws.loc[s, te] < q10_ws_genes.loc[s, 'log_cov']:
        coverage_ws.loc[s, te] = q10_ws_genes.loc[s, 'log_cov']

# %% [code]
coverage_ws.columns = alias_conversion.loc[coverage_ws.columns]

# %% [code]
cov_ws_format = pd.concat([coverage_ws.copy(), strains], axis=1)
cov_ws_format = cov_ws_format.melt(id_vars=['strain','group','color'], var_name='fam', value_name='cov')

# %% [code]
#with open('/Users/mathieu/paradoxus_nanopore/paradoxus4/te_depth/coverage_ws.pkl', 'wb') as fo:
#    pickle.dump(coverage_ws, fo)
#with open('/Users/mathieu/paradoxus_nanopore/paradoxus4/te_depth/cov_ws_format.pkl', 'wb') as fo:
#    pickle.dump(cov_ws_format, fo)

# %% [code]
# plot coverage along internal ref seqs
fig = plt.figure(figsize=[18,9])
gs = plt.GridSpec(nrows=1, ncols=3, wspace=0.01, left=0.02, right=0.99, bottom=0, top=0.96)
cm = ListedColormap(['#00CD00', '#EE0000', '#00008B', '#912CEE', '#FFE7BA', '#CDBA96'])

for idx, t in enumerate(['3-u10-utg30_pilon-TY1-207463-207779',
                         '3-u19-utg87_pilon-TY3_1p-850187-850550',
                         '5-u2-utg119_pilon-Tsu4-116320-116610']):

    # format data
    S = [s for s in strains.index if t in COV_WS[s]]
    data = pd.concat([COV_WS[s][t] for s in S], axis=0)
    data['bin'] = pd.cut(data[1], bins=pd.interval_range(start=1, end=data[1].max(), freq=200, closed='left'))
    data = data.groupby(['strain','bin'])[2].apply(lambda x: np.nanmedian(x)).reset_index()
    for s, df in data.groupby('strain'):
        std = np.nanstd(df[2])
        if std==0:
            data.loc[df.index, 'norm'] = np.where(np.invert(np.isnan(df[2])), 0, np.nan)
        else:
            data.loc[df.index, 'norm'] = (df[2]-np.nanmean(df[2]))/std
    data = pd.pivot_table(data, index='strain', columns='bin', values='norm')

    # sort data along CN
    strains_sort = coverage_ws.loc[S, alias_conversion.loc[t]].sort_values(ascending=False)
    data = data.loc[strains_sort.index]
    # format data as heatmap
    hm = np.zeros([data.shape[0], data.shape[1]+2])
    hm[:,2:] = data.values
    hm[:,0] = pd.Series(dict(zip(['A', 'B', 'C', 'Ci', 'D1', 'D2'], range(1,7)))).loc[strains.loc[strains_sort.index, 'group'].values]
    hm[:,1] = coverage_ws.loc[strains_sort.index, alias_conversion[t]]

    #figure
    ax = fig.add_subplot(gs[idx])

    # plot lineages
    mask1 = np.zeros(hm.shape)
    mask1[:] = True
    mask1[:,0] = False
    masked_array1 = np.ma.masked_array(hm, mask1)
    HM = ax.imshow(masked_array1, cmap=cm, aspect='auto', interpolation='none')

    # plot CN
    mask2 = np.zeros(hm.shape)
    mask2[:] = True
    mask2[:,1] = False
    masked_array2 = np.ma.masked_array(hm, mask2)
    HM = ax.imshow(masked_array2, cmap='magma', aspect='auto', interpolation='none')
    cb = fig.colorbar(HM, ax=ax, orientation='vertical', shrink=0.2, pad=0.02)
    cb.outline.set_visible(False)
    cb.ax.set_ylabel('CN', rotation=90, va='center', ha='right')
    ax.plot([0.5,1.5], np.repeat(len(strains_sort.loc[strains_sort>0]), 2),
            color='white', zorder=3)

    # plot data
    mask3 = np.zeros(hm.shape)
    mask3[:] = False
    mask3[:,:2] = True
    masked_array3 = np.ma.masked_array(hm, mask3)
    HM = ax.imshow(masked_array3, cmap='viridis', aspect='auto', interpolation='none')
    cb = fig.colorbar(HM, ax=ax, orientation='horizontal', shrink=0.5, pad=0.18)
    cb.outline.set_visible(False)
    cb.ax.set_ylabel('z-score', rotation=0, va='center', ha='right')

    ax.set_yticks([])
    ax.set_xticks(range(hm.shape[1]))
    ax.set_xticklabels(['Lineage','CN'] + [f'[{i.left},{i.right}[' for i in data.columns], rotation=90, size=9)

    for s in ax.spines.values():
            s.set_visible(False)
            
    ax.set_title(fam_alias[alias_conversion.loc[t][:-2]], size=18)

#plt.savefig('/Users/mathieu/mhenault_landrylab/Publications/paradoxus_tes/fig/doc_along_internal.png', dpi=300)
plt.savefig('/Users/mathieu/mhenault_landrylab/Publications/paradoxus_tes/final_fig/Figure 2-Figure supplement 3.pdf', dpi=300)
plt.show()
plt.close()
