# Supplementary material for: The effect of hybridization on transposable element accumulation in an undomesticated fungal species
Source: eLife. 2020 Sep 21;9:e60474. doi: 10.7554/eLife.60474 (PMC7584455; doi:10.7554/eLife.60474)
Supplement: Supplementary file 2. [file elife-60474-supp2.zip › script/TEs_analysis.ipynb]

# %% [code]
# import re
import numpy as np
import numpy.ma as ma
import pandas as pd
from Bio import SeqIO
from Bio import AlignIO
from Bio import SeqRecord
from Bio import Seq
from Bio import Nexus
from Bio.Alphabet import generic_dna
from Bio.Alphabet.IUPAC import ambiguous_dna
import os
import matplotlib.pyplot as plt
import matplotlib as mpl
from matplotlib.lines import Line2D
from matplotlib.patches import Polygon
from matplotlib.patches import Rectangle
from matplotlib.ticker import (MultipleLocator, FormatStrFormatter,
                               AutoMinorLocator)
from mpl_toolkits.axes_grid1.inset_locator import inset_axes
import scipy
import collections
import random
import itertools
import scipy.integrate as integrate
from scipy import stats 
import seaborn as sns
from sklearn import preprocessing
from sklearn.decomposition import PCA
from sklearn import cluster
import statsmodels.api as sm
import statsmodels.formula.api as smf
import networkx as nx
import pickle
import re
import progressbar
import scikit_posthocs as sp
import dendropy

# %% [code]
sns.set(style='ticks', font='DejaVu Sans')

# %% [code]
def get_gffatt( gff_entry, key ):
    #if type(gff_entry)!=list:
    #    print("ERROR: non-list input")

    if len(gff_entry)!=9:
        print("ERROR: provide valid GFF3 entry with 9 fields")
    
    keyval=gff_entry[8].split(";")
    keyvaldict={}
    for i in keyval:
        splitentry=i.split("=")
        keyvaldict[splitentry[0]]=splitentry[1]
    return keyvaldict[key]

def gff_extract(gff, fasta, out_fasta, repmask=False, bc=0):#, element=0):

    #with open(in_gff, "r") as gff_in:
    #    gff=[i.split("\t") for i in gff_in.read().splitlines()][3:]
    #fasta={}
    #with open(in_fasta, "r") as fasta_in:
    #    for seq in SeqIO.parse(in_fasta, "fasta"):
    #        fasta[seq.id]=seq
    OUT=[]
    if repmask==True:
        for j in gff:
            #element=element+1
            name="_".join([j[8].split("\"")[1].split(":")[1], str(bc), j[0], j[3], j[4], j[6]])
            out_seq=fasta[j[0]].seq[int(j[3])-1:int(j[4])]
            
            new=SeqRecord.SeqRecord(seq=out_seq, id=name, description="")
            if j[6]=="-":
                new.seq=new.seq.reverse_complement()
            OUT.append(new)
    SeqIO.write(OUT, out_fasta, "fasta")
    
colors=["#00CD00", "#EE0000", "#00008B", "#912CEE", "#FFE7BA", "#CDBA96"]
colors_dict={1:"#00CD00", 2:"#EE0000", 3:"#00008B", 4:"#912CEE", 5:"#FFE7BA", 6:"#CDBA96"}
strain_dict = {1:"$SpA$",2:"$SpB$",3:"$SpC$",4:"$SpC^*$",5:"$SpD_1$",6:"$SpD_2$"}
group_alias = dict(zip(['A','B','C','Ci','D1','D2'], range(1,7)))

# %% [code]
def logKDE(data, xvals):
    
    data = data[np.invert(np.isnan(data))]
    data = data[np.invert(np.isinf(data))]
    data = data[data!=0]
    
    kde_log = stats.gaussian_kde(np.log(data))
    kde_log_values = lambda x: kde_log(np.log(x))/x
    
    return(kde_log_values(xvals))

# %% [code]
def p_display(p):
    if p >= 0.05:
            p_display="ns"
    if (0.01 <= p < 0.05):
        p_display="*"
    if (0.001 <= p < 0.01):
        p_display="**"
    if (p < 0.001):
        p_display="***"
    return(p_display)

# %% [markdown]
# Import assemblies and raw TE annotations

# %% [code]
# Raw RepeatMasker annotations

REPMASK={}
for AS in range(1,7):

    in_repmask="/Users/mathieu/paradoxus_nanopore/paradoxus4/barcode0"+str(AS)+"\
/smartdenovo/repeatmasker_tsu4/paradoxus4_bc0"+str(AS)+"_smartdenovo_pilon-nanopolish_reordered.fasta.out"
    with open(in_repmask, "r") as repmask_in:
        repmask=[re.sub(' +','\t',i).split("\t") for i in repmask_in.read().splitlines()]
    for i in range(len(repmask)):
        if len(repmask[i])==16:
            repmask[i]=[""]+repmask[i]
    
    REPMASK[AS]=pd.DataFrame(repmask[3:],
                            columns=["SWscore","blank","div","del","ins","query","qstart","qend","qleft",
                             "strand","family","class","sstart","send","sleft","ID","annot"])
    REPMASK[AS]=REPMASK[AS].astype({"qstart":int,"qend":int})
    REPMASK[AS].index=REPMASK[AS].index+4

# %% [code]
# Assemblies

ASSEMBLIES={}
for AS in range(1,7):
    in_fasta="/Users/mathieu/paradoxus_nanopore/paradoxus4/barcode0"+str(AS)+"\
/smartdenovo/pilon/paradoxus4_bc0"+str(AS)+"_smartdenovo_pilon-nanopolish_reordered.fasta"
    ASSEMBLIES[AS]={}

    with open(in_fasta, "r") as fasta_in:
        for seq in SeqIO.parse(in_fasta, "fasta"):
            ASSEMBLIES[AS][seq.id]=seq
            
            
for AS, path in zip([0,7,8],
                   ['/Users/mathieu/mhenault_landrylab/Sequences/ref_genomes/YPS138_pacbio/YPS138.genome.fa',
                   '/Users/mathieu/mhenault_landrylab/Sequences/ref_genomes/YPS128_pacbio/YPS128.genome.fa',
                    '/Users/mathieu/mhenault_landrylab/Sequences/ref_genomes/S288C_pacbio/S288c.genome.fa']):
    ASSEMBLIES[AS]={}

    for seq in SeqIO.parse(path, "fasta"):
        ASSEMBLIES[AS][seq.id]=seq

# %% [markdown]
# Import the genes annotations from the augustus gff file

# %% [code]
GENES={}
GAGPOL={}
for AS in range(1,7):

    with open("/Users/mathieu/paradoxus_nanopore/paradoxus4/\
barcode0"+str(AS)+"/smartdenovo/augustus/bc0"+str(AS)+"_augustus.gff") as fi:
        
        genes=pd.DataFrame(i.split("\t") for i in fi.read().splitlines())
    genes=genes.drop(genes[genes[2]!="gene"].index, axis=0).astype({3:int, 4:int})
    genes["ID"] = [get_gffatt(genes.iloc[i], "ID") for i in range(genes.shape[0])]
    genes.index = genes["ID"].values
            
    GENES[AS]=genes.astype({3:int, 4:int}).sort_values(by=[0,3])

    # exclude genes that overlap completely with any element

    GAGPOL[AS]=[]

    for g in GENES[AS].index:
        gene=GENES[AS].loc[g]
        sub = ANNOT[AS].loc[ANNOT[AS]["query"]==gene.loc[0]]
        # each gene which is entirely contained within a TE annotation
        for elm in sub.index:
            elm_start=sub.loc[elm, "start"]
            elm_end=sub.loc[elm, "end"]
            if (elm_start <= int(gene.loc[3]) <= elm_end) and \
            (elm_start <= int(gene.loc[4]) <= elm_end):
                GAGPOL[AS].append(g)

    GENES[AS] = GENES[AS].drop(GAGPOL[AS], axis=0)

for AS, path in zip([0,7,8],
                   ['/Users/mathieu/mhenault_landrylab/Sequences/ref_genomes/YPS138_pacbio/YPS138.all_feature.gff',
                   '/Users/mathieu/mhenault_landrylab/Sequences/ref_genomes/YPS128_pacbio/YPS128.all_feature.gff',
                    '/Users/mathieu/mhenault_landrylab/Sequences/ref_genomes/S288C_pacbio/S288c.all_feature.gff']):

    with open(path, "r") as fi:
        genes=pd.DataFrame(i.split("\t") for i in fi.read().splitlines())
    genes=genes.drop(genes[genes[2]!="gene"].index, axis=0).astype({3:int, 4:int})
    genes["ID"] = [get_gffatt(genes.iloc[i], "ID") for i in range(genes.shape[0])]
    genes.index = genes["ID"].values
    
    GENES[AS]=genes.astype({3:int, 4:int}).sort_values(by=[0,3])

Sgenes=nx.Graph()
assemblies_aliases=dict(zip(["SPAY","SPBY","SPCY","SPCi","SPD1","SPD6","Y128","S288"], range(1,9)))


directory_synchro="/Users/mathieu/paradoxus_nanopore/paradoxus4/synchro/paradoxus_cerevisiae/11Blocks/Delta1/OrthBlocks/"
for file in os.listdir(directory_synchro):
    if file.split(".")[-1]=="pairs": #and ("S288" not in file) and ("Y128" not in file):
        #print(file)
        genome0=assemblies_aliases[file.split(".")[0]]
        genome1=assemblies_aliases[file.split(".")[1]]
        
        with open(directory_synchro+file, "r") as file_in:
            pairs=([["bc0"+str(genome0)+"_"+i.split(" ")[0], 
                    "bc0"+str(genome1)+"_"+i.split(" ")[5]] for i in file_in.read().splitlines()])
        Sgenes.add_edges_from(pairs)

connected_components=nx.connected_component_subgraphs(Sgenes)

sg=[i for i in connected_components if nx.density(i)==1]

SG=pd.DataFrame(np.zeros([len(sg),8]), columns=range(1,9))
for i in range(len(sg)):
    nodes_list=list(sg[i].nodes)
    for j in range(1,9):
        corresponding_node=[k for k in nodes_list if k[3]==str(j)]
        if len(corresponding_node)==1:
            SG.loc[i,j]=corresponding_node[0][5:]
        if len(corresponding_node)==0:
            SG.loc[i,j]="none"
        if len(corresponding_node)>1:
            SG.loc[i,j]="bad"

SG.index=["SG"+str(i) for i in range(len(sg))]
SG["SG"]=SG.index

# %% [code]
## export SG
#SG.to_csv("/Users/mathieu/paradoxus_nanopore/paradoxus4/tes_analysis/SG.csv", sep=",")
## import
SG=pd.read_csv("/Users/mathieu/paradoxus_nanopore/paradoxus4/tes_analysis/SG.csv", header=0, index_col=0, sep=",")
SG.columns = [int(i) for i in SG.columns[:-1]]+["SG"]

# %% [code]
# Add gene systematic IDs in the GENES table
for AS in range(1,9):
    GENES[AS]['syst_id'] = np.repeat('none', GENES[AS].shape[0])
    for i in GENES[AS].index:
        sub = SG.loc[SG[AS]==i]
        if sub.shape[0]==1:
            sg = sub.index[0]
            gene_s288c = SG.loc[sg, 8]
            if gene_s288c not in ["none", "bad"]:
                syst_ids = get_gffatt(GENES[8].loc[gene_s288c, range(9)], "Name").split("/")
                if len(syst_ids)==1:
                    GENES[AS].loc[i, 'syst_id'] = syst_ids[0]

# %% [code]
# Export GENES
#with open('/Users/mathieu/paradoxus_nanopore/paradoxus4/tes_analysis/GENES.pkl','wb') as fo:
#    pickle.dump(GENES, fo)
    
with open('/Users/mathieu/paradoxus_nanopore/paradoxus4/tes_analysis/GENES.pkl','rb') as fi:
    GENES = pickle.load(fi)

# %% [markdown]
# process the TE annotations

# %% [code]
# Import the Reannotation files to build dataframes from the -fuzzy defragmentation
ANNOT={}

for AS in range(1,7):

    with open("/Volumes/MacintoshHD/paradoxus_nanopore/paradoxus4/barcode0"+str(AS)+"/smartdenovo\
/REannotate_Tsu4_fuzzy/REannotate_output/paradoxus4_bc0"+str(AS)+"_smartdenovo_pilon-nanopolish\
_reordered.fasta.REannotation", "r") as reannot_in:
        reannotation=[re.sub(' +','\t',i).split("\t") for i in reannot_in.read().splitlines()]

    df=pd.DataFrame(reannotation[1:], columns=[j for j in reannotation[0] if j!=""],
                          index=[k[0] for k in reannotation[1:]])


    df["nhits1"]=df["nhits1"].astype(int, errors="ignore", copy=False)
    df["nhitsI"]=df["nhitsI"].astype(int, errors="ignore", copy=False)
    df["nhits2"]=df["nhits2"].astype(int, errors="ignore", copy=False)
    df["nest"]=df["nest"].astype(int, errors="ignore", copy=False)
    df["start"]=df["start"].astype(int, errors="ignore", copy=False)
    df["end1"]=df["end1"].astype(int, errors="ignore", copy=False)
    df["start2"]=df["start2"].astype(int, errors="ignore", copy=False)
    df["end"]=df["end"].astype(int, errors="ignore", copy=False)

    df=df.join(pd.Series(np.repeat("", df.shape[0]), name="type"))

    for i in df.index:
        if 0 not in df.loc[i, ["nhits1","nhitsI","nhits2"]].values:
            df.loc[i, "type"]="complete"

        if (df.loc[i, "nhitsI"]!=0 and 
            (df.loc[i, "nhits1"]==0 or df.loc[i, "nhits2"]==0) and
           df.loc[i, "nhits1"]!=df.loc[i, "nhits2"]):
            df.loc[i, "type"]="truncated"

        if (df.loc[i, "nhits1"]!=0 and 
           df.loc[i, "nhitsI"]==0 and df.loc[i, "nhits2"]==0):
            df.loc[i, "type"]="solo"

        if (df.loc[i, "nhitsI"]!=0 and 
           df.loc[i, "nhits1"]==0 and df.loc[i, "nhits2"]==0):
            df.loc[i, "type"]="internal"
    ANNOT[AS]=df

# %% [code]
# export the ANNOT tables for further manual modification and re-importation
#for AS in range(1,7):
    #ANNOT[AS].to_csv("/Users/mathieu/paradoxus_nanopore/paradoxus4/tes_analysis/ANNOT_"+str(AS)+".csv", sep=",")

# Only one ANNOT table was edited: SpC*, to remove the TY1 concatemers. Following this, all ANNOT[AS] files were 
# saved as ANNOT[AS]_edit.csv
    
ANNOT={}
for AS in range(1,7):
    ANNOT[AS]=pd.read_csv("/Users/mathieu/paradoxus_nanopore/paradoxus4/tes_analysis/ANNOT_"+str(AS)+"_edit.csv", 
                          sep=",", index_col=0, keep_default_na=False)

# %% [code]
# Assess which TE annotations overlap with genes and should be re-fragmented

genes_te_overlap={}
for AS in range(1,7):
    print("#"+str(AS))
    genes_te_overlap[AS]=[]
    for tig in set(GENES[AS][0]):
        sub_genes=GENES[AS].loc[GENES[AS][0]==tig].index
        sub_tes=ANNOT[AS].loc[ANNOT[AS]["query"]==tig].index
        for i,j in itertools.product(sub_tes, sub_genes):
            if any([(GENES[AS].loc[j,3] < ANNOT[AS].loc[i,"start"] < GENES[AS].loc[j,4]),
            (GENES[AS].loc[j,3] < ANNOT[AS].loc[i,"end"] < GENES[AS].loc[j,4]),
            (ANNOT[AS].loc[i,"start"] < GENES[AS].loc[j,3] < ANNOT[AS].loc[i,"end"]),
            (ANNOT[AS].loc[i,"start"] < GENES[AS].loc[j,4] < ANNOT[AS].loc[i,"end"])]):
                genes_te_overlap[AS].append(i)
        #print("##"+tig)

export_overlaps=[]
for AS in range(1,7):
    for j in sorted(set(genes_te_overlap[AS])):
        export_overlaps.append([str(AS), j])
#with open("/Users/mathieu/paradoxus_nanopore/paradoxus4/tes_analysis/TEs_REannotate_augustus_overlaps.csv", "w") as file_out:
#    file_out.write("\n".join([",".join(i) for i in export_overlaps]))

# %% [code]
# Modify lines in ANNOT tables according to the manual curation recorded in 
# the file "TEs_REannotate_augustus_overlaps_REMOVE.csv"

with open("/Users/mathieu/paradoxus_nanopore/paradoxus4/\
tes_analysis/TEs_REannotate_augustus_overlaps_REMOVE.csv") as file_in:
    overlap_remove=pd.read_csv(file_in, sep=",", header=None)

type_dict={"I":"internal", "LTR":"solo"}
NEW_ANNOT={}

for AS in range(1,7):
    overlap_remove_AS=overlap_remove.loc[(overlap_remove[0]==AS) & (overlap_remove[2]==1)][1]
    overlap_remove_AS=[i.split("-")[-1] for i in overlap_remove_AS.values]
    
    newANNOT=[]
    
    for elm in ANNOT[AS].index:
        if elm in overlap_remove_AS:
            # determine the final number of de-defragmented elements
            hits=[]
            for i in list(ANNOT[AS].loc[elm, ["hits1", "hitsI", "hits2"]]):
                if i!="NA":
                    for j in i.split("-"):
                        hits.append(j)
            for hit, n in zip(hits, range(len(hits))):
                rm=REPMASK[AS].loc[int(hit)]
                fam=rm[10].split("-")[0]
                Type=type_dict[rm[10].split("-")[1]]
                orient=rm[9]
                if orient=="-":
                    orient="C"
                
                if Type=="internal":
                    new_line=[elm+"_"+str(n), 
                              rm[5], 
                              fam, 
                              "NA", 
                              rm[2], 
                              "NA", 
                              rm[6], 
                              "NA", 
                              "NA", 
                              rm[7], 
                              "NA",
                              hit,
                              "NA",
                              0,
                              1,
                              0,
                              "NA",
                              "NA",
                              "NA",
                              "NA",
                              orient,
                              "LTR/Copia",
                              "NA",
                              "NA",
                              "NA",
                              Type]
                
                if Type=="solo":
                    new_line=[elm+"_"+str(n), 
                              rm[5], 
                              fam, 
                              rm[2], 
                              "NA",
                              "NA", 
                              rm[6], 
                              "NA", 
                              "NA", 
                              rm[7], 
                              hit,
                              "NA",
                              "NA",
                              1,
                              0,
                              0,
                              "NA",
                              "NA",
                              "NA",
                              "NA",
                              orient,
                              "LTR/Copia",
                              "NA",
                              "NA",
                              "NA",
                              Type]
                

                newANNOT.append(new_line)
                
        if elm not in overlap_remove_AS:
            newANNOT.append(list(ANNOT[AS].loc[elm]))
    
    df=pd.DataFrame(newANNOT, columns=ANNOT[AS].columns)
    
    NEW_ANNOT[AS]=df.sort_values(by=["query", "start"])
    NEW_ANNOT[AS].index=NEW_ANNOT[AS]["id"].values
    
    annot_out="/Users/mathieu/paradoxus_nanopore/paradoxus4/tes_analysis/ANNOT_"+str(AS)+"_corr.csv"
    #NEW_ANNOT[AS].to_csv(annot_out, sep=",")

# %% [code]
# Re-import the final iteration of the ANNOT tables
ANNOT={}
for AS in range(1,7):
    ANNOT[AS]=pd.read_csv("/Users/mathieu/paradoxus_nanopore/paradoxus4/tes_analysis/ANNOT_"+str(AS)+"_corr.csv", 
                          sep=",", index_col=0, keep_default_na=False)

# %% [code]
fam_dict={"TY1":["TY1","TY2"],
         "TY2":["TY1","TY2"],
         "TY3":["TY3","TY3_1p"],
         "TY3_1p":["TY3","TY3_1p"],
         "TY4":["TY4","Tsu4"],
         "Tsu4":["TY4","Tsu4"],
         "TY5":["TY5"]}
fam_dict_rev = {'TY1':'TY1',
                'TY2':'TY1',
                'TY3':'TY3_1p',
                'TY3_1p':'TY3_1p',
                'TY4':'Tsu4',
                'Tsu4':'Tsu4',
                'TY5':'TY5'}

families=sorted(list(set(ANNOT[1]["family"].values)))
fam_alias = dict(zip(families, ["Ty1","Ty2","Ty3","Ty3p","Ty4","Ty5","Tsu4"]))
fam_alias_ambig = dict(zip(["TY1","TY3_1p","Tsu4","TY5"], ["Ty1","Ty3p","Tsu4/Ty4","Ty5"]))

# %% [markdown]
# export the LTR sequences that have been defragmented

# %% [code]
random.seed(42)

for AS in range(1,7):

    fasta_out={}
    for fam in families:
        fasta_out[fam]={}

    for i in ANNOT[AS].index:
        
        if ANNOT[AS].loc[i, "hits1"]!="NA":
            hits_list=str(ANNOT[AS].loc[i, "hits1"]).split("-")
            sequence=""
            for hit in hits_list:
                entry=REPMASK[AS].loc[int(hit)].values

                seq=ASSEMBLIES[AS][entry[5]][int(entry[6])-1:int(entry[7])]
                sequence=sequence+seq
            if entry[9]=="C":
                sequence=sequence.reverse_complement()

            ID=str(AS)+"-"+"-".join([i]+[entry[5],ANNOT[AS].loc[i,"family"],str(entry[6]),str(entry[7])])+"-LTR1"
            fasta_out[ANNOT[AS].loc[i, "family"]][ID]=SeqRecord.SeqRecord(sequence.seq, 
                                                                             id=ID,
                                                                            description="")

        if ANNOT[AS].loc[i, "hits2"]!="NA":
            hits_list=str(ANNOT[AS].loc[i, "hits2"]).split("-")
            sequence=""
            for hit in hits_list:
                entry=REPMASK[AS].loc[int(hit)].values

                seq=ASSEMBLIES[AS][entry[5]][int(entry[6])-1:int(entry[7])]
                sequence=sequence+seq
            if entry[9]=="C":
                sequence=sequence.reverse_complement()
            ID=str(AS)+"-"+"-".join([i]+[entry[5],ANNOT[AS].loc[i,"family"],str(entry[6]),str(entry[7])])+"-LTR2"
            fasta_out[ANNOT[AS].loc[i, "family"]][ID]=SeqRecord.SeqRecord(sequence.seq, 
                                                                             id=ID,
                                                                            description="")
    # export all LTRs by family
    for fam in families:
        with open("/Users/mathieu/paradoxus_nanopore/paradoxus4/barcode0"+str(AS)+"\
/smartdenovo/REannotate_Tsu4_fuzzy/bc0"+str(AS)+"_"+fam+"_LTR.fasta", "w") as file_out:
            SeqIO.write(fasta_out[fam].values(), file_out, "fasta")
        print(str(AS), fam, str(len(fasta_out[fam].values())))
        
    # export all families together
    all_together=[]
    for fam in families:
        all_together.extend(fasta_out[fam].values())
    with open("/Users/mathieu/paradoxus_nanopore/paradoxus4/barcode0"+str(AS)+"\
/smartdenovo/REannotate_Tsu4_fuzzy/bc0"+str(AS)+"_all_LTR.fasta", "w") as file_out:
        SeqIO.write(all_together, file_out, "fasta")
    
    # export LTRs all families aggregated and randomly chosing one member of the LTR pair for complete elements
        
    
    
    for fam in families:
        fasta_out_nr=[]
        info_out_nr=[]
        complete_to_subset={}
        for ID in fasta_out[fam].keys():
            idx=ID.split("-")[1]
            if ANNOT[AS].loc[idx, "type"]=="complete":
                if idx not in complete_to_subset:
                    complete_to_subset[idx]=[]
                complete_to_subset[idx].append(ID)
                info_out_nr.append([ID,0,'black'])
            else:
                fasta_out_nr.append(fasta_out[fam][ID])
                info_out_nr.append([ID,1,'red'])
    
        for idx in complete_to_subset:
            chosen=random.choice(complete_to_subset[idx])
            fasta_out_nr.append(fasta_out[fam][chosen])

#        with open(f"/Users/mathieu/paradoxus_nanopore/paradoxus4/barcode0{AS}\
#/smartdenovo/REannotate_Tsu4_fuzzy/bc0{AS}_{fam}_nr_LTR.fasta", "w") as file_out:
#            SeqIO.write(fasta_out_nr, file_out, "fasta")
            
        info_out_nr = pd.DataFrame(info_out_nr, columns=['ID','complete','color'])
#        info_out_nr.to_csv(f'/Users/mathieu/paradoxus_nanopore/paradoxus4/barcode0{AS}\
#/smartdenovo/REannotate_Tsu4_fuzzy/bc0{AS}_{fam}_nr_LTR.info', sep=',')

# %% [code]
# export ALL TYPES of sequences that have been defragmented
# These will be grouped across all strains, aligned and used to compute consensus database.
# See 12/02/2019 in notebook

types=set(ANNOT[1]["type"])

for AS in range(1,7):
    fasta_out={}
    for t in types:
        fasta_out[t]={}
        for fam in families:
            fasta_out[t][fam]=[]

    for i in ANNOT[AS].index:
                            
            hits_list="-".join(ANNOT[AS].loc[i,["hits1","hitsI","hits2"]]).split("-")
            hits_list=[j for j in hits_list if j!="NA"]
            
            sequence=""
            for hit in hits_list:
                entry=REPMASK[AS].loc[int(hit)].values
                seq=ASSEMBLIES[AS][entry[5]][int(entry[6])-1:int(entry[7])]
                sequence=sequence+seq
            if entry[9]=="C":
                sequence=sequence.reverse_complement()
            
            Type=ANNOT[AS].loc[i,"type"]
            Fam=ANNOT[AS].loc[i,"family"]
            ID=str(AS)+"-"+"-".join([i]+[entry[5],ANNOT[AS].loc[i,"family"],str(entry[6]),str(entry[7])])    
            fasta_out[Type][Fam].append(SeqRecord.SeqRecord(sequence.seq, id=ID, description=""))

    for t in types:
        for fam in families:
            with open("/Users/mathieu/paradoxus_nanopore/paradoxus4/\
barcode0"+str(AS)+"/smartdenovo/REannotate_Tsu4_fuzzy/bc0"+str(AS)+"_"+fam+"_"+t+".fasta", "w") as file_out:
                SeqIO.write(fasta_out[t][fam], file_out, "fasta")

# %% [code]
# export complete elements by strain
families=sorted(list(set(ANNOT[1]["family"])))
for AS, fam in itertools.product(range(1,7), families):
    base="/Users/mathieu/paradoxus_nanopore/paradoxus4/barcode0"+str(AS)+"/smartdenovo/REannotate_Tsu4_fuzzy/"
    complete=ANNOT[AS].loc[(ANNOT[AS]["family"]==fam) & (ANNOT[AS]["type"]=="complete")].index
    export=[]
    for i in complete:
        query=ANNOT[AS].loc[i,"query"]
        start=ANNOT[AS].loc[i,"start"]
        end=ANNOT[AS].loc[i,"end"]
        seq=ASSEMBLIES[AS][query].seq[start-1:end]
        if ANNOT[AS].loc[i, "orient"]=="C":
            seq=seq.reverse_complement()
        ID=(fam+"-complete-"+query+"-"+str(start)
            +"-"+str(end)+"-"+str(AS))
        export.append(SeqRecord.SeqRecord(seq=seq, id=ID, description=""))
#    with open(base+"/bc0"+str(AS)+"_"+fam+"_complete.fasta","w") as fasta_out:
#        SeqIO.write(export, fasta_out, "fasta")

# %% [markdown]
## Muscle alignment - conversion to nexus format

# %% [code]
muscle_nuc = {}
with open("/Users/mathieu/paradoxus_nanopore/paradoxus4/muscle/TY1_complete.muscle.fil.fasta") as fi:
    for i in SeqIO.parse(fi, "fasta", alphabet=generic_dna):
        muscle_nuc[i.id] = i
for i in muscle_nuc:
    seq = muscle_nuc[i].seq
    new = SeqRecord.SeqRecord(seq, id = Nexus.Nexus.safename(i, mrbayes=True), description="")
    muscle_nuc[i] = new
        
#with open("/Users/mathieu/paradoxus_nanopore/paradoxus4/muscle/TY1_complete.muscle.fil.nexus","w") as fo:
#    SeqIO.write(muscle_nuc.values(), fo, "nexus")

# %% [code]
# Export the by-strain, by ambiguous family LTR alingment files in nexus format
for s, f in itertools.product(range(1,7), ["TY1+TY2","TY3+TY3_1p","TY4+Tsu4"]):
    muscle_nuc = {}
    with open("/Users/mathieu/paradoxus_nanopore/paradoxus4/barcode0"+str(s)+"/smartdenovo/muscle/bc0"+str(s)+"_"+f+"_LTR.muscle") as fi:
        for i in SeqIO.parse(fi, "fasta", alphabet=generic_dna):
            muscle_nuc[i.id] = i
    for i in muscle_nuc:
        seq = muscle_nuc[i].seq
        new = SeqRecord.SeqRecord(seq, id = Nexus.Nexus.safename(i, mrbayes=True), description="")
        muscle_nuc[i] = new

#    with open("/Users/mathieu/paradoxus_nanopore/paradoxus4/barcode0"+str(s)+"/smartdenovo/muscle/bc0"+str(s)+"_"+f+"_LTR.nexus","w") as fo:
#        SeqIO.write(muscle_nuc.values(), fo, "nexus")

# %% [markdown]
# blastn

# %% [code]
# strain-wise pairwise blastn of TE families
blastn_all=[]
for AS in range(1,7):
    for qfam, sfam in itertools.product(families, families):
        with open("/Users/mathieu/paradoxus_nanopore/paradoxus4/barcode0"+str(AS)+"/\
smartdenovo/blastn/"+qfam+"_"+sfam+"_LTR.blastn.tab") as fi:
            blastn_table=pd.read_csv(fi, sep="\t", header=None)
            
        for query in set(blastn_table[0].values):
            sub=blastn_table.loc[(blastn_table[0]==query) &
                                (blastn_table[1]!=query)].sort_values(by=11, ascending=False)#.iloc[0,11]
            if sub.shape[0]>0:
                new_line=[AS, qfam, sfam]+list(sub.iloc[0,[0,1,10,11]].values)
                blastn_all.append(new_line)

# %% [code]
blastn_all=pd.DataFrame(blastn_all)
blastn_all["comb_fam"]=["-".join(blastn_all.loc[i,[1,2]].values) for i in blastn_all.index]

# %% [code]
# Filter the alignments of solo-LTR and internal sequences for each element

def filter_msa(aln_in, aln_out, j=0.3, heatmap=False, export=True, nexus=False):

    with open(aln_in, "r") as ALN_IN:
        ALN=AlignIO.read(ALN_IN, "fasta")
    alignment=pd.DataFrame(np.array([i for i in ALN]), index=[i.id for i in ALN])

    aln_bin=alignment.replace(to_replace=["-","A","T","G","C"], value=[0,1,1,1,1])

    aln_bin = aln_bin.loc[:,aln_bin.mean(axis=0)>j]
    aln_bin = aln_bin.loc[aln_bin.mean(axis=1)>j]

    new_alignment=[]

    if len(aln_bin.index)!=0:
        for i in aln_bin.index:
            new_alignment.append(SeqRecord.SeqRecord(seq=Seq.Seq("".join(alignment.loc[i])),
                                       id=i, description=""))

        print('%% initial seqs: %.2f Avg seq length: %.2d %% indels: %.2f'
              % (100*aln_bin.shape[0]/alignment.shape[0], 
                 aln_bin.sum(axis=1).mean(),
                 100*(1-aln_bin.mean(axis=0).mean())))

        if export==True:
            if nexus==False:
                with open(aln_out, "w") as ALN_OUT:
                    SeqIO.write(new_alignment, ALN_OUT, "fasta")
            if nexus==True:
                new_alignment_nx = []
                for i in new_alignment:
                    sr = SeqRecord.SeqRecord(Seq.Seq(str(i.seq), alphabet=generic_dna), 
                                             id=Nexus.Nexus.safename(i.id, mrbayes=True), description="")
                    new_alignment_nx.append(sr)
                with open(aln_out, "w") as ALN_OUT:
                    SeqIO.write(new_alignment_nx, ALN_OUT, "nexus")

        if heatmap==True:
            sns.heatmap(aln_bin)
            plt.show()
            plt.close()
    return(new_alignment)

# %% [code]
# Filter the alignments of solo-LTR and internal sequences for each element

j=0.3
for fam in ["TY1_LTR","TY2_LTR","TY3_LTR","TY4_LTR","TY5_LTR",
 "Tsu4_LTR","TY3_1p_LTR",
 "TY1_complete","Tsu4_complete","TY3_1p_complete"]:

    ALN_IN="/Users/mathieu/paradoxus_nanopore/paradoxus4/muscle/"+fam+".muscle.fasta"
    ALN_OUT="/Users/mathieu/paradoxus_nanopore/paradoxus4/muscle/"+fam+".muscle.fil.fasta"
    
    new_alignment = filter_msa(ALN_IN, ALN_OUT, j=0.3, export=False, heatmap=False)

# %% [code]
# import the blastn results for the consensus sequences

consensus={}
new_consensus={}
for f in ["TY1_LTR","TY2_LTR","TY3_LTR","TY3_1p_LTR","TY4_LTR","Tsu4_LTR","TY5_LTR","TY1_complete","TY3_1p_complete","Tsu4_complete"]:
    with open("/Users/mathieu/paradoxus_nanopore/paradoxus4/muscle/"+f+".cons.blastn.tab","r") as file_in:
        blastn_cons=pd.read_csv(file_in, sep="\t", header=None, index_col=0)
    blastn_cons[10]=blastn_cons[10].astype(float)
    
    

    fasta_elms={}
    with open("/Users/mathieu/paradoxus_nanopore/paradoxus4/REannotate/"+f+".fasta","r") as fasta_in:
        for elm in SeqIO.parse(fasta_in, "fasta"):
            fasta_elms[elm.id]=elm
            
    for i in set(blastn_cons.index):
        subset=blastn_cons.loc[i].sort_values(by=10)
        new_cons=fasta_elms[subset.iloc[0,0]]
        new_cons.description=""
        new_cons.name=i
        consensus[i]=new_cons

# %% [code]
# export the consensus
#with open("/Users/mathieu/paradoxus_nanopore/paradoxus4/cons/consensus.fasta","w") as file_out:
#    SeqIO.write(consensus.values(), file_out, "fasta")

# %% [code]
# Re-import consensus sequences after manual removal of LTR sequences
# and export them without gaps
consensus_man={}
with open("/Users/mathieu/paradoxus_nanopore/paradoxus4/cons/consensus_man.fas","r") as file_in:
    for seq in SeqIO.parse(file_in, "fasta"):
        consensus_man[seq.id]=seq
for seq in consensus_man:
    consensus_man[seq].seq=consensus_man[seq].seq.ungap("-")
#with open("/Users/mathieu/paradoxus_nanopore/paradoxus4/cons/consensus_man_nogap.fasta","w") as file_out:
#    SeqIO.write(consensus_man.values(), file_out, "fasta")

# %% [code]
# Export consensus sequences for use in RetroSeq:
Ty_RetroSeq=[]
for i in consensus:
    out="/Users/mathieu/paradoxus_nanopore/paradoxus4/\
repeatmasker_combined_families/"+i.id+".fasta"
    with open(out, "w") as file_out:
        SeqIO.write(i, file_out, "fasta")
    Ty_RetroSeq.append(i.id[:-5]+"\t"+out)
    
#with open("/Users/mathieu/software/RetroSeq-master/Ty.te","w") as file_out:
#    file_out.write("\n".join(Ty_RetroSeq))
    
# export complete consensus for TY1, TY3_1p and Tsu4
consensus_repmask=[]
for fam in ["TY1", "TY3_1p", "Tsu4"]:
    ltr=[i for i in consensus if i.id==fam+"-LTR_cons"][0]
    internal=[i for i in consensus if i.id==fam+"-I_cons"][0]
    complete_consensus=SeqRecord.SeqRecord(seq=ltr.seq+internal.seq+ltr.seq, 
                                id=fam+"_consensus", description="")
    consensus_repmask.append(complete_consensus)

#with open("/Users/mathieu/paradoxus_nanopore/paradoxus4/\
#repeatmasker_combined_families/RepeatMasker_consensus_LTR.fasta","w") as file_out:
#        SeqIO.write(consensus_repmask, file_out, "fasta")

# %% [markdown]
# Plots of elements by family

# %% [code]
count_data = []
for AS, fam, Type in itertools.product(range(1,7), ['TY1','TY3_1p','Tsu4','TY5'], set(ANNOT[1]["type"])):
    sub = ANNOT[AS].loc[(ANNOT[AS]["family"].isin(fam_dict[fam])) & (ANNOT[AS]["type"]==Type)]
    count = sub.shape[0]
    if count>0:
        fam_set = set(sub['family'])
        if len(fam_set)==1:
            f = fam_alias[list(fam_set)[0]]
        else:
            f = fam_alias_ambig[fam]
        count_data.append([AS, fam, Type, count, f])
count_data = pd.DataFrame(count_data, columns=["strain","family","type","count", 'single_fam'])
count_data.to_csv('/Users/mathieu/mhenault_landrylab/Publications/paradoxus_tes/resubmission1_elife/figure_data/Figure 2c.csv')

# %% [code]
#test equality of ratios complete/solo
count_fisher_exact=[]

for fam, df in count_data.loc[count_data['type'].isin(['solo','complete'])].groupby('family'):
    strain_set = set(df['strain'])
    type_set = set(df['type'])
    if len(strain_set)>1 and len(type_set)>1:
        for x, y in itertools.combinations(strain_set, 2):
            sub = df.loc[df['strain'].isin([x,y])]
            contingency_table = pd.pivot_table(sub, index='strain', columns='type', values='count').fillna(value=0)
            if contingency_table.shape==(2,2):
                odds, pval = stats.fisher_exact(contingency_table.values)
                count_fisher_exact.append([x, y, fam_alias_ambig[fam], j, odds, pval])
count_fisher_exact = pd.DataFrame(count_fisher_exact)
count_fisher_exact['pval_corr'] = sm.stats.multipletests(count_fisher_exact[5], method='fdr_bh')[1]

# %% [code]
fig = plt.figure(figsize=[12,5])
gs = plt.GridSpec(nrows=2, ncols=4, width_ratios=np.array([3,4,1,4]), height_ratios=[1,9], wspace=0.2,
                 left=0.07, right=0.97, bottom=0.1, top=0.97)
ax_idx = 0
for t, t_alias, pos in zip(["complete", "solo",'truncated','internal'], 
                      ["Full-length", "Solo LTR", 'Truncated', 'Solo internal'],
                        [0,1,2,3]):

    ax = fig.add_subplot(gs[1, pos])
    bp = sns.barplot(x="single_fam", y="count", hue="strain", data=count_data.loc[count_data["type"]==t], 
                     palette=colors_dict, ax=ax)
    ax.set_title(t_alias, size=14)
    ax.get_legend().remove()
    if t=='truncated':
        ax.set_yticks([0,1,2,3])
    ax.set_ylabel("Count")
    ax.set_xlabel("")
    ax.set_xlim(ax.get_xlim()[0]-0.2, ax.get_xlim()[1]+0.2)
    ax_idx+=1

ax = fig.add_subplot(gs[0,:])
ax.axis('off')
legend_elements=[]
for AS in range(1,7):
    legend_elements.append(Line2D([0], [0], color="w", marker="s", mec="w", 
                                  ms=8, mfc=colors_dict[AS], label=strain_dict[AS]))
ax.legend(handles=legend_elements, ncol=6, loc=10, handlelength=1, frameon=False)


sns.despine(trim=False)

#plt.savefig("/Users/mathieu/mhenault_landrylab/Publications/paradoxus_tes/fig/counts_assemblies_ambig_all_types.png", dpi=300)
plt.savefig("/Users/mathieu/mhenault_landrylab/Publications/paradoxus_tes/final_fig/Figure 2-Figure supplement 1.pdf")
plt.show()
plt.close()

# %% [code]
fig, axes = plt.subplots(nrows=2,  figsize=[4,6])
ax_idx = 0
for t, t_alias, pos in zip(["complete", "solo"], 
                      ["Full-length", "Solo LTR"], (0,1)):
    ax = axes[pos]
    bp = sns.barplot(x="single_fam", y="count", hue="strain", data=count_data.loc[count_data["type"]==t], 
                     palette=colors_dict, ax=ax)
    ax.set_title(t_alias, size=14)
    ax.get_legend().remove()
    if t!='solo':
        ax.set_ylim(0,24)
    ax.set_ylabel("Count")
    ax.set_xlabel("")
    
    ax_idx+=1

ax = axes[0]
legend_elements=[]
for AS in range(1,7):
    legend_elements.append(Line2D([0], [0], color="w", marker="s", mec="w", 
                                  ms=8, mfc=colors_dict[AS], label=strain_dict[AS]))
ax.legend(handles=legend_elements, ncol=2, loc=1, handlelength=1, frameon=False)

sns.despine(trim=False)
    
plt.tight_layout()
plt.savefig('/Users/mathieu/mhenault_landrylab/Publications/paradoxus_tes/fig/counts_assemblies_ambig.png', dpi=300)
plt.show()
plt.close()

# %% [markdown]
# BLASTn network analysis of LTR sequences

# %% [code]
BLAST_LTR={}
for AS in range(1,7):
    with open("/Users/mathieu/paradoxus_nanopore/paradoxus4/\
barcode0"+str(AS)+"/smartdenovo/blastn/bc0"+str(AS)+"_all_LTR.blastn.tab") as file_in:
        data=[i.split("\t") for i in file_in.read().splitlines()]
    BLAST_LTR[AS]=pd.DataFrame(data, columns=["qseqid","sseqid","pident","length",
                                          "mismatch","gapopen","qstart","qend",
                                          "sstart","send","evalue","bitscore"])

    BLAST_LTR[AS]=BLAST_LTR[AS].astype({"pident":float,"length":int,"evalue":float,"bitscore":float}, copy=False).sort_values(by="bitscore", ascending=False)

# change BLAST_LTR tables index to frozenset of query and subject
for AS in range(1,7):
    BLAST_LTR[AS]["combination"]=[frozenset(i) for i in zip(BLAST_LTR[AS]["qseqid"].values, BLAST_LTR[AS]["sseqid"].values)]

# %% [code]
fam_colors=dict(zip(families,
                   ['#000080','#00BFFF','#7FFF00','#008000',
                    '#F08080','#FFD700','#B22222']))

# %% [code]
# populate graphs with LTR sequences

G_blastn={}

for AS in range(1,7):
    G = nx.Graph()
    
    nodes=pd.Series(sorted(set(BLAST_LTR[AS]["qseqid"].values)))
    
    node_fam=[]
    for node in nodes:
        fam=node.split("-")[3]
        G.add_node(node, family=fam, color=fam_colors[fam])
    
    idx=1
    combinations = list(set(BLAST_LTR[AS]["combination"].values))
    with progressbar.ProgressBar(max_value=len(combinations)) as bar:
        
        for i in combinations:

            if len(i)==2:

                query=list(i)[0]
                subject=list(i)[1]

                hit=BLAST_LTR[AS].loc[BLAST_LTR[AS]["combination"]==i].iloc[0]

                #if sub.shape[0]>0:

                    #hit_idx=sub.sort_values(by="bitscore", ascending=False).index[0]

                bitscore=hit.loc["bitscore"]
                complete = query.split("-")[1]==subject.split("-")[1]
                pident = hit.loc["pident"]
                G.add_edge(query, subject, bitscore=(1/bitscore), complete=int(complete), pident=pident)
                #G[query][subject]["bitscore"]=1/bitscore
                #G[query][subject]["complete"]=int(complete)
                #G[query][subject]["pident"]=pident
            
            bar.update(idx)
            idx+=1
    
    G_blastn[AS]=G

# %% [code]
#for AS in range(1,7):
#    nx.readwrite.gml.write_gml(G_blastn[AS], "/Users/mathieu/paradoxus_nanopore/paradoxus4/networkx/all_LTR_bc0"+str(AS)+".gml")

# %% [code]
#with open("/Users/mathieu/paradoxus_nanopore/paradoxus4/tes_analysis/G_blastn.pkl", "wb") as fo:
#    pickle.dump(G_blastn, fo)
with open("/Users/mathieu/paradoxus_nanopore/paradoxus4/tes_analysis/G_blastn.pkl", "rb") as fi:
    G_blastn = pickle.load(fi)

# %% [code]
# Filter the graphs to keep only the top 10% edges for each node
G_blastn_10 = {}
for AS in range(1,7):
    newG=nx.Graph()
    
    for i in G_blastn[AS].nodes:
        fam=i.split("-")[3]
        newG.add_node(i, family=fam, color=fam_colors[fam])
        bitscores = [G_blastn[AS][i][j]["bitscore"] for j in G_blastn[AS][i]]
        threshold = np.quantile(bitscores, 0.1, interpolation="higher")

        for j in G_blastn[AS][i]:
            if G_blastn[AS][i][j]["bitscore"]<=threshold:
                complete = i.split("-")[1]==j.split("-")[1]
                newG.add_edge(i,j)
                newG[i][j]["complete"] = complete
                newG[i][j]["weight"] = G_blastn[AS][i][j]["bitscore"]
    G_blastn_10[AS] = newG

for AS in range(1,7):
    nx.readwrite.gml.write_gml(G_blastn_10[AS], "/Users/mathieu/paradoxus_nanopore/paradoxus4/networkx/all_LTR_bc0"+str(AS)+"_10.gml")

# %% [markdown]
# Determine the orthology between TE insertions based on whole-genome alignment

# %% [code]
#make conversion dict between assembly number and absolute path
assemblies_alias=dict(zip(range(9),
    ['YPS138.genome.fa',
     'paradoxus4_bc01_smartdenovo_pilon-nanopolish_reordered.fasta',
     'paradoxus4_bc02_smartdenovo_pilon-nanopolish_reordered.fasta',
     'paradoxus4_bc03_smartdenovo_pilon-nanopolish_reordered.fasta',
     'paradoxus4_bc04_smartdenovo_pilon-nanopolish_reordered.fasta',
     'paradoxus4_bc05_smartdenovo_pilon-nanopolish_reordered.fasta',
     'paradoxus4_bc06_smartdenovo_pilon-nanopolish_reordered.fasta',
     'YPS128.genome.fa',
     'S288c.genome.fa']))

# %% [code]
assemblies_directories=dict(zip(range(9),
                               ["/Users/mathieu/mhenault_landrylab/Sequences/ref_genomes/YPS138_pacbio/",
                               "/Users/mathieu/paradoxus_nanopore/paradoxus4/barcode01/smartdenovo/pilon/",
                               "/Users/mathieu/paradoxus_nanopore/paradoxus4/barcode02/smartdenovo/pilon/",
                               "/Users/mathieu/paradoxus_nanopore/paradoxus4/barcode03/smartdenovo/pilon/",
                               "/Users/mathieu/paradoxus_nanopore/paradoxus4/barcode04/smartdenovo/pilon/",
                               "/Users/mathieu/paradoxus_nanopore/paradoxus4/barcode05/smartdenovo/pilon/",
                               "/Users/mathieu/paradoxus_nanopore/paradoxus4/barcode06/smartdenovo/pilon/",
                               "/Users/mathieu/mhenault_landrylab/Sequences/ref_genomes/YPS128_pacbio/",
                               "/Users/mathieu/mhenault_landrylab/Sequences/ref_genomes/S288C_pacbio/"]))

FASTA={}
fasta={}
for AS in range(9):
    
    fasta_temp=[]
    with open(assemblies_directories[AS]+assemblies_alias[AS]) as file_in:
        for j in SeqIO.parse(file_in, "fasta"):
            fasta_temp.append(j)
    FASTA[AS]="".join([str(j.seq) for j in fasta_temp])
    tig_starts=[0]+list(np.cumsum([len(j.seq) for j in fasta_temp]))[:-1]
    tig_names=[j.id for j in fasta_temp]
    fasta[AS]=dict(zip(tig_names, tig_starts))

# %% [code]
# open the alignment of all genomes
    
with open("/Users/mathieu/paradoxus_nanopore/paradoxus4/mugsy/mugsy_7par_YPS128_S288c_b1k_d20k/7par_YPS128_S288c.maf") as file_in:
    alignment=list(AlignIO.parse(file_in, "maf"))

# only keep alignment blocks conserved between all nine genomes
keep=[i for i in alignment if len(i)==9]
ALN={}
for i in range(len(keep)):
    ALN[i]=keep[i]

# %% [code]
# Trim the alignments to remove the unreliable parts (with lots of indels)
wdw=2000
aln_bound={}

for aln in ALN.keys():

    aln_bound[aln]={}
    aln_raw=[]
    for i in range(9):
        aln_raw.append(list(ALN[aln][i].seq))

    aln_raw=np.array(aln_raw)
    

    np.place(aln_raw, aln_raw=="-", 0)
    np.place(aln_raw, aln_raw=="T", 1)
    np.place(aln_raw, aln_raw=="C", 1)
    np.place(aln_raw, aln_raw=="G", 1)
    np.place(aln_raw, aln_raw=="A", 1)

    dat=[]
    dat_rev=[]
    aln_raw=aln_raw.astype(int)
    aln_raw_rev=np.flip(aln_raw,0)
    
    rg=list(range(0, aln_raw.shape[1], wdw))+[aln_raw.shape[1]]
    
    for i in range(len(rg)-1):
        averages=[np.sum(seq[rg[i]:rg[i+1]])/(rg[i+1]-rg[i]) for seq in aln_raw]
        if all([j>=0.7 for j in averages]):
            aln_bound[aln]["start"]=rg[i]
            break
    for i in range(len(rg)-1):
        averages=[np.sum(seq[rg[i]:rg[i+1]])/(rg[i+1]-rg[i]) for seq in aln_raw_rev]
        if all([j>=0.7 for j in averages]):
            aln_bound[aln]["end"]=rg[-1]-i*wdw
            break
# delete entries for which start is after end
for aln in aln_bound.keys():
    if aln_bound[aln]!={}:
        if aln_bound[aln]["start"]>=aln_bound[aln]["end"]:
            aln_bound[aln]={}

# %% [code]
# export aln_bound
#with open("/Users/mathieu/paradoxus_nanopore/paradoxus4/tes_analysis/aln_bound.pkl","wb") as pkl_out:
#    pickle.dump(aln_bound, pkl_out)
with open("/Users/mathieu/paradoxus_nanopore/paradoxus4/tes_analysis/aln_bound.pkl","rb") as pkl_in:
    aln_bound=pickle.load(pkl_in)

# %% [code]
# write a function to map the alignment coordinates to the real coordinates
# represent each alignment record by a Series in which the index is the alignment position and the 
# values are the characters. Then subset the Series to exclude any non-ATGC, and finally paste the real
# coordinates to it to make the conversion.

assemblies_alias_mugsy=dict(zip(['YPS138',
                           'paradoxus4_bc01_smartdenovo_pilon_nanopolish_reordered',
                           'paradoxus4_bc02_smartdenovo_pilon_nanopolish_reordered',
                           'paradoxus4_bc03_smartdenovo_pilon_nanopolish_reordered',
                           'paradoxus4_bc04_smartdenovo_pilon_nanopolish_reordered',
                           'paradoxus4_bc05_smartdenovo_pilon_nanopolish_reordered',
                           'paradoxus4_bc06_smartdenovo_pilon_nanopolish_reordered',
                           'YPS128',
                           'S288c'], range(9)))

# %% [code]
aln_blocks={}
aln_blocks_rev={}
for AS in range(9):
    aln_blocks[AS]={}
    aln_blocks_rev[AS]={}

for aln in aln_bound.keys():

    # Check that aln_bound is not empty for that alignment
    if aln_bound[aln]!={}:
        
        for seq in ALN[aln]:

            AS=assemblies_alias_mugsy[seq.id.split(".")[0]]
            #print(AS)     

            # keep the alignment coordinates 0-based
            SEQ=pd.Series(list(seq.seq[aln_bound[aln]["start"]:aln_bound[aln]["end"]]),
                         index=range(aln_bound[aln]["start"], aln_bound[aln]["end"]))
            Seq_nogap=SEQ.loc[SEQ!="-"]

            SEQ_rc=pd.Series(list(seq[aln_bound[aln]["start"]:aln_bound[aln]["end"]].seq.reverse_complement()))
            SEQ_rc_index=list(SEQ.index).copy()
            SEQ_rc_index.reverse()
            SEQ_rc.index=SEQ_rc_index
            Seq_nogap_rc=SEQ_rc.loc[SEQ_rc!="-"]


            # test if sequence is in assembly
            match_seq=[i.span() for i in re.finditer("".join(Seq_nogap), FASTA[AS])]
            match_seq_rc=[i.span() for i in re.finditer("".join(Seq_nogap_rc), FASTA[AS])]

            l_match_seq=len(match_seq)
            l_match_seq_rc=len(match_seq_rc)
            fwd_hit=0
            rev_hit=0

            if l_match_seq==1 and l_match_seq_rc==0:
                start=match_seq[0][0]
                end=match_seq[0][1]
                strand="+"
                rg=list(range(start,end))
                #print(start, end, strand)

                aln_blocks[AS][aln]=[dict(zip(rg, Seq_nogap.index)), {"start":start, "end":end, "strand":strand}]
                aln_blocks_rev[AS][aln]=[dict(zip(Seq_nogap.index, rg)), {"start":start, "end":end, "strand":strand}]

                fwd_hit=1


            if l_match_seq==0 and l_match_seq_rc==1:
                start=match_seq_rc[0][0]
                end=match_seq_rc[0][1]
                strand="-"
                rg=list(range(start,end))
                #print(start, end, strand)

                aln_blocks[AS][aln]=[dict(zip(rg, Seq_nogap_rc.index)), {"start":start, "end":end, "strand":strand}]
                aln_blocks_rev[AS][aln]=[dict(zip(Seq_nogap_rc.index, rg)), {"start":start, "end":end, "strand":strand}]

                rev_hit=1

            if fwd_hit==0 and rev_hit==0:
                print("PROBLEM BLOCK "+str(aln)+" ASSEMBLY "+str(AS)+" "+str(l_match_seq)+" "+str(l_match_seq_rc))

# %% [code]
with_all_sequences=[]
not_all_sequences=[]
for aln in ALN:
    test=[]
    for AS in range(9):
        if aln in aln_blocks[AS]:
            test.append(len(aln_blocks[AS][aln][0].keys()))
    if len(test)==9:
        with_all_sequences.append((aln, np.mean(test)))
    elif len(test)>0:
        not_all_sequences.append((aln, np.mean(test)))

# %% [code]
# remove entries in aln_blocks which do not have a 1:1 mapping across all 9 genomes after all the steps
# (alignment block trimming, genome-wide sequence identity search)
for i in not_all_sequences:
    for AS in range(9):
        if i[0] in aln_blocks[AS].keys():
            del aln_blocks[AS][i[0]]
        if i[0] in aln_blocks_rev[AS].keys():
            del aln_blocks_rev[AS][i[0]]

# %% [code]
# export aln_blocks
#with open("/Users/mathieu/paradoxus_nanopore/paradoxus4/tes_analysis/aln_blocks.pkl","wb") as pkl_out:
#    pickle.dump(aln_blocks, pkl_out)
with open("/Users/mathieu/paradoxus_nanopore/paradoxus4/tes_analysis/aln_blocks.pkl","rb") as pkl_in:
    aln_blocks=pickle.load(pkl_in)
#with open("/Users/mathieu/paradoxus_nanopore/paradoxus4/tes_analysis/aln_blocks_rev.pkl","wb") as pkl_out:
#    pickle.dump(aln_blocks_rev, pkl_out)
with open("/Users/mathieu/paradoxus_nanopore/paradoxus4/tes_analysis/aln_blocks_rev.pkl","rb") as pkl_in:
    aln_blocks_rev=pickle.load(pkl_in)

# %% [code]
# Make the correspondance between TE annotations and alignment positions

# %% [code]
TE_ALN={}
not_in_aln={}

for AS in range(1,7):
    
    TE_ALN[AS]=[]
    not_in_aln[AS]=[]
    
    for i in ANNOT[AS].index:
        tig=ANNOT[AS].loc[i, "query"]
        strand=ANNOT[AS].loc[i, "orient"]
        family=ANNOT[AS].loc[i, "family"]
        Type=ANNOT[AS].loc[i, "type"]
        # convert annotation start and end coord in absolute assembly coord
        start=fasta[AS][tig]+ANNOT[AS].loc[i, "start"]-1
        end=fasta[AS][tig]+ANNOT[AS].loc[i, "end"]
        # coords on the contig
        tig_start, tig_end = ANNOT[AS].loc[i, ["start","end"]]
        # go through the alignment blocks and test if the TE annotation is in them
        aln=[]
        for j in aln_blocks[AS]:
            if (start in aln_blocks[AS][j][0].keys()) and (end in aln_blocks[AS][j][0].keys()):
                aln.append(j)
        
        if len(aln)!=1:
            not_in_aln[AS].append(i)
        
        else:
            aln=aln[0]
            aln_start, aln_end = sorted([aln_blocks[AS][aln][0][start], aln_blocks[AS][aln][0][end]])
            aln_strand = aln_blocks[AS][aln][1]['strand']
            aln_mid=(aln_start+aln_end)/2
            TE_ALN[AS].append([i,AS,tig,tig_start,tig_end,start,end,strand,family,Type,aln,aln_start,aln_end,aln_mid,aln_strand])

    TE_ALN[AS]=pd.DataFrame(TE_ALN[AS], 
                            columns=["id","strain","tig","tig_start","tig_end","start","end","strand","family",
                                     "type","aln","aln_start","aln_end","aln_mid","aln_strand"])
    TE_ALN[AS].index=TE_ALN[AS]["id"]

# %% [code]
# Add the TEs annotations from other references (using the RepeatMasker annotations produced by me,
# not the annotations produced by Yue et al. 2017). Thus those will be non-defragmented, unlike
# the rest of the annotations I produced.

orient_dict={"+":"+", "-":"C"}
type_dict={"LTR":"solo", "I":"internal"}

for AS, gff in zip([0,7,8],
                  ["/Users/mathieu/mhenault_landrylab/Sequences/ref_genomes/YPS138_pacbio/YPS138.genome.fa.out.gff",
                   "/Users/mathieu/mhenault_landrylab/Sequences/ref_genomes/YPS128_pacbio/YPS128.genome.fa.out.gff",
                   "/Users/mathieu/mhenault_landrylab/Sequences/ref_genomes/S288C_pacbio/S288c.genome.fa.out.gff"]):
    with open(gff, "r") as fi:
        GFF=pd.DataFrame([i.split("\t") for i in fi.read().splitlines() if i[0]!="#"])
    #GFF=GFF.drop([i for i in GFF.index if "TY" not in GFF.loc[i,2]], axis=0)

    TE_ALN[AS]=[]
    not_in_aln[AS]=[]
    
    for i in GFF.index:
        tig=GFF.loc[i, 0]
        strand=orient_dict[GFF.loc[i, 6]]
        family=GFF.loc[i, 8].split("\"")[1].strip("Motif:").split("-")[0]
        Type=type_dict[GFF.loc[i, 8].split("\"")[1].strip("Motif:").split("-")[1]]
        # convert annotation start and end coord in absolute assembly coord
        start=fasta[AS][tig]+int(GFF.loc[i, 3])-1
        end=fasta[AS][tig]+int(GFF.loc[i, 4])
        # coords on the contig
        tig_start, tig_end = (int(GFF.loc[i,3]), int(GFF.loc[i,4]))
        # go through the alignment blocks and test if the TE annotation is in them
        aln=[]
        for j in aln_blocks[AS]:
            if (start in aln_blocks[AS][j][0].keys()) and (end in aln_blocks[AS][j][0].keys()):
                aln.append(j)

        if len(aln)!=1:
            not_in_aln[AS].append(i)
        
        else:
            aln=aln[0]
            aln_start, aln_end = sorted([aln_blocks[AS][aln][0][start], aln_blocks[AS][aln][0][end]])
            aln_strand = aln_blocks[AS][aln][1]['strand']
            aln_mid=(aln_start+aln_end)/2
            TE_ALN[AS].append([i,AS,tig,tig_start,tig_end,start,end,strand,family,Type,aln,aln_start,aln_end,aln_mid,aln_strand])
            
    TE_ALN[AS]=pd.DataFrame(TE_ALN[AS], 
                        columns=["id","strain","tig","tig_start","tig_end","start","end","strand","family",
                                 "type","aln","aln_start","aln_end","aln_mid","aln_strand"])
    TE_ALN[AS].index=TE_ALN[AS]["id"]

# %% [code]
# export TE_ALN
#with open("/Users/mathieu/paradoxus_nanopore/paradoxus4/tes_analysis/TE_ALN.pkl","wb") as pkl_out:
#    pickle.dump(TE_ALN, pkl_out)
with open("/Users/mathieu/paradoxus_nanopore/paradoxus4/tes_analysis/TE_ALN.pkl","rb") as pkl_in:
    TE_ALN=pickle.load(pkl_in)

# %% [code]
DB=cluster.DBSCAN(eps=500, min_samples=1)

# %% [code]
# Get the set of alignments that contain TEs
alignments_with_TEs=[]
for AS in range(1,8):
    alignments_with_TEs.extend(TE_ALN[AS]["aln"].values)
alignments_with_TEs=set(alignments_with_TEs)

# %% [code]
CLUSTER={}

for aln in alignments_with_TEs:
        
    CLUSTER[aln]=[]
    for AS in range(9):
        in_aln=TE_ALN[AS].loc[TE_ALN[AS]["aln"]==aln].index
        if len(in_aln)!=0:
            for j in in_aln:
                CLUSTER[aln].append(TE_ALN[AS].loc[j])

    CLUSTER[aln]=pd.DataFrame(CLUSTER[aln])
    CLUSTER[aln].index=[str(i)+"_"+str(j) for i,j in zip(CLUSTER[aln]["strain"], CLUSTER[aln]["id"])]


    clust_corresp=[]
    clust_data=[]

    for i in CLUSTER[aln].index:
        rg=list(range(CLUSTER[aln].loc[i,"aln_start"], CLUSTER[aln].loc[i,"aln_end"], 10))

        clust_corresp.extend(np.repeat(i, len(rg)))
        clust_data.extend(rg)

    dbfit=DB.fit_predict(np.array(clust_data).reshape(-1,1))

    cluster_id=pd.Series(dbfit, index=clust_corresp)
    cluster_list=[]
    for i in CLUSTER[aln].index:
        sub=set(cluster_id.loc[i])
        if len(sub)==1:
            cluster_list.append(str(aln)+"_"+str(list(sub)[0]))
        else:
            cluster_list.append(np.nan())
    CLUSTER[aln]["cluster"]=cluster_list

# %% [code]
CLUSTER_MERGE=pd.concat(CLUSTER.values())

# %% [code]
clust_merge_strand_conv = CLUSTER_MERGE[['strand','aln_strand']].copy().replace({'C':-1,'-':-1,'+':1})
CLUSTER_MERGE['strand_corr'] = clust_merge_strand_conv['strand']*clust_merge_strand_conv['aln_strand']

# %% [code]
# export CLUSTER
#with open("/Users/mathieu/paradoxus_nanopore/paradoxus4/tes_analysis/CLUSTER_MERGE.pkl","wb") as pkl_out:
#    pickle.dump(CLUSTER_MERGE, pkl_out)
with open("/Users/mathieu/paradoxus_nanopore/paradoxus4/tes_analysis/CLUSTER_MERGE.pkl","rb") as pkl_in:
    CLUSTER_MERGE=pickle.load(pkl_in)

# %% [code]
# Determine the boundaries of each cluster
clust_bound={}
for aln in alignments_with_TEs:
    clust_bound[aln]={}
    for CLU in set(CLUSTER_MERGE.loc[CLUSTER_MERGE["aln"]==aln]["cluster"]):
        clust_bound[aln][CLU]={}
        clust_bound[aln][CLU]["start"]=min(CLUSTER_MERGE.loc[CLUSTER_MERGE["cluster"]==CLU]["aln_start"])
        clust_bound[aln][CLU]["end"]=max(CLUSTER_MERGE.loc[CLUSTER_MERGE["cluster"]==CLU]["aln_end"])

# %% [code]
# determine which clusters should be kept or trashed
clust_trash=[]
for aln in aln_bound:
    if len(aln_bound[aln])!=2:
        clust_trash.extend(set(CLUSTER_MERGE.loc[CLUSTER_MERGE["aln"]==aln]["cluster"]))
    else:
        if aln in clust_bound:
            for CLU in clust_bound[aln]:
                if clust_bound[aln][CLU]["start"] < aln_bound[aln]["start"]:
                    clust_trash.append(CLU)
                if clust_bound[aln][CLU]["end"] > aln_bound[aln]["end"]:
                    clust_trash.append(CLU)
clust_trash=set(clust_trash)
# empty set

# %% [code]
# determine the order in which the clusters should be sorted
order_cluster=[]
for i in CLUSTER_MERGE.sort_values(by="start")["cluster"]:
    if i not in order_cluster:
        order_cluster.append(i)

# %% [markdown]
# Definition of orthologous insertions

# %% [code]
# Define a function to convert an annotation full name into a defragmented ANNOT id
def id_to_annot(i):
    return "_".join(i.split("-")[:2])

# %% [code]
# Import the fasta sequences of elements
fasta_REannot={}

with open("/Users/mathieu/paradoxus_nanopore/paradoxus4\
/REannotate/defrag_all.fasta", "r") as file_in:
    for seq in SeqIO.parse(file_in, "fasta"):
        #annot_id = "_".join(seq.id.split("-")[:2])
        annot_id = id_to_annot(seq.id)
        if annot_id not in fasta_REannot:
            fasta_REannot[annot_id]=[]
        fasta_REannot[annot_id].append(seq)

# %% [code]
# export the per-cluster annotation sequences
fasta_clu={}
for clu in list(set(CLUSTER_MERGE.loc[CLUSTER_MERGE["strain"].isin(range(1,7)), "cluster"])):
    sub=CLUSTER_MERGE.loc[(CLUSTER_MERGE["cluster"]==clu) & (CLUSTER_MERGE["strain"].isin(range(1,7)))].index
    fasta_clu[clu]=[]
    for i in sub:
        if i in fasta_REannot:
            fasta_clu[clu].extend(fasta_REannot[i])
    #with open("/Users/mathieu/paradoxus_nanopore/paradoxus4/REannotate/cluster_"+clu+".fasta","w") as file_out:
    #    SeqIO.write(fasta_clu[clu], file_out, "fasta")

# %% [code]
# import the per-cluster blastn results
blastn_clu={}
for clu in list(set(CLUSTER_MERGE.loc[CLUSTER_MERGE["strain"].isin(range(1,7)), "cluster"])):
    if clu!="148_0":
        with open("/Users/mathieu/paradoxus_nanopore/paradoxus4/\
REannotate/cluster_"+clu+".fasta.blastn.tab","r") as file_in:
            blastn_clu[clu]=pd.DataFrame([i.split("\t") for i in file_in.read().splitlines()],
                               columns=["qseqid", "sseqid", "pident", "length", "mismatch","gapopen",
                                        "qstart", "qend", "sstart", "send", "evalue", "bitscore"])

            blastn_clu[clu]["sstrain"]=[int(i[0]) for i in blastn_clu[clu]["sseqid"].values]
            blastn_clu[clu]=blastn_clu[clu].astype({"evalue":float,
                                                    "pident":float,
                                                    "length":int,
                                                    "sstrain":int,
                                                    "qstart":int,
                                                    "qend":int,
                                                    "sstart":int,
                                                    "send":int})

# %% [code]
# define confident orthogroups to get the distribution of annotation coordinates differences

confident_orthologs=[]
co=0
accepted_clu=[]
for clu in blastn_clu.keys():
    by_strain_counts={}
    for AS in range(1,7):
        by_strain_counts[AS]=CLUSTER_MERGE.loc[(CLUSTER_MERGE["strain"]==AS) & (CLUSTER_MERGE["cluster"]==clu)].shape[0]
    # check that cluster contains at most one annot per strain and one family
    if all([all([i<=1 for i in by_strain_counts.values()]),
        not all([i==0 for i in by_strain_counts.values()]),
        len(set(CLUSTER_MERGE.loc[CLUSTER_MERGE["cluster"]==clu]["family"]))==1,
        CLUSTER_MERGE.loc[CLUSTER_MERGE["cluster"]==clu].shape[0]>1]):
        # if so, add annotes from this cluster as nodes in a new graph
        accepted_clu.append(clu)
        Gblastn=nx.Graph()
        
        sub = [i.id for i in fasta_clu[clu]]
        Gblastn.add_nodes_from(sub)
        # iterate through members of the cluster
        for i in sub:
            strain=int(i[0])
            # get the blastn results for the cluster member against all the others
            for AS in [j for j in range(1,7) if j!=strain]:
                
                blast_sub=blastn_clu[clu].loc[(blastn_clu[clu]["qseqid"]==i) & 
                                     (blastn_clu[clu]["sstrain"]==AS)].sort_values(by="evalue")
                if blast_sub.shape[0]!=0:
                    # check that the best hit has alignment length that
                    # deviates from elm length by at most 10%
                    annot_id = id_to_annot(i)
                    aln_length=blastn_clu[clu].iloc[0,3]
                    target=blast_sub.iloc[0,1]
                    t_annot_id = id_to_annot(target)
                    
                    pident=blast_sub.iloc[0,2]
                    strandQ=CLUSTER_MERGE.loc[annot_id, "strand_corr"]
                    strandS=CLUSTER_MERGE.loc[t_annot_id, "strand_corr"]
                    sizeQ=CLUSTER_MERGE.loc[annot_id,"tig_end"]-CLUSTER_MERGE.loc[annot_id,"tig_start"]
                    sizeS=CLUSTER_MERGE.loc[t_annot_id,"tig_end"]-CLUSTER_MERGE.loc[t_annot_id,"tig_start"]
                    covQ=abs(aln_length/(sizeQ))
                    covS=abs(aln_length/(sizeS))
                    
                    if all([0.9<=covQ<=1.1, 
                            0.9<=covS<=1.1,
                           pident>=80,
                           strandQ==strandS]):
                        
                        Gblastn.add_edge(i, target)
        
        cc=[i for i in nx.connected_components(Gblastn)]
        if len(cc)==1:
            for j in cc[0]:
                annot_id = id_to_annot(j)
                confident_orthologs.append([co,j,annot_id,clu])
                
            co+=1
CO=pd.DataFrame(confident_orthologs, columns=["co","strain_id","annot_id","cluster"])

# %% [code]
# extract the distribution of distances between coordinates of confident orthologs

fig, axes = plt.subplots(ncols=2, figsize=[8,4])
ax=axes[0]
dist_co=[]
for co in set(CO["co"]):
    sub=CO.loc[(CO["co"]==co)]["annot_id"].values
    for i,j in itertools.product(sub, sub):
        if i!=j:
            dist_start=abs(CLUSTER_MERGE.loc[i,"aln_start"]-CLUSTER_MERGE.loc[j,"aln_start"])
            dist_end=abs(CLUSTER_MERGE.loc[i,"aln_end"]-CLUSTER_MERGE.loc[j,"aln_end"])
            dist_co.extend([dist_start, dist_end])

ax.hist(dist_co, bins=range(100))


print(np.quantile(dist_co, 0.95, interpolation="nearest"))
ax=axes[1]
ax.plot([np.quantile(dist_co, 0+0.01*i) for i in range(100)], range(100))
plt.show()
plt.close()

# %% [code]
# add a column in CLUSTER_NEW for orthogroup
CLUSTER_OG = CLUSTER_MERGE.copy()
CLUSTER_OG["orthogroup"]=np.repeat("None", CLUSTER_OG.shape[0])
OG=0
dist=17
#for clu in list(set(CLUSTER_MERGE["cluster"])):
for clu in fasta_clu:
    # for each cluster, retreive the annotations that correspond to a combination of 
    # family (ambiguous) and strand. Retrieve the ANNOT table index.
    for strand, fam in itertools.product([1,-1],["TY1","TY3_1p","TY5","Tsu4"]):
        sub_annot=CLUSTER_OG.loc[(CLUSTER_OG["cluster"]==clu) &
                                    (CLUSTER_OG["strand_corr"]==strand) &
                                    (CLUSTER_OG["family"].isin(fam_dict[fam])) & 
                                    (CLUSTER_OG["strain"].isin(range(1,7)))].index # INCLUDE FAMILY AMBIGUITY
        # get all the sequences corresponding to the annotations
        sub =  [i.id for i in fasta_clu[clu] if id_to_annot(i.id) in sub_annot]

        if len(sub)>1:
            
            # Initialize graphs for positional and blastn evidence. Nodes of those graphs are
            # IDs of defragmented elements
            Gpos=nx.MultiGraph() # spatial distances can be included for >1 seq belonging to the same defragmented annot 
            Gblastn=nx.MultiDiGraph() 
            
            # Get the list of nonredundant combinations of elements within the cluster
            combinations=[(i,j) for (i,j) in itertools.product(range(len(sub)),range(len(sub))) if i<j]
            
            # Add edges between elements which have positional evidence for orthology
            
            for (i,j) in combinations:
                i=sub[i]
                i_id = id_to_annot(i)
                j=sub[j]
                j_id = id_to_annot(j)
                ds=abs(CLUSTER_OG.loc[i_id,"aln_start"]-CLUSTER_OG.loc[j_id,"aln_start"])
                de=abs(CLUSTER_OG.loc[i_id,"aln_end"]-CLUSTER_OG.loc[j_id,"aln_end"])
                # add an edge between defragmented annot IDs with distances as attributes
                Gpos.add_edge(i_id, j_id, dist_start=ds, dist_end=de)

            # Add edges bewteen nodes which have sequence similarity evidence for orthology (RBBH)

            for i in sub:
                # get the strain to which the annotation corresponds
                strain=int(i[0])
                # for each of the other strains, get the best blast hit
                for AS in [j for j in range(1,7) if j!=strain]:
                    sub_spec=blastn_clu[clu].loc[(blastn_clu[clu]["qseqid"]==i) & 
                                                  (blastn_clu[clu]["sstrain"]==AS) & 
                                                  (blastn_clu[clu]["sseqid"].isin(sub))].index
                    if len(sub_spec)>1:
                        bs=blastn_clu[clu].loc[sub_spec].sort_values(by="evalue")

                        if bs.shape[0]>0:
                            target=bs.iloc[0,1]
                            Gblastn.add_edge(id_to_annot(i), id_to_annot(target))
            
            # Get the list of nonredundant combinations of elements within the cluster
            combinations=[(i,j) for (i,j) in itertools.product(range(len(sub_annot)),range(len(sub_annot))) if i<j]
            
            # Go through all combinations from the nodes not previously included
            # and set as orthologs those which respect the best blastn hit and empirical distance criteria
            
            G=nx.Graph()
            for (i,j) in combinations:
                i=sub_annot[i]
                j=sub_annot[j]
                #if all([sub[i] not in Gexact, sub[j] not in Gexact]):
                edge_data=Gpos.get_edge_data(i, j)
                #if all([any([(sub_annot[i], sub_annot[j]) in Gblastn.edges, (sub_annot[j], sub_annot[i]) in Gblastn.edges]),
                if any([(i, j) in Gblastn.edges, (j, i) in Gblastn.edges]):
                    for k in edge_data:
                        if any([edge_data[k]["dist_start"]<=dist,
                                edge_data[k]["dist_end"]<=dist]):
                            G.add_edge(i, j)

            for j in nx.connected_components(G):
                for k in j:
                    CLUSTER_OG.loc[k,"orthogroup"]="og"+str(OG)
                OG+=1
for i in CLUSTER_OG.loc[CLUSTER_OG["strain"].isin(range(1,7))].index:
    if CLUSTER_OG.loc[i,"orthogroup"]=="None":
        CLUSTER_OG.loc[i,"orthogroup"]="og"+str(OG)
        OG+=1

# %% [code]
# export CLUSTER_OG
CLUSTER_OG.to_pickle("/Users/mathieu/paradoxus_nanopore/paradoxus4/tes_analysis/CLUSTER_OG.pkl")
# import CLUSTER_OG
CLUSTER_OG = pd.read_pickle("/Users/mathieu/paradoxus_nanopore/paradoxus4/tes_analysis/CLUSTER_OG.pkl")

# %% [code]
CLUSTER_OG.to_csv('/Users/mathieu/mhenault_landrylab/Publications/paradoxus_tes/resubmission1_elife/figure_data/Figure 3b.csv')

# %% [code]
sites=(sorted(set(CLUSTER_OG.loc[CLUSTER_OG["strain"].isin(range(1,7)), "orthogroup"].values)))

# %% [code]
SP={}
for fam in ["TY1","TY3_1p","Tsu4","TY5"]:
    SP[fam]=pd.DataFrame(np.zeros([6,len(sites)]), index=range(1,7), columns=sites)
    for AS,s in itertools.product(range(1,7), sites):

        count=CLUSTER_OG.loc[(CLUSTER_OG["orthogroup"]==s) & 
                             (CLUSTER_OG["strain"]==AS) &
                             (CLUSTER_OG["family"].isin(fam_dict[fam]))].shape[0]
        SP[fam].loc[AS,s]=count

    SP_sum=SP[fam].sum()
    SP[fam]=SP[fam].drop(SP_sum.loc[SP_sum==0].index, axis=1)

# %% [code]
#with open("/Users/mathieu/paradoxus_nanopore/paradoxus4/tes_analysis/SP.pkl", "wb") as fo:
#    pickle.dump(SP, fo)
with open("/Users/mathieu/paradoxus_nanopore/paradoxus4/tes_analysis/SP.pkl", "rb") as fi:
    SP = pickle.load(fi)

# %% [markdown]
# Create a table describing the most closely related element to all elements in G_blastn

# %% [code]
CLOSEST_REL = {}
for AS in range(1,7):

    CLOSEST_REL[AS] = []

    node_data = pd.DataFrame(G_blastn[AS].nodes, columns=['query'])
    node_data['query_annot'] = node_data['query'].apply(lambda x: id_to_annot(x))

    for query_annot, df in node_data.groupby('query_annot'):
        interactant_candidates = []
        for q in df['query'].values:
            nbs = [n for n in G_blastn[AS][q]]
            ic = pd.DataFrame([G_blastn[AS][q][n] for n in nbs])
            ic['interactant'] = nbs
            ic['inter_annot'] = ic['interactant'].apply(lambda x: id_to_annot(x))
            ic['query'] = q
            ic['query_annot'] = id_to_annot(q)
            interactant_candidates.append(ic)
        interactant_candidates = pd.concat(interactant_candidates)
        winner = interactant_candidates.loc[interactant_candidates["inter_annot"]!=query_annot].sort_values(by="bitscore", ascending=True).iloc[0]

        CLOSEST_REL[AS].append(winner.rename(query_annot))
    CLOSEST_REL[AS] = pd.DataFrame(CLOSEST_REL[AS])


    CLOSEST_REL[AS]["query_fam"] = [i.split("-")[3] for i in CLOSEST_REL[AS]["query"]]
    CLOSEST_REL[AS]["inter_fam"] = [i.split("-")[3] for i in CLOSEST_REL[AS]["interactant"]]
    CLOSEST_REL[AS]["pdiv"] = 100-CLOSEST_REL[AS]["pident"]
    CLOSEST_REL[AS]["strain"] = AS

# %% [code]
CLOSEST_REL = pd.concat(CLOSEST_REL.values())

# %% [code]
CLOSEST_REL.to_csv('/Users/mathieu/mhenault_landrylab/Publications/paradoxus_tes/resubmission1_elife/figure_data/Figure 3a.csv')

# %% [code]
# create contingency tables of elements below and above % nt div threshold
# for 0.1% increments from 0.1 to 10%

# fisher's exact test on divergence contingency tables
CT = {}
pdiv_fe = []
idx=0
with progressbar.ProgressBar(max_value=303) as bar:
    for fam in ['TY1','TY3_1p','Tsu4']:
        for t in np.arange(0,10.01,0.1):
            for i, j in itertools.combinations(range(1,7), 2):
                contingency_table = pd.DataFrame(np.zeros([2,2]), columns=[True,False], index=[i,j])

                data = CLOSEST_REL.loc[(CLOSEST_REL['strain'].isin([i,j])) &
                                       (CLOSEST_REL['query_fam'].isin(fam_dict[fam])) &
                                       (CLOSEST_REL['inter_fam'].isin(fam_dict[fam]))].copy()
                data['peak'] = data['pdiv'] <= t

                for (strain, peak), df in data.groupby(['strain','peak']):
                    contingency_table.loc[strain, peak] = df.shape[0]

                CT[f'{fam}_{t}_{i}{j}'] = contingency_table
                OR, pval = stats.fisher_exact(contingency_table)
                pdiv_fe.append([fam,t,i,j,OR,pval])
            idx+=1
            bar.update(idx)
        
pdiv_fe = pd.DataFrame(pdiv_fe)

# %% [code]
# multiple testing correction
pdiv_fe.columns = ['fam','t','s1','s2','OR','pval']

for fam, df in pdiv_fe.groupby('fam'):
    pdiv_fe.loc[df.index, 'pval_corr'] = sm.stats.multipletests(df['pval'], method='fdr_bh')[1]

# %% [code]
fig = plt.figure(figsize=[5,6])
gs = plt.GridSpec(nrows=3, ncols=2, hspace=0.45, wspace=0.2, width_ratios=[7,4], top=0.86, bottom=0.1)

legend_elms = [Line2D([0],[0], color=colors_dict[AS], label=strain_dict[AS], lw=2) for AS in range(1,7)]
ax = fig.add_subplot(gs[0,:])
ax.axis('off')
ax.legend(handles=legend_elms, frameon=False, ncol=6, handlelength=1, fontsize=10,
          loc=8, bbox_to_anchor=(0.5, 1.1))

def axis_to_fig(axis):
    fig = axis.figure
    def transform(coord):
        return fig.transFigure.inverted().transform(
            axis.transAxes.transform(coord))
    return transform

def add_sub_axes(axis, rect):
    fig = axis.figure
    left, bottom, width, height = rect
    trans = axis_to_fig(axis)
    figleft, figbottom = trans((left, bottom))
    figwidth, figheight = trans([width,height]) - trans([0,0])
    return fig.add_axes([figleft, figbottom, figwidth, figheight])

for ax_idx, fam in enumerate(['TY1','TY3_1p','Tsu4']):

    ax = fig.add_subplot(gs[ax_idx, 0])
    if fam=='TY1':
        ax_sub = add_sub_axes(ax, (0.4, 0.25, 0.28, 0.6))

    for AS, df in CLOSEST_REL.groupby('strain'):
        
        data=df.loc[(df["query_fam"].isin(fam_dict[fam])) & 
                    (df["inter_fam"].isin(fam_dict[fam])), "pdiv"]

        distro = data.copy().sort_values()
        distro.index = np.arange(1,distro.shape[0]+1)
        
        ax.plot(distro, np.log10(distro.index), color=colors[AS-1], label='%s (%.d)' % (strain_dict[AS], data.shape[0]))
        ax.set_xticks(np.arange(0,30,5))
        
        if fam=='TY1':
            ax_sub.plot(distro, np.log10(distro.index), color=colors[AS-1])
            ax_sub.set_xlim(-0.15, 1.1)
            ax_sub.set_ylim(0.8,1.9)
            ax_sub.tick_params(labelsize=8)
            
    ax.axvline(1, lw=0.5, color='k', zorder=0)
        
    ax.text(0.9, 0.3, s=fam_alias_ambig[fam], transform=ax.transAxes, size=14, ha='right', va='center')
    
    
    
    if ax_idx==2:
        ax.set_xlabel('Nucleotide divergence (%)')
    else:
        ax.set_xlabel('')
    ax.set_ylabel('')
    

    ax = fig.add_subplot(gs[ax_idx, 1])
        
    sub_fam = pdiv_fe.loc[(pdiv_fe['fam']==fam) & (pdiv_fe['t']==1)].sort_values(by=['s1','s2'])
    sub_fam['pval_corr_log'] = np.log10(sub_fam['pval_corr'])*(-1)
    fe_div_plot = pd.pivot_table(data=sub_fam, index='s2', columns='s1', values='pval_corr_log')
    HM = sns.heatmap(fe_div_plot, cmap='RdBu', center=(-1)*np.log10(0.05), ax=ax, robust=False)
    
    ax_hm = HM.collections[0].colorbar.ax

    ax_hm.tick_params(labelsize=8)
    ax_hm.set_ylabel('-log$_{10}$ p-value', size=8)
    ax_hm.text(0, np.log10(0.05)*(-1), 'p=0.05  ', size=8, zorder=10, c='k', ha='right', va='center')
    ax_hm.scatter((-0.5)*ax_hm.get_xlim()[1], np.log10(0.05)*(-1), marker='>', s=12, c='k', clip_on=False)
    
    
    ax.set_xticklabels([strain_dict[AS] for AS in fe_div_plot.columns], size=8, rotation=90)
    ax.set_yticklabels([strain_dict[AS] for AS in fe_div_plot.index], size=8, rotation=0)
    ax.set_xlabel('')
    ax.set_ylabel('')
    

    ax_idx+=1

fig.text(0.01, 0.5, 'log$_{10}$ LTR count (cumulative)', rotation=90, ha='left', va='center')
    
sns.despine(trim=True)
plt.savefig('/Users/mathieu/mhenault_landrylab/Publications/paradoxus_tes/fig/div_distro_fe.png', dpi=300)

plt.show()
plt.close()

# %% [code]
fig = plt.figure(figsize=[10,10])
gs = plt.GridSpec(ncols=1, nrows=3, hspace=0.5, left=0.1, bottom=0.07, right=1, top=0.95)

cm = mpl.colors.ListedColormap(['#00CD00', '#EE0000', '#00008B', '#912CEE', '#FFE7BA', '#CDBA96'])
bn = mpl.colors.BoundaryNorm(range(1, 8), 6)

for ax_idx, fam in enumerate(['TY1', 'TY3_1p', 'Tsu4']):

    ax = fig.add_subplot(gs[ax_idx])
    
    data = pd.pivot_table(pdiv_fe.loc[pdiv_fe['fam']==fam], index=['s1','s2'], columns='t', values='pval_corr').apply(lambda x: -1*np.log10(x)).reset_index()
    group_comparison = np.concatenate([data['s1'].values[:,None]+np.zeros([15,2]), data['s2'].values[:,None]+np.zeros([15,2])], axis=1)


    hm = np.concatenate([group_comparison, data.values[:,2:]], axis=1)
    mask = hm.copy()
    mask[:] = True
    mask[:,:4] = False
    masked_array = ma.masked_array(hm, mask)
    ax.imshow(masked_array, cmap=cm, norm=bn, interpolation='none', aspect='auto')

    vmax, vmin = (hm[:,4:].max(), hm[:,4:].min())
    highest = np.abs(np.array([vmax, vmin])+np.log10(0.05))
    if highest.max()==highest[0]:
        vmin = -2*np.log10(0.05)-vmax
    if highest.max()==highest[1]:
        vmax = -2*np.log10(0.05)-vmin
    
    mask[:] = True
    mask[:,4:] = False
    masked_array = ma.masked_array(hm, mask)
    HM = ax.imshow(masked_array, cmap='RdBu', interpolation='none', aspect='auto', vmin=vmin, vmax=vmax)

    ax.set_xticks(np.arange(4,112,10))
    ax.set_xticklabels(range(11))
    ax.set_yticks(range(15))
    ax.set_yticklabels([', '.join([strain_dict[i] for i in j]) for j in data[['s1','s2']].values], size=8)
    
    ax.set_xlabel('% nt divergence')
    
    for s in ax.spines.values():
        s.set_visible(False)
    
    cb = fig.colorbar(HM, ax=ax, orientation='vertical', shrink=1, pad=0.02)
    cb.outline.set_visible(False)
    cb.set_label('$-log_{10}$ p-val')
    
    ax.set_title(fam_alias_ambig[fam], size=18)

#plt.savefig('/Users/mathieu/mhenault_landrylab/Publications/paradoxus_tes/fig/hm_div_threshold.png', dpi=300)
plt.savefig('/Users/mathieu/mhenault_landrylab/Publications/paradoxus_tes/final_fig/Figure 3-Figure supplement 1.pdf')
plt.show()
plt.close()

# %% [code]
# Age of the orthologous insertions
SP_age = SP.copy()
SP_ident = SP.copy()
to_drop={}
# remove the orthogroups which have more than one element
for fam in SP_age:
    to_drop[fam] = [i for i in SP_age[fam].columns if any(SP_age[fam][i]>1)]
    SP_age[fam] = SP_age[fam].drop(to_drop[fam], axis=1)
    SP_ident[fam] = SP_ident[fam].drop(to_drop[fam], axis=1)

    #for AS, og in itertools.product(SP_age[fam].index, SP_age[fam].columns):
    for (AS, df), og in itertools.product(CLOSEST_REL.groupby('strain'), SP_age[fam].columns):
        if SP_age[fam].loc[AS, og]==1:
            elm = CLUSTER_OG.loc[(CLUSTER_OG["strain"]==AS) & (CLUSTER_OG["orthogroup"]==og)].index[0]
            #if elm in G_blastn[AS].node:
            sub = df.loc[df["query_annot"]==elm].index
            #print(len(sub))
            if len(sub)==2:
                # If the element has more than one subsequence, pick the one that has the highest divergence
                div = df.loc[df["query_annot"]==elm].sort_values(by="bitscore", ascending=True).iloc[0]
                SP_age[fam].loc[AS, og] = div.loc["bitscore"]
                SP_ident[fam].loc[AS, og] = div.loc['pdiv']
            if len(sub)==1:
                # If the element has exactly one subsequence, pick the divergence
                div = df.loc[sub[0]]
                SP_age[fam].loc[AS, og] = div.loc["bitscore"]
                SP_ident[fam].loc[AS, og] = div.loc['pdiv']
            if len(sub)==0:
                # If the element has no subsequence, put NA
                SP_age[fam].loc[AS, og] = np.nan
                SP_ident[fam].loc[AS, og] = np.nan
                
        else:
            SP_age[fam].loc[AS, og] = np.nan
            SP_ident[fam].loc[AS, og] = np.nan

# %% [code]
sp_conservation_pattern = SP_age.copy()
for fam in sp_conservation_pattern:
    sp_conservation_pattern[fam] = sp_conservation_pattern[fam].T
    sp_conservation_pattern[fam]["sum"] = SP[fam].drop(to_drop[fam], axis=1).sum(axis=0).astype(int)
    sp_conservation_pattern[fam]["pattern"] = [int(''.join(i)) for i in SP[fam].drop(to_drop[fam], axis=1).astype(int).astype(str).T.values]
    sp_conservation_pattern[fam]["average"] = np.nanmean(sp_conservation_pattern[fam][[1,2,3,4,5,6]].values, axis=1)
    sp_conservation_pattern[fam] = sp_conservation_pattern[fam].loc[[(not np.isnan(i)) for i in sp_conservation_pattern[fam]['average'].values]]
    sp_conservation_pattern[fam] = sp_conservation_pattern[fam].sort_values(by=["sum",'pattern','average'], ascending=False)

# %% [code]
sp_conservation_pattern_ident = SP_ident.copy()
for fam in sp_conservation_pattern_ident:
    sp_conservation_pattern_ident[fam] = sp_conservation_pattern_ident[fam].T
    sp_conservation_pattern_ident[fam]["sum"] = SP[fam].drop(to_drop[fam], axis=1).sum(axis=0)
    sp_conservation_pattern_ident[fam]["average"] = np.nanmean(sp_conservation_pattern_ident[fam][[1,2,3,4,5,6]].values, axis=1)
    sp_conservation_pattern_ident[fam] = sp_conservation_pattern_ident[fam].loc[[(not np.isnan(i)) for i in sp_conservation_pattern_ident[fam]['average'].values]]

# %% [code]
# classify complete elms per orthogroup size
FL = []
for (AS, fam, t), df in CLUSTER_OG.loc[CLUSTER_OG["strain"].isin(range(1,7))].groupby(['strain','family','type']):
    fam = fam_dict_rev[fam]
    for og in df['orthogroup'].values:
        if og in sp_conservation_pattern[fam].index:
            FL.append([AS, fam, og, sp_conservation_pattern[fam].loc[og,'sum']==1, t=='complete'])
FL = pd.DataFrame(FL, columns=['strain','fam','og','private','complete'])

# %% [code]
FL_FE = []
for (AS, fam), df in FL.groupby(['strain','fam']):
#AS=3
#fam='TY1'
#df = FL.loc[(FL['strain']==AS) & (FL['fam']==fam)]
    ct = df.groupby(['complete','private']).apply(lambda x: len(set(x['og'].values))).reset_index()
    if ct.shape[0] in (3,4):
        flag=0
        if ct.shape[0]==3:
            for (i,j) in itertools.combinations([True,False], 2):
                if ct.loc[(ct['complete']==i) & (ct['private']==j)].shape[0]==0:
                    ct = pd.concat([ct, pd.DataFrame([i, j, 0], index=['complete','private',0]).T], axis=0)
            flag=1
        F, p = stats.fisher_exact(ct.sort_values(by=['complete','private'])[0].values.reshape(2,2))
        FL_FE.append([AS, fam, flag, F, p])
FL_FE = pd.DataFrame(FL_FE)
for fam, df in FL_FE.groupby(1):
    FL_FE.loc[df.index, 'pval_corr'] = sm.stats.multipletests(df[4], method='fdr_bh')[1]

# %% [code]
# Plot conservation pattern according to age

fig = plt.figure(figsize=[6, 6])
gs = plt.GridSpec(nrows=4, ncols=1, height_ratios=[1,4,4,4], hspace=0.15, left=0.15, bottom=0.05, right=0.93, top=0.98)

for ax_idx, fam in enumerate(["TY1", "TY3_1p", "Tsu4"]):
    
    ax = fig.add_subplot(gs[ax_idx+1])
    
    if ax_idx==0:
        #cbar_ax = fig.add_axes((0.86,0.35,0.02,0.3), zorder=10)
        cbar_ax = fig.add_axes((0.2, 0.95, 0.3, 0.015))
        sns.heatmap(SP_ident[fam].loc[:, sp_conservation_pattern[fam].index], cmap="viridis", ax=ax, xticklabels=False, 
                    cbar_kws={'orientation':'horizontal'}, cbar_ax=cbar_ax, vmin=0, vmax=30)
        cbar_ax.tick_params(labelsize=10)
        cbar_ax.text(1.1, 0, 'Nucleotide divergence (%)', size=10, va='center', transform=cbar_ax.transAxes)
        
    else:
        sns.heatmap(SP_ident[fam].loc[:, sp_conservation_pattern[fam].index], cmap="viridis", ax=ax, xticklabels=False, 
                    cbar=False, vmin=0, vmax=30)

    for AS in range(1,7):
        complete = CLUSTER_OG.loc[(CLUSTER_OG["type"]=="complete") & (CLUSTER_OG["family"]==fam) & (CLUSTER_OG["strain"]==AS), "orthogroup"]
        to_plot = []
        for i in complete:
            og_idx = [j for j in range(sp_conservation_pattern[fam].shape[0]) if sp_conservation_pattern[fam].index[j]==i]
            if len(og_idx)==1:
                to_plot.append(og_idx[0])

            if len(og_idx)>1:
                print(fam, ax, i)
        ax.scatter(sorted(to_plot), np.tile(np.array([0.35,-0.05,0.15,-0.25,0.25,-0.15,0.05,-0.35])+AS-0.5, int(np.ceil(len(to_plot)/8)))[:len(to_plot)],
                  marker="o", color="red", s=2)
        
        for i in FL_FE.index:
            if FL_FE.loc[i,0]==AS and FL_FE.loc[i,1]==fam:
                L = sp_conservation_pattern[fam].shape[0]
                pos = L-1
                while np.isnan(sp_conservation_pattern[fam].iloc[pos, AS-1]):
                    pos-=1
                pos = pos+0.02*L
                c='black'
                #if FL_FE.loc[i, 2]==1:
                #    c='red'
                ax.text(pos, AS-0.5, p_display(FL_FE.loc[i, 'pval_corr']), color=c, ha='left', va='center', size=10)

    ax.text(1.03, 0.5, fam_alias_ambig[fam], size=14, rotation=270, transform=ax.transAxes, ha='left', va='center')
    ax.set_yticklabels([strain_dict[AS] for AS in range(1,7)], rotation=0)
    
    if ax_idx==2:
        ax.set_xlabel('Ty orthogroup', size=12)

plt.savefig('/Users/mathieu/mhenault_landrylab/Publications/paradoxus_tes/fig/div_orthogroup_hm.png', dpi=300)
plt.show()
plt.close()

# %% [code]
sp_cons_pattern_agg=pd.DataFrame()
for fam, AS in itertools.product(['TY1','TY3_1p','Tsu4','TY5'], range(1,7)):
    #for i in sp_conservation_pattern[fam].index:
    newdata=sp_conservation_pattern_ident[fam][[AS,'sum']].copy()
    newdata['strain'] = np.repeat(AS, newdata.shape[0])
    newdata['fam'] = np.repeat(fam, newdata.shape[0])
    newdata['div_measure'] = np.repeat('pident', newdata.shape[0])
    newdata.columns=['div','sum','strain','fam','div_measure']
    sp_cons_pattern_agg = pd.concat([sp_cons_pattern_agg, newdata], axis=0)
    
    newdata=sp_conservation_pattern[fam][[AS,'sum']].copy()
    newdata['strain'] = np.repeat(AS, newdata.shape[0])
    newdata['fam'] = np.repeat(fam, newdata.shape[0])
    newdata['div_measure'] = np.repeat('bitscore', newdata.shape[0])
    newdata.columns=['div','sum','strain','fam','div_measure']
    sp_cons_pattern_agg = pd.concat([sp_cons_pattern_agg, newdata], axis=0)

# %% [code]
fig, ax = plt.subplots(figsize=[10,1])
ax.axis('off')
legend_elms = [Line2D([0], [0], lw=0, marker='o', mfc=fam_colors[fam], mec=(0,0,0,0), ms=12, label=fam_alias[fam]) for fam in ['TY1','TY2','TY3_1p','TY3','Tsu4','TY4','TY5']]
ax.legend(handles=legend_elms, frameon=False, ncol=7, loc=10)
plt.savefig('/Users/mathieu/mhenault_landrylab/Publications/paradoxus_tes/fig/fam_colors_legend.png', dpi=300)
plt.show()
plt.close()

# %% [code]
fig = plt.figure(figsize=[10,5])
gs = plt.GridSpec(ncols=2, nrows=2, height_ratios=[1,9], left=0.08, right=0.98, top=0.98)

ax_legend = fig.add_subplot(gs[0,:])
ax_legend.axis('off')
legend_elms = [Line2D([0], [0], lw=0, marker='s', mfc=fam_colors[fam], mec=(0,0,0,0), ms=10, label=fam_alias_ambig[fam]) for fam in ['TY1','TY3_1p','Tsu4','TY5']]
ax_legend.legend(handles=legend_elms, frameon=False, ncol=4, loc=10)

ax = fig.add_subplot(gs[1,0])

data = pd.DataFrame(sp_cons_pattern_agg.loc[sp_cons_pattern_agg['div_measure']=='pident'].groupby(['fam','sum']).apply(lambda x: len(set(x.index)))).reset_index()
sns.barplot(x='sum', y=0, hue='fam', data=data, palette=fam_colors, ax=ax, hue_order=['TY1','TY3_1p','Tsu4','TY5'])

ax.legend().remove()

ax.margins(0.05)
ax.set_xlabel('Orthogroup size')
ax.set_xticklabels([i for i in range(1,7)])
ax.set_ylabel('Count')


ax = fig.add_subplot(gs[1,1])

sns.boxplot(x='sum', y='div', data=sp_cons_pattern_agg.loc[sp_cons_pattern_agg['div_measure']=='pident'], 
            hue='fam', ax=ax, palette=fam_colors, hue_order=['TY1','TY3_1p','Tsu4','TY5'])
ax.legend().remove()

ax.margins(0.05)
ax.set_xlabel('Orthogroup size')
ax.set_xticklabels([i for i in range(1,7)])
ax.set_ylabel('Nucleotide divergence (%)')

sns.despine(trim=True)
#plt.savefig('/Users/mathieu/mhenault_landrylab/Publications/paradoxus_tes/fig/orthogroup_size_divergence.png', dpi=300)
plt.savefig('/Users/mathieu/mhenault_landrylab/Publications/paradoxus_tes/final_fig/Figure 3-Figure supplement 2.pdf')
plt.show()
plt.close()

# %% [code]
# extract the elements private to each genome
PRIVATE={}
for AS in range(1,7):
    PRIVATE[AS]={}
    for fam in SP:
        PRIVATE[AS][fam] = SP[fam].loc[:, (SP[fam].loc[AS]==1) & (SP[fam].sum(axis=0)==1)].columns

# %% [code]
# extract the elements private to each genome
CONSERVED={}
for fam in SP:
    CONSERVED[fam] = SP[fam].loc[:, SP[fam].apply(lambda x: set(x)=={1})].columns

# %% [markdown]
# phylogenetic analysis of Ty1 transposition 

# %% [code]
# find a good orthogroup for Ty1
fam = 'Tsu4'
outgroups = []
candidates = SP[fam].loc[:, SP[fam].apply(lambda x: set(x.values)=={1}, axis=0)].columns
for og, df in CLUSTER_OG.loc[CLUSTER_OG['orthogroup'].isin(candidates)].groupby('orthogroup'):
    var_start = np.std(df['aln_start'])
    var_end = np.std(df['aln_end'])
    length = np.mean(df['tig_end']) - np.mean(df['tig_start'])
    outgroups.append([og, length, var_start, var_end])
outgroups = pd.DataFrame(outgroups)
#The chosen element is og215, a conserved Ty4 insertion 
Ty1_outgroup = CLUSTER_OG.loc[CLUSTER_OG['orthogroup']=='og215']

# %% [code]
# combine Ty1 LTR sequences with the Ty4 outgroup for alignment
for AS in range(1,7):
    fasta_temp={}
    # merge the ambiguous annotation families Ty1/Ty2
    for fam in ['TY1','TY2']:
        with open(f'/Users/mathieu/paradoxus_nanopore/paradoxus4/barcode0{AS}/smartdenovo/REannotate_Tsu4_fuzzy/bc0{AS}_{fam}_nr_LTR.fasta') as fi:
            for i in SeqIO.parse(fi, 'fasta'):
                fasta_temp[i.id]=i
    #add the outgroup
    outgroup = Ty1_outgroup.loc[Ty1_outgroup['strain']==AS].index[0].replace('_','-')
    with open(f'/Users/mathieu/paradoxus_nanopore/paradoxus4/barcode0{AS}/smartdenovo/REannotate_Tsu4_fuzzy/bc0{AS}_TY4_nr_LTR.fasta') as fi:
            for i in SeqIO.parse(fi, 'fasta'):
                if outgroup in i.id:
                    fasta_temp[i.id]=i
    with open(f'/Users/mathieu/paradoxus_nanopore/paradoxus4/muscle_nr/bc0{AS}_Ty1_outgroup_nr_LTR.fasta','w') as fo:
        SeqIO.write(fasta_temp.values(), fo, 'fasta')

# %% [code]
#filter MSA
type_color={'solo':'black','complete':'red','truncated':'grey'}
for AS in range(1,7):
    aln_in = f'/Users/mathieu/paradoxus_nanopore/paradoxus4/muscle_nr/bc0{AS}_Ty1_outgroup_nr_LTR.aln.fasta'
    aln_out = f'/Users/mathieu/paradoxus_nanopore/paradoxus4/muscle_nr/bc0{AS}_Ty1_outgroup_nr_LTR.aln.fil.nexus'
    new_alignment = filter_msa(aln_in, aln_out, j=0.75, heatmap=True, export=True, nexus=True)
    info = []
    for i in new_alignment:
        ID = i.id
        annot = id_to_annot(ID)
        Type = ANNOT[AS].loc[annot[2:], 'type']
        info.append([ID, Type, type_color[Type]])
    info = pd.DataFrame(info, columns=['ID','type','color'])
    info.to_csv(f'/Users/mathieu/paradoxus_nanopore/paradoxus4/muscle_nr/bc0{AS}_Ty1_outgroup_nr_LTR.aln.fil.info',sep=',')

# %% [code]
for AS in range(1,7):
    # create nexus file for running MrBayes
    mb_string = ['begin mrbayes;',
                 '   set autoclose=yes nowarnings=yes;',
                 f'   execute /Users/mathieu/paradoxus_nanopore/paradoxus4/muscle_nr/bc0{AS}_Ty1_outgroup_nr_LTR.aln.fil.nexus;',
                 '   lset Nst=6 Rates=Invgamma;',
                 '   mcmc Ngen=10000000 Temp=0.03 file=results2.nex stoprule=yes Stopval=0.01;',
                 '   sump;',
                 '   sumt;',
                 'end;']
    with open(f'/Users/mathieu/paradoxus_nanopore/paradoxus4/mb/bc0{AS}_Ty1_outgroup_nr_LTR.mb.nexus','w') as fo:
        fo.write('\n'.join(mb_string))

# %% [code]
# import bayesian trees and reroot them

for AS in range(1,7):
    root = Ty1_outgroup.loc[Ty1_outgroup['strain']==AS].iloc[0].loc['id']
    path_in = f'/Users/mathieu/paradoxus_nanopore/paradoxus4/mb/bc0{AS}_Ty1_outgroup_nr_LTR/results2.nex.con.tre'
    tree = dendropy.Tree.get_from_path(path_in, schema='nexus')
    root = tree.find_node_with_taxon(lambda x: x==[t for t in tree.taxon_namespace if f'{AS}{root}utg' in t.label][0])
    print(root.taxon.label)
    tree.reroot_at_node(root.parent_node, update_bipartitions=True)
    path_out = f'/Users/mathieu/paradoxus_nanopore/paradoxus4/mb/bc0{AS}_Ty1_outgroup_nr_LTR/results2.nex.con.tre.rooted.nwk'
    tree.write_to_path(path_out, schema='newick')

# %% [code]
def id_to_annot_mb(s):
    pattern = re.compile('([1-6]{1})(([a-z]+[0-9]+)( [0-9]{1})*)(?:utg.+)')
    m = pattern.search(s)
    return(f'{m.group(1)} {m.group(2)}'.replace(' ','_'))

# %% [code]
# import the ultrametric trees
tree_name_pathd8 = re.compile('(?:d8 tree +: +)(.+)')
dist_from_root = {}
for AS in range(1,7):
    path_in = f'/Users/mathieu/paradoxus_nanopore/paradoxus4/pathd8/bc0{AS}_Ty1_outgroup_nr_LTR.mb.ultrametric.newick'
    with open(path_in) as fi:
        tree = fi.read()
    tree = tree_name_pathd8.match(tree).group(1)
    tree = dendropy.Tree.get_from_string(tree, schema='newick')

    dist_from_root[AS] = []
    for n in tree.nodes():
        
        p = n.parent_node
        if p!=None:
            
            if n.is_leaf():
                label = id_to_annot_mb(n.taxon.label)
                og = np.nan
                complete = np.nan
                if label in CLUSTER_OG.index:
                    og = CLUSTER_OG.loc[label, 'orthogroup']
                    complete = CLUSTER_OG.loc[label, 'type'] == 'complete'
                private= og in PRIVATE[AS]['TY1']
                
            else:
                label, og, private, complete = np.repeat(np.nan, 4)

            d = p.distance_from_root()
            dist_from_root[AS].append([label, og, private, complete, d])
    dist_from_root[AS] = pd.DataFrame(dist_from_root[AS], columns=['annot','orthogroup','private','complete','dist']).sort_values(by='dist')
    dist_from_root[AS]['rank'] = np.arange(dist_from_root[AS].shape[0])+1
    dist_from_root[AS]['strain'] = AS

# %% [code]
pd.concat(dist_from_root.values()).to_csv('/Users/mathieu/mhenault_landrylab/Publications/paradoxus_tes/resubmission1_elife/figure_data/Figure 3c.csv')

# %% [code]
fig = plt.figure(figsize=[11,4])
gs = plt.GridSpec(ncols=4, nrows=2, height_ratios=[1,4], hspace=0.2, wspace=0.3, left=0.08, bottom=0.15, right=0.98, top=0.98)


ax_lgd = fig.add_subplot(gs[0,:])
ax_lgd.axis('off')

ax0 = fig.add_subplot(gs[1,0:2])
ax1 = fig.add_axes([0.27,0.15,0.23,0.53])
ax2 = fig.add_subplot(gs[1,2])
ax3 = fig.add_subplot(gs[1,3])
legend_elms = []

for AS in range(1,7):

    data = dist_from_root[AS].reset_index()
    ax0.plot(data['dist'], data.index+1, color=colors[AS-1], lw=2)
    ax0.set_xlim(-0.05, 3)
    ax0.set_xticks([0,0.5,1])
    
    data = data.iloc[270:]
    ax1.plot(data['dist'], data.index+1, color=colors[AS-1], lw=2)
    ax1.set_xticks(np.arange(0.7,1.01,0.1))
    
    data = dist_from_root[AS].loc[dist_from_root[AS]['private']==True].reset_index()
    ax2.plot(data['dist'], data.index+1, color=colors[AS-1], lw=2)
    
    data = dist_from_root[AS].loc[dist_from_root[AS]['complete']==True].reset_index()
    ax3.plot(data['dist'], data.index+1, color=colors[AS-1], lw=2)
    
    legend_elms.append(Line2D([0],[0], color=colors[AS-1], lw=2, label=strain_dict[AS]))


ax0.set_xlabel('Branching time')
ax0.set_ylabel('Lineage count (cumulative)')
ax0.set_title('All Ty1', size=14)
ax2.set_xlabel('Branching time')
ax2.set_title('Private Ty1', size=14)
ax3.set_xlabel('Branching time')
ax3.set_title('Full-length Ty1', size=14)

atz = ax1.axis()

#Define transforms
axes_to_display = ax1.transAxes.transform
data_to_display = ax0.transData.transform
display_to_ax0 = ax0.transData.inverted().transform

pos0 = data_to_display((atz[0], atz[2]))
pos1 = axes_to_display((0, 0))
pos2 = axes_to_display((0, 1))
pos3 = axes_to_display((1, 1))
pos4 = data_to_display((atz[1], atz[3]))
pos5 = data_to_display((atz[1], atz[2]))
pos6 = data_to_display((atz[0], atz[2]))

POS = np.array([display_to_ax0(i) for i in [pos0,pos1,pos2,pos3,pos4,pos5]])
P = Polygon(POS, fc='0.9')
ax0.add_patch(P)

R = Rectangle(display_to_ax0(pos0), atz[1]-atz[0], atz[3]-atz[2], fc=(0,0,0,0), ec='0.7', lw=1, ls='--')
ax0.add_patch(R)

ax_lgd.legend(handles=legend_elms, ncol=9, frameon=False, loc=9)
    
sns.despine(trim=True)
#plt.savefig('/Users/mathieu/mhenault_landrylab/Publications/paradoxus_tes/fig/Figure_phylo_rate.png', dpi=300)
plt.show()
plt.close()

# %% [markdown]
# Creation of a table describing the neighboring genes of each TE

# %% [code]
# merge genomic coordinates of TEs and genes
# use S288c as a reference for genes

gS288c=GENES[8].copy()#[[0,3,4,"ID"]].copy()
gS288c.columns=["query",1,2,"start","end",5,6,7,8,"ID",'syst_id']
# add alignment coordinates
gS288c["aln"] = np.repeat(np.nan, gS288c.shape[0])
gS288c["aln_start"] = np.repeat(np.nan, gS288c.shape[0])
gS288c["aln_end"] = np.repeat(np.nan, gS288c.shape[0])
for i in gS288c.index:
    tig = gS288c.loc[i,"query"]
    gS288c.loc[i, ["start","end"]]+=fasta[8][tig]
    start = gS288c.loc[i,"start"]
    end = gS288c.loc[i,"end"]

    aln=[]
    for j in aln_blocks[8]:
        if (start in aln_blocks[8][j][0].keys()) and (end in aln_blocks[8][j][0].keys()):
            aln.append(j)

    if len(aln)==1:
        aln=aln[0]
        aln_start, aln_end = sorted([aln_blocks[8][aln][0][start], 
                                     aln_blocks[8][aln][0][end]])
        gS288c.loc[i, "aln"] = aln
        gS288c.loc[i, "aln_start"] = aln_start
        gS288c.loc[i, "aln_end"] = aln_end

# %% [code]
# Create annotation framework for relative orientation of TEs and genes
# Orientation encoding: te-gene 
# example: in 5prime (gene located in 5prime), th means -GE-> -TE->
orient_5prime=dict(zip(
    # sign encoding: -TE- -GE-
    ["++","+-","C+","C-"], #["=>->","=><-","<=->","<=<-"]
    ["3-5","3-3","5-5","5-3"]
))

orient_3prime=dict(zip(
    # sign encoding: -TE- (==) -GE- (--)
    ["++","+-","C+","C-"], #["->=>","<-=>","-><=","<-<="]
    ["5-3","5-5","3-3","3-5"]
))

# %% [code]
# Add the essential gene annotations, private genes and dnds ratios
essential_genes = pd.read_csv("/Users/mathieu/paradoxus_nanopore/paradoxus4/db/Phenotype_Genes_inviable.tsv", sep="\t", header=None)

# import omega weighted estimates from the RELAX model
with open('/Volumes/MacintoshHD2/seqdata/relax/OMEGA.pkl', 'rb') as fi:
    OMEGA = pickle.load(fi)
    
# import omega weighted estimates from the PAML
with open('/Volumes/MacintoshHD2/seqdata/relax/PAML.pkl', 'rb') as fi:
    PAML = pickle.load(fi)

# import RELAX estimates of k per gene and per lineage
with open('/Volumes/MacintoshHD2/seqdata/relax/GENES_K.pkl', 'rb') as fi:
    GENES_K = pickle.load(fi)
GENES_K = pd.DataFrame(GENES_K).T

deltaK = GENES_K.loc[(np.invert(np.isnan(GENES_K['B']))) & (np.invert(np.isnan(GENES_K['C'])))].copy()
deltaK['deltaK'] = deltaK['B']-deltaK['C']
SG_with_SpB_ids = pd.Series(SG.index, index=SG[2].values)
deltaK['SG'] = SG_with_SpB_ids.loc[deltaK.index.intersection(SG_with_SpB_ids.index)]

# %% [code]
BioGrid = pd.read_csv('/Users/mathieu/paradoxus_nanopore/paradoxus4/db/BIOGRID-MV-Physical-3.5.188.tab3.txt', sep='\t')
BioGrid_columns = BioGrid.columns
BioGrid.columns = range(BioGrid.shape[1])

# %% [code]
BioGrid['yeast'] = False
BioGrid.loc[(BioGrid[15]==559292) & (BioGrid[16]==559292), 'yeast'] = True

# %% [code]
G_bg = nx.Graph()
G_bg.add_nodes_from(set(BioGrid.loc[BioGrid['yeast'], 5].values).union(set(BioGrid.loc[BioGrid['yeast'], 6].values)))

for (i,j), df in BioGrid.loc[BioGrid['yeast']].groupby([5,6]):
    G_bg.add_edge(i,j)

# %% [code]
# Define neighboring genes for alleles which have known orthology
# using S288c genes alignment coordinates

g_dict = dict([(aln, df) for aln, df in gS288c.rename(columns={6:'strand'})[['aln','aln_start','aln_end','strand']].groupby('aln')])
data = CLUSTER_OG.loc[(CLUSTER_OG['orthogroup']!='None') & (CLUSTER_OG['strain'].isin(range(1,7)))]

NEIGHBORS = []

for og, df in data.groupby('orthogroup'):
    t = df[['aln','aln_start','aln_end']].apply(np.mean, axis=0).rename(og)
    aln = t.loc['aln']
    if aln in g_dict:
        sub = pd.concat([g_dict[aln], pd.DataFrame(t).T], axis=0).sort_values(by=['aln','aln_start'])
        pos=sub.index.get_loc(og)
        
        gene_3prime = 'none'
        gene_5prime = 'none'
        
        fam = set(df['family'].replace(fam_dict_rev))

        if len(fam)==1:
            fam = list(fam)[0]
            strain_set = set(df['strain'].values)

            if pos!=0:
                gene_3prime = sub.index[pos-1]
                
            if pos<len(sub.index)-1:
                gene_5prime = sub.index[pos+1]
            
            for gene, or_tag in zip([gene_5prime, gene_3prime], ['5prime','3prime']):
                if gene!='none':
                    syst_id = gS288c.loc[gene, 'syst_id']
                    for AS in strain_set:
                        NEIGHBORS.append([AS, og, fam, gene, syst_id, or_tag])
                        
NEIGHBORS = pd.DataFrame(NEIGHBORS, columns=['strain','orthogroup','family','gene_BY','syst_id','or_tag'])

# %% [code]
NEIGHBORS["essential"] = np.nan
NEIGHBORS["private"] = np.nan
NEIGHBORS['deltaK'] = np.nan
NEIGHBORS['omega'] = np.nan
NEIGHBORS['degree'] = 0
# add systematic name to the genes
for syst_id, df in NEIGHBORS.groupby('syst_id'):
    if syst_id!='none':
        if syst_id in essential_genes[1].values:
            NEIGHBORS.loc[df.index, 'essential'] = 'yes'
        else:
            NEIGHBORS.loc[df.index, 'essential'] = 'no'
            
        if syst_id in G_bg:
            NEIGHBORS.loc[df.index, 'degree'] = G_bg.degree(syst_id)

# classify as conserved or private insertions
for (og, AS, fam), df in NEIGHBORS.groupby(['orthogroup','strain','family']):
    if og in PRIVATE[AS][fam]:
        NEIGHBORS.loc[df.index, 'private'] = 'private'
    elif og in CONSERVED[fam]:
        NEIGHBORS.loc[df.index, 'private'] = 'conserved'
# add omega and k values
gene_BY_to_SpB = dict(SG.loc[(SG[2]!='none') & (SG[8]!='none'), [8,2]].values)
for gene_BY, df in NEIGHBORS.groupby('gene_BY'):
    if gene_BY in gene_BY_to_SpB:
        gene = gene_BY_to_SpB[gene_BY]
        if gene in deltaK.index:
            NEIGHBORS.loc[df.index, 'deltaK'] = deltaK.loc[gene, 'deltaK']
            NEIGHBORS.loc[df.index, 'omega'] = PAML.loc[gene]
NEIGHBORS['log_omega'] = np.log10(NEIGHBORS['omega'])

# %% [code]
NEIGHBORS['diff_tig'] = True

for (s, og, g), df in NEIGHBORS.groupby(['strain','orthogroup','gene_BY']):
    or_tag = df['or_tag'].iloc[0]
    t = CLUSTER_OG.loc[(CLUSTER_OG['strain']==s) & (CLUSTER_OG['orthogroup']==og)]
    if t.shape[0]==1:
        t = t.iloc[0]
        TE_orient = t.loc['strand']
        TE_tig = t.loc['tig']
        TE_pos = t.loc[['tig_start','tig_end']]
        
        
        if g in SG[8].values:
            sg = SG.loc[SG[8]==g, 'SG'].iloc[0]
            G = SG.loc[sg, s] 
            if G != 'none':
                G_orient = GENES[s].loc[G, 6]
                G_tig = GENES[s].loc[G, 0]
                G_pos = GENES[s].loc[G, [3,4]]

                if TE_tig == G_tig:
                    dist = min([abs(i-j) for (i,j) in itertools.product(TE_pos.values, G_pos.values)])
                    orient = None
                    if or_tag=='3prime':
                        orient = orient_3prime[f'{TE_orient}{G_orient}']
                    if or_tag=='5prime':
                        orient = orient_5prime[f'{TE_orient}{G_orient}']
                    
                    NEIGHBORS.loc[df.index, 'dist'] = dist
                    NEIGHBORS.loc[df.index, 'orient'] = orient
                    
                else:
                    NEIGHBORS.loc[df.index, 'diff_tig'] = False

# %% [code]
NEIGHBORS.to_csv('/Users/mathieu/mhenault_landrylab/Publications/paradoxus_tes/resubmission1_elife/figure_data/Figure 5c-g.csv')

# %% [code]
# analyze distributions of physical distance between Ty insertions and neighboring genes
dist_distro = {}
dist_distro_cons = {}
for s, df in NEIGHBORS.loc[np.invert(np.isnan(NEIGHBORS['dist']))].groupby('strain'):
    dist_distro[s] = df.loc[df['private']=='private', 'dist']
    dist_distro_cons[s] = df.loc[df['private']=='conserved', 'dist']

table = []
for d1, d2 in itertools.combinations(range(1,7), 2):
    U, p = stats.mannwhitneyu(dist_distro[d1], dist_distro[d2])
    table.append([d2, d1, p])
                                     
table = pd.DataFrame(table)
table[3] = sm.stats.multipletests(table[2].values, alpha=0.05, method='fdr_bh')[1]
table[4] = np.log10(table[3])*-1
table = pd.pivot_table(table, index=0, columns=1, values=4)

table_mock = np.zeros([5,5])
table_mock[:] = np.nan
table_mock[4,1] = table.values[np.invert(np.isnan(table.values))].min()
table_mock[4,2] = -1*np.log10(0.05)

# %% [code]
def get_distro(x, cumul=False):
    if cumul==False:
        r = x.sort_values().reset_index(drop=True)
        r.index = r.index+1
    if cumul==True:
        r = x.sort_values()
        r.index = np.linspace(0,1,x.shape[0])
    return(r)

# %% [code]
fig = plt.figure(figsize=[12,6])
gs = plt.GridSpec(ncols=3, nrows=2, width_ratios=[4,4,2.2], hspace=0.5, wspace=0.3, left=0.06, right=0.95, top=0.9, bottom=0.1)

legend_elms = []
for i in range(1,7):
    legend_elms.append(Line2D([0], [0], ls='-', color='white', marker='s', ms=12, mfc=colors[i-1], label=strain_dict[i]))

ax = fig.add_subplot(gs[0,:])
ax.axis('off')
ax.legend(handles=legend_elms, ncol=6, loc=8, frameon=False, bbox_to_anchor=(0.5,1.05))

ax = fig.add_subplot(gs[:,0])
data = NEIGHBORS.loc[np.invert(np.isnan(NEIGHBORS['dist']))].copy()
data['logdist'] = np.log10(data['dist'])
bx = sns.boxplot(x='private', y='logdist', hue='strain', data=data, ax=ax, palette=dict(zip(range(1,7), colors)), showfliers=False, zorder=1)
for b in bx.artists:
    b.set_facecolor((0,0,0,0))
sns.swarmplot(x='private', y='logdist', hue='strain', data=data, ax=ax, palette=dict(zip(range(1,7), colors)), 
              dodge=True, size=2, zorder=0)
ax.legend().remove()
ax.set_xlabel('')
ax.set_xticklabels(['Conserved','Private'])
ax.set_ylabel(r'log$_{10}$ distance')

ax = fig.add_subplot(gs[0,1])
for s in dist_distro:
    d = get_distro(dist_distro[s], cumul=True)
    ax.plot(np.log10(d), d.index, color=colors[s-1])
ax.text(0.1, 0.9, 'Private', ha='left', transform=ax.transAxes)
    
ax = fig.add_subplot(gs[1,1])
for s in dist_distro:
    d = get_distro(dist_distro_cons[s], cumul=True)
    ax.plot(np.log10(d), d.index, color=colors[s-1])
ax.set_xlabel(r'log$_{10}$ distance')
ax.text(0.1, 0.9, 'Conserved', ha='left', transform=ax.transAxes)

ax = fig.add_subplot(gs[:,1])
ax.axis('off')
ax.text(-0.18, 0.5, 'Ty-nbg. gene cumul. prop.', va='center', ha='right', rotation=90, transform=ax.transAxes)
    
ax = fig.add_subplot(gs[0,2])
table = []
for d1, d2 in itertools.combinations(range(1,7), 2):
    U, p = stats.mannwhitneyu(dist_distro[d1], dist_distro[d2])
    table.append([d2, d1, p])
                                     
table = pd.DataFrame(table)
table[3] = sm.stats.multipletests(table[2].values, alpha=0.05, method='fdr_bh')[1]
table[4] = np.log10(table[3])*-1
table = pd.pivot_table(table, index=0, columns=1, values=4)
table_mock = np.zeros([5,5])
table_mock[:] = np.nan
table_mock[4,1] = table.values[np.invert(np.isnan(table.values))].min()
table_mock[4,2] = -1*np.log10(0.05)

HM = sns.heatmap(table_mock, cmap='RdBu', center=(-1)*np.log10(0.05), ax=ax, robust=False)
sns.heatmap(table, cmap='RdBu', cbar=False, center=(-1)*np.log10(0.05), ax=ax, robust=False, zorder=2)
ax_cbar = HM.collections[0].colorbar.ax
ax_cbar.tick_params(labelsize=12)
ax_cbar.set_ylim(ax_cbar.get_ylim()[0], -1*np.log10(0.05))
ax_cbar.set_ylabel('-log$_{10}$ p-value')
ax_cbar.text(0, np.log10(0.05)*(-1), 'p=0.05    ', zorder=10, c='k', ha='right', va='center')
ax_cbar.scatter((-0.5)*ax_cbar.get_xlim()[1], np.log10(0.05)*(-1), marker='>', s=20, c='k', clip_on=False)
ax.set_xlabel('')
ax.set_ylabel('')
ax.set_xticklabels([strain_dict[i] for i in range(1,6)], rotation=90)
ax.set_yticklabels([strain_dict[i] for i in range(2,7)], rotation=0)

ax = fig.add_subplot(gs[1,2])
table = []
for d1, d2 in itertools.combinations(range(1,7), 2):
    U, p = stats.mannwhitneyu(dist_distro_cons[d1], dist_distro_cons[d2])
    table.append([d2, d1, p])
                                     
table = pd.DataFrame(table)
table[3] = sm.stats.multipletests(table[2].values, alpha=0.05, method='fdr_bh')[1]
table[4] = np.log10(table[3])*-1
table = pd.pivot_table(table, index=0, columns=1, values=4)
table_mock = np.zeros([5,5])
table_mock[:] = np.nan
table_mock[4,1] = table.values[np.invert(np.isnan(table.values))].min()
table_mock[4,2] = -1*np.log10(0.05)

HM = sns.heatmap(table_mock, cmap='RdBu', center=(-1)*np.log10(0.05), ax=ax, robust=False)
sns.heatmap(table, cmap='RdBu', cbar=False, center=(-1)*np.log10(0.05), ax=ax, robust=False, zorder=2)
ax_cbar = HM.collections[0].colorbar.ax
ax_cbar.tick_params(labelsize=12)
ax_cbar.set_ylim(ax_cbar.get_ylim()[0], -1*np.log10(0.05))
ax_cbar.set_ylabel('-log$_{10}$ p-value')
ax_cbar.text(0, np.log10(0.05)*(-1), 'p=0.05    ', zorder=10, c='k', ha='right', va='center')
ax_cbar.scatter((-0.5)*ax_cbar.get_xlim()[1], np.log10(0.05)*(-1), marker='>', s=20, c='k', clip_on=False)
ax.set_xlabel('')
ax.set_ylabel('')
ax.set_xticklabels([strain_dict[i] for i in range(1,6)], rotation=90)
ax.set_yticklabels([strain_dict[i] for i in range(2,7)], rotation=0)

sns.despine(trim=True)
plt.savefig('/Users/mathieu/mhenault_landrylab/Publications/paradoxus_tes/fig/dist_neighbors.png', dpi=300)
plt.show()
plt.close()

# %% [code]
fig = plt.figure(figsize=[12,4])
gs = plt.GridSpec(ncols=6, nrows=2, height_ratios=[1,6], wspace=0.25, left=0.07, bottom=0.15, right=0.99, top=0.99)

axes_dict = dict(zip(range(1,7), [(1,i) for i in range(6)]))
orient_dict = dict(zip(['3-5','3-3','5-5','5-3'], sns.color_palette('deep')[:4]))
orient_alias = dict(zip(['3-5','3-3','5-5','5-3'], ["3'-5'", "3'-3'", "5'-5'", "5'-3'"]))
essential_dict = {'yes':'-','no':'--'}
essential_alias = {'yes':'Essential', 'no':'Non-essential'}

legend_elms = []
for (i,j) in orient_dict.items():
    legend_elms.append(Line2D([0], [0], ls='-', color=j, label=orient_alias[i]))
for (i,j) in essential_dict.items():
    legend_elms.append(Line2D([0], [0], ls=j, color='k', label=essential_alias[i]))
ax = fig.add_subplot(gs[0,:])
ax.axis('off')
ax.legend(handles=legend_elms, ncol=6, loc=10, frameon=False, mode='expand')

for s in range(1,7):
    ax = fig.add_subplot(gs[axes_dict[s]])
    for (essential, orient), df in NEIGHBORS.loc[(NEIGHBORS['strain']==s) & (NEIGHBORS['private']=='private')].groupby(['essential','orient']):
        data = get_distro(df['dist'], cumul=False)
        ax.plot(np.log10(data), data.index, color=orient_dict[orient], ls=essential_dict[essential])
    ax.set_xlim(1.5,4.5)
    ax.set_title(strain_dict[s])
    
    if s in {3,5}:
        ax.set_yticks(range(2,18,3))
    
ax = fig.add_subplot(gs[1,:])
ax.axis('off')
ax.text(0.5, -0.18, r'log$_{10}$ distance', ha='center', transform=ax.transAxes)
ax.text(-0.06, 0.5, 'Ty-nbg. gene cumul. count', va='center', rotation=90, transform=ax.transAxes)
    
sns.despine(trim=True)
plt.savefig('/Users/mathieu/mhenault_landrylab/Publications/paradoxus_tes/fig/dist_orient_neighbors.png', dpi=300)   
plt.show()
plt.close()

# %% [code]
essential_TE = []

for (AS, essential, private), df in NEIGHBORS.groupby(['strain','essential','private']):
    essential_TE.append([AS,essential,private,df.shape[0]])

essential_TE = pd.DataFrame(essential_TE, columns=['strain','essential','private','count'])

# %% [code]
te_neighbor_FE = []

for priv, df in essential_TE.groupby("private"):
    
    for i, j in itertools.combinations(range(1,7), 2):
        sub_df = df.loc[df['strain'].isin((i,j))]
        contingency_table = pd.pivot_table(sub_df, index='strain', columns='essential',values='count').fillna(value=0)
        odds, pval = stats.fisher_exact(contingency_table)
        te_neighbor_FE.append([i, j, priv, odds, pval])
te_neighbor_FE = pd.DataFrame(te_neighbor_FE, columns=['strain1','strain2','private','odds','pval'])

# %% [code]
def wilcoxon_deltaK(values):
    Wilcoxon = stats.wilcoxon(values).pvalue
    med = np.median(values)
    return(Wilcoxon, med)

# %% [code]
def get_cumul_distro(values):
    # input is a pd.Series
    ranks = np.linspace(0,1,values.shape[0])
    return(pd.Series(values.sort_values().values, index=ranks))

# %% [code]
def format_pvalue(p):
    powerof10 = np.floor(np.log10(np.abs(p)))*(-1)
    if powerof10>3:
        f = f'{p:.2e}'
    if powerof10==3:
        f = f'{p:.5f}'
    if powerof10==2:
        f = f'{p:.4f}'
    if powerof10==1:
        f = f'{p:.3f}'
    if powerof10<=0:
        f = f'{p:.2f}'
    return(f)

# %% [code]
def pairwise_mwu(distro_dict):
    table = []
    for d1, d2 in itertools.combinations(distro_dict.keys(), 2):
        U, p = stats.mannwhitneyu(distro_dict[d1], distro_dict[d2])
        table.append([d2, d1, p])
    table = pd.DataFrame(table)
    table[3] = sm.stats.multipletests(table[2].values, alpha=0.05, method='fdr_bh')[1]
    table[4] = np.log10(table[3])*-1
    table = pd.pivot_table(table, index=0, columns=1, values=4)[['Conserved','$SpA$','$SpB$','$SpC$','$SpC^*$','$SpD_1$']]
    table.columns = ['Cons.']+list(table.columns[1:])

    return table

# %% [code]
fig = plt.figure(figsize=[10,6.5])
gs = plt.GridSpec(ncols=4, nrows=2, wspace=0.7, hspace=0.4, left=0.08, right=0.98, top=0.92, bottom=0.1)

legend_elms = [Line2D([0],[0], color='0.5', ls='--', label='Conserved', lw=1)]
for AS in range(1,7):
    legend_elms.append(Line2D([0],[0], color=colors_dict[AS], label=strain_dict[AS], lw=1))
orf_gene_marker = {'YDL024C':'o', 'YPR200C':'s', 'YPR201W':'^'}
for g, m in orf_gene_marker.items():
    legend_elms.append(Line2D([0],[0], color='w', marker=m, mfc='0.3', mec=(1,1,1,1), ms=8, label=g))
ax = fig.add_subplot(gs[0,:])
ax.axis('off')
ax.legend(handles=legend_elms, frameon=False, ncol=10, handlelength=1.5, fontsize=9,
          loc=8, bbox_to_anchor=(0.48, 1.05), labelspacing=0.05)

################### Essential genes ##########################

ax = fig.add_subplot(gs[0,:2])

legend_elms=[Line2D([0], [0], color='w', marker='s', ms=12, mfc=sns.color_palette()[0], label='Non-essential'),
             Line2D([0], [0], color='w', marker='s', ms=12, mfc=sns.color_palette()[1], label='Essential')]

data = essential_TE.loc[essential_TE['private']=='private']
bar = sns.barplot(x='strain', y='count', hue='essential', data=data ,ax=ax, hue_order=('no','yes'))
# plot numerical rations of essential:non-essential for each strain
for AS, df in data.groupby('strain'):
    count_essential = df.loc[df['essential']=='yes', 'count'].iloc[0]
    count_nonessential = df.loc[df['essential']=='no', 'count'].iloc[0]
    ratio = count_essential/count_nonessential
    ax.text(AS-1, count_nonessential+4, f'{ratio:.2f}', color='k', ha='center', size=10)
    
ax.set_xticklabels([strain_dict[AS] for AS in range(1,7)])
ax.set_xlabel('')
ax.set_ylabel('Ty-nbg. gene count')
bar.legend().remove()
ax.legend(handles=legend_elms, frameon=False, loc=10, bbox_to_anchor=(0.7,0.7))
ax.margins(0.1)
sns.despine(trim=False, ax=ax)

################### degree ##########################

degree_distros = {}
ax = fig.add_subplot(gs[0,2:])
legend_elms=[]

x = get_cumul_distro(NEIGHBORS.loc[(np.invert(np.isnan(NEIGHBORS['degree']))) & 
                                   (NEIGHBORS['strain']==1) &
                                   (NEIGHBORS['private']=='conserved'), 'degree'])
degree_distros['Conserved'] = x
ax.plot(x, x.index, color='0.5', lw=1, ls='--')
count = x.shape[0]
legend_elms.append(Line2D([0], [0], color='0.5', label=f'Conserved: {count}', ls='--'))

for AS in range(1,7):
    x = get_cumul_distro(NEIGHBORS.loc[(np.invert(np.isnan(NEIGHBORS['degree']))) & 
                                       (NEIGHBORS['strain']==AS) &
                                       (NEIGHBORS['private']=='private'), 'degree'])
    degree_distros[strain_dict[AS]] = x
    ax.plot(x, x.index, color=colors_dict[AS], ls='-', lw=1)
    sl = strain_dict[AS]
    count = x.shape[0]
    legend_elms.append(Line2D([0], [0], color=colors_dict[AS], 
                              label=f'{sl} private: {count}'))

for gene, ypos in zip(['g3646','g3647','g789'], [0.8,0.9,1]):
    gid = GENES[2].loc[gene,'syst_id']
    if gid in G_bg.nodes:
        value = G_bg.degree(gid)
    else:
        value = 0
    ax.plot([value, value], [0, ypos], ls=':', color='k', lw=1)
    ax.scatter(value, ypos, marker=orf_gene_marker[gid], c='0.3')

table = pairwise_mwu(degree_distros)
table_mock = np.zeros([6,6])
table_mock[:] = np.nan
table_mock[4,1] = table.values[np.invert(np.isnan(table.values))].min()
table_mock[4,2] = -1*np.log10(0.05)

ax_hm = add_sub_axes(ax, (0.5, 0.25, 0.35, 0.5))
HM = sns.heatmap(table_mock, cmap='RdBu', center=(-1)*np.log10(0.05), ax=ax_hm, robust=False)
sns.heatmap(table, cmap='RdBu', cbar=False, center=(-1)*np.log10(0.05), ax=ax_hm, robust=False, zorder=2)
ax_hm.set_xticklabels(ax_hm.get_xticklabels(), size=8)
ax_hm.set_yticklabels(ax_hm.get_yticklabels(), size=8)
ax_hm.set_xlabel('')
ax_hm.set_ylabel('')

ax_cbar = HM.collections[0].colorbar.ax
ax_cbar.tick_params(labelsize=8)
ax_cbar.set_ylim(ax_cbar.get_ylim()[0], -1*np.log10(0.05))
ax_cbar.set_ylabel('-log$_{10}$ p-value', size=8)
ax_cbar.text(0, np.log10(0.05)*(-1), 'p=0.05  ', size=8, zorder=10, c='k', ha='right', va='center')
ax_cbar.scatter((-0.5)*ax_cbar.get_xlim()[1], np.log10(0.05)*(-1), marker='>', s=12, c='k', clip_on=False)

ax.set_xlabel('Physical interactions')
ax.set_ylabel('Ty-nbg. gene cumul. prop.')

################### OMEGA ##########################

omega_distros = {}
ax = fig.add_subplot(gs[1,:2])
legend_elms=[]

x = get_cumul_distro(NEIGHBORS.loc[(np.invert(np.isnan(NEIGHBORS['omega']))) & 
                                   (NEIGHBORS['strain']==1) &
                                   (NEIGHBORS['private']=='conserved'), 'log_omega'])
omega_distros['Conserved'] = x
ax.plot(x, x.index, color='0.5', lw=1, ls='--')
count = x.shape[0]
legend_elms.append(Line2D([0], [0], color='0.5', label=f'Conserved: {count}', ls='--'))

for AS in range(1,7):
    x = get_cumul_distro(NEIGHBORS.loc[(np.invert(np.isnan(NEIGHBORS['omega']))) & 
                                       (NEIGHBORS['strain']==AS) &
                                       (NEIGHBORS['private']=='private'), 'log_omega'])
    omega_distros[strain_dict[AS]] = x
    ax.plot(x, x.index, color=colors_dict[AS], ls='-', lw=1)
    sl = strain_dict[AS]
    count = x.shape[0]
    legend_elms.append(Line2D([0], [0], color=colors_dict[AS], 
                              label=f'{sl} private: {count}'))

for gene, ypos in zip(['g3646','g3647','g789'], [0.8,0.6,0.4]):
    gid = GENES[2].loc[gene,'syst_id']
    value = PAML.loc[gene]
    ax.plot([value, value], [0, ypos], ls=':', color='k', lw=1)
    ax.scatter(value, ypos, marker=orf_gene_marker[gid], c='0.3')
    
table = pairwise_mwu(omega_distros)
table_mock = np.zeros([6,6])
table_mock[:] = np.nan
table_mock[4,1] = table.values[np.invert(np.isnan(table.values))].min()
table_mock[4,2] = -1*np.log10(0.05)

ax_hm = add_sub_axes(ax, (0.15, 0.4, 0.35, 0.5))
HM = sns.heatmap(table_mock, cmap='RdBu', center=(-1)*np.log10(0.05), ax=ax_hm, robust=False)
sns.heatmap(table, cmap='RdBu', cbar=False, center=(-1)*np.log10(0.05), ax=ax_hm, robust=False, zorder=2)
ax_hm.set_xticklabels(ax_hm.get_xticklabels(), size=8)
ax_hm.set_yticklabels(ax_hm.get_yticklabels(), size=8)
ax_hm.set_xlabel('')
ax_hm.set_ylabel('')

ax_cbar = HM.collections[0].colorbar.ax
ax_cbar.tick_params(labelsize=8)
ax_cbar.set_ylim(ax_cbar.get_ylim()[0], -1*np.log10(0.05))
ax_cbar.set_ylabel('-log$_{10}$ p-value', size=8)
ax_cbar.text(0, np.log10(0.05)*(-1), 'p=0.05  ', size=8, zorder=10, c='k', ha='right', va='center')
ax_cbar.scatter((-0.5)*ax_cbar.get_xlim()[1], np.log10(0.05)*(-1), marker='>', s=12, c='k', clip_on=False)

ax.set_xticks(np.arange(-4,2,1))
ax.set_xlabel('$log_{10}$ $\omega$')
ax.set_ylabel('Ty-nbg. gene cumul. prop.')

################### DELTA K ##########################

ax = fig.add_subplot(gs[1,2])
deltak_distros = {}
wilcox_res = []

x = get_cumul_distro(NEIGHBORS.loc[(np.invert(np.isnan(NEIGHBORS['deltaK']))) & 
                                   (NEIGHBORS['strain']==1) &
                                   (NEIGHBORS['private']=='conserved'), 'deltaK'])
deltak_distros['Conserved'] = x
ax.plot(x, x.index, color='0.5', lw=1, ls='--')

for AS, posy in zip((2,3), (0.55,0.22)):
    x = get_cumul_distro(NEIGHBORS.loc[(np.invert(np.isnan(NEIGHBORS['deltaK']))) & 
                                       (NEIGHBORS['strain']==AS) &
                                       (NEIGHBORS['private']=='private'), 'deltaK'])
    sl = strain_dict[AS]
    deltak_distros[sl] = x
    ax.plot(x, x.index, color=colors_dict[AS], ls='-', lw=1)
        
for gene, ypos in zip(['g3646','g3647','g789'], [0.85,0.25,0.2]):
    gid = GENES[2].loc[gene,'syst_id']
    value = deltaK.loc[gene, 'deltaK']
    ax.plot([value, value], [0, ypos], ls=':', color='k', lw=1)
    ax.scatter(value, ypos, marker=orf_gene_marker[gid], c='0.3')

ax.axhline(0.5, lw=0.3, color='0.5', zorder=0)
ax.axvline(0, lw=0.3, color='0.5', zorder=0)
ax.set_xlabel('$\Delta k = k_{SpB}-k_{SpC}$')
ax.set_ylabel('Ty-nbg. gene cumul. prop.')

ax = fig.add_subplot(gs[1,3])
legend_elms=[]
palette = {}
counts_deltak = []
df = NEIGHBORS.loc[(NEIGHBORS['strain']==1) & (NEIGHBORS['private']=='conserved')]
counts_deltak.append(['conserved', 'positive', int(df.loc[df['deltaK'] > 0].shape[0])])
counts_deltak.append(['conserved', 'negative', int(df.loc[df['deltaK'] < 0].shape[0])])
legend_elms.append(Line2D([0], [0], color='w', marker='s', mfc='0.5', ms=10, label='Conserved'))
palette['conserved'] = '0.5'

for AS, df in NEIGHBORS.loc[(NEIGHBORS['strain'].isin([2,3])) & (NEIGHBORS['private']=='private')].groupby('strain'):
    sl = strain_dict[AS]
    counts_deltak.append([sl, 'positive', int(df.loc[df['deltaK'] > 0].shape[0])])
    counts_deltak.append([sl, 'negative', int(df.loc[df['deltaK'] < 0].shape[0])])
    legend_elms.append(Line2D([0], [0], color='w', marker='s', mfc=colors_dict[AS], ms=10, label=f'{sl} private'))
    palette[sl] = colors_dict[AS]
counts_deltak = pd.DataFrame(counts_deltak, columns=['group','sign','count'])
bar = sns.barplot(x='sign', y='count', hue='group', data=counts_deltak, palette=palette, 
                  order=['negative','positive'])
bar.legend().remove()
ax.margins(0.2, 0.4)
ax.set_xlabel('')
ax.set_xticklabels(['$\Delta k<0$', '$\Delta k>0$'])
ax.set_ylabel('Ty-nbg. gene count')
ax.legend(handles=legend_elms, frameon=False, loc=10, bbox_to_anchor=(0.48,0.92), fontsize=9)


sns.despine(trim=True)

plt.savefig('/Users/mathieu/mhenault_landrylab/Publications/paradoxus_tes/fig/fitness_effect_insertions.png', dpi=300)
plt.show()
plt.close()

# %% [code]
# fisher's exact test for private/conserved vs positive/negative deltaK
data = []
for AS, df in NEIGHBORS.loc[NEIGHBORS['strain'].isin([2,3])].groupby('strain'):
    contingency_table = pd.DataFrame(np.zeros([2,2]), index=['private','conserved'], columns=['positive','negative'])
    for private, df2 in df.groupby(['private']):
        contingency_table.loc[private, 'positive'] = df2.loc[df2['deltaK'] > 0].shape[0]
        contingency_table.loc[private, 'negative'] = df2.loc[df2['deltaK'] < 0].shape[0]
        data.append([AS, private, 'positive', df2.loc[df2['deltaK'] > 0].shape[0]])
        data.append([AS, private, 'negative', df2.loc[df2['deltaK'] < 0].shape[0]])
    print(stats.fisher_exact(contingency_table.values))
data = pd.DataFrame(data)

# %% [markdown]
## Population data

# %% [code]
# Define neighboring genes for alleles which have known orthology
# using S288c genes alignment coordinates

g_dict = dict([(aln, df) for aln, df in gS288c[['aln','aln_start','aln_end']].groupby('aln')])
data = CLUSTER_OG.loc[(CLUSTER_OG['orthogroup']!='None') & (CLUSTER_OG['strain'].isin(range(1,7)))]

NEIGHBORS = []

for og, df in data.groupby('orthogroup'):
    t = df[['aln','aln_start','aln_end']].apply(np.mean, axis=0).rename(og)
    aln = t.loc['aln']
    if aln in g_dict:
        sub = pd.concat([g_dict[aln], pd.DataFrame(t).T], axis=0).sort_values(by=['aln','aln_start'])
        pos=sub.index.get_loc(og)
        
        gene_5prime = 'none'
        gene_3prime = 'none'
        
        fam = set(df['family'].replace(fam_dict_rev))

        if len(fam)==1:
            fam = list(fam)[0]
            strain_set = set(df['strain'].values)

            if pos!=0:
                gene_5prime = sub.index[pos-1]
            if pos<len(sub.index)-1:
                gene_3prime = sub.index[pos+1]
            
            for gene in [gene_5prime, gene_3prime]:
                if gene!='none':
                    syst_id = gS288c.loc[gene, 'syst_id']
                    for AS in strain_set:
                        NEIGHBORS.append([AS, og, fam, gene, syst_id])
                        
NEIGHBORS = pd.DataFrame(NEIGHBORS, columns=['strain','orthogroup','family','gene_BY','syst_id'])

# %% [code]
# neighboring genes for insertion polymorphism data

def ins_clust_info(clu_metrics):
    
    clust_dict={}
    clust_ovl = {}

    for clu, df in clu_metrics.groupby("cluster"):

        t = df[["aln","aln_start","aln_end"]].apply(np.mean, axis=0).rename(clu)
        aln = t.loc['aln']
        if aln in g_dict:

            clust_dict[clu] = {}

            sub = pd.concat([g_dict[aln], pd.DataFrame(t).T], axis=0).sort_values(by="aln_start")
            pos = sub.index.get_loc(clu)

            gene_5prime = 'none'
            gene_3prime = 'none'

            fam = set(df['family'].replace(fam_dict_rev))
            ovl = False

            if len(fam)==1:
                fam = list(fam)[0]

                if pos!=0:
                    gene_5prime = sub.index[pos-1]
                    if sub.loc[gene_5prime, 'aln_end'] > sub.loc[clu, 'aln_end']:
                        ovl = True
                if pos<len(sub.index)-1:
                    gene_3prime = sub.index[pos+1]

                for idx, gene in enumerate([gene_5prime, gene_3prime]):
                    if gene!='none':
                        syst_id = gS288c.loc[gene, 'syst_id']
                        clust_dict[clu][idx] = [clu, fam, gene, syst_id]
                    if ovl==True and gene==gene_5prime:
                        clust_ovl[clu] = [clu, fam, gene, syst_id]
                        
    return(clust_dict, clust_ovl)

# %% [markdown]
### Natural strains

# %% [code]
# import hits datasets for natural strains
with open("/Users/mathieu/paradoxus_nanopore/paradoxus4/te_poly/strains_clu_metrics_masked.pkl", "rb") as fi:
    strains_clu_metrics = pickle.load(fi)
strains_clu_metrics = strains_clu_metrics.loc[strains_clu_metrics['strain']!='MSH-605']

# %% [code]
# import data on wild strains
strains = pd.read_csv('/Volumes/MacintoshHD2/seqdata/data/strain_info_annot.csv', sep=',', header=0, index_col=0)
strains = strains.drop('MSH-605', axis=0)

# %% [code]
strains_clust_dict, strains_clust_ovl = ins_clust_info(strains_clu_metrics)

# %% [code]
strains_clu_metrics['clu@fam@group'] = ['@'.join([str(j) for j in strains_clu_metrics.loc[i, ['cluster','family','group']].values]) for i in strains_clu_metrics.index]
strains_clu_metrics['clu@fam'] = ['@'.join([str(j) for j in strains_clu_metrics.loc[i, ['cluster','family']].values]) for i in strains_clu_metrics.index]

# get the frequency distribution of insertions per family and per group

strains_freq_distro = []

for (clu, fam, group), sub in strains_clu_metrics.loc[strains_clu_metrics['class_flag']==True].groupby(['cluster','family','group']):
    
    #if sub.shape[0]>0:
    freq_abs = len(set(sub['strain'].values))
    freq_group = freq_abs/collections.Counter(strains['group'])[group]
    strains_freq_distro.append([clu, fam, group, freq_abs, freq_group])
strains_freq_distro = pd.DataFrame(strains_freq_distro, columns=['cluster','family','group','freq_abs','freq_group'])

strains_freq_distro['clu@fam@group'] = ['@'.join([str(j) for j in strains_freq_distro.loc[i, ['cluster','family','group']].values]) for i in strains_freq_distro.index]
strains_freq_distro['clu@fam'] = ['@'.join([str(j) for j in strains_freq_distro.loc[i, ['cluster','family']].values]) for i in strains_freq_distro.index]

# %% [code]
# Get the insertion allele frequency for natural populations

fig = plt.figure(figsize=[10,5])
gs = plt.GridSpec(ncols=3, nrows=2, height_ratios=[1,4], hspace=0.05, wspace=0.3,
                 left=0.08, right=0.98, top=0.92)

fam_ax = dict(zip(['TY1','TY3_1p','Tsu4'], range(3)))
group_dict = dict(zip(['A','B','C','Ci','D1','D2'], range(1,7)))

for fam, df in strains_freq_distro.groupby('family'):
    if fam!='TY5':

        ax = fig.add_subplot(gs[1, fam_ax[fam]])
        axl = fig.add_subplot(gs[0, fam_ax[fam]])
        axl.axis('off')
        legend_elms = []
        
        for group, df2 in df.groupby('group'):
            AS = group_dict[group]

            values = get_distro(df2['freq_group'], cumul=True)
            ct = df2.shape[0]
            ax.plot(values, values.index, color=colors_dict[AS], lw=2)

            ax.scatter(1/collections.Counter(strains['group'])[group], 1.05, color=colors_dict[AS], marker='v')

            legend_elms.append(Line2D([0],[0], color=colors_dict[AS], label=f'{strain_dict[AS]} ({ct:d})'))
            
        axl.legend(handles=legend_elms, frameon=False, ncol=2, fontsize=8, handlelength=1, loc=10)
        axl.set_title(fam_alias_ambig[fam], size=18)

        ax.set_xlabel('Allele freq. within lin.')
        if fam_ax[fam]==0:
            ax.set_ylabel('Cumulative proportion')

sns.despine(trim=True)

plt.savefig('/Users/mathieu/mhenault_landrylab/Publications/paradoxus_tes/fig/allele_freq_STR.png', dpi=300)
plt.show()
plt.close()

# %% [markdown]
# PCA wild strains

# %% [code]
strains_ins_format = strains_clu_metrics.loc[strains_clu_metrics['class_flag']==True].pivot_table(index='file', columns='clu@fam', values='class_flag', fill_value=False)

# %% [code]
pca = PCA(random_state=42)
sc = preprocessing.StandardScaler()

# %% [code]
strains_ins_format_scaled = sc.fit_transform(strains_ins_format.astype(float))
pca_strains_fit = pca.fit(strains_ins_format)
pca_strains = pd.DataFrame(pca_strains_fit.transform(strains_ins_format), index=strains_ins_format.index)

# %% [code]
fig = plt.figure(figsize=[10,4.5])
gs = plt.GridSpec(ncols=3, nrows=1, width_ratios=[5,5,1], wspace=0.3,
                 left=0.08, right=0.97, bottom=0.12, top=0.95)

for ax_idx, (PC1,PC2) in enumerate([(0,1),(2,3)]):
    ax = fig.add_subplot(gs[ax_idx])
    ax.scatter(pca_strains[PC1], pca_strains[PC2], s=12, 
               c=[strains.loc[i,'color'] for i in pca_strains.index])
    expl_var_pc1 = pca_strains_fit.explained_variance_ratio_[PC1]*100
    expl_var_pc2 = pca_strains_fit.explained_variance_ratio_[PC2]*100
    ax.set_xlabel(f'PC{PC1+1} ({expl_var_pc1:.2f}%)')
    ax.set_ylabel(f'PC{PC2+1} ({expl_var_pc2:.2f}%)')

ax = fig.add_subplot(gs[2])
data = pd.Series(pca_strains_fit.explained_variance_ratio_)
ax.plot(data.index+1, data*100, color='k')
ax.margins(0.1)
ax.set_xlabel('PC')
ax.set_ylabel('% explained variance')

sns.despine(trim=True)
plt.savefig('/Users/mathieu/mhenault_landrylab/Publications/paradoxus_tes/fig/strains_pca.png', dpi=300)
plt.show()
plt.close()

# %% [markdown]
# Analysis of ORF-disrupting insertions

# %% [code]
# analyse the clusters that overlap with genes
overlaps = strains_clu_metrics.loc[(strains_clu_metrics['cluster'].isin(strains_clust_ovl))]
ws_in_orf = overlaps.loc[overlaps['class_flag']==True][['strain','group','family']]

# export the genomic regions corresponding to those clusters

genes_overlaps_strains_export = []
for clu in set(overlaps['cluster']):
    aln, aln_start, aln_end = strains_clu_metrics.loc[strains_clu_metrics['cluster']==clu].iloc[0].loc[['aln','aln_start','aln_end']]
    class_flag = set(strains_clu_metrics.loc[strains_clu_metrics['cluster']==clu, 'class_flag'].values)
    gid = strains_clust_ovl[clu][3]
    
    abs_start, abs_end = [aln_blocks_rev[2][aln][0][i] for i in (aln_start, aln_end)]
    find_tig = fasta[2].copy()
    find_tig['abs_start']=abs_start
    find_tig['abs_end']=abs_end
    find_tig = pd.Series(find_tig).sort_values()
    
    pos = find_tig.index.get_loc('abs_start')
    if find_tig.index[pos+1] == 'abs_end':
        tig = find_tig.index[pos-1]
        tig_start = abs_start-find_tig.loc[tig]
        tig_end = abs_end-find_tig.loc[tig]
        genes_overlaps_strains_export.append([clu, aln, aln_start, aln_end, abs_start, abs_end, tig, tig_start, tig_end, any(class_flag), gid])
    else:
        print('%s problem' % clu)
genes_overlaps_strains_export = pd.DataFrame(genes_overlaps_strains_export).sort_values(by=[4])

# %% [code]
genes_overlaps_pretty = overlaps.loc[overlaps['class_flag']==True].copy()
for i in genes_overlaps_pretty.index:
    clu = genes_overlaps_pretty.loc[i, 'cluster']
    genes_overlaps_pretty.loc[i, 'gene_ID'] = strains_clust_ovl[clu][3]
genes_overlaps_pretty = genes_overlaps_pretty[['group','strain','family','gene_ID']]
for i in genes_overlaps_pretty.index:
    group, syst_id = genes_overlaps_pretty.loc[i,['group','gene_ID']]
genes_overlaps_pretty = genes_overlaps_pretty.sort_values(by=['gene_ID','group'])[['gene_ID','strain','group','family']]
strain_name_clean = re.compile('\w+_\d{3}')
genes_overlaps_pretty['strain_clean'] = [strain_name_clean.search(i).group(0) for i in genes_overlaps_pretty['strain'].values]
genes_overlaps_pretty.to_csv('/Users/mathieu/paradoxus_nanopore/paradoxus4/tes_analysis/genes_overlaps_pretty.tsv', sep='\t')

# %% [code]
wdw=150
with open('/Volumes/MacintoshHD2/seqdata/data/genes_overlaps_strains.bed','w') as fo:
    string = '\n'.join(['%s:%.d-%.d' % tuple([genes_overlaps_strains_export.loc[i, 6],
                                              genes_overlaps_strains_export.loc[i, 7]-wdw,
                                              genes_overlaps_strains_export.loc[i, 8]+wdw]) 
                        for i in genes_overlaps_strains_export.loc[genes_overlaps_strains_export[9]].index])
#    fo.write(string)

# %% [code]
with open('/Volumes/MacintoshHD2/seqdata/data/genes_overlaps_strains.bed','r') as fi:
    gov = fi.read().splitlines()

# %% [code]
# depth analysis overlapping genes

# start with a sample file to get the dictionary of chromosome positions-to-cluster
sample_depth = pd.read_csv('/Volumes/MacintoshHD2/seqdata/data/LL2011_004/LL2011_004.genes_overlaps.depth', sep='\t', header=None)

depth_cluster_values={}
for i in sample_depth.index:
    tig, pos = sample_depth.loc[i, [0,1]]
    clu = genes_overlaps_strains_export.loc[(genes_overlaps_strains_export[6]==tig) &
                                            (genes_overlaps_strains_export[7]<=pos+200) &
                                            (genes_overlaps_strains_export[8]>=pos-200)]
    clu = clu.iloc[0].loc[0]
    depth_cluster_values['@'.join([tig, str(pos)])]=clu

# %% [code]
DEPTH_STR_OVL = {}
with progressbar.ProgressBar(max_value=strains.shape[0]*4) as bar:
    idx=0
    for s, i in itertools.product(strains.index, genes_overlaps_strains_export.loc[genes_overlaps_strains_export[9]].index):
        r = '%s:%.d-%.d' % tuple([genes_overlaps_strains_export.loc[i, 6],
                                  genes_overlaps_strains_export.loc[i, 7]-150,
                                  genes_overlaps_strains_export.loc[i, 8]+150])
        
        path = f'/Volumes/MacintoshHD2/seqdata/depth/{s}/{s}.{r}.depth'
        if os.path.getsize(path)>0:
            df = pd.read_csv(path, sep='\t', header=None)
            df['cluster'] = genes_overlaps_strains_export.loc[i, 0]
            df['gid'] = genes_overlaps_strains_export.loc[i, 10]
            df['norm'] = (df[2]-df[2].mean())/df[2].std()
            df['strain'] = s

            DEPTH_STR_OVL[f'{s}_{r}'] = df
        idx+=1
        bar.update(idx)

# %% [code]
DEPTH_STR_OVL = pd.concat(DEPTH_STR_OVL.values(), axis=0).reset_index(drop=True)

# %% [code]
# cmap_strains = mpl.colors.ListedColormap(colors)
bound_strains = mpl.colors.BoundaryNorm(range(1,8), cmap_strains.N)
group_alias = {'A':1,'B':2,'C':3,'Ci':4,'D1':5,'D2':6}
group_display = 8
grouped = DEPTH_STR_OVL.sort_values(by=1).groupby('cluster')

for clu, sf_idx in zip(['1_0','1_1','125_1','125_2'], [3,4,5,6]):

    df = grouped.get_group(clu)
    
    s = overlaps.loc[overlaps['cluster']==clu, 'file'].iloc[0]
    pos = genes_overlaps_strains_export.loc[genes_overlaps_strains_export[0]==clu, [7,8]].mean(axis=1).iloc[0]
    gid = genes_overlaps_strains_export.loc[genes_overlaps_strains_export[0]==clu, 10].iloc[0]
    tig = genes_overlaps_strains_export.loc[genes_overlaps_strains_export[0]==clu, 6].iloc[0]
    
    sort_strains = strains.sort_values(by=['group', 'strain'])['strain'].values
    sort_strains = [i for i in sort_strains if i in df['strain'].values]
    
    hm = pd.pivot_table(df, index=1, columns='strain', values='norm').loc[sort_strains]
    
    s_array = pd.DataFrame(np.repeat(strains.loc[sort_strains, 'group'].apply(lambda x: group_alias[x]).values[:, np.newaxis], group_display, axis=1),
                          index=sort_strains)
    hm = pd.concat([s_array, hm], axis=1)
    
    fig, ax = plt.subplots(figsize=[7,10], gridspec_kw={'right':0.85,'top':0.95,'bottom':0.06,'left':0.06})
        
    mask = np.ones(hm.shape, dtype=bool)
    mask[:,:group_display] = False
    masked = ma.masked_array(hm, mask)
    ax.imshow(masked, cmap=cmap_strains, aspect='auto', interpolation='none')
    
    mask = np.invert(mask)
    masked = ma.masked_array(hm, mask)
    HM = ax.imshow(masked, cmap='viridis', vmin=-4, vmax=4, aspect='auto', interpolation='none')
    ax.set_facecolor('0.7')
    
    t = np.arange(0, 302, 50)+group_display
    ax.set_xticks(t)
    ax.set_xticklabels([hm.columns[i] for i in t])
    ax.set_yticks([])
    
    ax.scatter(hm.columns.get_loc(pos), -2, marker='v', s=50, color='k', clip_on=False)
    s_pos = hm.index.get_loc(s)
    ax.scatter(-3, s_pos, marker='>', s=50, color='k', clip_on=False)
    ax.text(-10, s_pos, s, ha='right', va='center', rotation=90)
    
    ax.set_xlabel('Position (nt)')
    ax.set_ylabel('Strain')
    
    ax.set_xlim(0,301+group_display)
    ax.set_ylim(hm.shape[0]-0.5, -0.5)
    
    ax.spines['right'].set_visible(False)
    ax.spines['top'].set_visible(False)
    ax.spines['left'].set_visible(False)
    ax.spines['bottom'].set_visible(False)
    
    ax_cbar = fig.add_axes((0.87,0.4,0.03,0.2))
    cbar = fig.colorbar(HM, cax=ax_cbar, label='Coverage depth (z-score)')
    cbar.outline.set_visible(False)
    
    fig.text(0.5, 0.99, f'{gid} {tig} {pos:.0f}', size=16, ha='center', va='top')
    
    #plt.savefig(f'/Users/mathieu/mhenault_landrylab/Publications/paradoxus_tes/fig/{gid}_{tig}_{pos:.0f}.png', dpi=300)
    plt.savefig(f'/Users/mathieu/mhenault_landrylab/Publications/paradoxus_tes/final_fig/Figure 5-Figure supplement {sf_idx}.pdf')
    plt.show()
    plt.close()

# %% [markdown]
# MA lines

# %% [markdown]
# Depth profiles

# %% [code]
with open('/Volumes/MacintoshHD2/seqdata/script/alias_conversion.pkl','rb') as fi:
    alias_conversion = pickle.load(fi)

# %% [markdown]
### Natural strains

# %% [code]
def plot_kruskal_wallis(df, factor, metric, ax, palette=None, y_robust=False, swarm=True):

    df = df.loc[np.invert(np.isnan(df[metric]))]
    len_factor = len(set(df[factor].values))
    factors = sorted(set(df[factor].values))
    df_min = min(df[metric])
    df_max = max(df[metric])
    if y_robust==True:
        df_max = np.quantile(df[metric], 0.95)
    df_span = df_max - df_min
    data = [df.loc[ids, metric].values for ids in df.groupby(factor).groups.values()]
    K, p = stats.kruskal(*data, nan_policy="omit")
    res = sp.posthoc_conover(df, val_col=metric, group_col=factor, p_adjust = 'fdr_bh')
    if swarm==True:
        bx = sns.boxplot(x=factor, y=metric, data=df, ax=ax, order=factors, showfliers=False, zorder=1)
        for b in ax.artists:
            b.set_facecolor([0,0,0,0])
            
        sns.swarmplot(x=factor, y=metric, data=df, palette=palette, ax=ax, order=factors, zorder=0)
    p_pattern = f'{p:.2e}'
    p_pattern = re.match('(\d\.\d+)e-(\d+)', p_pattern).groups()
    
    ax.set_title(fr"Kruskal-Wallis p={p_pattern[0]}$\times10^{{-{int(p_pattern[1])}}}$")
    
    if p<5e-2:
        bars_idx=3
        yval="no_value"
        for (i, j) in itertools.product(range(len_factor), range(len_factor)):
            if i<j:
                p=res.loc[factors[i],factors[j]]
                if p>5e-2:
                    continue
                else:
                    yval=df_max+(bars_idx)*0.02*df_span
                    ax.plot([i,j], [yval, yval], color="black", lw=1)
                    yval=yval+0.005*df_span
                    ax.text(np.mean([i,j]), yval, p_display(p), va="center", ha="center")
                    bars_idx+=3
        if yval!="no_value":
            ax.set_ylim(ax.get_ylim()[0], yval+0.1*(yval-df_min))

# %% [code]
with open('/Users/mathieu/paradoxus_nanopore/paradoxus4/te_depth/coverage_ws.pkl','rb') as fi:
    coverage_ws = pickle.load(fi)
with open('/Users/mathieu/paradoxus_nanopore/paradoxus4/te_depth/cov_ws_format.pkl','rb') as fi:
    cov_ws_format = pickle.load(fi)
coverage_ws = coverage_ws.drop('MSH-605', axis=0)
cov_ws_format = cov_ws_format.loc[cov_ws_format['strain']!='MSH-605']

# %% [code]
fig = plt.figure(figsize=[10,6])
gs = plt.GridSpec(ncols=3, nrows=1, wspace=0.25, bottom=0.1, left=0.07, top=0.92, right=0.98)
group_order = dict(zip(['A','B','C','Ci','D1','D2'], range(6)))
for fam, ax_idx in zip(['TY1_I','TY3_1p_I','Tsu4_I'], range(3)):
    ax = fig.add_subplot(gs[ax_idx])
    df = cov_ws_format.loc[cov_ws_format['fam']==fam]
    plot_kruskal_wallis(df, 'group', 'cov', ax,
                       palette=df.groupby('group').apply(lambda x: x['color'].iloc[0]).to_dict())
    ax.set_title(fam_alias[fam[:-2]]+'\n'+ax.get_title())
    if ax_idx==0:
        ax.set_ylabel('CN (log$_2$ NRD)')
    else:
        ax.set_ylabel('')
    ax.set_xlabel('')
    x_labels = []
    for g in ax.get_xticklabels():
        n = len(set(df.loc[(np.invert(np.isnan(df['cov']))) & (df['group']==g._text), 'strain']))
        nl = strain_dict[group_alias[g._text]]
        x_labels.append(f'{nl}\n({n:d})')
    ax.set_xticklabels(x_labels)


sns.despine(trim=True)
plt.savefig(f'/Users/mathieu/mhenault_landrylab/Publications/paradoxus_tes/fig/ws_by_lineage_nrd.png',dpi=300)
plt.show()
plt.close()

# %% [code]
fig, ax = plt.subplots(figsize=[6,6])

ax.scatter(coverage_ws['TY1_I'], coverage_ws['Tsu4_I'], c=strains.loc[coverage_ws.index, 'color'])

strain_offset_dict = {'16_037B':(0.5,1), 'LL2011_004':(0.5,3), '14_103Ci':(1,2)}

for (s,fam), df in genes_overlaps_pretty.groupby(['strain','family']):
    sox, soy = strain_offset_dict[s]
    si = '\n'.join([f'{i} ({fam_alias[fam]})' for i in df['gene_ID'].values])
    group, s_clean = df.iloc[0,[2,4]].values
    posx = coverage_ws.loc[s, 'TY1_I']
    posy = coverage_ws.loc[s, 'Tsu4_I']
    ax.plot([posx, posx+sox], [posy, posy+soy], color='k', lw=1, zorder=10)
    ax.text(posx+sox, posy+soy, f'{s_clean}\n{si}', ha='left', va='bottom', zorder=10, size=9,
            bbox=dict(boxstyle='round', facecolor='white', edgecolor='k'))

ax.axvline(np.median(cov_ws_format.loc[(cov_ws_format['group']=='C') & (cov_ws_format['fam']=='TY1_I'), 'cov']),
           color=colors_dict[3], ls=':', zorder=0)
ax.axhline(np.median(cov_ws_format.loc[(cov_ws_format['group']=='B') & (cov_ws_format['fam']=='Tsu4_I'), 'cov']),
           color=colors_dict[2], ls=':', zorder=0)
ax.set_xlabel('Ty1 CN (log$_2$ NRD)')
ax.set_ylabel('Tsu4 CN (log$_2$ NRD)')
    
sns.despine(trim=True)
plt.tight_layout()
#plt.savefig('/Users/mathieu/mhenault_landrylab/Publications/paradoxus_tes/fig/strains_with_orf_disrupting.png', dpi=300)
plt.savefig('/Users/mathieu/mhenault_landrylab/Publications/paradoxus_tes/final_fig/Figure 5-Figure supplement 2.pdf')
plt.show()
plt.close()

# %% [markdown]
# correlate median CNs with estimates of nucleotide diversity

# %% [code]
with open('/Volumes/MacintoshHD2/seqdata/freebayes/pi.pkl', 'rb') as fi:
    PI = pickle.load(fi)

# %% [code]
#strains_by_group = strains.groupby('group').apply(lambda x: list(x['strain'])).to_dict()
pi_cn = []
legend_elms = []
markers_fam = {'TY1_I':'o', 'TY3_1p_I':'s', 'Tsu4_I':'^'}

for fam, m in markers_fam.items():
    legend_elms.append(Line2D([0],[0],color='w',marker=m,mfc='0.5',label=fam_alias[fam[:-2]]))

for group, df in strains.groupby('group'):
    if group in ['A','B','C']:
        pi = PI[group]
        legend_elms.append(Line2D([0],[0],color='w',marker='o',mfc=colors_dict[group_alias[group]],label=strain_dict[group_alias[group]]))
        for fam in ['TY1_I','TY3_1p_I','Tsu4_I']:
            cn = np.nanmedian(coverage_ws.loc[df.index, fam])
            pi_cn.append([group, fam, cn, pi])
pi_cn = pd.DataFrame(pi_cn, columns=['group','family','cov','pi'])

fig = plt.figure(figsize=[5,4])
gs = plt.GridSpec(ncols=2, nrows=1, width_ratios=[5,1], wspace=0.3, left=0.17, bottom=0.13, right=0.92, top=0.98)
ax = fig.add_subplot(gs[0])
sns.scatterplot(x='pi', y='cov', hue='group', style='family', data=pi_cn, ax=ax,
                palette=strains.groupby('group').apply(lambda x: list(set(x['color'].values))[0]).to_dict(),
               markers=markers_fam, legend=False)
ax.set_xlabel('$\pi_S$')
ax.set_ylabel('Median CN ($log_2$ NRD)')

ax = fig.add_subplot(gs[1])
ax.axis('off')
ax.legend(handles=legend_elms, frameon=False, loc=10)

sns.despine()
plt.savefig('/Users/mathieu/mhenault_landrylab/Publications/paradoxus_tes/fig/pi_cn.png', dpi=300)
plt.show()
plt.close()

# %% [markdown]
## MA lines

# %% [code]
crosses = ['VL3','VL4','VL5','VL1','VL2','L1','L2','M1','M2','H1','H2']
cross_alias = dict(zip(crosses, ['CC1','CC2','CC3','BB1','BB2','BC1','BC2','BA1','BA2','BSc1','BSc2']))
parents_ins_dict = {'VL1':('MSH-604','LL2012_028'),
                    'VL2':('UWOPS-91-202','LL2012_021'),
                    'VL3':('LL2011_004','MSH-587-1'),
                    'VL4':('LL2011_009','LL2011_012'),
                    'VL5':('LL2011_009','LL2011_001'),
                    'L1':('MSH-604','LL2011_004'),
                    'L2':('UWOPS-91-202','LL2011_009'),
                    'M1':('MSH-604','YPS644'),
                    'M2':('UWOPS-91-202','YPS744'),
                    'H1':('MSH-604','LL2013_040'),
                    'H2':('UWOPS-91-202','LL2013_054')}
parents_lineage_membership = {'MSH-604':('B','#EE0000'),
                              'UWOPS-91-202':('B','#EE0000'),
                              'LL2012_028':('B','#EE0000'),
                              'LL2012_021':('B','#EE0000'),
                              'LL2011_004':('C','#00008B'),
                              'MSH-587-1':('C','#00008B'),
                              'LL2011_009':('C','#00008B'),
                              'LL2011_012':('C','#00008B'),
                              'LL2011_001':('C','#00008B'),
                              'YPS644':('A','#00CD00'),
                              'YPS744':('A','#00CD00'),
                              'LL2013_040':('Scer','k'),
                              'LL2013_054':('Scer','k')}

# %% [code]
# import data on MA strains
ma_strains = pd.read_csv('/Volumes/MacintoshHD2/seqdata/script/ma_strains.tsv', sep='\t', header=0, index_col=0)
ma_strains_ref = pd.read_csv('/Volumes/MacintoshHD2/seqdata/script/ma_strains_ref.tsv', sep='\t', header=0, index_col=0)

# %% [code]
cross_color_dict = ma_strains.groupby('cross')['cross_color'].apply(lambda x: list(set(x))[0]).to_dict()

# %% [code]
with open('/Users/mathieu/paradoxus_nanopore/paradoxus4/te_depth/coverage_ma.pkl','rb') as fi:
    coverage_ma = pickle.load(fi)
with open('/Users/mathieu/paradoxus_nanopore/paradoxus4/te_depth/coverage_ma_norm.pkl','rb') as fi:
    coverage_ma_norm = pickle.load(fi)
with open('/Users/mathieu/paradoxus_nanopore/paradoxus4/te_depth/cov_ma_format.pkl','rb') as fi:
    cov_ma_format = pickle.load(fi)

# %% [code]
cov_ma_format['strain_agg'] = ['%s_%.d' % (i,j)  for (i,j) in cov_ma_format[['strain','passage']].values]
# add raw values of coverage
for (cross, fam), df in cov_ma_format.groupby(['cross','family']):
    
    data = coverage_ma.loc[df['filename'].values, fam]
    cov_ma_format.loc[df.index, 'cov_raw'] = data.values

# %% [code]
for fam in ['TY1_I','TY3_1p_I','Tsu4_I']:
    fig = plt.figure(figsize=[15,8])
    gs = plt.GridSpec(ncols=4, nrows=3, hspace=0.5, wspace=0.5, left=0.05, bottom=0.08, right=0.98, top=0.95)

    for cross, (ax_row, ax_col) in zip(crosses, itertools.product(range(3),range(4))):
        #ax = axes[ax_row, ax_col]
        ax = fig.add_subplot(gs[ax_row, ax_col])
        color=cross_color_dict[cross]
        #ax.scatter(1, 1, color=cross_color_dict[cross])
        df = cov_ma_format.loc[(cov_ma_format['cross']==cross) & (cov_ma_format['family']==fam)]
        sns.lineplot(x='passage', y='cov', data=df, units='strain', estimator=None, color=color, ax=ax, alpha=0.3)

        ax.set_xlabel('Passage', size=9)
        ax.set_ylabel('log2 NRD', size=9)
        ax.set_title(cross)

    plt.savefig(f"/Users/mathieu/paradoxus_nanopore/paradoxus4/tes_analysis/fig/cov_by_ma_cross_lineplot_{fam}.png", dpi=300)
    plt.close()

# %% [code]
def p_display(p):
    if p >= 0.05:
            p_display="ns"
    if (0.01 <= p < 0.05):
        p_display="*"
    if (0.001 <= p < 0.01):
        p_display="**"
    if (p < 0.001):
        p_display="***"
    return(p_display)

# %% [code]
fig, axes = plt.subplots(ncols=3, figsize=[13,5], gridspec_kw={'width_ratios':[12,11,8]})
ax_idx=0
    
for fam, yticks in zip(["TY1_I","TY3_1p_I","Tsu4_I"], [np.arange(-0.5,1.5,0.5), np.arange(-0.5,1,0.5), np.arange(-1,3,1)]):
            
    ax=axes[ax_idx]
    
    data = cov_ma_format.loc[(cov_ma_format["family"]==fam) &
                             (cov_ma_format["genotype"]!='P') &
                             #(cov_ma_format["genotype"]!='H') &
                             (np.invert(np.isnan(cov_ma_format['cov'])))]
    cross_order = [i for i in crosses if i in data['cross'].values]
    sns.boxplot(x="cross", y="cov", hue="timepoint", data=data, order=[c for c in cross_order if c in data['cross'].values], ax=ax)
    
    x_labels = []
    for g in ax.get_xticklabels():
        n = len(set(data.loc[data['cross']==g._text, 'strain']))
        nl = cross_alias[g._text]
        x_labels.append(f'{nl}\n({n:d})')

    ax.set_xticklabels(x_labels, size=9)
    ax.get_legend().remove()
    
    # convert the color code of boxes
    for i, cross in enumerate(cross_order):
        # change facecolor of Tend boxes
        box = ax.artists[2*i+1]
        box.set_facecolor(cross_color_dict[cross])
        # change edgecolor of Tini
        box = ax.artists[2*i]
        box.set_edgecolor(cross_color_dict[cross])
        box.set_facecolor("w")
        for l in ax.lines:
            ave_pos = np.mean(l.get_data()[0])
            if (i-0.4 < ave_pos < i):
                l.set_color(cross_color_dict[cross])        

    max_value = np.quantile(data['cov'], 1)
    min_value = np.quantile(data['cov'], 0.002)
    yrange = max_value-min_value
    
    # Wilcoxon signed-rank test

    raw_pvals_wilcoxon = []
    raw_pvals_levene = []
    for i, cross in enumerate(cross_order):
        sub=data.loc[data["cross"]==cross].copy()

        W, p = stats.wilcoxon(sub.loc[sub["timepoint"]=="Tini", "cov"], sub.loc[sub["timepoint"]=="Tend", "cov"])
        raw_pvals_wilcoxon.append(p)
        
        W, p = stats.levene(sub.loc[sub["timepoint"]=="Tini", "cov"], sub.loc[sub["timepoint"]=="Tend", "cov"])
        raw_pvals_levene.append(p)
    
    corr_pvals_wilcoxon = sm.stats.multipletests(raw_pvals_wilcoxon, alpha=0.05, method='fdr_bh')[1]
    corr_pvals_levene = sm.stats.multipletests(raw_pvals_levene, alpha=0.05, method='fdr_bh')[1]
    
    for i, cross in enumerate(cross_order):
             
        # print Wilcoxon test p-value
        p = corr_pvals_wilcoxon[i]
            
        ax.text(i, max_value+0.18*yrange, p_display(p), ha="center", va="center", color="black")
        
        # print Levene p-value
        p = corr_pvals_levene[i]
            
        ax.text(i, max_value+0.1*yrange, p_display(p), ha="center", va="center", color="blue")
    
    ax.set_ylim(min_value-0.1*yrange, max_value+0.4*yrange)
    ax.set_yticks(yticks)
    ax.set_title(fam_alias[fam[:-2]], size=18)
    if ax_idx==0:
        ax.set_ylabel("CN (log$_2$ NRD)")
    else:
        ax.set_ylabel('')
    ax.set_xlabel('')        
    
    ax.legend(handles=[Line2D([0],[0], marker="s", ms=10, mfc="w", mec="0.5", color="w", label="$T_{ini}$"),
                       Line2D([0],[0], marker="s", ms=10, mfc="0.5", mec=(0.25,0.25,0.25), color="w", label="$T_{end}$")],
             loc=9, ncol=2, frameon=False)
    
    ax_idx+=1

plt.tight_layout()
sns.despine(trim=True)
plt.savefig("/Users/mathieu/mhenault_landrylab/Publications/paradoxus_tes/fig/cov_by_ma_cross_internal.png", dpi=300)
plt.show()
plt.close()

# %% [code]
# make a heatmap showing the crosses realized in this study
cross_heatmap = pd.DataFrame(np.zeros([13,13]), index=parents_lineage_membership.keys(), columns=parents_lineage_membership.keys())
cross_heatmap[:] = np.nan
cross_heatmap_text = cross_heatmap.copy()
cross_heatmap_text[:] = ''
cross_color_cmap = mpl.colors.ListedColormap([cross_color_dict[c] for c in crosses])
for cross_idx, cross in enumerate(crosses):
    p1, p2 = parents_ins_dict[cross]
    cross_heatmap.loc[p1, p2] = cross_idx
    cross_heatmap_text.loc[p1, p2] = cross_alias[cross]
cross_heatmap = cross_heatmap.dropna(axis=0, how='all').dropna(axis=1, how='all')

# %% [code]
# plot the parental abundances
te_sequences = ['3-u10-utg30_pilon-TY1-207463-207779','3-u19-utg87_pilon-TY3_1p-850187-850550','5-u2-utg119_pilon-Tsu4-116320-116610']
parental_abundances = []

for cross_rank, cross in enumerate(crosses):
    for s in parents_ins_dict[cross]:
        s_index = ma_strains.loc[ma_strains['strain']==s].iloc[0].name
        for fam in ['TY1_I','TY3_1p_I','Tsu4_I']:
            parental_abundances.append([cross_rank, cross, s, s_index, fam_alias[fam[:-2]], fam, coverage_ma.loc[s_index, fam]])
parental_abundances = pd.DataFrame(parental_abundances, columns=['cross_rank','cross','strain','filename','fam','family','cov'])
# cutoff abundance to -1.25
parental_abundances['cov'] = np.where(parental_abundances['cov']<-1.25, -1.25, parental_abundances['cov'])
parental_abundances['cross_color'] = [cross_color_dict[cross] for cross in parental_abundances['cross'].values]

# %% [code]
parental_abundances.to_csv('/Users/mathieu/mhenault_landrylab/Publications/paradoxus_tes/resubmission1_elife/figure_data/Figure 6d.csv')

# %% [code]
# heatmap of crosses
fig, ax = plt.subplots(figsize=[3.8,2.2])
sns.heatmap(cross_heatmap, cmap=cross_color_cmap, cbar=False, ax=ax)

for (i,s1), (j,s2) in itertools.product(enumerate(cross_heatmap.index), enumerate(cross_heatmap.columns)):
    t = cross_heatmap_text.loc[s1,s2] 
    if t!='':
        ax.text(j+0.5, i+0.5, s=t, ha='center', va='center', color='white', size=7.5)

for t in ax.xaxis.get_ticklabels():
    t.set_color(parents_lineage_membership[t.get_text()][1])
    t.set_fontsize(7.5)

for t in ax.yaxis.get_ticklabels():
    t.set_color(parents_lineage_membership[t.get_text()][1])
    t.set_fontsize(7.5)
    t.set_rotation(45)

sns.despine(trim=True)
plt.tight_layout()
plt.savefig('/Users/mathieu/mhenault_landrylab/Publications/paradoxus_tes/fig/cross_heatmap.png', dpi=300)
plt.show()
plt.close()

# %% [code]
fig, axes = plt.subplots(ncols=3, nrows=1, figsize=[13,3.5])

# cross-wise parental abundance of Ty elements
for ax_idx, fam in enumerate(['Ty1','Ty3p','Tsu4']):
    
    ax = axes[ax_idx]
    df = parental_abundances.loc[parental_abundances['fam']==fam].copy().sort_values(by=['cross_rank','cov']).reset_index(drop=True)
    for cross, df2 in df.groupby('cross'):
        
        ax.plot(df2.index, df2['cov'], lw=2, color=cross_color_dict[cross])
        
    
    
    ax.set_xticks(range(22))
    ax.set_xticklabels(df['strain'], rotation=90, size=8)
    for t in ax.xaxis.get_ticklabels():
        t.set_color(parents_lineage_membership[t.get_text()][1])
        
        
    yspan = np.array(ax.get_ylim())
    h = 0.1*np.sum(yspan*np.array([-1,1]))
    yspan[0] = yspan[0]-h
    ax.set_ylim(yspan)
    
    for cross, df2 in df.groupby('cross'):
        R = Rectangle((df2.index[0]-0.5, ax.get_ylim()[0]), 2, h, fc=cross_color_dict[cross])
        ax.add_patch(R)
        ax.text(np.mean(df2.index), ax.get_ylim()[0]+0.5*h, cross_alias[cross], c='white', ha='center', va='center', size=8)
       
    ax.set_title(fam, size=18)
    if ax_idx==0:
        ax.set_ylabel('CN (log$_2$ NRD)')
    else:
        ax.set_ylabel('')
    ax_idx+=1

plt.tight_layout()
sns.despine(trim=True)
plt.savefig("/Users/mathieu/mhenault_landrylab/Publications/paradoxus_tes/fig/parental_abundances.png", dpi=300)
plt.show()
plt.close()

# %% [code]
RE_pval = {}
for fam in ['TY1_I', 'TY3_1p_I', 'Tsu4_I']:
    data = cov_ma_format.loc[(cov_ma_format['genotype']!='P') 
                             & (cov_ma_format['family']==fam)]
    RE_model = smf.mixedlm('cov_raw ~ passage', data, groups='cross', re_formula='~passage')
    RE_model_fit = RE_model.fit()
    RE_pval[fam] = RE_model_fit.pvalues['passage']

# %% [code]
# Need the divergence estimates between parental strains as covariates in the model. 
# Generate a list of picard commands to add read groups to bam files of the parents
picard_commands = []
for f in ma_strains.loc[(ma_strains['genotype']=='P')].index:
    s,i = ma_strains.loc[f, ['strain','index']]
    command = f'java -jar /Users/mathieu/software/picard.jar AddOrReplaceReadGroups I={f}_SpB_rmdup.bam O={f}_SpB_rmdup_rg.bam RGID={s} RGLB={s} RGPL=illumina RGPU={i} RGSM={s}' 
    picard_commands.append(command)
with open('/Users/mathieu/temp/picard.commands','w') as fo:
    fo.write('\n'.join(picard_commands))

# %% [code]
# import the tree produced by MrBayes
parents_tree = dendropy.Tree.get(path='/Volumes/MacintoshHD2/seqdata/freebayes/freebayes.parents.combined.fil.sub.min4.nexus.con.tre', 
                                schema='nexus')
parents_tree.phylogenetic_distance_matrix().as_data_table().write_csv(out='/Volumes/MacintoshHD2/seqdata/freebayes/parents_distances.csv')
parents_dist_matrix = pd.read_csv('/Volumes/MacintoshHD2/seqdata/freebayes/parents_distances.csv', index_col=0)
parents_dist_matrix.columns = [i.replace(' ', '_') for i in parents_dist_matrix.columns]
parents_dist_matrix.index = [i.replace(' ', '_') for i in parents_dist_matrix.index]

# %% [code]
parents_dist = {}
for cross in crosses:
    p1, p2 = parents_ins_dict[cross]
    parents_dist[cross] = parents_dist_matrix.loc[p1, p2]
parents_dist = pd.Series(parents_dist)

# %% [code]
pd.concat([pd.Series(cross_alias), parents_dist], axis=1).rename(columns={0:'cross',1:'dist'}).to_csv('/Users/mathieu/mhenault_landrylab/Publications/paradoxus_tes/resubmission1_elife/figure_data/Figure 6f.csv')

# %% [code]
corr_div_abund = []
for (cross, fam), df1 in cov_ma_format.sort_values(by='passage').groupby(['cross','family']):
    genotype, cross_color = df1[['genotype','cross_color']].iloc[0].values
    if fam in ['TY1_I','TY3_1p_I','Tsu4_I']:
        DELTA_COV = []
        for s, df2 in df1.groupby('strain'):
            DELTA_COV.append(np.sum(df2['cov'].values * np.array([-1,1])))
        delta_cov = np.mean(DELTA_COV)
        
        p_dist = parents_dist[cross]
        p_abd = parental_abundances.loc[(parental_abundances['cross']==cross) & 
                                        (parental_abundances['family']==fam), 'cov']
        p_mean_abd = np.log2(np.mean(p_abd.apply(lambda x: 2**x)))
        p_delta_abd = abs(np.sum(p_abd.values * np.array([-1,1])))
        
        
        corr_div_abund.append([cross, genotype, cross_color, fam, delta_cov, p_dist, p_mean_abd, p_delta_abd])
corr_div_abund = pd.DataFrame(corr_div_abund, columns=['cross','genotype','cross_color','fam','delta_cov','p_dist','p_mean_abd','p_delta_abd'])

# %% [code]
sw = []
for fam, df in corr_div_abund.groupby('fam'):
    W, p = stats.shapiro(df['delta_cov'])
    sw.append([cross, fam, p])

# %% [code]
#linear model fitting
OLS = {}
for fam in ['TY1_I','TY3_1p_I','Tsu4_I']:
    OLS[fam] = {}
    data = corr_div_abund.loc[corr_div_abund['fam']==fam]
    m = 'delta_cov ~ p_mean_abd + p_dist'
    model = smf.ols(m, data)
    model_fit = model.fit()
    
    print(fam)
    print(model_fit.aic, model_fit.rsquared, model_fit.rsquared_adj)
    fig = plt.figure(figsize=(12, 8))
    fig = sm.graphics.plot_ccpr_grid(model_fit, fig=fig)
    plt.show()
    plt.close()

    OLS[fam]['params'] = pd.concat([model_fit.pvalues, model_fit.params], axis=1)
    OLS[fam]['model'] = model_fit

# %% [code]
results_glm = pd.read_html(model.fit().summary().tables[1].as_html(), header=0, index_col=0)[0]
    
results_glm["ci"] = ["[%.3f, %.3f]" % tuple(results_glm.loc[i,['[0.025','0.975]']].values) for i in results_glm.index]
exact_pvalues = model.fit().pvalues
for i in exact_pvalues.index:
    if exact_pvalues.loc[i] >= 0.01:
        p_disp = "%.3f" % exact_pvalues.loc[i]
    if exact_pvalues.loc[i] < 0.01:
        p_disp = "%.3e" % exact_pvalues.loc[i]
    results_glm.loc[i,"P>|z|"] = p_disp

#results_glm.to_csv("/Users/mathieu/paradoxus_nanopore/paradoxus4/tes_analysis/glm_abd_div.csv")

# %% [code]
for fam in ['TY1_I','TY3_1p_I','Tsu4_I']:
    m = OLS[fam]['model']
    print(m.rsquared, m.mse_total, m.mse_model, m.mse_resid)

# %% [code]
fig = plt.figure(figsize=[13,3.2])
gs = plt.GridSpec(ncols=6, nrows=2, height_ratios=[2,3], wspace=0.9, hspace=0.5, left=0.08, bottom=0.17, top=0.95, right=0.98)

ax = fig.add_subplot(gs[0,:])
ax.axis('off')
ax.text(0.35, 0.9, s=r'$y_c = \mu + \beta_1x_{c1} + \beta_2x_{c2} + \epsilon_c$', ha='center', va='center', size=20)
ax.text(0.35, 0.45, r'$c \in$ {CC1, CC2, ..., BSc}', ha='center', va='center', size=12)
ax.text(0.65, 0.75, s='\n'.join([r'$y_c$ : mean $\Delta$CN',r'$x_{c1}$ : parental CN', r'$x_{c2}$ : parental div']),
        ha='center', va='center', size=12)

for i, fam in enumerate(['TY1_I','TY3_1p_I','Tsu4_I']):
    ax = fig.add_subplot(gs[0, 2*i:2*(i+1)])
    ax.axis('off')
    ax.text(0.5, 0.05, s=fam_alias[fam[:-2]], ha='center', va='center', size=18)


var_alias = {'p_mean_abd':r'$x_{c1}$', 'p_dist':r'$x_{c2}$'}
beta_alias = {'p_mean_abd':r'$\beta_1$', 'p_dist':r'$\beta_2$'}

for (ax_row, var), (ax_col, fam) in itertools.product(enumerate(['p_mean_abd','p_dist']),
                                                    enumerate(['TY1_I','TY3_1p_I','Tsu4_I'])):
    
    #ax = fig.add_subplot(gs[ax_row+1, ax_col])
    ax = fig.add_subplot(gs[1, 2*ax_col+ax_row])
    
    data = corr_div_abund.loc[corr_div_abund['fam']==fam]
    model_fit = OLS[fam]['model']
    
    ax.scatter(data[var], (data[var]*model_fit.params[var])+model_fit.resid, color=data['cross_color'],
              marker='o', lw=0)
    ax.margins(0.1)
    ax.plot(ax.get_xlim(), np.array(ax.get_xlim())*model_fit.params[var], color='black', zorder=0)
    
    pval = model_fit.pvalues[var]
    ax.set_title(f'p={pval:.3f}', size=12)
    ax.set_ylabel(beta_alias[var]+var_alias[var]+r' + $\epsilon$')
    ax.set_xlabel(var_alias[var])
    
sns.despine(trim=False)

plt.savefig("/Users/mathieu/mhenault_landrylab/Publications/paradoxus_tes/fig/ols_abd_div.png", dpi=300)
plt.show()
plt.close()

# %% [code]
# compare depth at Tini with expectation from the parents
ax_cross_dict = dict([(j,i) for (i,j) in enumerate(crosses)])
fig = plt.figure(figsize=[16,8])
gs = plt.GridSpec(ncols=12, nrows=3, hspace=0.4, wspace=0.9, width_ratios=[1,1,1,1,1,1,1,1,1,1,1,0.2],
                 left=0.05, bottom=0.05, right=1, top=0.95)

for cross, df in ma_strains.loc[(ma_strains['diploid_filter']) &
                                (ma_strains['identity_filter']) &
                                (ma_strains['timepoint_filter'])].groupby('cross'):
    if cross!='P':
        for ax_fam, fam in enumerate(['TY1_I','TY3_1p_I','Tsu4_I']):
            data = pd.concat([coverage_ma.loc[df.index, fam].rename('cov'), df['timepoint'], df['strain']], axis=1)
            if not all(np.isnan(data['cov'])):
                
                ax = fig.add_subplot(gs[ax_fam, ax_cross_dict[cross]])
                sns.boxplot(x='timepoint', y='cov', ax=ax, data=data, color='white', order=['Tini','Tend'])
                for b in ax.artists:
                    b.set_facecolor((1,1,1,0))
                for s, df1 in data.sort_values(by='timepoint', ascending=False).groupby('strain'):
                    ax.plot([0,1], df1['cov'].values, color=cross_color_dict[cross], lw=0.5, zorder=2)
                    
                # add the cumul of parental CNs
                parents = ma_strains.loc[ma_strains['strain'].isin(parents_ins_dict[cross])]
                parental_value = np.log2(np.mean(coverage_ma.loc[parents.index, fam].apply(lambda x: 2**x)))
                ax.scatter(-1, parental_value, marker='o', color='w', edgecolors=cross_color_dict[cross])
                
                ax.set_xticks(np.arange(-1, 2, 1))
                ax.set_xticklabels(['Par.','$T_{ini}$','$T_{end}$'], size=9)
                ax.set_xlim(-1.5, 1.5)
                ax.set_xlabel('')
                if ax_cross_dict[cross]==0:
                    ax.set_ylabel('CN (log$_2$ NRD)')
                else:
                    ax.set_ylabel('')
                if ax_fam==0:
                    ax.set_title(cross_alias[cross], size=14)
                    
for ax_fam, fam in enumerate(['TY1_I','TY3_1p_I','Tsu4_I']):
    ax = fig.add_subplot(gs[ax_fam, -1])
    ax.axis('off')
    ax.text(-1, 0.5, fam_alias[fam[:-2]], size=18, rotation=270, ha='left', va='center')
                    
sns.despine(trim=True)
#plt.savefig('/Users/mathieu/mhenault_landrylab/Publications/paradoxus_tes/fig/ma_cov_with_parents.png', dpi=300)
plt.savefig('/Users/mathieu/mhenault_landrylab/Publications/paradoxus_tes/final_fig/Figure 6-Figure supplement 1.pdf')
plt.show()
plt.close()

# %% [code]
# export strains for supp files
MSE = ma_strains.loc[(ma_strains['diploid_filter']) & 
                     (ma_strains['timepoint_filter']) & 
                     (ma_strains['identity_filter'])].copy()
MSE['Cross'] = MSE['cross'].apply(lambda x: cross_alias[x])
MSE['strain_sort'] = MSE['strain'].apply(lambda x: int(x[1:]))
cross_order_export = dict(zip(['VL3','VL4','VL5','VL1','VL2','L1','L2','M1','M2','H1','H2'], range(11)))
MSE['cross_sort'] = MSE['cross'].apply(lambda x: cross_order_export[x])
MSE['p_div'] = parents_dist.loc[MSE['cross'].values].values
for f in ['TY1_I','TY3_1p_I','Tsu4_I']:
    MSE[f] = coverage_ma.loc[MSE.index, f]
MSE = MSE.sort_values(by=['cross_sort','strain_sort','passage'])[['strain','Cross','timepoint','p_div','TY1_I','TY3_1p_I','Tsu4_I','filename']]
MSE.to_csv('/Users/mathieu/mhenault_landrylab/Publications/paradoxus_tes/ma_strains_export.csv', index=False, sep='\t')

# %% [code]
WSE = pd.read_csv('/Volumes/MacintoshHD2/seqdata/data/new_strain_correspondances_loc_man.csv', sep=',')
WSE = WSE.loc[WSE['lib_mh']!='MSH-605']
group_alias_export = {'A':'SpA','B':'SpB','C':'SpC','Ci':'SpC*','D1':'SpD1','D2':'SpD2'}
WSE['Lineage'] = WSE['group'].apply(lambda x: group_alias_export[x])
WSE = WSE.sort_values(by=['group','lib_mh'])[['lib_mh','Lineage','loc','N','W','seq+pheno']]
for f in ['TY1_I','TY3_1p_I','Tsu4_I']:
    WSE[f] = coverage_ws.loc[WSE['lib_mh'].values, f].values
WSE.to_csv('/Users/mathieu/mhenault_landrylab/Publications/paradoxus_tes/ws_strains_export.csv', index=False, sep='\t')
