# Supplementary material for: The effect of hybridization on transposable element accumulation in an undomesticated fungal species
Source: eLife. 2020 Sep 21;9:e60474. doi: 10.7554/eLife.60474 (PMC7584455; doi:10.7554/eLife.60474)
Supplement: Supplementary file 2. [file elife-60474-supp2.zip › script/Ty_poly_analysis.ipynb]

# %% [code]
import pandas as pd
import numpy as np
from Bio import SeqIO
import itertools
from scipy import stats
import pickle
from sklearn import cluster
import re
import progressbar

# %% [markdown]
# Import data

# %% [code]
# Import the conversions between genome and alignment coordinates
with open("/Users/mathieu/paradoxus_nanopore/paradoxus4/tes_analysis/aln_blocks.pkl","rb") as pkl_in:
    aln_blocks=pickle.load(pkl_in)

# Import the genomes into 
with open("/Users/mathieu/paradoxus_nanopore/paradoxus4/tes_analysis/TE_ALN.pkl","rb") as pkl_in:
    TE_ALN=pickle.load(pkl_in)
# Import alignment boundaries
with open("/Users/mathieu/paradoxus_nanopore/paradoxus4/tes_analysis/aln_bound.pkl","rb") as pkl_in:
    aln_bound=pickle.load(pkl_in)
# import assemblies 
assemblies_alias=dict(zip(range(9),
    ['/Users/mathieu/mhenault_landrylab/Sequences/ref_genomes/YPS138_pacbio/YPS138.genome.fa',
 '/Users/mathieu/paradoxus_nanopore/paradoxus4/barcode01/smartdenovo/pilon/paradoxus4_bc01_smartdenovo_pilon-nanopolish_reordered.fasta',
 '/Users/mathieu/paradoxus_nanopore/paradoxus4/barcode02/smartdenovo/pilon/paradoxus4_bc02_smartdenovo_pilon-nanopolish_reordered.fasta',
 '/Users/mathieu/paradoxus_nanopore/paradoxus4/barcode03/smartdenovo/pilon/paradoxus4_bc03_smartdenovo_pilon-nanopolish_reordered.fasta',
 '/Users/mathieu/paradoxus_nanopore/paradoxus4/barcode04/smartdenovo/pilon/paradoxus4_bc04_smartdenovo_pilon-nanopolish_reordered.fasta',
 '/Users/mathieu/paradoxus_nanopore/paradoxus4/barcode05/smartdenovo/pilon/paradoxus4_bc05_smartdenovo_pilon-nanopolish_reordered.fasta',
 '/Users/mathieu/paradoxus_nanopore/paradoxus4/barcode06/smartdenovo/pilon/paradoxus4_bc06_smartdenovo_pilon-nanopolish_reordered.fasta',
     '/Users/mathieu/mhenault_landrylab/Sequences/ref_genomes/YPS128_pacbio/YPS128.genome.fa',
     '/Users/mathieu/mhenault_landrylab/Sequences/ref_genomes/S288C_pacbio/S288c.genome.fa'
]))

FASTA={}
fasta={}
for AS in range(9):
    
    fasta_temp=[]
    with open(assemblies_alias[AS]) as file_in:
        for j in SeqIO.parse(file_in, "fasta"):
            fasta_temp.append(j)
    FASTA[AS]="".join([str(j.seq) for j in fasta_temp])
    tig_starts=[0]+list(np.cumsum([len(j.seq) for j in fasta_temp]))[:-1]
    tig_names=[j.id for j in fasta_temp]
    fasta[AS]=dict(zip(tig_names, tig_starts))

# Import cluster data with orthogroups
with open("/Users/mathieu/paradoxus_nanopore/paradoxus4/tes_analysis/CLUSTER_OG.pkl", "rb") as fi:
    CLUSTER_OG = pickle.load(fi)

# Import cluster data
with open("/Users/mathieu/paradoxus_nanopore/paradoxus4/tes_analysis/CLUSTER_MERGE.pkl", "rb") as fi:
    CLUSTER_MERGE = pickle.load(fi)

# define families
families=sorted(set(CLUSTER_OG["family"].values))

# Import orthogroups
with open("/Users/mathieu/paradoxus_nanopore/paradoxus4/tes_analysis/SP.pkl","rb") as fi:
    SP = pickle.load(fi)

fam_dict={"TY1":["TY1","TY2"],
         "TY2":["TY1","TY2"],
         "TY3":["TY3","TY3_1p"],
         "TY3_1p":["TY3","TY3_1p"],
         "TY4":["TY4","Tsu4"],
         "Tsu4":["TY4","Tsu4"],
         "TY5":["TY5"]}

# %% [markdown]
# General functions definitions

# %% [code]
# extract informations from the stats file produced by samtools

def stats_parse(file, directory):
    
    # file: complete file name, ending with .vcf
    # directory: complete directory path, including the final forward slash
    
    STATS={}
    with open(directory+file,"r") as file_in:
        stats_temp=[line.split("\t") for line in file_in.read().splitlines() if line[0]!="#"]
    categories=set([i[0] for i in stats_temp])
    for i in categories:
        STATS[i]={}
    for i in stats_temp:
        STATS[i[0]][i[1]]=i[2:]
        
    return STATS

def VCF_parse(name, file, directory, ref, fasta_starts, aln_blocks, start_vcf):

    # name: name to be used for the strain
    # file: complete file name, ending with .vcf
    # directory: complete directory path, including the final forward slash
    # ref: index of the reference genome used for mapping. Must apply to both
    #      fasta_starts and aln_blocks
    # fasta_starts: dictionary of contig start coordinates for reference genome
    # aln_blocks: aln_blocks object
    # start_vcf: line (0-based) at which the VCF columns are found
    
    with open(directory+file,"r") as vcf_in:
        vcf=[i.split("\t") for i in vcf_in.read().splitlines()]
        VCF=pd.DataFrame(vcf[start_vcf+1:], columns=vcf[start_vcf])
        
    # convert ref contig coord into whole-assembly coord with aln_blocks
    pos_abs=[]
    for i in VCF.index:
        tig=VCF.loc[i,"#CHROM"]
        pos_abs.append(fasta_starts[ref][tig]+int(VCF.loc[i,"POS"]))
    VCF["pos_abs"]=pos_abs
    # convert whole-assembly coord in alignment coords
    VCF["aln"]=np.repeat(np.nan, VCF.shape[0])
    VCF["pos_aln"]=np.repeat(np.nan, VCF.shape[0])
    for i in VCF.index:
        for j in aln_blocks[ref]:
            if VCF.loc[i, "pos_abs"] in aln_blocks[ref][j][0]:
                VCF.loc[i,"aln"]=j
                VCF.loc[i,"pos_aln"]=aln_blocks[ref][j][0][VCF.loc[i, "pos_abs"]]
    VCF=VCF.astype({"#CHROM":str,
                   "POS":np.int,
                   "ID":str,
                   "REF":str,
                   "ALT":str,
                   "QUAL":np.int,
                   "FILTER":str,
                   "INFO":str,
                   "FORMAT":str,
                   "pos_abs":np.int})

    return VCF

def format_vcfs(VCF, aln_bound, file, ref, accepted_flags):

    new_columns=list(VCF.columns)
    new_columns[9]="bam"
    VCF.columns=new_columns
    
    vcf_keep=np.ndarray(0, dtype=np.int)
    vcf_family=np.ndarray(0, dtype=str)
    vcf_type=np.ndarray(0, dtype=str)
    vcf_GQ=np.ndarray(0, dtype=np.int)
    vcf_flag=np.ndarray(0, dtype=str)
    vcf_SP=np.ndarray(0, dtype=np.int)
    vcf_CLIP5=np.ndarray(0, dtype=np.int)
    vcf_CLIP3=np.ndarray(0, dtype=np.int)

    for i in VCF.index:
        aln=VCF.loc[i,"aln"]
        # Only keep calls which fall into confident alignment blocks
        if not np.isnan(aln):
            if len(aln_bound[aln])==2:
                if aln_bound[aln]["start"] <= VCF.loc[i, "pos_aln"] <= aln_bound[aln]["end"]:
                    fam=VCF.loc[i, "INFO"].split(",")[0].split("=")[1]
                    
                    if len(fam.split("-"))==2:
                        FL=VCF.loc[i, "bam"].split(":")[2]
                        
                        if FL in accepted_flags:
                            
                            #INFO=VCF.loc[i,"INFO"].split("")
                            bam=VCF.loc[i,"bam"].split(":")

                            GQ=int(bam[1])
                            SP=int(bam[3])
                            CLIP5=int(bam[4])
                            CLIP3=int(bam[5])
                            
                            vcf_keep=np.append(vcf_keep, i)
                            vcf_family=np.append(vcf_family, fam.split("-")[0])
                            vcf_type=np.append(vcf_type, fam.split("-")[1])
                            vcf_flag=np.append(vcf_flag, FL)
                            vcf_GQ=np.append(vcf_GQ, GQ)
                            vcf_SP=np.append(vcf_SP, SP)
                            vcf_CLIP5=np.append(vcf_CLIP5, CLIP5)
                            vcf_CLIP3=np.append(vcf_CLIP3, CLIP3)
                            
    vcf_data=VCF.loc[vcf_keep, ["aln","pos_aln","pos_aln"]].astype(np.int)
    vcf_data.columns=["aln","aln_start","aln_end"]
    vcf_data["family"]=vcf_family
    vcf_data["type"]=vcf_type
    vcf_data["ref"]=np.repeat(ref, vcf_data.shape[0])
    vcf_data["source"]=np.repeat("vcf", vcf_data.shape[0])
    vcf_data["file"]=np.repeat(file, vcf_data.shape[0])
    vcf_data["GQ"]=vcf_GQ
    vcf_data["FL"]=vcf_flag
    vcf_data["SP"]=vcf_SP
    vcf_data["CLIP5"]=vcf_CLIP5
    vcf_data["CLIP3"]=vcf_CLIP3
    vcf_data.index=[str(i)+"_"+file for i in vcf_keep]
    
    return(vcf_data)

def cluster_positions(df, eps, min_samples):
    
    df["cluster"]=np.repeat(0, df.shape[0])
    
    for aln in set(df["aln"].values):
        sub=df.loc[df["aln"]==aln]

        clust_corresp=[]
        clust_data=[]

        for i in sub.index:
            
            if sub.loc[i,"source"]=="vcf":
                clust_corresp.append(i)
                clust_data.append(sub.loc[i,"aln_start"])

            if sub.loc[i,"source"]=="ref": 
                rg=list(range(sub.loc[i,"aln_start"], sub.loc[i,"aln_end"], 10))
                clust_corresp.extend(np.repeat(i, len(rg)))
                clust_data.extend(rg)
        
        DB=cluster.DBSCAN(eps=eps, min_samples=min_samples)
        dbfit=DB.fit_predict(np.array(clust_data).reshape(-1,1))

        cluster_id=pd.Series(dbfit, index=clust_corresp)

        for i in sub.index:
            cluster_set=cluster_id.loc[i]
            if sub.loc[i,"source"]=="vcf":
                df.loc[i,"cluster"]=str(aln)+"_"+str(cluster_set)
            
            elif len(set(cluster_set))==1:
                df.loc[i,"cluster"]=str(aln)+"_"+str(list(cluster_set)[0])
            else:
                df.loc[i,"cluster"]=np.nan()
        
    return(df)

# %% [code]
# Group the hits by cluster
ma_clu_metrics=[]
list_properties=["cov","insert","GQ","SP","CLIP5","CLIP3","CR","FL1","FL2","FL3","FL4","FL5","FL6","FL7","FL8"]

idx=0
with progressbar.ProgressBar(max_value=1528) as bar:

    for (clu, fam) in itertools.product(set(merged_ma["cluster"].values), 
                                              ["TY1","TY3_1p","Tsu4","TY5"]):

        sub=merged_ma.loc[(merged_ma["cluster"]==clu) &
                               (merged_ma["family"].isin(fam_dict[fam])) &
                               (merged_ma["source"]=="vcf")]
        
        if sub.shape[0]>0:
        
            #for s in sub["file"].values:
            for s, p in itertools.product(set(sub["strain"].values), set(sub["passage"].values)):

                sub_sub=sub.loc[(sub["strain"]==s) & (sub['passage']==p)].index

                len_sub=len(sub_sub)

                if len_sub>0:
                    
                    ref=','.join([str(i) for i in sorted(set(merged_ma.loc[sub_sub, "ref"].values))])
                    #initialize array of hits properties
                    data=np.zeros([len_sub, len(list_properties)])

                    for i, j in itertools.product(range(len_sub), range(8)):
                        if j==7: #classify the flag
                            flag=int(merged_ma.loc[sub_sub[i], "FL"])
                            data[i,6+flag]+=1
                        if j<7:
                            data[i,j]=merged_ma.loc[sub_sub[i], list_properties[j]]

                    new = [clu, fam, s, p, ref] + list(np.std(data[:,:7], axis=0)) + list(np.mean(data, axis=0)) + [len_sub]
                    ma_clu_metrics.append(new)
        
        idx+=1
        bar.update(idx)

ma_clu_metrics=pd.DataFrame(ma_clu_metrics)
ma_clu_metrics.columns = ["cluster", "family", "strain", 'passage', "ref"] + ["std_"+i for i in list_properties[:7]] + ["mean_"+i for i in list_properties] + ["nhits"]

# %% [markdown]
# RetroSeq runs on natural strains

# %% [code]
with open("/Volumes/MacintoshHD2/seqdata/data/strain_info_annot.csv", "r") as fi:
    strains = pd.read_csv(fi, header=0, index_col=0)

# %% [code]
STATS_WS={}
for s in strains.index:
    STATS_WS[s]=stats_parse(s+".sorted.rmdup.rg.stats", "/Volumes/MacintoshHD2/seqdata/data/"+s+"/")

# %% [code]
# Parse the output VCF file of the MA lines
VCF_WS={}
with progressbar.ProgressBar(max_value=strains.shape[0]) as bar:
    idx=1
    for s in strains.index:

        source_dir="/Volumes/MacintoshHD2/seqdata/RetroSeq_strains/"+s+"/"
        VCF_WS[s]=VCF_parse(s, s+".hets.vcf", source_dir, 2, fasta, aln_blocks, 14)
        
        bar.update(idx)
        idx+=1

# %% [code]
# extract reference insertions
sub=CLUSTER_OG.loc[CLUSTER_OG["strain"]==2].index
REF_KEEP=[]
for i in sub:
    aln=CLUSTER_OG.loc[i,"aln"]
    fam=CLUSTER_OG.loc[i,"family"]
    Type=CLUSTER_OG.loc[i,"type"]
    # keep only those which fall into confident alignment blocks
    if len(aln_bound[aln])==2:
        if all([aln_bound[aln]["start"] <= CLUSTER_OG.loc[i, "aln_start"],
                CLUSTER_OG.loc[i, "aln_end"] <= aln_bound[aln]["end"]]):
            REF_KEEP.append(i)

ref_data=CLUSTER_OG.loc[REF_KEEP][["aln","aln_start","aln_end","family","type","strain"]]
ref_data["source"]=np.repeat("ref", ref_data.shape[0])
ref_data["file"]=np.repeat("None", ref_data.shape[0])
ref_data["GQ"]=np.repeat("None", ref_data.shape[0])
ref_data["FL"]=np.repeat("None", ref_data.shape[0])
ref_data["SP"]=np.repeat("None", ref_data.shape[0])
ref_data["CLIP5"]=np.repeat("None", ref_data.shape[0])
ref_data["CLIP3"]=np.repeat("None", ref_data.shape[0])
ref_data.columns=['aln', 'aln_start', 'aln_end', 'family', 'type', 'ref', 'source',
       'file', 'GQ', 'FL', 'SP', 'CLIP5', 'CLIP3']

# %% [code]
merged_strains=[]

for s in VCF_WS.keys():
    merged_strains.append(format_vcfs(VCF_WS[s], aln_bound, s, 2, ["1","2","3","4","5","6","7","8"]))

merged_strains=pd.concat(merged_strains+[ref_data])
merged_strains=cluster_positions(merged_strains, 500, 1)

merged_strains["cov"]=np.repeat("None", merged_strains.shape[0])
merged_strains["insert"]=np.repeat("None", merged_strains.shape[0])
merged_strains["CR"]=np.repeat("None", merged_strains.shape[0])

for s in merged_strains.loc[merged_strains["source"]=="vcf"].index:

    file=merged_strains.loc[s,"file"]

    merged_strains.loc[s,"cov"]=float(STATS_WS[file]["SN"]["bases mapped (cigar):"][0])/11835292
    merged_strains.loc[s,"insert"]=float(STATS_WS[file]["SN"]["insert size average:"][0])
    merged_strains.loc[s,"CR"]=abs(merged_strains.loc[s,"CLIP5"]-merged_strains.loc[s,"CLIP3"])/merged_strains.loc[s,"cov"]

# %% [code]
# Export the merged_strains table
with open("/Users/mathieu/paradoxus_nanopore/paradoxus4/te_poly/merged_strains.pkl","wb") as fo:
    pickle.dump(merged_strains, fo)
# Import merged_ma table
with open("/Users/mathieu/paradoxus_nanopore/paradoxus4/te_poly/merged_strains.pkl","rb") as fi:
    merged_strains=pickle.load(fi)

# %% [code]
# Filter out the clusters present in the reference
ref_clu_ws={}
for fam in ["TY1", "TY3_1p", "Tsu4", "TY5"]:
    ref_clu_ws[fam]=set(merged_strains.loc[(merged_strains["source"]=="ref") & 
                                    (merged_strains["ref"]==2) &
                                    (merged_strains["family"].isin(fam_dict[fam]))]["cluster"].values)

# %% [code]
strains_clu_metrics=[]
random.seed(42)
random_strains=random.sample(list(strains.index), 25)
list_properties=["cov","insert","GQ","SP","CLIP5","CLIP3","CR","FL1","FL2","FL3","FL4","FL5","FL6","FL7","FL8"]

for clu, fam, s in itertools.product(set(merged_strains["cluster"].values), ["TY1","TY3_1p","Tsu4","TY5"], strains.index):

    if clu not in ref_clu_ws[fam]:
    
        sub=merged_strains.loc[(merged_strains["cluster"]==clu) &
                           (merged_strains["family"].isin(fam_dict[fam])) &
                           (merged_strains["source"]=="vcf") & 
                           (merged_strains["file"]==s)].index
        len_sub=len(sub)
        if len_sub>0:
            #initialize array of hits properties
            data=np.zeros([len_sub, len(list_properties)])

            for i, j in itertools.product(range(len(sub)), range(8)):
                if j==7: #classify the flag
                    flag=int(merged_strains.loc[sub[i], "FL"])
                    data[i,6+flag]+=1
                if j<7:
                    data[i,j]=merged_strains.loc[sub[i], list_properties[j]]

            new = [clu, fam, s] + list(np.std(data[:,:7], axis=0)) + list(np.mean(data, axis=0)) + [len_sub]
            strains_clu_metrics.append(new)
strains_clu_metrics=pd.DataFrame(strains_clu_metrics)
strains_clu_metrics.columns = ["cluster", "family", "file"] + ["std_"+i for i in list_properties[:7]] + ["mean_"+i for i in list_properties] + ["nhits"]

# %% [code]
# Classify according to the presence of at least one FLAG8 
strains_clu_metrics["class_flag"] = strains_clu_metrics["mean_FL8"]>0

# %% [code]
# add strains information
for s in set(strains_clu_metrics['file'].values):
    idx = strains_clu_metrics.loc[strains_clu_metrics['file']==s].index
    for f in ['strain','color','group']:
        sub = strains.loc[s, f]
        strains_clu_metrics.loc[idx, f] = sub

# %% [code]
# add alignment position data by cluster
strains_clu_bound = {}
for clu in set(strains_clu_metrics["cluster"]):
    strains_clu_bound[clu]=[]
    sub = merged_strains.loc[merged_strains["cluster"]==clu]
    strains_clu_bound[clu] = (min(sub["aln_start"]), max(sub["aln_end"]))
strains_clu_metrics["aln_start"] = [strains_clu_bound[clu][0] for clu in strains_clu_metrics["cluster"]]
strains_clu_metrics["aln_end"] = [strains_clu_bound[clu][1] for clu in strains_clu_metrics["cluster"]]
strains_clu_metrics["aln"] = [int(clu.split("_")[0]) for clu in strains_clu_metrics["cluster"]]

# %% [code]
# Export the ma_clu_metrics table
#with open("/Users/mathieu/paradoxus_nanopore/paradoxus4/te_poly/strains_clu_metrics.pkl","wb") as fo:
#    pickle.dump(strains_clu_metrics, fo)
# Import ma_clu_metrics table
with open("/Users/mathieu/paradoxus_nanopore/paradoxus4/te_poly/strains_clu_metrics.pkl","rb") as fi:
    strains_clu_metrics_OLD=pickle.load(fi)

# %% [code]
STRAINS_INS_CLU={}
for fam in ["TY1","TY3_1p","Tsu4","TY5"]:
    
    sub=strains_clu_metrics.loc[(strains_clu_metrics["family"]==fam) &
                                (strains_clu_metrics["class_flag"]==True)]
    
    df=pd.DataFrame(np.zeros([200, 366]),
                    columns=sorted(set(strains_clu_metrics["cluster"])),
                    index=sorted(set(strains_clu_metrics["file"])))
    
    for i in sub.index:
        s=sub.loc[i, "file"]
        clu=sub.loc[i, "cluster"]
        df.loc[s, clu]+=1
        
    with_ins=df.sum()!=0
    df=df[with_ins.loc[with_ins==True].index]
    
    df.columns=[fam+"@"+i for i in df.columns]
    STRAINS_INS_CLU[fam]=df 

# %% [code]
for fam in ["TY1", "TY3_1p", "Tsu4","TY5"]:
    with_data=STRAINS_INS_CLU[fam].loc[:, STRAINS_INS_CLU[fam].sum(axis=0)>0].columns
    #subset_SpC=ma_strains.loc[ma_strains["genotype"].isin(["P","H"])].index
    
    sns.clustermap(STRAINS_INS_CLU[fam].loc[:, with_data], metric="hamming", row_cluster=True,
                   row_colors=strains.loc[STRAINS_INS_CLU[fam].index, "color"].values, 
                   cmap="Blues", figsize=[8,12], xticklabels=False, yticklabels=False)
    plt.show()

# %% [code]
STRAINS_INS_CLU_LR={}
for fam in ["TY1","TY3_1p","Tsu4","TY5"]:
    
    sub=strains_clu_metrics.loc[(strains_clu_metrics["family"]==fam) &
                                (strains_clu_metrics["pred_LR"]==1)]
    
    df=pd.DataFrame(np.zeros([199, 348]),
                    columns=sorted(set(strains_clu_metrics["cluster"])),
                    index=sorted(set(strains_clu_metrics["file"])))
    
    for i in sub.index:
        s=sub.loc[i, "file"]
        clu=sub.loc[i, "cluster"]
        df.loc[s, clu]+=1
        
    with_ins=df.sum()!=0
    df=df[with_ins.loc[with_ins==True].index]
    
    df.columns=[fam+"@"+i for i in df.columns]
    STRAINS_INS_CLU_LR[fam]=df 

STRAINS_INS_CLU_LR_combined=pd.concat([STRAINS_INS_CLU_LR[fam] for fam in ["TY1","TY3_1p","Tsu4","TY5"]], axis=1)

# %% [code]
fam_color_dict={"TY1":"black", "TY3_1p":"dodgerblue", "Tsu4":"orange", "TY5":"green"}
sns.clustermap(STRAINS_INS_CLU_combined, cmap="binary", col_cluster=False, metric="hamming",
               row_colors=[strains.loc[i,"color"] for i in STRAINS_INS_CLU_combined.index],
              col_colors=[fam_color_dict[j.split("@")[0]] for j in STRAINS_INS_CLU_combined.columns],
              xticklabels=False, yticklabels=False)
plt.show()

# %% [code]
fam_color_dict={"TY1":"black", "TY3_1p":"dodgerblue", "Tsu4":"orange", "TY5":"green"}
sns.clustermap(STRAINS_INS_CLU_LR_combined, cmap="binary", col_cluster=False, metric="hamming",
               row_colors=[strains.loc[i,"color"] for i in STRAINS_INS_CLU_LR_combined.index],
              col_colors=[fam_color_dict[j.split("@")[0]] for j in STRAINS_INS_CLU_LR_combined.columns],
              xticklabels=False, yticklabels=False)
plt.show()

# %% [code]
# Assess the agreement between LR and SVM 
distances=[]
clusters_to_keep=set(STRAINS_INS_CLU_combined.columns).intersection(set(STRAINS_INS_CLU_LR_combined.columns))
for s in STRAINS_INS_CLU_combined.index:
    distances.append([strains.loc[s,1], s, s, 
                      distance.hamming(STRAINS_INS_CLU_combined.loc[random_choice, clusters_to_keep],
                                       STRAINS_INS_CLU_LR_combined.loc[s, clusters_to_keep])
    ])
    for k in range(100):
        random_choice=random.choice([i for i in STRAINS_INS_CLU_combined.index if i !=s])
        distances.append(["random", random_choice, s, 
                          distance.hamming(STRAINS_INS_CLU_combined.loc[random_choice, clusters_to_keep],
                                           STRAINS_INS_CLU_LR_combined.loc[s, clusters_to_keep])
                         ])
distances=pd.DataFrame(distances)

# %% [code]
fig, ax = plt.subplots(figsize=[6,6])
for i in set(distances[0]):
    sub=distances.loc[distances[0]==i]
    ax.hist(sub[3], bins=np.arange(0,0.2,0.002), histtype="step", cumulative=True, density=True, label=i)
plt.legend()

# %% [code]
strains_ins_count=np.concatenate([STRAINS_INS_CLU_combined.sum(axis=1).values.reshape(-1,1),
                                  STRAINS_INS_CLU["TY1"].sum(axis=1).values.reshape(-1,1),
                                  STRAINS_INS_CLU["TY3_1p"].sum(axis=1).values.reshape(-1,1),
                                  STRAINS_INS_CLU["Tsu4"].sum(axis=1).values.reshape(-1,1),
                                  STRAINS_INS_CLU["TY5"].sum(axis=1).values.reshape(-1,1),
                            strains.loc[STRAINS_INS_CLU_combined.index, [1,"color","average","sd"]]],
                           axis=1)
strains_ins_count=pd.DataFrame(strains_ins_count, index=STRAINS_INS_CLU_combined.index, 
                               columns=["count","TY1","TY3_1p","Tsu4","TY5","group","color","average","sd"
                                       ]).sort_values(by=["group","count"]).astype({"count":int, 
                                                                                    "TY1":int,
                                                                                    "TY3_1p":int,
                                                                                    "Tsu4":int,
                                                                                    "TY5":int,
                                                                                    "average":float,
                                                                                    "sd":float})

# %% [code]
plt.bar(range(199), strains_ins_count["count"], color=strains_ins_count["color"])

# %% [code]
plt.bar(range(6), strains_ins_count.loc[
    ["LL2012_001","MSH604","LL2011_012","LL2012_016","R23","WX20"], "TY1"
])

# %% [code]
fig, axes = plt.subplots(ncols=5, figsize=[12,6])

ax=axes[0]
sns.boxplot(x="group", y="count", data=strains_ins_count, palette=colors.values(), ax=ax, width=0.7)
ax.set_xlabel("")
ax.set_ylabel("")
ax.set_title("All families")
ax_idx=1

for fam in ["TY1","TY3_1p","Tsu4","TY5"]:
    ax=axes[ax_idx]
    sns.boxplot(x="group", y=fam, data=strains_ins_count, palette=colors.values(), ax=ax, width=0.7)
    ax.set_xlabel("")
    ax.set_ylabel("")
    ax.set_title(fam)
    ax_idx+=1
    
plt.tight_layout()
plt.show()

# %% [code]
fig, axes = plt.subplots(ncols=2, figsize=[10,5])
ax=axes[0]
ax.scatter(strains_ins_count["average"], strains_ins_count["count"], 
           color=[strains.loc[i,"color"] for i in strains_ins_count.index])
pearson=stats.pearsonr(strains_ins_count["average"], strains_ins_count["count"])
ax.text(500, 27, va="center", ha="center",
       s="pearson's r: %.4f\np-values: %.4f" % pearson)
ax.set_ylabel("count")
ax.set_xlabel("Insert size average")

ax=axes[1]
ax.scatter(strains_ins_count["sd"], strains_ins_count["count"], 
           color=[strains.loc[i,"color"] for i in strains_ins_count.index])
pearson=stats.pearsonr(strains_ins_count["sd"], strains_ins_count["count"])
ax.text(175, 27, va="center", ha="center",
       s="pearson's r: %.4f\np-values: %.4f" % pearson)
ax.set_ylabel("count")
ax.set_xlabel("Insert size SD")

plt.show()

# %% [markdown]
# RetroSeq analysis on strains with mappings on repeat-masked reference

# %% [code]
with open('/Volumes/MacintoshHD2/seqdata/script/alias_conversion.pkl','rb') as fi:
    alias_conversion = pickle.load(fi)

# %% [code]
# import the consensus sequences 
cons = {}
with open('/Users/mathieu/paradoxus_nanopore/paradoxus4/cons/consensus_man_nogap.fasta', 'r') as fi:
    for seq in SeqIO.parse(fi, 'fasta'):
        cons[seq.id] = seq

eref = []        
for seq in cons.values():
    new_name = alias_conversion.loc[seq.id].replace('_I', '-I').replace('_LTR', '-LTR')
    output_path = f'/Users/mathieu/paradoxus_nanopore/paradoxus4/cons/consensus_man_nogap/{new_name}.fasta'
    with open(output_path, 'w') as fo:
        SeqIO.write(SeqRecord.SeqRecord(seq.seq, id=new_name, description=''), fo, 'fasta')
    eref.append('\t'.join([new_name, output_path]))
with open('/Users/mathieu/paradoxus_nanopore/paradoxus4/cons/consensus_man_nogap/eref', 'w') as fo:
    fo.write('\n'.join(eref))

# %% [code]
STATS_WS={}
for s in strains.index:
    STATS_WS[s]=stats_parse(s+".masked.sorted.rmdup.stats", "/Volumes/MacintoshHD2/seqdata/data/"+s+"/")

# %% [code]
# Parse the output VCF file of the MA lines
VCF_WS={}
with progressbar.ProgressBar(max_value=strains.shape[0]) as bar:
    idx=1
    for s in strains.index:

        source_dir="/Volumes/MacintoshHD2/seqdata/RetroSeq_strains_masked/"+s+"/"
        VCF_WS[s]=VCF_parse(s, s+".masked.vcf", source_dir, 2, fasta, aln_blocks, 14)
        
        bar.update(idx)
        idx+=1

# %% [code]
sub=CLUSTER_OG.loc[CLUSTER_OG["strain"]==2].index
REF_KEEP=[]
for i in sub:
    aln=CLUSTER_OG.loc[i,"aln"]
    fam=CLUSTER_OG.loc[i,"family"]
    Type=CLUSTER_OG.loc[i,"type"]
    # keep only those which fall into confident alignment blocks
    if len(aln_bound[aln])==2:
        if all([aln_bound[aln]["start"] <= CLUSTER_OG.loc[i, "aln_start"],
                CLUSTER_OG.loc[i, "aln_end"] <= aln_bound[aln]["end"]]):
            REF_KEEP.append(i)

ref_data=CLUSTER_OG.loc[REF_KEEP][["aln","aln_start","aln_end","family","type","strain"]]
ref_data["source"]=np.repeat("ref", ref_data.shape[0])
ref_data["file"]=np.repeat("None", ref_data.shape[0])
ref_data["GQ"]=np.repeat("None", ref_data.shape[0])
ref_data["FL"]=np.repeat("None", ref_data.shape[0])
ref_data["SP"]=np.repeat("None", ref_data.shape[0])
ref_data["CLIP5"]=np.repeat("None", ref_data.shape[0])
ref_data["CLIP3"]=np.repeat("None", ref_data.shape[0])
ref_data.columns=['aln', 'aln_start', 'aln_end', 'family', 'type', 'ref', 'source',
       'file', 'GQ', 'FL', 'SP', 'CLIP5', 'CLIP3']

# %% [code]
merged_strains=[]

for s in VCF_WS.keys():
    merged_strains.append(format_vcfs(VCF_WS[s], aln_bound, s, 2, ["1","2","3","4","5","6","7","8"]))

merged_strains=pd.concat(merged_strains+[ref_data])
merged_strains=cluster_positions(merged_strains, 500, 1)

merged_strains["cov"]=np.repeat("None", merged_strains.shape[0])
merged_strains["insert"]=np.repeat("None", merged_strains.shape[0])
merged_strains["CR"]=np.repeat("None", merged_strains.shape[0])

for s in merged_strains.loc[merged_strains["source"]=="vcf"].index:

    file=merged_strains.loc[s,"file"]

    merged_strains.loc[s,"cov"]=float(STATS_WS[file]["SN"]["bases mapped (cigar):"][0])/11835292
    merged_strains.loc[s,"insert"]=float(STATS_WS[file]["SN"]["insert size average:"][0])
    merged_strains.loc[s,"CR"]=abs(merged_strains.loc[s,"CLIP5"]-merged_strains.loc[s,"CLIP3"])/merged_strains.loc[s,"cov"]

# %% [code]
# Export the merged_strains table
with open("/Users/mathieu/paradoxus_nanopore/paradoxus4/te_poly/merged_strains_masked.pkl","wb") as fo:
    pickle.dump(merged_strains, fo)
# Import merged_ma table
with open("/Users/mathieu/paradoxus_nanopore/paradoxus4/te_poly/merged_strains_masked.pkl","rb") as fi:
    merged_strains=pickle.load(fi)

# %% [code]
# Filter out the clusters present in the reference
ref_clu_ws={}
for fam in ["TY1", "TY3_1p", "Tsu4", "TY5"]:
    ref_clu_ws[fam]=set(merged_strains.loc[(merged_strains["source"]=="ref") & 
                                    (merged_strains["ref"]==2) &
                                    (merged_strains["family"].isin(fam_dict[fam]))]["cluster"].values)

# %% [code]
strains_clu_metrics=[]
random.seed(42)
random_strains=random.sample(list(strains.index), 25)
list_properties=["cov","insert","GQ","SP","CLIP5","CLIP3","CR","FL1","FL2","FL3","FL4","FL5","FL6","FL7","FL8"]

for clu, fam, s in itertools.product(set(merged_strains["cluster"].values), ["TY1","TY3_1p","Tsu4","TY5"], strains.index):

    if clu not in ref_clu_ws[fam]:
    
        sub=merged_strains.loc[(merged_strains["cluster"]==clu) &
                           (merged_strains["family"].isin(fam_dict[fam])) &
                           (merged_strains["source"]=="vcf") & 
                           (merged_strains["file"]==s)].index
        len_sub=len(sub)
        if len_sub>0:
            #initialize array of hits properties
            data=np.zeros([len_sub, len(list_properties)])

            for i, j in itertools.product(range(len(sub)), range(8)):
                if j==7: #classify the flag
                    flag=int(merged_strains.loc[sub[i], "FL"])
                    data[i,6+flag]+=1
                if j<7:
                    data[i,j]=merged_strains.loc[sub[i], list_properties[j]]

            new = [clu, fam, s] + list(np.std(data[:,:7], axis=0)) + list(np.mean(data, axis=0)) + [len_sub]
            strains_clu_metrics.append(new)
strains_clu_metrics=pd.DataFrame(strains_clu_metrics)
strains_clu_metrics.columns = ["cluster", "family", "file"] + ["std_"+i for i in list_properties[:7]] + ["mean_"+i for i in list_properties] + ["nhits"]

# %% [code]
# Classify according to the presence of at least one FLAG8 
strains_clu_metrics["class_flag"] = strains_clu_metrics["mean_FL8"]>0

# %% [code]
# add strains information
for s in set(strains_clu_metrics['file'].values):
    idx = strains_clu_metrics.loc[strains_clu_metrics['file']==s].index
    for f in ['strain','color','group']:
        sub = strains.loc[s, f]
        strains_clu_metrics.loc[idx, f] = sub

# %% [code]
# add alignment position data by cluster
strains_clu_bound = {}
for clu in set(strains_clu_metrics["cluster"]):
    strains_clu_bound[clu]=[]
    sub = merged_strains.loc[merged_strains["cluster"]==clu]
    strains_clu_bound[clu] = (min(sub["aln_start"]), max(sub["aln_end"]))
strains_clu_metrics["aln_start"] = [strains_clu_bound[clu][0] for clu in strains_clu_metrics["cluster"]]
strains_clu_metrics["aln_end"] = [strains_clu_bound[clu][1] for clu in strains_clu_metrics["cluster"]]
strains_clu_metrics["aln"] = [int(clu.split("_")[0]) for clu in strains_clu_metrics["cluster"]]

# %% [code]
# Export the strains_clu_metrics table
#with open("/Users/mathieu/paradoxus_nanopore/paradoxus4/te_poly/strains_clu_metrics_masked.pkl","wb") as fo:
#   pickle.dump(strains_clu_metrics, fo)
# Import strains_clu_metrics table
with open("/Users/mathieu/paradoxus_nanopore/paradoxus4/te_poly/strains_clu_metrics_masked.pkl","rb") as fi:
    strains_clu_metrics=pickle.load(fi)
